# Supplementary material for: Decreased expression of SCARA5 predicts a poor prognosis in melanoma using bioinformatics analysis
Source: Front Oncol. 2023 Mar 24;13:1015358. doi: 10.3389/fonc.2023.1015358 (PMC10079878; doi:10.3389/fonc.2023.1015358)
Supplement: Supplementary file 1 [file DataSheet_1.xlsx]

## Sheet: Sheet1
ID	adj.P.Val	P.Value	t	B	logFC	Gene.symbol	Gene.title
219574_at	0.47198	0.0096	-2.64715	-2.67912	-1.59822	2022-03-01	membrane associated ring-CH-type finger 1
229383_at	0.53268	0.0155	-2.4677	-3.06196	-1.29312	2022-03-01	membrane associated ring-CH-type finger 1
235385_at	0.70358	0.0559	-1.93694	-4.05597	-1.7884	2022-03-01	membrane associated ring-CH-type finger 1
1562338_at	0.81325	0.146	-1.46693	-4.75238	-0.865336	2022-03-01	membrane associated ring-CH-type finger 1
210075_at	0.86907	0.24	1.18309	-5.08451	0.431067	2022-03-02	membrane associated ring-CH-type finger 2
230385_at	0.80778	0.137	1.49972	-4.70966	0.758285	2022-03-03	membrane associated ring-CH-type finger 3
213256_at	0.82407	0.162	1.40982	-4.82467	0.752131	2022-03-03	membrane associated ring-CH-type finger 3
230112_at	0.8489	0.201	1.28792	-4.9698	0.651648	2022-03-04	membrane associated ring-CH-type finger 4
218582_at	0.81514	0.149	1.45553	-4.76704	0.293104	2022-03-05	membrane associated ring-CH-type finger 5
226394_at	0.97165	0.724	-0.354477	-5.65412	-0.135521	2022-03-05	membrane associated ring-CH-type finger 5
201737_s_at	0.89107	0.298	1.04791	-5.21855	0.453275	2022-03-06	membrane associated ring-CH-type finger 6
212498_at	0.89994	0.329	0.980935	-5.27909	0.287568	2022-03-06	membrane associated ring-CH-type finger 6
215422_at	0.90443	0.346	0.947254	-5.30807	0.419157	2022-03-06	membrane associated ring-CH-type finger 6
215423_at	0.93694	0.481	-0.707174	-5.48579	-0.314657	2022-03-06	membrane associated ring-CH-type finger 6
215512_at	0.93718	0.482	0.706434	-5.48625	0.422391	2022-03-06	membrane associated ring-CH-type finger 6
201736_s_at	0.99774	0.956	-0.05583	-5.70938	-0.0131197	2022-03-06	membrane associated ring-CH-type finger 6
202654_x_at	0.89067	0.297	1.04986	-5.21672	0.307236	2022-03-07	membrane associated ring-CH-type finger 7
232371_at	0.94055	0.504	-0.670739	-5.50831	-0.282756	2022-03-07	membrane associated ring-CH-type finger 7
1557703_at	0.95445	0.583	-0.551234	-5.57391	-0.327723	2022-03-07	membrane associated ring-CH-type finger 7
1557704_a_at	0.98437	0.836	0.207146	-5.69143	0.12686	2022-03-07	membrane associated ring-CH-type finger 7
202653_s_at	0.99115	0.892	0.13575	-5.70247	0.0526087	2022-03-07	membrane associated ring-CH-type finger 7
221824_s_at	0.87784	0.255	1.14666	-5.12219	0.292959	2022-03-08	membrane associated ring-CH-type finger 8
231933_at	0.88183	0.267	1.1179	-5.15112	0.384498	2022-03-08	membrane associated ring-CH-type finger 8
236056_s_at	0.97398	0.755	-0.31338	-5.66649	-0.111298	2022-03-08	membrane associated ring-CH-type finger 8
226454_at	0.92217	0.41	-0.827522	-5.40304	-0.352874	2022-03-09	membrane associated ring-CH-type finger 9
230001_at	0.96768	0.684	-0.408325	-5.63562	-0.138799	2022-03-09	membrane associated ring-CH-type finger 9
237724_at	0.8883	0.288	1.06905	-5.19863	0.345135	2022-03-10	membrane associated ring-CH-type finger 10
230824_at	0.89238	0.303	1.0356	-5.22996	0.369534	2022-03-10	membrane associated ring-CH-type finger 10
239359_at	0.9393	0.494	-0.686939	-5.49844	-0.460642	2022-03-11	membrane associated ring-CH-type finger 11
200902_at	0.89067	0.296	-1.05131	-5.21537	-0.258759	2022-09-15	15 kDa selenoprotein
220781_at	0.90166	0.335	-0.970069	-5.28855	-0.481118	2022-12-01	deleted in esophageal cancer 1
229819_at	0.78049	0.109	-1.62116	-4.54366	-0.749242	A1BG	alpha-1-B glycoprotein
232462_s_at	0.89621	0.313	-1.01374	-5.24993	-0.53782	A1BG-AS1	A1BG antisense RNA 1
241547_at	0.95582	0.594	-0.535093	-5.58179	-0.323142	A1CF	APOBEC1 complementation factor
220951_s_at	0.96262	0.637	-0.473699	-5.60966	-0.124254	A1CF	APOBEC1 complementation factor
217757_at	0.98652	0.855	0.183609	-5.69558	0.0937799	A2M	alpha-2-macroglobulin
1558450_at	0.98825	0.868	-0.167015	-5.6982	-0.0407738	A2M	alpha-2-macroglobulin
1564139_at	0.96945	0.7	-0.386858	-5.64331	-0.163062	A2M-AS1	A2M antisense RNA 1 (head to head)
1564307_a_at	0.90711	0.352	0.934933	-5.31842	1.08127	A2ML1	alpha-2-macroglobulin like 1
1553505_at	0.92503	0.421	0.807857	-5.41743	0.345234	A2ML1	alpha-2-macroglobulin like 1
236394_at	0.68072	0.045	2.03292	-3.89207	0.834229	A2MP1	alpha-2-macroglobulin pseudogene 1
219488_at	0.95314	0.572	0.567817	-5.56557	0.249138	A4GALT	alpha 1,4-galactosyltransferase
221131_at	0.94806	0.544	-0.609002	-5.54379	-0.260911	A4GNT	alpha-1,4-N-acetylglucosaminyltransferase
241552_at	0.89655	0.315	1.01078	-5.25259	0.46138	AA06	uncharacterized LOC100506677
218075_at	0.99357	0.923	0.0972638	-5.70652	0.0341099	AAAS	aladin WD repeat nucleoporin
218434_s_at	0.19459	0.000872	3.44543	-0.71633	1.34202	AACS	acetoacetyl-CoA synthetase
1570020_at	0.936	0.478	-0.713139	-5.48198	-0.418671	AACSP1	acetoacetyl-CoA synthetase pseudogene 1
205969_at	0.69102	0.0498	1.98866	-3.96854	2.38544	AADAC	arylacetamide deacetylase
240420_at	0.71252	0.0596	1.90801	-4.10396	2.93636	AADACL2	arylacetamide deacetylase like 2
1569582_at	0.98298	0.826	0.220804	-5.68879	0.14338	AADACP1	arylacetamide deacetylase pseudogene 1
223593_at	0.86148	0.221	-1.23125	-5.03297	-0.818272	AADAT	aminoadipate aminotransferase
227534_at	0.97165	0.724	-0.353964	-5.65429	-0.140261	AAED1	AhpC/TSA antioxidant enzyme domain containing 1
202851_at	0.90013	0.33	-0.979656	-5.28021	-0.488911	AAGAB	alpha- and gamma-adaptin binding protein
202852_s_at	0.93068	0.453	-0.754263	-5.45493	-0.223873	AAGAB	alpha- and gamma-adaptin binding protein
243284_at	0.99886	0.972	-0.034879	-5.71024	-0.0118212	AAGAB	alpha- and gamma-adaptin binding protein
205434_s_at	0.69251	0.0508	-1.98014	-3.98309	-0.479394	AAK1	AP2 associated kinase 1
238100_at	0.85276	0.208	1.26868	-4.99155	0.618243	AAK1	AP2 associated kinase 1
211186_s_at	0.90438	0.346	-0.947358	-5.30798	-0.252982	AAK1	AP2 associated kinase 1
225522_at	0.90732	0.353	-0.933151	-5.31991	-0.191799	AAK1	AP2 associated kinase 1
214998_at	0.93458	0.473	0.721324	-5.47672	0.416633	AAK1	AP2 associated kinase 1
214956_at	0.93871	0.487	-0.69752	-5.49187	-0.373915	AAK1	AP2 associated kinase 1
205435_s_at	0.94806	0.544	0.608892	-5.54385	0.188902	AAK1	AP2 associated kinase 1
221600_s_at	0.093	0.000143	3.97484	0.79321	1.02525	AAMDC	adipogenesis associated Mth938 domain containing
221599_at	0.34798	0.00352	2.99798	-1.86674	0.897475	AAMDC	adipogenesis associated Mth938 domain containing
220268_at	0.97167	0.727	-0.350243	-5.65547	-0.204801	AAMDC	adipogenesis associated Mth938 domain containing
201511_at	0.97077	0.712	0.370424	-5.64891	0.0899768	AAMP	angio associated migratory cell protein
207225_at	0.9294	0.441	0.773719	-5.44161	0.279611	AANAT	aralkylamine N-acetyltransferase
218089_at	0.99886	0.969	-0.0387049	-5.71011	-0.0080641	AAR2	AAR2 splicing factor homolog
201000_at	0.98596	0.847	-0.192919	-5.694	-0.0606349	AARS	alanyl-tRNA synthetase
231845_at	0.6875	0.0483	-2.00191	-3.94581	-0.557744	AARS2	alanyl-tRNA synthetase 2, mitochondrial
230024_at	0.92217	0.41	-0.827347	-5.40317	-0.480459	AARS2	alanyl-tRNA synthetase 2, mitochondrial
228041_at	0.85488	0.211	1.25907	-5.0023	0.263738	AASDH	aminoadipate-semialdehyde dehydrogenase
235435_at	0.97145	0.72	0.359592	-5.65248	0.103257	AASDH	aminoadipate-semialdehyde dehydrogenase
202170_s_at	0.91544	0.375	-0.891068	-5.3542	-0.256424	AASDHPPT	aminoadipate-semialdehyde dehydrogenase-phosphopantetheinyl transferase
224313_at	0.95463	0.584	-0.550043	-5.5745	-0.225507	AASDHPPT	aminoadipate-semialdehyde dehydrogenase-phosphopantetheinyl transferase
202169_s_at	0.96262	0.637	-0.473405	-5.60978	-0.128123	AASDHPPT	aminoadipate-semialdehyde dehydrogenase-phosphopantetheinyl transferase
210852_s_at	0.65324	0.0384	-2.10189	-3.7699	-0.792419	AASS	aminoadipate-semialdehyde synthase
214829_at	0.78853	0.114	-1.59429	-4.58143	-0.755266	AASS	aminoadipate-semialdehyde synthase
1563088_a_at	0.96441	0.652	0.452769	-5.61839	0.307466	AATBC	apoptosis associated transcript in bladder cancer
209165_at	0.94053	0.503	-0.672828	-5.50705	-0.202971	AATF	apoptosis antagonizing transcription factor
205986_at	0.89139	0.299	-1.04414	-5.22205	-0.510289	AATK	apoptosis associated tyrosine kinase
209460_at	0.78941	0.115	1.59245	-4.584	1.35744	ABAT	4-aminobutyrate aminotransferase
209459_s_at	0.95314	0.574	0.564352	-5.56733	0.383391	ABAT	4-aminobutyrate aminotransferase
206527_at	0.9812	0.812	0.239142	-5.68499	0.0762778	ABAT	4-aminobutyrate aminotransferase
1570279_at	0.7049	0.0574	-1.92537	-4.07525	-1.02907	ABCA1	ATP binding cassette subfamily A member 1
216066_at	0.93972	0.497	-0.682006	-5.50147	-0.32043	ABCA1	ATP binding cassette subfamily A member 1
203505_at	0.99196	0.899	0.126921	-5.70352	0.054885	ABCA1	ATP binding cassette subfamily A member 1
203504_s_at	0.99727	0.953	0.0590381	-5.70922	0.0244383	ABCA1	ATP binding cassette subfamily A member 1
220159_at	0.99335	0.919	-0.101831	-5.70611	-0.033475	ABCA11P	ATP binding cassette subfamily A member 11, pseudogene
215465_at	0.84865	0.2	1.29131	-4.96593	2.00409	ABCA12	ATP binding cassette subfamily A member 12
1553295_at	0.79681	0.125	-1.54784	-4.64533	-1.37667	ABCA13	ATP binding cassette subfamily A member 13
1553604_at	0.86148	0.221	1.23226	-5.03188	1.35058	ABCA13	ATP binding cassette subfamily A member 13
1553605_a_at	0.9181	0.388	0.868081	-5.37227	1.03032	ABCA13	ATP binding cassette subfamily A member 13
231164_at	0.91556	0.38	-0.882835	-5.36073	-0.541071	ABCA17P	ATP binding cassette subfamily A member 17, pseudogene
212772_s_at	0.73105	0.0717	1.82303	-4.24109	0.526355	ABCA2	ATP binding cassette subfamily A member 2
210099_at	0.89067	0.296	-1.05191	-5.2148	-0.335647	ABCA2	ATP binding cassette subfamily A member 2
210100_s_at	0.926	0.429	0.794642	-5.42691	0.422837	ABCA2	ATP binding cassette subfamily A member 2
204343_at	0.88074	0.261	1.13135	-5.13767	0.87873	ABCA3	ATP binding cassette subfamily A member 3
1569102_at	0.99774	0.957	-0.0537623	-5.70948	-0.0314954	ABCA4	ATP binding cassette subfamily A member 4
210082_at	0.99905	0.981	0.0236326	-5.71054	0.0134541	ABCA4	ATP binding cassette subfamily A member 4
241705_at	0.80501	0.134	1.51106	-4.69467	1.24384	ABCA5	ATP binding cassette subfamily A member 5
213353_at	0.81325	0.145	1.47187	-4.74601	0.724522	ABCA5	ATP binding cassette subfamily A member 5
217504_at	0.84563	0.196	1.30204	-4.95362	0.913536	ABCA6	ATP binding cassette subfamily A member 6
219577_s_at	0.62157	0.0291	2.21801	-3.55598	0.575829	ABCA7	ATP binding cassette subfamily A member 7
1565778_at	0.87089	0.243	-1.17655	-5.09136	-0.788297	ABCA8	ATP binding cassette subfamily A member 8
204719_at	0.89048	0.295	1.05292	-5.21386	1.11368	ABCA8	ATP binding cassette subfamily A member 8
1565780_at	0.97377	0.747	-0.323883	-5.66348	-0.13858	ABCA8	ATP binding cassette subfamily A member 8
239185_at	0.80779	0.138	1.49789	-4.71207	0.911336	ABCA9	ATP binding cassette subfamily A member 9
242541_at	0.85488	0.211	1.25893	-5.00245	0.826116	ABCA9	ATP binding cassette subfamily A member 9
235335_at	0.9812	0.813	0.236696	-5.68551	0.181748	ABCA9	ATP binding cassette subfamily A member 9
209993_at	0.95301	0.567	-0.573953	-5.56242	-0.2825	ABCB1	ATP binding cassette subfamily B member 1
243951_at	0.96665	0.676	0.418643	-5.63178	0.161475	ABCB1	ATP binding cassette subfamily B member 1
223320_s_at	0.99596	0.941	-0.0743369	-5.70829	-0.0240597	ABCB10	ATP binding cassette subfamily B member 10
211224_s_at	0.76336	0.0896	-1.71616	-4.40537	-0.828226	ABCB11	ATP binding cassette subfamily B member 11
208288_at	0.94138	0.508	-0.665112	-5.51168	-0.40861	ABCB11	ATP binding cassette subfamily B member 11
1570505_at	0.80151	0.129	-1.53099	-4.66807	-1.01437	ABCB4	ATP binding cassette subfamily B member 4
207819_s_at	0.80234	0.13	-1.52938	-4.67023	-1.17772	ABCB4	ATP binding cassette subfamily B member 4
209994_s_at	0.89474	0.309	-1.02287	-5.24163	-0.906208	ABCB4///ABCB1	ATP binding cassette subfamily B member 4///ATP binding cassette subfamily B member 1
1569072_s_at	0.92979	0.443	0.770946	-5.44353	0.867376	ABCB5	ATP binding cassette subfamily B member 5
1555371_at	0.9359	0.477	0.714186	-5.48132	0.474263	ABCB5	ATP binding cassette subfamily B member 5
243167_at	0.97962	0.788	-0.269888	-5.67793	-0.358899	ABCB5	ATP binding cassette subfamily B member 5
240717_at	0.99458	0.93	-0.088267	-5.70727	-0.133647	ABCB5	ATP binding cassette subfamily B member 5
203192_at	0.83742	0.18	-1.35042	-4.89696	-0.375613	ABCB6	ATP binding cassette subfamily B member 6 (Langereis blood group)
203191_at	0.93762	0.484	0.703616	-5.48804	0.252811	ABCB6	ATP binding cassette subfamily B member 6 (Langereis blood group)
209620_s_at	0.91544	0.377	0.887906	-5.35671	0.218612	ABCB7	ATP binding cassette subfamily B member 7
229539_at	0.96595	0.67	-0.428174	-5.62814	-0.0997688	ABCB8	ATP binding cassette subfamily B member 8
206317_s_at	0.96605	0.67	-0.427526	-5.62839	-0.311045	ABCB8	ATP binding cassette subfamily B member 8
207561_s_at	0.94487	0.521	0.643819	-5.5242	0.251324	ABCB8///ASIC3	ATP binding cassette subfamily B member 8///acid sensing ion channel subunit 3
207321_s_at	0.91364	0.37	-0.900581	-5.34658	-0.541835	ABCB9	ATP binding cassette subfamily B member 9
1555323_at	0.97091	0.714	0.368003	-5.64972	0.181098	ABCB9	ATP binding cassette subfamily B member 9
214209_s_at	0.98503	0.842	-0.199872	-5.69276	-0.0750049	ABCB9	ATP binding cassette subfamily B member 9
202804_at	0.68399	0.0462	-2.02191	-3.91124	-0.592183	ABCC1	ATP binding cassette subfamily C member 1
202805_s_at	0.90817	0.355	-0.928847	-5.32348	-0.453942	ABCC1	ATP binding cassette subfamily C member 1
213485_s_at	0.89238	0.304	-1.03464	-5.23085	-0.329248	ABCC10	ATP binding cassette subfamily C member 10
215873_x_at	0.98601	0.849	-0.190758	-5.69437	-0.0445208	ABCC10	ATP binding cassette subfamily C member 10
224146_s_at	0.91813	0.389	0.866212	-5.37372	0.612953	ABCC11	ATP binding cassette subfamily C member 11
1554911_at	0.98437	0.837	0.206625	-5.69152	0.0993507	ABCC11	ATP binding cassette subfamily C member 11
1552590_a_at	0.92534	0.424	0.802739	-5.42112	0.390217	ABCC12	ATP binding cassette subfamily C member 12
1553410_a_at	0.9437	0.519	-0.648186	-5.52166	-0.568334	ABCC12	ATP binding cassette subfamily C member 12
1555265_at	0.76346	0.0897	-1.71581	-4.4059	-1.13458	ABCC13	ATP binding cassette subfamily C member 13 (pseudogene)
1552583_s_at	0.90711	0.352	-0.935124	-5.31826	-0.554569	ABCC13	ATP binding cassette subfamily C member 13 (pseudogene)
233371_at	0.91905	0.397	0.851511	-5.38502	0.448466	ABCC13	ATP binding cassette subfamily C member 13 (pseudogene)
1552582_at	0.94441	0.52	-0.646319	-5.52275	-0.309426	ABCC13	ATP binding cassette subfamily C member 13 (pseudogene)
206155_at	0.96547	0.66	-0.441419	-5.62295	-0.437941	ABCC2	ATP binding cassette subfamily C member 2
239217_x_at	0.74424	0.0773	1.7874	-4.29688	0.940482	ABCC3	ATP binding cassette subfamily C member 3
230682_x_at	0.88579	0.281	1.08378	-5.18452	0.611771	ABCC3	ATP binding cassette subfamily C member 3
208161_s_at	0.90219	0.342	0.956211	-5.30046	0.780266	ABCC3	ATP binding cassette subfamily C member 3
209641_s_at	0.96162	0.63	-0.483677	-5.60536	-0.22023	ABCC3	ATP binding cassette subfamily C member 3
242553_at	0.99886	0.978	0.0280096	-5.71043	0.0109688	ABCC3	ATP binding cassette subfamily C member 3
1554918_a_at	0.92987	0.445	-0.76778	-5.44571	-0.393701	ABCC4	ATP binding cassette subfamily C member 4
1555039_a_at	0.93026	0.451	0.756796	-5.45322	0.270904	ABCC4	ATP binding cassette subfamily C member 4
203196_at	0.99596	0.943	-0.0711051	-5.70851	-0.032549	ABCC4	ATP binding cassette subfamily C member 4
243928_s_at	0.99905	0.981	0.0236071	-5.71054	0.0158856	ABCC4	ATP binding cassette subfamily C member 4
209380_s_at	0.92987	0.448	0.762122	-5.44959	0.186387	ABCC5	ATP binding cassette subfamily C member 5
226363_at	0.96945	0.701	-0.385176	-5.64389	-0.125321	ABCC5	ATP binding cassette subfamily C member 5
1558460_at	0.98015	0.791	0.265833	-5.67891	0.0866149	ABCC5	ATP binding cassette subfamily C member 5
236205_at	0.97994	0.79	0.267609	-5.67848	0.178415	ABCC6P1	ATP binding cassette subfamily C member 6 pseudogene 1
210246_s_at	0.72619	0.0695	-1.83725	-4.21854	-0.653077	ABCC8	ATP binding cassette subfamily C member 8
210245_at	0.89295	0.305	1.03069	-5.23448	0.344379	ABCC8	ATP binding cassette subfamily C member 8
208561_at	0.85488	0.211	1.25858	-5.00285	0.699955	ABCC9	ATP binding cassette subfamily C member 9
208462_s_at	0.94334	0.518	0.649383	-5.52097	0.220417	ABCC9	ATP binding cassette subfamily C member 9
208562_s_at	0.96298	0.642	-0.466352	-5.61277	-0.285504	ABCC9	ATP binding cassette subfamily C member 9
1557374_at	0.96665	0.678	0.416002	-5.63277	0.135153	ABCC9	ATP binding cassette subfamily C member 9
235578_at	0.9861	0.851	0.188817	-5.6947	0.103603	ABCC9	ATP binding cassette subfamily C member 9
205142_x_at	0.91544	0.375	-0.89185	-5.35358	-0.457349	ABCD1	ATP binding cassette subfamily D member 1
207583_at	0.7049	0.0563	1.93352	-4.06168	1.05956	ABCD2	ATP binding cassette subfamily D member 2
202850_at	0.79067	0.119	1.57235	-4.61184	0.56884	ABCD3	ATP binding cassette subfamily D member 3
1554878_a_at	0.81414	0.147	1.46188	-4.75889	0.710346	ABCD3	ATP binding cassette subfamily D member 3
203981_s_at	0.98641	0.854	-0.185149	-5.69532	-0.0367077	ABCD4	ATP binding cassette subfamily D member 4
203982_s_at	0.99947	0.988	-0.0144802	-5.71069	-0.0051521	ABCD4	ATP binding cassette subfamily D member 4
201872_s_at	0.92257	0.411	-0.825345	-5.40465	-0.23041	ABCE1	ATP binding cassette subfamily E member 1
201873_s_at	0.96291	0.64	-0.469021	-5.61164	-0.121854	ABCE1	ATP binding cassette subfamily E member 1
200045_at	0.94466	0.521	-0.644954	-5.52354	-0.134734	ABCF1	ATP binding cassette subfamily F member 1
209247_s_at	0.755	0.0839	-1.74802	-4.35736	-0.496547	ABCF2	ATP binding cassette subfamily F member 2
214232_at	0.95732	0.604	-0.520401	-5.58877	-0.184514	ABCF2	ATP binding cassette subfamily F member 2
207623_at	0.96271	0.638	0.472035	-5.61037	0.330806	ABCF2	ATP binding cassette subfamily F member 2
207622_s_at	0.97328	0.742	-0.330662	-5.66148	-0.223109	ABCF2	ATP binding cassette subfamily F member 2
209246_at	0.99349	0.922	-0.0982422	-5.70643	-0.0295177	ABCF2	ATP binding cassette subfamily F member 2
202394_s_at	0.95314	0.57	0.570268	-5.56431	0.143019	ABCF3	ATP binding cassette subfamily F member 3
204567_s_at	0.87932	0.257	-1.1412	-5.12773	-0.578563	ABCG1	ATP binding cassette subfamily G member 1
232081_at	0.91544	0.377	-0.888686	-5.35609	-0.557581	ABCG1	ATP binding cassette subfamily G member 1
230913_at	0.95414	0.581	-0.553538	-5.57276	-0.226215	ABCG1	ATP binding cassette subfamily G member 1
211113_s_at	0.9819	0.821	-0.227324	-5.68747	-0.0787038	ABCG1	ATP binding cassette subfamily G member 1
209735_at	0.9549	0.586	0.546792	-5.5761	0.166216	ABCG2	ATP binding cassette subfamily G member 2 (Junior blood group)
207593_at	0.99886	0.968	0.0400626	-5.71006	0.0128282	ABCG4	ATP binding cassette subfamily G member 4
220383_at	0.94969	0.552	-0.597017	-5.55028	-0.549802	ABCG5	ATP binding cassette subfamily G member 5
231751_at	0.98067	0.801	-0.252177	-5.6821	-0.107059	ABCG8	ATP binding cassette subfamily G member 8
232550_at	0.48191	0.0103	2.62127	-2.73572	1.11797	ABHD1	abhydrolase domain containing 1
236461_at	0.95582	0.594	0.534939	-5.58187	0.168148	ABHD1	abhydrolase domain containing 1
1560117_at	0.97377	0.749	0.32152	-5.66416	0.124802	ABHD1	abhydrolase domain containing 1
222697_s_at	0.90056	0.331	0.977264	-5.2823	0.407876	ABHD10	abhydrolase domain containing 10
218633_x_at	0.97213	0.732	0.343813	-5.65748	0.106081	ABHD10	abhydrolase domain containing 10
1552470_a_at	0.95549	0.591	0.53941	-5.57971	0.499111	ABHD11	abhydrolase domain containing 11
221927_s_at	0.97165	0.723	0.355247	-5.65388	0.100815	ABHD11	abhydrolase domain containing 11
1552800_at	0.99464	0.93	0.0878396	-5.70731	0.0284893	ABHD11	abhydrolase domain containing 11
228124_at	0.8197	0.155	1.43485	-4.79333	0.526532	ABHD12	abhydrolase domain containing 12
228123_s_at	0.9195	0.399	0.84758	-5.388	0.248602	ABHD12	abhydrolase domain containing 12
224742_at	0.98756	0.864	-0.171727	-5.69748	-0.0587624	ABHD12	abhydrolase domain containing 12
234993_at	0.96441	0.647	0.45886	-5.61589	0.194715	ABHD13	abhydrolase domain containing 13
235348_at	0.98298	0.826	-0.221003	-5.68875	-0.0813429	ABHD13	abhydrolase domain containing 13
210006_at	0.96504	0.657	0.445337	-5.62139	0.159699	ABHD14A///ACY1	abhydrolase domain containing 14A///aminoacylase 1
202740_at	0.93188	0.459	0.742976	-5.46251	0.335198	ABHD14A-ACY1///ACY1	ABHD14A-ACY1 readthrough///aminoacylase 1
224821_at	0.7366	0.0739	1.80841	-4.26412	0.861179	ABHD14B	abhydrolase domain containing 14B
226796_at	0.99839	0.964	0.0458727	-5.70984	0.0135331	ABHD15	abhydrolase domain containing 15
224756_s_at	0.89006	0.293	-1.05772	-5.20934	-0.31532	ABHD16A	abhydrolase domain containing 16A
230221_at	0.98082	0.804	-0.249217	-5.68277	-0.132489	ABHD16A	abhydrolase domain containing 16A
234002_at	0.90219	0.341	-0.957517	-5.29934	-0.248266	ABHD16B	abhydrolase domain containing 16B
221267_s_at	0.81136	0.142	1.48286	-4.73174	0.68975	ABHD17A	abhydrolase domain containing 17A
220285_at	0.68399	0.0462	2.02132	-3.91226	0.616512	ABHD17B	abhydrolase domain containing 17B
227551_at	0.79724	0.126	1.54634	-4.64737	0.390895	ABHD17B	abhydrolase domain containing 17B
228872_at	0.85887	0.217	1.24387	-5.01914	0.482875	ABHD17B	abhydrolase domain containing 17B
225436_at	0.99443	0.928	0.0904662	-5.70709	0.0349854	ABHD17C	abhydrolase domain containing 17C
236240_at	0.79067	0.121	-1.5664	-4.62001	-0.410294	ABHD18	abhydrolase domain containing 18
219980_at	0.99316	0.913	-0.109542	-5.70537	-0.0391622	ABHD18	abhydrolase domain containing 18
241968_at	0.99413	0.926	-0.092946	-5.70689	-0.0187994	ABHD18	abhydrolase domain containing 18
205566_at	0.73192	0.072	-1.82081	-4.24459	-0.817556	ABHD2	abhydrolase domain containing 2
228490_at	0.75019	0.0811	-1.76431	-4.33249	-0.970836	ABHD2	abhydrolase domain containing 2
221815_at	0.89185	0.3	-1.04289	-5.22322	-0.480074	ABHD2	abhydrolase domain containing 2
225337_at	0.91355	0.369	-0.903323	-5.34437	-0.451997	ABHD2	abhydrolase domain containing 2
63825_at	0.93763	0.484	-0.702816	-5.48854	-0.27612	ABHD2	abhydrolase domain containing 2
87100_at	0.9819	0.821	0.227104	-5.68752	0.120631	ABHD2	abhydrolase domain containing 2
213017_at	0.97248	0.735	-0.338909	-5.65899	-0.120233	ABHD3	abhydrolase domain containing 3
242023_at	0.89665	0.317	1.00639	-5.25654	0.378745	ABHD4	abhydrolase domain containing 4
218581_at	0.94024	0.499	0.679548	-5.50297	0.16205	ABHD4	abhydrolase domain containing 4
213805_at	0.4706	0.00939	2.65529	-2.66121	1.61044	ABHD5	abhydrolase domain containing 5
213935_at	0.47843	0.00983	2.63858	-2.69792	1.46796	ABHD5	abhydrolase domain containing 5
218739_at	0.50293	0.0127	2.54292	-2.90426	1.1734	ABHD5	abhydrolase domain containing 5
232862_at	0.97126	0.717	0.36391	-5.65107	0.250078	ABHD5	abhydrolase domain containing 5
221679_s_at	0.23139	0.00139	3.30054	-1.10218	1.23401	ABHD6	abhydrolase domain containing 6
221552_at	0.3141	0.00289	3.0645	-1.70357	1.26007	ABHD6	abhydrolase domain containing 6
45288_at	0.4139	0.00606	2.81179	-2.30816	1.08828	ABHD6	abhydrolase domain containing 6
221678_at	0.97165	0.721	0.357874	-5.65303	0.201833	ABHD6	abhydrolase domain containing 6
219101_x_at	0.96665	0.677	-0.418521	-5.63182	-0.257016	ABHD8	abhydrolase domain containing 8
209027_s_at	0.75937	0.0865	1.73356	-4.37925	0.554592	ABI1	abl interactor 1
209028_s_at	0.86309	0.225	1.22219	-5.04282	0.404091	ABI1	abl interactor 1
1559890_a_at	0.91364	0.37	0.901061	-5.3462	0.531386	ABI1	abl interactor 1
225112_at	0.71409	0.0608	-1.89874	-4.11919	-0.836297	ABI2	abl-interactor 2
211793_s_at	0.81255	0.143	-1.47902	-4.73674	-0.575271	ABI2	abl-interactor 2
225098_at	0.83095	0.173	-1.37457	-4.86792	-0.579817	ABI2	abl-interactor 2
227631_at	0.86957	0.241	-1.18086	-5.08686	-0.322374	ABI2	abl-interactor 2
216113_at	0.8943	0.308	1.0252	-5.23951	0.669014	ABI2	abl-interactor 2
209856_x_at	0.92359	0.414	-0.820601	-5.40814	-0.283711	ABI2	abl-interactor 2
207268_x_at	0.94275	0.515	-0.654246	-5.51812	-0.21471	ABI2	abl-interactor 2
231075_x_at	0.94806	0.542	0.612038	-5.54212	0.193315	ABI2	abl-interactor 2
223615_at	0.88497	0.278	-1.09252	-5.17605	-0.326782	ABI3	ABI family member 3
1559077_at	0.96945	0.701	-0.385405	-5.64381	-0.224669	ABI3BP	ABI family member 3 binding protein
220518_at	0.97312	0.74	0.332965	-5.66079	0.36514	ABI3BP	ABI family member 3 binding protein
223395_at	0.97586	0.766	-0.298238	-5.67067	-0.336355	ABI3BP	ABI family member 3 binding protein
202123_s_at	0.99596	0.938	0.0784574	-5.70801	0.0330401	ABL1	ABL proto-oncogene 1, non-receptor tyrosine kinase
226893_at	0.77558	0.103	-1.6483	-4.5049	-0.883092	ABL2	ABL proto-oncogene 2, non-receptor tyrosine kinase
231907_at	0.89214	0.301	-1.03983	-5.22606	-0.443246	ABL2	ABL proto-oncogene 2, non-receptor tyrosine kinase
206411_s_at	0.99886	0.969	-0.0388137	-5.71011	-0.0147752	ABL2	ABL proto-oncogene 2, non-receptor tyrosine kinase
210461_s_at	0.83034	0.172	1.37731	-4.8646	1.18544	ABLIM1	actin binding LIM protein 1
200965_s_at	0.89139	0.299	1.04393	-5.22225	0.920958	ABLIM1	actin binding LIM protein 1
228132_at	0.28568	0.00223	3.14887	-1.49259	0.940063	ABLIM2	actin binding LIM protein family member 2
242624_at	0.91544	0.379	0.883972	-5.35983	0.418065	ABLIM2	actin binding LIM protein family member 2
1567623_at	0.94536	0.527	0.635784	-5.52881	0.176497	ABLIM2	actin binding LIM protein family member 2
236087_at	0.96665	0.678	0.41629	-5.63266	0.175822	ABLIM2	actin binding LIM protein family member 2
1567622_at	0.98709	0.86	0.177394	-5.69659	0.0519497	ABLIM2	actin binding LIM protein family member 2
205730_s_at	0.88382	0.275	1.09746	-5.17125	0.607937	ABLIM3	actin binding LIM protein family member 3
216929_x_at	0.88687	0.285	1.07557	-5.1924	0.515802	ABO	ABO blood group (transferase A, alpha 1-3-N-acetylgalactosaminyltransferase; transferase B, alpha 1-3-galactosyltransferase)
214504_at	0.89114	0.298	-1.04684	-5.21954	-0.37242	ABO	ABO blood group (transferase A, alpha 1-3-N-acetylgalactosaminyltransferase; transferase B, alpha 1-3-galactosyltransferase)
216716_at	0.9249	0.42	-0.809358	-5.41635	-0.256005	ABO	ABO blood group (transferase A, alpha 1-3-N-acetylgalactosaminyltransferase; transferase B, alpha 1-3-galactosyltransferase)
214671_s_at	0.82376	0.161	1.4132	-4.82047	0.685459	ABR	active BCR-related
212895_s_at	0.89139	0.299	1.04423	-5.22197	0.293229	ABR	active BCR-related
1564121_at	0.9972	0.953	-0.0592775	-5.7092	-0.0365793	ABR	active BCR-related
1552732_at	0.96441	0.652	0.452891	-5.61834	0.228217	ABRA	actin binding Rho activating protein
1552731_at	0.9805	0.799	-0.255258	-5.68139	-0.132171	ABRA	actin binding Rho activating protein
223361_at	0.99219	0.902	-0.123582	-5.7039	-0.0432787	ABRACL	ABRA C-terminal like
218405_at	0.99349	0.922	0.0984488	-5.70641	0.0490356	ABT1	activator of basal transcription 1
229164_s_at	0.92041	0.401	0.844135	-5.39061	0.538715	ABTB1	ankyrin repeat and BTB domain containing 1
242567_at	0.96354	0.644	-0.463673	-5.61389	-0.276008	ABTB1	ankyrin repeat and BTB domain containing 1
229162_s_at	0.96665	0.679	-0.415869	-5.63282	-0.241268	ABTB1	ankyrin repeat and BTB domain containing 1
228848_at	0.97542	0.762	0.304111	-5.66907	0.140553	ABTB1	ankyrin repeat and BTB domain containing 1
226442_at	0.99349	0.922	0.0986943	-5.70639	0.069893	ABTB1	ankyrin repeat and BTB domain containing 1
232624_at	0.81255	0.144	-1.47571	-4.74104	-0.556991	ABTB2	ankyrin repeat and BTB domain containing 2
213497_at	0.94944	0.55	-0.599504	-5.54894	-0.217422	ABTB2	ankyrin repeat and BTB domain containing 2
202025_x_at	0.68399	0.0464	2.02028	-3.91407	0.507286	ACAA1	acetyl-CoA acyltransferase 1
214274_s_at	0.74389	0.0772	1.78787	-4.29615	0.489176	ACAA1	acetyl-CoA acyltransferase 1
202003_s_at	0.66749	0.0414	2.06987	-3.82707	0.876052	ACAA2	acetyl-CoA acyltransferase 2
202002_at	0.84407	0.193	1.31223	-4.94185	0.541635	ACAA2	acetyl-CoA acyltransferase 2
241114_s_at	0.90615	0.349	0.941514	-5.31291	0.587202	ACAA2	acetyl-CoA acyltransferase 2
212186_at	0.77505	0.102	1.65099	-4.50102	0.701276	ACACA	acetyl-CoA carboxylase alpha
214358_at	0.92987	0.446	0.765854	-5.44704	0.540939	ACACA	acetyl-CoA carboxylase alpha
214584_x_at	0.22244	0.00122	3.34224	-0.99239	1.91036	ACACB	acetyl-CoA carboxylase beta
43427_at	0.48903	0.0114	2.58394	-2.81655	1.19106	ACACB	acetyl-CoA carboxylase beta
49452_at	0.52594	0.0144	2.4954	-3.00436	1.18941	ACACB	acetyl-CoA carboxylase beta
1552616_a_at	0.5459	0.0164	2.44569	-3.10733	1.66559	ACACB	acetyl-CoA carboxylase beta
221928_at	0.59596	0.024	2.29704	-3.40458	1.45186	ACACB	acetyl-CoA carboxylase beta
1565740_at	0.8088	0.138	-1.49496	-4.71592	-0.901543	ACACB	acetyl-CoA carboxylase beta
1552615_at	0.92534	0.424	0.803412	-5.42064	0.202365	ACACB	acetyl-CoA carboxylase beta
219986_s_at	0.86882	0.238	1.18824	-5.0791	0.271006	ACAD10	acyl-CoA dehydrogenase family member 10
238655_at	0.91813	0.389	0.865674	-5.37414	0.346886	ACAD10	acyl-CoA dehydrogenase family member 10
237481_at	0.92165	0.409	-0.830062	-5.40115	-0.43728	ACAD10	acyl-CoA dehydrogenase family member 10
237482_s_at	0.95243	0.565	0.578299	-5.56017	0.218758	ACAD10	acyl-CoA dehydrogenase family member 10
221669_s_at	0.30204	0.00259	3.09999	-1.61535	0.957694	ACAD8	acyl-CoA dehydrogenase family member 8
224160_s_at	0.26264	0.00185	3.20874	-1.34015	0.703571	ACAD9	acyl-CoA dehydrogenase family member 9
239976_at	0.7965	0.125	1.54898	-4.64379	0.489164	ACAD9	acyl-CoA dehydrogenase family member 9
206068_s_at	0.03275	1.44e-05	4.59171	2.72647	2.94286	ACADL	acyl-CoA dehydrogenase, long chain
206069_s_at	0.04248	2.86e-05	4.41252	2.14748	2.5614	ACADL	acyl-CoA dehydrogenase, long chain
202502_at	0.79754	0.126	1.54549	-4.64852	0.5269	ACADM	acyl-CoA dehydrogenase, C-4 to C-12 straight chain
202366_at	0.78036	0.108	1.62134	-4.5434	0.442722	ACADS	acyl-CoA dehydrogenase, C-2 to C-3 short chain
205355_at	0.29043	0.00229	3.13971	-1.51571	1.32639	ACADSB	acyl-CoA dehydrogenase, short/branched chain
226030_at	0.50106	0.0125	2.55043	-2.8883	0.911407	ACADSB	acyl-CoA dehydrogenase, short/branched chain
200710_at	0.6875	0.0483	2.00243	-3.94492	0.797882	ACADVL	acyl-CoA dehydrogenase, very long chain
207692_s_at	0.67883	0.0445	-2.03812	-3.88299	-0.781853	ACAN	aggrecan
205679_x_at	0.8555	0.212	1.25653	-5.00513	0.317441	ACAN	aggrecan
1554950_at	0.96665	0.679	0.414998	-5.63314	0.140992	ACAN	aggrecan
217161_x_at	0.99492	0.931	0.0864143	-5.70742	0.0356896	ACAN	aggrecan
205212_s_at	0.73692	0.0742	-1.80656	-4.26701	-1.00165	ACAP1	ArfGAP with coiled-coil, ankyrin repeat and PH domains 1
242081_at	0.77384	0.101	1.65606	-4.49371	0.795188	ACAP1	ArfGAP with coiled-coil, ankyrin repeat and PH domains 1
205213_at	0.88551	0.278	-1.09174	-5.17681	-0.879463	ACAP1	ArfGAP with coiled-coil, ankyrin repeat and PH domains 1
212477_at	0.87697	0.253	-1.1497	-5.11909	-0.536195	ACAP2	ArfGAP with coiled-coil, ankyrin repeat and PH domains 2
1552472_a_at	0.94806	0.541	-0.613813	-5.54114	-0.148866	ACAP2	ArfGAP with coiled-coil, ankyrin repeat and PH domains 2
212476_at	0.95326	0.577	0.559714	-5.56967	0.165171	ACAP2	ArfGAP with coiled-coil, ankyrin repeat and PH domains 2
225529_at	0.29015	0.00228	3.14154	-1.51109	1.37907	ACAP3	ArfGAP with coiled-coil, ankyrin repeat and PH domains 3
225542_at	0.57779	0.0206	2.35686	-3.28692	0.913524	ACAP3	ArfGAP with coiled-coil, ankyrin repeat and PH domains 3
1559239_s_at	0.48155	0.0102	2.6243	-2.72911	1.30134	ACAT1	acetyl-CoA acetyltransferase 1
205412_at	0.52458	0.0142	2.50009	-2.99456	0.876885	ACAT1	acetyl-CoA acetyltransferase 1
1554947_at	0.99668	0.948	-0.0655239	-5.70885	-0.0319176	ACAT1	acetyl-CoA acetyltransferase 1
209608_s_at	0.56721	0.019	2.38833	-3.22396	1.15622	ACAT2	acetyl-CoA acetyltransferase 2
202324_s_at	0.94702	0.534	-0.623605	-5.5357	-0.143085	ACBD3	acyl-CoA binding domain containing 3
202323_s_at	0.97043	0.71	0.373652	-5.64783	0.130033	ACBD3	acyl-CoA binding domain containing 3
219413_at	0.98016	0.795	0.26085	-5.68009	0.0719554	ACBD4	acyl-CoA binding domain containing 4
225663_at	0.77649	0.104	1.64099	-4.5154	0.597587	ACBD5	acyl-CoA binding domain containing 5
1568877_a_at	0.81849	0.154	1.4379	-4.78947	0.434626	ACBD5	acyl-CoA binding domain containing 5
225317_at	0.95463	0.584	-0.550276	-5.57438	-0.12548	ACBD6	acyl-CoA binding domain containing 6
228264_at	0.84407	0.192	1.31337	-4.94054	0.597836	ACCS	1-aminocyclopropane-1-carboxylate synthase homolog (inactive)
204617_s_at	0.94934	0.55	-0.600269	-5.54853	-0.162965	ACD	adrenocortical dysplasia homolog
227463_at	0.52728	0.015	-2.4811	-3.03416	-1.46222	ACE	angiotensin I converting enzyme
209749_s_at	0.65726	0.0393	-2.09161	-3.78834	-1.22276	ACE	angiotensin I converting enzyme
219962_at	0.62069	0.0288	2.22223	-3.54801	1.09967	ACE2	angiotensin I converting enzyme 2
222257_s_at	0.62529	0.0311	2.19115	-3.60638	1.23272	ACE2	angiotensin I converting enzyme 2
1553929_at	0.56965	0.0196	2.37779	-3.24512	3.01734	ACER1	alkaline ceramidase 1
227306_at	0.76258	0.0888	1.72036	-4.39909	0.971481	ACER2	alkaline ceramidase 2
222689_at	0.70702	0.0579	-1.92147	-4.08172	-0.601395	ACER3	alkaline ceramidase 3
227776_at	0.85372	0.209	-1.26504	-4.99563	-0.454251	ACER3	alkaline ceramidase 3
222688_at	0.86149	0.222	-1.22889	-5.03555	-0.422335	ACER3	alkaline ceramidase 3
222687_s_at	0.86664	0.234	-1.197	-5.06983	-0.349955	ACER3	alkaline ceramidase 3
231321_s_at	0.93691	0.48	0.708808	-5.48475	0.336739	ACER3	alkaline ceramidase 3
238945_at	0.94053	0.503	-0.672741	-5.5071	-0.174381	ACER3	alkaline ceramidase 3
210332_at	0.76022	0.0874	1.72805	-4.38754	0.836369	ACHE	acetylcholinesterase (Cartwright blood group)
205378_s_at	0.85626	0.214	-1.25246	-5.00965	-0.694539	ACHE	acetylcholinesterase (Cartwright blood group)
205377_s_at	0.96574	0.668	-0.430917	-5.62708	-0.212058	ACHE	acetylcholinesterase (Cartwright blood group)
201715_s_at	0.94053	0.502	-0.67423	-5.5062	-0.211078	ACIN1	apoptotic chromatin condensation inducer 1
208335_s_at	0.88928	0.291	1.063	-5.20437	1.10466	ACKR1	atypical chemokine receptor 1 (Duffy blood group)
206887_at	0.93972	0.496	0.683323	-5.50066	0.152147	ACKR2	atypical chemokine receptor 2
1559432_at	0.97935	0.786	0.272578	-5.67727	0.101491	ACKR2	atypical chemokine receptor 2
1568850_at	0.9991	0.983	-0.0209699	-5.71059	-0.0104212	ACKR2	atypical chemokine receptor 2
1559114_a_at	0.77949	0.107	-1.62593	-4.53688	-0.63698	ACKR3	atypical chemokine receptor 3
212977_at	0.92987	0.444	-0.769636	-5.44443	-0.584692	ACKR3	atypical chemokine receptor 3
232746_at	0.98943	0.882	-0.148956	-5.70078	-0.0649271	ACKR3	atypical chemokine receptor 3
220351_at	0.89426	0.307	1.02681	-5.23804	0.829295	ACKR4	atypical chemokine receptor 4
201128_s_at	0.95044	0.555	-0.592098	-5.55291	-0.150198	ACLY	ATP citrate lyase
201127_s_at	0.97396	0.753	0.315208	-5.66597	0.0912165	ACLY	ATP citrate lyase
210337_s_at	0.9929	0.909	0.114007	-5.70492	0.0580074	ACLY	ATP citrate lyase
230602_at	0.92927	0.44	0.775969	-5.44005	0.408892	ACMSD	aminocarboxymuconate semialdehyde decarboxylase
207071_s_at	0.29779	0.00246	3.11736	-1.57191	0.965994	ACO1	aconitase 1
237622_at	0.94772	0.538	0.617969	-5.53884	0.209845	ACO1	aconitase 1
217307_at	0.95314	0.569	0.57144	-5.56371	0.174266	ACO2	aconitase 2
200793_s_at	0.97286	0.739	0.334724	-5.66026	0.136263	ACO2	aconitase 2
240287_at	0.99708	0.952	0.0604554	-5.70914	0.019936	ACOD1	aconitate decarboxylase 1
202982_s_at	0.44253	0.00779	2.72252	-2.5116	1.30691	ACOT1///ACOT2	acyl-CoA thioesterase 1///acyl-CoA thioesterase 2
214763_at	0.88456	0.276	-1.09508	-5.17357	-0.473859	ACOT11	acyl-CoA thioesterase 11
216103_at	0.92566	0.426	0.799911	-5.42315	0.407832	ACOT11	acyl-CoA thioesterase 11
1555321_at	0.94571	0.528	-0.633256	-5.53025	-0.306972	ACOT11	acyl-CoA thioesterase 11
1554938_a_at	0.97344	0.743	-0.328505	-5.66212	-0.210851	ACOT11	acyl-CoA thioesterase 11
238160_at	0.86637	0.234	-1.19868	-5.06805	-0.778223	ACOT12	acyl-CoA thioesterase 12
204565_at	0.99873	0.968	0.040802	-5.71004	0.0111418	ACOT13	acyl-CoA thioesterase 13
229534_at	0.72235	0.0665	1.8581	-4.18519	0.828113	ACOT4	acyl-CoA thioesterase 4
241949_at	0.88291	0.271	1.10844	-5.16048	0.493837	ACOT6	acyl-CoA thioesterase 6
208002_s_at	0.72343	0.0682	-1.84635	-4.20404	-0.882215	ACOT7	acyl-CoA thioesterase 7
215728_s_at	0.9372	0.482	-0.706167	-5.48642	-0.448961	ACOT7	acyl-CoA thioesterase 7
236514_at	0.49561	0.012	2.56326	-2.86092	0.815303	ACOT8	acyl-CoA thioesterase 8
204212_at	0.98431	0.833	0.210867	-5.69073	0.0789088	ACOT8	acyl-CoA thioesterase 8
221641_s_at	0.93871	0.487	-0.697932	-5.49161	-0.202746	ACOT9	acyl-CoA thioesterase 9
227962_at	0.15579	0.000484	3.62271	-0.22778	1.12559	ACOX1	acyl-CoA oxidase 1
207656_s_at	0.77384	0.0999	-1.66251	-4.48437	-0.817061	ACOX1	acyl-CoA oxidase 1
209601_at	0.77639	0.104	1.64183	-4.51419	0.749278	ACOX1	acyl-CoA oxidase 1
209600_s_at	0.82036	0.156	1.43117	-4.79796	0.41426	ACOX1	acyl-CoA oxidase 1
213501_at	0.82714	0.168	1.39153	-4.84724	0.395223	ACOX1	acyl-CoA oxidase 1
205364_at	0.90817	0.355	0.929907	-5.3226	0.615311	ACOX2	acyl-CoA oxidase 2
204242_s_at	0.64858	0.0372	2.1158	-3.74481	0.793492	ACOX3	acyl-CoA oxidase 3, pristanoyl
204241_at	0.78257	0.11	1.61251	-4.55588	0.467695	ACOX3	acyl-CoA oxidase 3, pristanoyl
240189_at	0.96571	0.665	-0.434259	-5.62578	-0.200285	ACOXL	acyl-CoA oxidase-like
220845_at	0.99105	0.89	0.139323	-5.70203	0.0963458	ACOXL	acyl-CoA oxidase-like
201629_s_at	0.91544	0.376	-0.890389	-5.35474	-0.319434	ACP1	acid phosphatase 1, soluble
215227_x_at	0.95659	0.599	-0.527114	-5.58561	-0.126914	ACP1	acid phosphatase 1, soluble
201630_s_at	0.96262	0.638	-0.472189	-5.6103	-0.0986161	ACP1	acid phosphatase 1, soluble
1554808_at	0.97396	0.753	0.315154	-5.66599	0.197007	ACP1	acid phosphatase 1, soluble
202767_at	0.88754	0.287	-1.0703	-5.19743	-0.31775	ACP2	acid phosphatase 2, lysosomal
204638_at	0.98016	0.792	0.26421	-5.6793	0.198749	ACP5	acid phosphatase 5, tartrate resistant
218795_at	0.9622	0.635	0.476815	-5.60832	0.21495	ACP6	acid phosphatase 6, lysophosphatidic
242270_at	0.99886	0.975	0.0319401	-5.71033	0.0125116	ACP6	acid phosphatase 6, lysophosphatidic
231711_at	0.86882	0.239	1.18598	-5.08148	0.879031	ACPP	acid phosphatase, prostate
237030_at	0.88325	0.272	1.10421	-5.16464	0.878576	ACPP	acid phosphatase, prostate
204393_s_at	0.89678	0.319	1.0027	-5.25984	1.01916	ACPP	acid phosphatase, prostate
241715_x_at	0.81429	0.147	1.46133	-4.7596	0.298926	ACPT	acid phosphatase, testicular
207427_at	0.97189	0.73	-0.346339	-5.65669	-0.166784	ACR	acrosin
223718_at	0.92534	0.423	-0.804474	-5.41987	-0.462507	ACRBP	acrosin binding protein
230833_at	0.95044	0.555	-0.592741	-5.55257	-0.248612	ACRBP	acrosin binding protein
223717_s_at	0.99886	0.968	-0.040387	-5.71005	-0.0260433	ACRBP	acrosin binding protein
238825_at	0.99767	0.954	-0.0572923	-5.70931	-0.0189494	ACRC	acidic repeat containing
207991_x_at	0.92257	0.412	0.824973	-5.40492	0.227904	ACRV1	acrosomal vesicle protein 1
207990_x_at	0.93296	0.466	0.732132	-5.46968	0.216036	ACRV1	acrosomal vesicle protein 1
207973_x_at	0.95314	0.571	0.568836	-5.56505	0.163509	ACRV1	acrosomal vesicle protein 1
208013_s_at	0.95463	0.584	0.550083	-5.57448	0.143685	ACRV1	acrosomal vesicle protein 1
206776_x_at	0.96998	0.706	0.378235	-5.64628	0.0976341	ACRV1	acrosomal vesicle protein 1
207969_x_at	0.97007	0.707	0.376461	-5.64688	0.087061	ACRV1	acrosomal vesicle protein 1
206465_at	0.64136	0.0357	2.13304	-3.71351	2.12892	ACSBG1	acyl-CoA synthetase bubblegum family member 1
206466_at	0.68399	0.0465	2.01854	-3.91708	1.42354	ACSBG1	acyl-CoA synthetase bubblegum family member 1
221716_s_at	0.85626	0.214	1.25216	-5.00999	0.41582	ACSBG2	acyl-CoA synthetase bubblegum family member 2
218844_at	0.75936	0.0863	1.73449	-4.37784	0.68762	ACSF2	acyl-CoA synthetase family member 2
227464_at	0.76838	0.0954	1.68566	-4.45057	0.546853	ACSF3	acyl-CoA synthetase family member 3
235823_at	0.92534	0.423	0.805079	-5.41944	0.327581	ACSF3	acyl-CoA synthetase family member 3
1556552_a_at	0.97248	0.735	0.339246	-5.65888	0.139444	ACSF3	acyl-CoA synthetase family member 3
207275_s_at	0.06343	7.19e-05	4.16467	1.36962	2.13321	ACSL1	acyl-CoA synthetase long-chain family member 1
201963_at	0.48015	0.0101	2.62882	-2.71925	1.36654	ACSL1	acyl-CoA synthetase long-chain family member 1
201662_s_at	0.92854	0.436	-0.782582	-5.43543	-0.410411	ACSL3	acyl-CoA synthetase long-chain family member 3
201660_at	0.93026	0.451	-0.757736	-5.45258	-0.406634	ACSL3	acyl-CoA synthetase long-chain family member 3
201661_s_at	0.9709	0.713	-0.369564	-5.6492	-0.185423	ACSL3	acyl-CoA synthetase long-chain family member 3
1557418_at	0.94954	0.551	-0.59859	-5.54944	-0.429982	ACSL4	acyl-CoA synthetase long-chain family member 4
202422_s_at	0.97585	0.766	0.298952	-5.67048	0.116411	ACSL4	acyl-CoA synthetase long-chain family member 4
1557419_a_at	0.98943	0.882	-0.148405	-5.70085	-0.0972922	ACSL4	acyl-CoA synthetase long-chain family member 4
218322_s_at	0.94267	0.514	0.654964	-5.5177	0.267402	ACSL5	acyl-CoA synthetase long-chain family member 5
222592_s_at	0.99991	0.997	0.0033217	-5.71078	0.0026615	ACSL5	acyl-CoA synthetase long-chain family member 5
213683_at	0.62529	0.0305	2.1982	-3.5932	1.21234	ACSL6	acyl-CoA synthetase long-chain family member 6
223918_at	0.73104	0.0716	-1.82339	-4.24052	-1.10235	ACSL6	acyl-CoA synthetase long-chain family member 6
211207_s_at	0.88183	0.265	-1.1226	-5.14643	-0.523991	ACSL6	acyl-CoA synthetase long-chain family member 6
216409_at	0.91235	0.365	0.910491	-5.33856	0.234318	ACSL6	acyl-CoA synthetase long-chain family member 6
229725_at	0.95414	0.581	0.553951	-5.57256	0.423094	ACSL6	acyl-CoA synthetase long-chain family member 6
234197_at	0.72235	0.0658	1.86265	-4.17787	0.804923	ACSM1	acyl-CoA synthetase medium-chain family member 1
215432_at	0.96441	0.653	-0.451557	-5.61888	-0.241198	ACSM1	acyl-CoA synthetase medium-chain family member 1
244723_at	0.88968	0.292	1.05914	-5.20801	0.781634	ACSM2A	acyl-CoA synthetase medium-chain family member 2A
230554_at	0.97165	0.721	0.357593	-5.65312	0.243897	ACSM2A	acyl-CoA synthetase medium-chain family member 2A
241915_at	0.78688	0.113	-1.59948	-4.57418	-0.899513	ACSM2B	acyl-CoA synthetase medium-chain family member 2B
214069_at	0.95809	0.609	0.51274	-5.59233	0.250705	ACSM2B///ACSM2A	acyl-CoA synthetase medium-chain family member 2B///acyl-CoA synthetase medium-chain family member 2A
241914_s_at	0.97601	0.767	-0.297388	-5.6709	-0.194427	ACSM2B///ACSM2A	acyl-CoA synthetase medium-chain family member 2B///acyl-CoA synthetase medium-chain family member 2A
210377_at	0.15989	0.000529	3.59631	-0.30165	1.79941	ACSM3	acyl-CoA synthetase medium-chain family member 3
205942_s_at	0.27393	0.00207	3.17298	-1.43147	2.36131	ACSM3	acyl-CoA synthetase medium-chain family member 3
89977_at	0.78099	0.109	1.61948	-4.54603	0.645402	ACSM5	acyl-CoA synthetase medium-chain family member 5
1554514_at	0.93026	0.451	0.757188	-5.45295	0.243591	ACSM5	acyl-CoA synthetase medium-chain family member 5
220061_at	0.93068	0.453	0.754451	-5.4548	0.513437	ACSM5	acyl-CoA synthetase medium-chain family member 5
235724_at	0.78367	0.111	1.60853	-4.56148	0.848654	ACSS1	acyl-CoA synthetase short-chain family member 1
234484_s_at	0.88183	0.265	-1.12171	-5.14732	-0.372559	ACSS1	acyl-CoA synthetase short-chain family member 1
234483_at	0.95281	0.566	0.575705	-5.56151	0.309783	ACSS1	acyl-CoA synthetase short-chain family member 1
234801_s_at	0.97679	0.771	-0.29143	-5.67248	-0.174349	ACSS1	acyl-CoA synthetase short-chain family member 1
224882_at	0.98627	0.852	0.186474	-5.6951	0.0797744	ACSS1	acyl-CoA synthetase short-chain family member 1
234312_s_at	0.77571	0.103	1.64568	-4.50866	0.601825	ACSS2	acyl-CoA synthetase short-chain family member 2
219616_at	0.69265	0.0514	1.97484	-3.9921	0.681634	ACSS3	acyl-CoA synthetase short-chain family member 3
229222_at	0.76448	0.0912	1.70776	-4.41789	1.03088	ACSS3	acyl-CoA synthetase short-chain family member 3
203872_at	0.97165	0.725	0.352374	-5.65479	0.205495	ACTA1	actin, alpha 1, skeletal muscle
215787_at	0.94806	0.54	-0.615466	-5.54023	-0.242321	ACTA2	actin, alpha 2, smooth muscle, aorta
243140_at	0.96139	0.628	0.486258	-5.60423	0.330756	ACTA2	actin, alpha 2, smooth muscle, aorta
200974_at	0.99886	0.975	-0.0317646	-5.71033	-0.0144629	ACTA2	actin, alpha 2, smooth muscle, aorta
1564257_at	0.99277	0.905	-0.119649	-5.70433	-0.0540072	ACTA2-AS1	ACTA2 antisense RNA 1
200801_x_at	0.91071	0.362	-0.91692	-5.33332	-0.153652	ACTB	actin beta
AFFX-HSAC07/X00351_3_at	0.91601	0.381	-0.880148	-5.36284	-0.156964	ACTB	actin beta
224594_x_at	0.93726	0.483	-0.704952	-5.48719	-0.121009	ACTB	actin beta
213867_x_at	0.94598	0.529	-0.631831	-5.53106	-0.108223	ACTB	actin beta
AFFX-HSAC07/X00351_5_at	0.94631	0.531	0.628529	-5.53293	0.365434	ACTB	actin beta
AFFX-HSAC07/X00351_M_at	0.97145	0.72	0.359306	-5.65257	0.132826	ACTB	actin beta
217211_at	0.94205	0.512	0.658891	-5.51538	0.315485	ACTBP9	actin, beta pseudogene 9
205132_at	0.99886	0.975	-0.0315444	-5.71034	-0.0143584	ACTC1	actin, alpha, cardiac muscle 1
211995_x_at	0.96574	0.666	0.432867	-5.62632	0.111417	ACTG1///ACTB	actin gamma 1///actin beta
221607_x_at	0.97377	0.749	-0.321077	-5.66429	-0.0503237	ACTG1///ACTB	actin gamma 1///actin beta
212363_x_at	0.97414	0.755	0.312723	-5.66668	0.0701125	ACTG1///ACTB	actin gamma 1///actin beta
224585_x_at	0.97537	0.761	-0.304525	-5.66896	-0.0465135	ACTG1///ACTB	actin gamma 1///actin beta
211983_x_at	0.98016	0.793	-0.263201	-5.67954	-0.0426293	ACTG1///ACTB	actin gamma 1///actin beta
211970_x_at	0.98254	0.823	-0.223892	-5.68817	-0.0316919	ACTG1///ACTB	actin gamma 1///actin beta
213214_x_at	0.98508	0.843	-0.198367	-5.69303	-0.0321516	ACTG1///ACTB	actin gamma 1///actin beta
201550_x_at	0.9892	0.879	0.152494	-5.70029	0.021567	ACTG1///ACTB	actin gamma 1///actin beta
212988_x_at	0.99947	0.991	-0.0118526	-5.71073	-0.0016844	ACTG1///ACTB	actin gamma 1///actin beta
1565912_at	0.89655	0.315	1.01134	-5.25209	0.466242	ACTG1P17	actin gamma 1 pseudogene 17
1569368_at	0.92303	0.413	0.823022	-5.40636	0.227356	ACTG1P17	actin gamma 1 pseudogene 17
1565911_at	0.9929	0.909	0.115018	-5.70482	0.0445767	ACTG1P17	actin gamma 1 pseudogene 17
208498_s_at	0.87857	0.255	1.14461	-5.12427	0.964082	ACTG1P4///AMY2B///AMY2A///AMY1C///AMY1B///AMY1A	actin gamma 1 pseudogene 4///amylase, alpha 2B (pancreatic)///amylase, alpha 2A (pancreatic)///amylase, alpha 1C (salivary)///amylase, alpha 1B (salivary)///amylase, alpha 1A (salivary)
228023_x_at	0.97284	0.737	0.336552	-5.6597	0.1105	ACTG1P4///RNPC3///AMY2B	actin gamma 1 pseudogene 4///RNA binding region (RNP1, RRM) containing 3///amylase, alpha 2B (pancreatic)
202274_at	0.91354	0.369	0.903641	-5.34412	0.589753	ACTG2	actin, gamma 2, smooth muscle, enteric
241148_at	0.96571	0.664	-0.436235	-5.625	-0.208841	ACTG2	actin, gamma 2, smooth muscle, enteric
232619_at	0.95314	0.575	-0.563306	-5.56786	-0.20024	ACTL10	actin like 10
202666_s_at	0.77384	0.1	-1.66055	-4.4872	-0.376701	ACTL6A	actin like 6A
206014_at	0.89994	0.329	-0.980971	-5.27906	-0.260666	ACTL6B	actin like 6B
206013_s_at	0.99519	0.933	-0.0843008	-5.70758	-0.0352363	ACTL6B	actin like 6B
220501_at	0.70473	0.0563	1.93401	-4.06086	0.508611	ACTL7A	actin like 7A
220498_at	0.89214	0.302	1.0382	-5.22756	0.35342	ACTL7B	actin like 7B
214957_at	0.98112	0.811	-0.240115	-5.68478	-0.122932	ACTL8	actin like 8
243208_x_at	0.89238	0.303	1.03511	-5.23042	0.562569	ACTL9	actin like 9
208636_at	0.68733	0.0481	-2.00434	-3.94163	-0.653688	ACTN1	actinin alpha 1
208637_x_at	0.92566	0.426	-0.799398	-5.42352	-0.419324	ACTN1	actinin alpha 1
211160_x_at	0.9622	0.635	-0.477031	-5.60823	-0.280699	ACTN1	actinin alpha 1
237401_at	0.99886	0.97	0.0375567	-5.71015	0.0155089	ACTN1	actinin alpha 1
203862_s_at	0.96854	0.695	0.393124	-5.64111	0.250499	ACTN2	actinin alpha 2
203864_s_at	0.98298	0.826	-0.220705	-5.68881	-0.0785937	ACTN2	actinin alpha 2
203861_s_at	0.99277	0.907	0.11731	-5.70458	0.0498472	ACTN2	actinin alpha 2
203863_at	0.99298	0.911	0.111578	-5.70517	0.0697873	ACTN2	actinin alpha 2
206891_at	0.84484	0.195	1.30629	-4.94873	0.373064	ACTN3	actinin alpha 3 (gene/pseudogene)
200601_at	0.96786	0.688	0.402263	-5.63783	0.184478	ACTN4	actinin alpha 4
222230_s_at	0.91544	0.377	0.887094	-5.35736	0.169705	ACTR10	actin-related protein 10 homolog
200721_s_at	0.73439	0.0729	1.81506	-4.25367	0.524388	ACTR1A	ARP1 actin-related protein 1 homolog A, centractin alpha
200720_s_at	0.8477	0.198	1.29634	-4.96017	0.352643	ACTR1A	ARP1 actin-related protein 1 homolog A, centractin alpha
202135_s_at	0.72326	0.0681	1.84705	-4.2029	0.447324	ACTR1B	ARP1 actin-related protein 1 homolog B, centractin beta
234210_x_at	0.94491	0.522	-0.642378	-5.52503	-0.291549	ACTR2	ARP2 actin related protein 2 homolog
200729_s_at	0.94536	0.527	-0.634958	-5.52928	-0.185654	ACTR2	ARP2 actin related protein 2 homolog
1558015_s_at	0.94806	0.539	0.616787	-5.5395	0.276086	ACTR2	ARP2 actin related protein 2 homolog
234212_at	0.95281	0.566	0.575826	-5.56145	0.427383	ACTR2	ARP2 actin related protein 2 homolog
200728_at	0.95539	0.59	0.54103	-5.57892	0.168078	ACTR2	ARP2 actin related protein 2 homolog
1554390_s_at	0.96441	0.649	-0.45656	-5.61683	-0.174171	ACTR2	ARP2 actin related protein 2 homolog
200727_s_at	0.96788	0.689	0.401079	-5.63826	0.154567	ACTR2	ARP2 actin related protein 2 homolog
239170_at	0.63804	0.0348	2.14393	-3.69363	0.739442	ACTR3	ARP3 actin related protein 3 homolog
228603_at	0.80035	0.128	1.53462	-4.6632	0.636602	ACTR3	ARP3 actin related protein 3 homolog
213101_s_at	0.95167	0.561	-0.583642	-5.55738	-0.118983	ACTR3	ARP3 actin related protein 3 homolog
200996_at	0.98327	0.828	-0.217538	-5.68944	-0.0586171	ACTR3	ARP3 actin related protein 3 homolog
213102_at	0.98897	0.876	-0.156459	-5.69974	-0.0397698	ACTR3	ARP3 actin related protein 3 homolog
218868_at	0.9274	0.433	-0.786808	-5.43246	-0.35426	ACTR3B	ARP3 actin related protein 3 homolog B
1555487_a_at	0.94502	0.523	-0.641769	-5.52538	-0.288321	ACTR3B	ARP3 actin related protein 3 homolog B
224425_x_at	0.88928	0.29	1.06541	-5.20208	0.31072	ACTR3BP2	ACTR3B pseudogene 2
224426_s_at	0.98641	0.854	-0.184887	-5.69536	-0.108831	ACTR3BP2///ACTR3BP5	ACTR3B pseudogene 2///ACTR3B pseudogene 5
224424_x_at	0.98858	0.871	-0.163049	-5.69879	-0.0438604	ACTR3BP2///ACTR3BP5	ACTR3B pseudogene 2///ACTR3B pseudogene 5
223874_at	0.96139	0.628	0.485751	-5.60445	0.372095	ACTR3C	ARP3 actin-related protein 3 homolog C
222147_s_at	0.92534	0.423	-0.80442	-5.41991	-0.206998	ACTR5	ARP5 actin-related protein 5 homolog
219623_at	0.92705	0.433	-0.787794	-5.43177	-0.164349	ACTR5	ARP5 actin-related protein 5 homolog
241794_at	0.53108	0.0153	2.47272	-3.05157	0.960733	ACTR6	ARP6 actin-related protein 6 homolog
218395_at	0.98943	0.881	0.149883	-5.70065	0.0591372	ACTR6	ARP6 actin-related protein 6 homolog
218658_s_at	0.84163	0.188	-1.32708	-4.92454	-0.291941	ACTR8	ARP8 actin-related protein 8 homolog
222707_s_at	0.85488	0.211	-1.25896	-5.00243	-0.208064	ACTR8	ARP8 actin-related protein 8 homolog
237360_at	0.94138	0.507	-0.665953	-5.51118	-0.247843	ACTRT2	actin related protein T2
223665_at	0.85645	0.214	-1.25148	-5.01074	-0.601323	ACTRT3	actin related protein T3
203935_at	0.66449	0.0406	-2.07834	-3.81202	-0.510422	ACVR1	activin A receptor type 1
205209_at	0.76775	0.0929	1.69829	-4.43195	0.478804	ACVR1B	activin A receptor type 1B
213198_at	0.78099	0.109	1.61929	-4.54631	0.426376	ACVR1B	activin A receptor type 1B
208219_at	0.87697	0.253	-1.15003	-5.11875	-0.566834	ACVR1B	activin A receptor type 1B
208218_s_at	0.91068	0.361	0.917346	-5.33297	0.326432	ACVR1B	activin A receptor type 1B
208223_s_at	0.93655	0.478	0.712007	-5.48271	0.193423	ACVR1B	activin A receptor type 1B
208222_at	0.99766	0.954	0.0573484	-5.7093	0.0279645	ACVR1B	activin A receptor type 1B
1552519_at	0.66964	0.0422	2.06102	-3.84273	0.787754	ACVR1C	activin A receptor type 1C
1563182_at	0.84946	0.203	1.28332	-4.97503	0.53411	ACVR1C	activin A receptor type 1C
228416_at	0.85815	0.216	1.24562	-5.01721	0.598722	ACVR2A	activin A receptor type 2A
205327_s_at	0.86232	0.224	1.2251	-5.03966	0.320326	ACVR2A	activin A receptor type 2A
236126_at	0.70107	0.0545	-1.94833	-4.0369	-1.04874	ACVR2B	activin A receptor type 2B
220028_at	0.81514	0.149	-1.45632	-4.76602	-0.500505	ACVR2B	activin A receptor type 2B
1559548_at	0.88074	0.261	-1.13146	-5.13757	-0.659583	ACVR2B	activin A receptor type 2B
215590_x_at	0.87089	0.243	1.17657	-5.09134	0.541753	ACVR2B-AS1	ACVR2B antisense RNA 1
226950_at	0.78099	0.109	-1.61931	-4.54627	-1.06411	ACVRL1	activin A receptor like type 1
210838_s_at	0.96784	0.686	0.405456	-5.63667	0.183256	ACVRL1	activin A receptor like type 1
238849_at	0.98733	0.862	0.173984	-5.69713	0.0604679	ACY1	aminoacylase 1
1554974_at	0.88925	0.289	-1.06581	-5.2017	-0.494686	ACY3	aminoacylase 3
230481_at	0.95503	0.587	-0.544689	-5.57713	-0.20914	ACY3	aminoacylase 3
205260_s_at	0.93171	0.458	-0.745157	-5.46105	-0.310866	ACYP1	acylphosphatase 1
204639_at	0.73039	0.0713	-1.82503	-4.23793	-0.741941	ADA	adenosine deaminase
216705_s_at	0.84793	0.199	-1.29346	-4.96347	-0.736879	ADA	adenosine deaminase
240299_at	0.85887	0.217	1.24391	-5.0191	0.382962	ADAD1	adenosine deaminase domain containing 1
231448_at	0.87071	0.242	1.17718	-5.0907	0.336201	ADAD1	adenosine deaminase domain containing 1
236463_at	0.72167	0.0645	-1.87186	-4.16299	-1.0093	ADAD2	adenosine deaminase domain containing 2
239711_at	0.83317	0.177	1.36212	-4.88295	0.42568	ADAL	adenosine deaminase like
236018_at	0.89655	0.315	-1.01011	-5.25319	-0.319984	ADAL	adenosine deaminase like
238424_at	0.89732	0.323	-0.994195	-5.26741	-0.375666	ADAL	adenosine deaminase like
202603_at	0.68471	0.0472	-2.01261	-3.92736	-0.589877	ADAM10	ADAM metallopeptidase domain 10
202604_x_at	0.88074	0.26	-1.13367	-5.13534	-0.417152	ADAM10	ADAM metallopeptidase domain 10
214895_s_at	0.99886	0.971	-0.0358951	-5.71021	-0.0169775	ADAM10	ADAM metallopeptidase domain 10
207880_at	0.48191	0.0107	2.6087	-2.76305	0.910625	ADAM11	ADAM metallopeptidase domain 11
239837_at	0.97692	0.773	0.289133	-5.67308	0.122578	ADAM11	ADAM metallopeptidase domain 11
226777_at	0.04248	2.92e-05	-4.40698	2.1298	-2.83613	ADAM12	ADAM metallopeptidase domain 12
213790_at	0.09554	0.000154	-3.95411	0.73134	-3.01464	ADAM12	ADAM metallopeptidase domain 12
202952_s_at	0.38305	0.00463	-2.9049	-2.09027	-2.03099	ADAM12	ADAM metallopeptidase domain 12
215613_at	0.8906	0.296	-1.05223	-5.21451	-0.585751	ADAM12	ADAM metallopeptidase domain 12
204943_at	0.99277	0.906	-0.11864	-5.70444	-0.0407676	ADAM12	ADAM metallopeptidase domain 12
217007_s_at	0.49828	0.0122	2.55734	-2.87356	1.71369	ADAM15	ADAM metallopeptidase domain 15
1555896_a_at	0.69586	0.0525	1.96551	-4.00794	0.721202	ADAM15	ADAM metallopeptidase domain 15
213532_at	0.66496	0.0408	-2.07539	-3.81727	-0.545558	ADAM17	ADAM metallopeptidase domain 17
205745_x_at	0.81293	0.144	-1.47285	-4.74474	-0.35103	ADAM17	ADAM metallopeptidase domain 17
205746_s_at	0.99108	0.89	-0.138723	-5.7021	-0.0646911	ADAM17	ADAM metallopeptidase domain 17
207597_at	0.97606	0.767	-0.296591	-5.67111	-0.130477	ADAM18	ADAM metallopeptidase domain 18
1568970_at	0.99945	0.988	0.0156171	-5.71068	0.0085013	ADAM18	ADAM metallopeptidase domain 18
209765_at	0.64819	0.0371	-2.11658	-3.7434	-0.759143	ADAM19	ADAM metallopeptidase domain 19
221128_at	0.96768	0.683	0.40923	-5.63529	0.139125	ADAM19	ADAM metallopeptidase domain 19
207664_at	0.97347	0.744	0.327833	-5.66232	0.222655	ADAM2	ADAM metallopeptidase domain 2
207423_s_at	0.91674	0.384	0.8748	-5.36704	0.323093	ADAM20	ADAM metallopeptidase domain 20
207422_at	0.98978	0.884	0.146912	-5.70105	0.0659459	ADAM20	ADAM metallopeptidase domain 20
1552579_a_at	0.8393	0.183	1.34306	-4.9057	0.852813	ADAM21	ADAM metallopeptidase domain 21
207665_at	0.98864	0.875	0.157941	-5.69953	0.0481258	ADAM21	ADAM metallopeptidase domain 21
208237_x_at	0.75315	0.0828	-1.75414	-4.34804	-0.996678	ADAM22	ADAM metallopeptidase domain 22
213411_at	0.90615	0.349	0.941129	-5.31323	0.504215	ADAM22	ADAM metallopeptidase domain 22
208227_x_at	0.91791	0.387	-0.870016	-5.37077	-0.462252	ADAM22	ADAM metallopeptidase domain 22
208226_x_at	0.97548	0.763	-0.302297	-5.66957	-0.106924	ADAM22	ADAM metallopeptidase domain 22
206616_s_at	0.99411	0.926	0.0931886	-5.70687	0.0405375	ADAM22	ADAM metallopeptidase domain 22
244194_at	0.99668	0.948	-0.0648995	-5.70889	-0.0357761	ADAM22	ADAM metallopeptidase domain 22
1555024_at	0.99774	0.957	-0.0545461	-5.70945	-0.0244115	ADAM22	ADAM metallopeptidase domain 22
206615_s_at	0.9991	0.984	0.0205917	-5.7106	0.0144434	ADAM22	ADAM metallopeptidase domain 22
1559268_at	0.92156	0.408	-0.831167	-5.40033	-0.286982	ADAM23	ADAM metallopeptidase domain 23
206046_at	0.94536	0.527	-0.635794	-5.52881	-0.283242	ADAM23	ADAM metallopeptidase domain 23
244463_at	0.9699	0.705	-0.380378	-5.64555	-0.292814	ADAM23	ADAM metallopeptidase domain 23
213808_at	0.98128	0.814	-0.236183	-5.68562	-0.148969	ADAM23	ADAM metallopeptidase domain 23
208269_s_at	0.63126	0.0327	-2.16944	-3.6467	-1.20328	ADAM28	ADAM metallopeptidase domain 28
205997_at	0.71495	0.0615	-1.89361	-4.12761	-2.04723	ADAM28	ADAM metallopeptidase domain 28
208268_at	0.89187	0.3	-1.04245	-5.22363	-0.61461	ADAM28	ADAM metallopeptidase domain 28
241446_at	0.92663	0.432	0.789953	-5.43024	0.448125	ADAM28	ADAM metallopeptidase domain 28
221446_at	0.86637	0.232	-1.20393	-5.06246	-0.410699	ADAM30	ADAM metallopeptidase domain 30
243520_x_at	0.97548	0.763	0.302504	-5.66951	0.217497	ADAM30	ADAM metallopeptidase domain 30
1552266_at	0.84348	0.192	1.31593	-4.93756	0.726934	ADAM32	ADAM metallopeptidase domain 32
232570_s_at	0.936	0.477	0.713513	-5.48175	0.558782	ADAM33	ADAM metallopeptidase domain 33
233868_x_at	0.98601	0.848	0.191769	-5.69419	0.0831	ADAM33	ADAM metallopeptidase domain 33
216276_s_at	0.95469	0.584	-0.549421	-5.57481	-0.353388	ADAM3A	ADAM metallopeptidase domain 3A (pseudogene)
217090_at	0.9684	0.693	0.395544	-5.64025	0.210243	ADAM3A	ADAM metallopeptidase domain 3A (pseudogene)
217237_at	0.92694	0.433	-0.788075	-5.43157	-0.447603	ADAM3B	ADAM metallopeptidase domain 3B (pseudogene)
216998_s_at	0.82521	0.165	1.40153	-4.83494	0.586538	ADAM5	ADAM metallopeptidase domain 5 (pseudogene)
217003_s_at	0.98601	0.848	-0.191766	-5.6942	-0.0759657	ADAM5	ADAM metallopeptidase domain 5 (pseudogene)
237909_at	0.87167	0.245	1.16996	-5.09822	0.593884	ADAM6	ADAM metallopeptidase domain 6 (pseudogene)
211238_at	0.82203	0.159	-1.41928	-4.81288	-0.908571	ADAM7	ADAM metallopeptidase domain 7
239079_at	0.96146	0.629	0.485454	-5.60458	0.212105	ADAM7	ADAM metallopeptidase domain 7
211239_s_at	0.9805	0.799	0.255618	-5.68131	0.176038	ADAM7	ADAM metallopeptidase domain 7
205180_s_at	0.31097	0.00278	-3.07692	-1.67279	-1.53229	ADAM8	ADAM metallopeptidase domain 8
205179_s_at	0.99839	0.963	0.047055	-5.70979	0.0278185	ADAM8	ADAM metallopeptidase domain 8
1555326_a_at	0.89238	0.303	1.03625	-5.22937	0.565747	ADAM9	ADAM metallopeptidase domain 9
1570042_a_at	0.89699	0.322	-0.996294	-5.26555	-0.357741	ADAM9	ADAM metallopeptidase domain 9
202381_at	0.94738	0.536	-0.62147	-5.5369	-0.223382	ADAM9	ADAM metallopeptidase domain 9
206134_at	0.45952	0.00893	-2.67329	-2.62145	-2.27919	ADAMDEC1	ADAM like decysin 1
222486_s_at	0.9294	0.441	0.773464	-5.44179	0.683096	ADAMTS1	ADAM metallopeptidase with thrombospondin type 1 motif 1
222162_s_at	0.9357	0.476	0.715574	-5.48043	0.366455	ADAMTS1	ADAM metallopeptidase with thrombospondin type 1 motif 1
232133_at	0.91626	0.383	-0.876579	-5.36565	-0.380463	ADAMTS10	ADAM metallopeptidase with thrombospondin type 1 motif 10
230341_x_at	0.94041	0.499	0.678512	-5.5036	0.253075	ADAMTS10	ADAM metallopeptidase with thrombospondin type 1 motif 10
226997_at	0.7753	0.103	-1.64912	-4.50372	-0.886883	ADAMTS12	ADAM metallopeptidase with thrombospondin type 1 motif 12
221421_s_at	0.9188	0.396	-0.853577	-5.38344	-0.191471	ADAMTS12	ADAM metallopeptidase with thrombospondin type 1 motif 12
223844_at	0.88928	0.292	1.05976	-5.20742	0.48178	ADAMTS13	ADAM metallopeptidase with thrombospondin type 1 motif 13
220208_at	0.99996	1	5.64e-05	-5.71079	1.98e-05	ADAMTS13	ADAM metallopeptidase with thrombospondin type 1 motif 13
230167_at	0.97123	0.715	0.366145	-5.65033	0.16989	ADAMTS14	ADAM metallopeptidase with thrombospondin type 1 motif 14
1553427_at	0.92308	0.413	-0.822244	-5.40693	-0.454421	ADAMTS15	ADAM metallopeptidase with thrombospondin type 1 motif 15
229004_at	0.99413	0.926	-0.0929713	-5.70689	-0.0609974	ADAMTS15	ADAM metallopeptidase with thrombospondin type 1 motif 15
238125_at	0.95878	0.613	-0.507849	-5.59457	-0.257813	ADAMTS16	ADAM metallopeptidase with thrombospondin type 1 motif 16
1552725_s_at	0.88108	0.263	1.1272	-5.14184	0.567997	ADAMTS17	ADAM metallopeptidase with thrombospondin type 1 motif 17
1552727_s_at	0.95605	0.596	-0.531631	-5.58345	-0.379988	ADAMTS17	ADAM metallopeptidase with thrombospondin type 1 motif 17
1552726_at	0.99991	0.998	-0.00231	-5.71079	-0.0015102	ADAMTS17	ADAM metallopeptidase with thrombospondin type 1 motif 17
1553234_at	0.90113	0.332	-0.975034	-5.28424	-0.452619	ADAMTS18	ADAM metallopeptidase with thrombospondin type 1 motif 18
230040_at	0.99196	0.9	-0.125393	-5.70369	-0.0763409	ADAMTS18	ADAM metallopeptidase with thrombospondin type 1 motif 18
1553180_at	0.92871	0.437	-0.78139	-5.43627	-0.592899	ADAMTS19	ADAM metallopeptidase with thrombospondin type 1 motif 19
1553179_at	0.96725	0.682	-0.411681	-5.63438	-0.222386	ADAMTS19	ADAM metallopeptidase with thrombospondin type 1 motif 19
226311_at	0.2142	0.00109	-3.3769	-0.90038	-2.58806	ADAMTS2	ADAM metallopeptidase with thrombospondin type 1 motif 2
214454_at	0.95258	0.566	-0.576689	-5.561	-0.369079	ADAMTS2	ADAM metallopeptidase with thrombospondin type 1 motif 2
214535_s_at	0.98461	0.84	-0.201908	-5.69239	-0.0879253	ADAMTS2	ADAM metallopeptidase with thrombospondin type 1 motif 2
220717_at	0.93904	0.491	-0.691117	-5.49586	-0.359026	ADAMTS20	ADAM metallopeptidase with thrombospondin type 1 motif 20
1553409_at	0.97106	0.714	0.367339	-5.64994	0.254293	ADAMTS20	ADAM metallopeptidase with thrombospondin type 1 motif 20
214913_at	0.88687	0.285	-1.07471	-5.19323	-0.930433	ADAMTS3	ADAM metallopeptidase with thrombospondin type 1 motif 3
1555380_at	0.43766	0.00765	-2.72909	-2.4968	-1.24582	ADAMTS4	ADAM metallopeptidase with thrombospondin type 1 motif 4
235368_at	0.84691	0.198	1.29711	-4.95929	0.683494	ADAMTS5	ADAM metallopeptidase with thrombospondin type 1 motif 5
1558636_s_at	0.87507	0.25	1.15824	-5.11034	0.668021	ADAMTS5	ADAM metallopeptidase with thrombospondin type 1 motif 5
219935_at	0.93068	0.453	0.754371	-5.45486	0.427439	ADAMTS5	ADAM metallopeptidase with thrombospondin type 1 motif 5
229357_at	0.98978	0.884	0.146681	-5.70108	0.0938856	ADAMTS5	ADAM metallopeptidase with thrombospondin type 1 motif 5
237411_at	0.10828	0.0002	-3.87978	0.51123	-2.77575	ADAMTS6	ADAM metallopeptidase with thrombospondin type 1 motif 6
1570351_at	0.54616	0.0166	-2.44233	-3.11423	-1.1789	ADAMTS6	ADAM metallopeptidase with thrombospondin type 1 motif 6
220866_at	0.99196	0.901	0.124977	-5.70374	0.0563916	ADAMTS6	ADAM metallopeptidase with thrombospondin type 1 motif 6
228911_at	0.77955	0.108	-1.62451	-4.53891	-0.887661	ADAMTS7	ADAM metallopeptidase with thrombospondin type 1 motif 7
220706_at	0.9938	0.925	0.0945316	-5.70676	0.0435897	ADAMTS7	ADAM metallopeptidase with thrombospondin type 1 motif 7
220705_s_at	0.99839	0.964	-0.045491	-5.70985	-0.0192943	ADAMTS7	ADAM metallopeptidase with thrombospondin type 1 motif 7
220676_at	0.68399	0.0465	-2.01857	-3.91703	-0.873142	ADAMTS8	ADAM metallopeptidase with thrombospondin type 1 motif 8
220677_s_at	0.90479	0.346	-0.946455	-5.30874	-0.49257	ADAMTS8	ADAM metallopeptidase with thrombospondin type 1 motif 8
235649_at	0.92493	0.421	-0.809127	-5.41651	-0.548612	ADAMTS8	ADAM metallopeptidase with thrombospondin type 1 motif 8
226814_at	0.89067	0.296	-1.0506	-5.21603	-0.830311	ADAMTS9	ADAM metallopeptidase with thrombospondin type 1 motif 9
1554697_at	0.92089	0.404	-0.838668	-5.39473	-0.69203	ADAMTS9	ADAM metallopeptidase with thrombospondin type 1 motif 9
233785_at	0.98624	0.852	-0.186847	-5.69504	-0.0916102	ADAMTS9	ADAM metallopeptidase with thrombospondin type 1 motif 9
220287_at	0.99596	0.943	0.0715196	-5.70848	0.0277822	ADAMTS9	ADAM metallopeptidase with thrombospondin type 1 motif 9
241369_at	0.71538	0.062	1.88989	-4.13368	1.08117	ADAMTS9-AS1	ADAMTS9 antisense RNA 1
233928_at	0.83187	0.175	1.36731	-4.8767	0.663975	ADAMTS9-AS1	ADAMTS9 antisense RNA 1
1559296_at	0.72668	0.0696	1.8363	-4.22005	1.13539	ADAMTS9-AS2	ADAMTS9 antisense RNA 2
234078_at	0.91276	0.366	-0.908106	-5.3405	-0.539639	ADAMTS9-AS2	ADAMTS9 antisense RNA 2
233113_at	0.93149	0.457	0.747522	-5.45947	0.447149	ADAMTS9-AS2	ADAMTS9 antisense RNA 2
1556364_at	0.95221	0.564	-0.579134	-5.55973	-0.463235	ADAMTS9-AS2	ADAMTS9 antisense RNA 2
1562295_at	0.96504	0.658	-0.443668	-5.62206	-0.256619	ADAMTS9-AS2	ADAMTS9 antisense RNA 2
1552457_a_at	0.81325	0.146	1.46771	-4.75138	0.8872	ADAMTSL1	ADAMTS like 1
229585_at	0.88108	0.262	-1.12778	-5.14126	-0.691497	ADAMTSL1	ADAMTS like 1
239909_at	0.94502	0.525	-0.637838	-5.52764	-0.350103	ADAMTSL1	ADAMTS like 1
224371_at	0.98067	0.801	-0.252406	-5.68205	-0.0798111	ADAMTSL1	ADAMTS like 1
1552808_at	0.98714	0.86	-0.176605	-5.69671	-0.101601	ADAMTSL1	ADAMTS like 1
237217_at	0.99886	0.977	0.0287977	-5.71041	0.0159754	ADAMTSL1	ADAMTS like 1
206629_at	0.88723	0.286	-1.0727	-5.19514	-0.465392	ADAMTSL2	ADAMTS like 2
213974_at	0.66539	0.041	2.0733	-3.82099	0.759174	ADAMTSL3	ADAMTS like 3
1559748_at	0.93026	0.451	-0.756922	-5.45313	-0.258739	ADAMTSL3	ADAMTS like 3
220578_at	0.88723	0.286	1.07275	-5.1951	0.556524	ADAMTSL4	ADAMTS like 4
226071_at	0.99895	0.979	-0.0259819	-5.71048	-0.0082681	ADAMTSL4	ADAMTS like 4
242200_at	0.95007	0.554	0.594526	-5.55161	0.210415	ADAMTSL5	ADAMTS like 5
219150_s_at	0.76804	0.095	-1.6873	-4.44816	-0.646506	ADAP1	ArfGAP with dual PH domains 1
90265_at	0.9484	0.546	-0.606697	-5.54505	-0.186045	ADAP1	ArfGAP with dual PH domains 1
222876_s_at	0.55712	0.0177	-2.4164	-3.16718	-1.84132	ADAP2	ArfGAP with dual PH domains 2
219358_s_at	0.77384	0.101	-1.65538	-4.49469	-0.824929	ADAP2	ArfGAP with dual PH domains 2
201786_s_at	0.3141	0.0029	-3.06252	-1.70847	-0.511263	ADAR	adenosine deaminase, RNA specific
209979_at	0.88639	0.284	-1.07811	-5.18997	-0.324653	ADARB1	adenosine deaminase, RNA specific B1
234539_at	0.94286	0.515	-0.653821	-5.51837	-0.301782	ADARB1	adenosine deaminase, RNA specific B1
207999_s_at	0.95969	0.619	-0.499266	-5.59846	-0.154645	ADARB1	adenosine deaminase, RNA specific B1
234799_at	0.96162	0.63	0.48315	-5.60559	0.226939	ADARB1	adenosine deaminase, RNA specific B1
203865_s_at	0.99847	0.966	0.0428248	-5.70996	0.0172733	ADARB1	adenosine deaminase, RNA specific B1
220648_at	0.93691	0.481	0.708371	-5.48502	0.360808	ADARB2	adenosine deaminase, RNA specific B2 (inactive)
237437_s_at	0.94038	0.499	0.679106	-5.50324	0.298148	ADARB2	adenosine deaminase, RNA specific B2 (inactive)
1561127_at	0.98565	0.846	0.194452	-5.69373	0.08235	ADARB2-AS1	ADARB2 antisense RNA 1
219384_s_at	0.9819	0.816	0.233631	-5.68616	0.0593523	ADAT1	adenosine deaminase, tRNA specific 1
236817_at	0.94631	0.53	-0.63036	-5.5319	-0.168847	ADAT2	adenosine deaminase, tRNA specific 2
227213_at	0.99871	0.967	-0.041101	-5.71003	-0.0125134	ADAT2	adenosine deaminase, tRNA specific 2
1553967_at	0.41399	0.0062	2.80381	-2.32655	0.644204	ADAT3	adenosine deaminase, tRNA specific 3
1553968_a_at	0.7699	0.0971	1.6769	-4.46342	0.329796	ADAT3	adenosine deaminase, tRNA specific 3
230634_x_at	0.59549	0.0238	2.2995	-3.3998	0.745486	ADAT3///SCAMP4	adenosine deaminase, tRNA specific 3///secretory carrier membrane protein 4
227482_at	0.38305	0.00464	2.90409	-2.09219	0.673992	ADCK1	aarF domain containing kinase 1
221893_s_at	0.91898	0.397	0.851875	-5.38474	0.3201	ADCK2	aarF domain containing kinase 2
222117_s_at	0.92415	0.417	-0.815877	-5.4116	-0.32283	ADCK2	aarF domain containing kinase 2
221894_at	0.98614	0.851	0.188517	-5.69475	0.0579597	ADCK2	aarF domain containing kinase 2
44120_at	0.99654	0.947	0.0662544	-5.70881	0.0190688	ADCK2	aarF domain containing kinase 2
228524_at	0.97165	0.725	0.352277	-5.65482	0.175229	ADCK5	aarF domain containing kinase 5
235049_at	0.71538	0.0619	-1.89048	-4.13271	-1.86537	ADCY1	adenylate cyclase 1
213245_at	0.88285	0.269	-1.11119	-5.15777	-0.867706	ADCY1	adenylate cyclase 1
232062_at	0.90216	0.338	0.96411	-5.29369	0.478062	ADCY1	adenylate cyclase 1
215348_at	0.97599	0.767	-0.297497	-5.67087	-0.141319	ADCY1	adenylate cyclase 1
215340_at	0.99492	0.931	-0.0868947	-5.70738	-0.0453334	ADCY1	adenylate cyclase 1
217305_s_at	0.78367	0.111	1.60797	-4.56227	0.602906	ADCY10	adenylate cyclase 10, soluble
214547_at	0.99595	0.936	0.0804111	-5.70787	0.0539425	ADCY10	adenylate cyclase 10, soluble
233959_at	0.89678	0.321	-0.998097	-5.26395	-0.47354	ADCY10P1	adenylate cyclase 10, soluble pseudogene 1
236832_at	0.98313	0.826	0.219984	-5.68895	0.101962	ADCY10P1	adenylate cyclase 10, soluble pseudogene 1
213219_at	0.81757	0.153	1.44271	-4.78337	0.861794	ADCY2	adenylate cyclase 2
217687_at	0.89538	0.311	1.01936	-5.24483	0.283115	ADCY2	adenylate cyclase 2
213217_at	0.93149	0.457	0.746554	-5.46012	0.61382	ADCY2	adenylate cyclase 2
209320_at	0.86484	0.229	-1.21222	-5.05358	-0.242587	ADCY3	adenylate cyclase 3
209321_s_at	0.99595	0.936	-0.0808127	-5.70784	-0.027509	ADCY3	adenylate cyclase 3
230800_at	0.94124	0.506	-0.667047	-5.51053	-0.341526	ADCY4	adenylate cyclase 4
228182_at	0.98837	0.868	-0.166543	-5.69827	-0.0659727	ADCY5	adenylate cyclase 5
242891_at	0.99839	0.965	-0.0436071	-5.70993	-0.0236462	ADCY5	adenylate cyclase 5
209195_s_at	0.9792	0.784	-0.274664	-5.67676	-0.11522	ADCY6	adenylate cyclase 6
1554827_a_at	0.79635	0.125	1.55002	-4.64237	0.549207	ADCY7	adenylate cyclase 7
203741_s_at	0.86534	0.231	-1.20727	-5.05888	-0.492876	ADCY7	adenylate cyclase 7
206811_at	0.91087	0.362	0.916482	-5.33367	0.625458	ADCY8	adenylate cyclase 8
204497_at	0.72037	0.0641	1.8745	-4.15872	0.810313	ADCY9	adenylate cyclase 9
215400_x_at	0.82036	0.156	-1.43104	-4.79813	-0.677117	ADCY9	adenylate cyclase 9
204498_s_at	0.92433	0.419	0.812119	-5.41434	0.35912	ADCY9	adenylate cyclase 9
230237_at	0.91478	0.373	-0.895979	-5.35028	-0.788039	ADCYAP1	adenylate cyclase activating polypeptide 1
206281_at	0.99115	0.891	-0.137743	-5.70223	-0.0803494	ADCYAP1	adenylate cyclase activating polypeptide 1
207151_at	0.83521	0.177	1.35933	-4.8863	0.629031	ADCYAP1R1	ADCYAP receptor type I
226690_at	0.96504	0.656	0.446471	-5.62094	0.126637	ADCYAP1R1	ADCYAP receptor type I
238939_at	0.85163	0.205	-1.27731	-4.98183	-0.658537	ADD1	adducin 1
214736_s_at	0.9792	0.784	0.275579	-5.67653	0.0817104	ADD1	adducin 1
208030_s_at	0.99316	0.916	0.10639	-5.70568	0.0241521	ADD1	adducin 1
214726_x_at	0.9942	0.927	-0.0924225	-5.70693	-0.024682	ADD1	adducin 1
205268_s_at	0.7421	0.0765	-1.79248	-4.28899	-1.15211	ADD2	adducin 2
239530_at	0.80379	0.132	1.52206	-4.68003	0.773588	ADD2	adducin 2
206807_s_at	0.88183	0.266	1.11919	-5.14983	0.381701	ADD2	adducin 2
213484_at	0.9346	0.473	-0.72088	-5.47701	-0.558976	ADD2	adducin 2
237336_at	0.96839	0.692	-0.396858	-5.63978	-0.23453	ADD2	adducin 2
230988_at	0.99108	0.89	-0.138408	-5.70214	-0.0515557	ADD2	adducin 2
205882_x_at	0.85488	0.211	1.25988	-5.00139	0.459061	ADD3	adducin 3
201753_s_at	0.88183	0.265	1.1223	-5.14673	0.452825	ADD3	adducin 3
201752_s_at	0.89621	0.313	1.01407	-5.24963	0.371758	ADD3	adducin 3
201034_at	0.96082	0.623	0.493591	-5.601	0.186634	ADD3	adducin 3
228215_at	0.93123	0.456	0.748526	-5.4588	0.345333	ADD3-AS1	ADD3 antisense RNA 1
217380_s_at	0.97551	0.764	-0.300846	-5.66996	-0.19801	ADD3-AS1	ADD3 antisense RNA 1
222072_at	0.98943	0.882	-0.148854	-5.70079	-0.0689657	ADD3-AS1	ADD3 antisense RNA 1
220614_s_at	0.98344	0.83	0.215179	-5.6899	0.135227	ADGB	androglobin
239221_at	0.93013	0.45	-0.758864	-5.45181	-0.399107	ADGRA1	adhesion G protein-coupled receptor A1
221814_at	0.85336	0.209	1.26566	-4.99493	0.527839	ADGRA2	adhesion G protein-coupled receptor A2
65718_at	0.89426	0.307	1.02641	-5.2384	0.364791	ADGRA2	adhesion G protein-coupled receptor A2
1569542_at	0.85561	0.212	-1.25611	-5.00559	-0.798832	ADGRA3	adhesion G protein-coupled receptor A3
210473_s_at	0.87273	0.247	-1.16514	-5.10322	-0.478056	ADGRA3	adhesion G protein-coupled receptor A3
1555122_at	0.98506	0.842	0.199485	-5.69283	0.0736659	ADGRA3	adhesion G protein-coupled receptor A3
206083_at	0.94502	0.523	-0.641372	-5.52561	-0.423603	ADGRB1	adhesion G protein-coupled receptor B1
204966_at	0.99328	0.918	-0.103279	-5.70597	-0.0425852	ADGRB2	adhesion G protein-coupled receptor B2
205638_at	0.89126	0.299	1.04575	-5.22055	0.533522	ADGRB3	adhesion G protein-coupled receptor B3
211568_at	0.99886	0.969	0.0389815	-5.7101	0.0273781	ADGRB3	adhesion G protein-coupled receptor B3
232267_at	0.75007	0.0801	1.77021	-4.32344	1.51008	ADGRD1	adhesion G protein-coupled receptor D1
216289_at	0.98082	0.806	-0.246864	-5.68329	-0.120458	ADGRD2	adhesion G protein-coupled receptor D2
207111_at	0.99156	0.896	0.131123	-5.70303	0.0659638	ADGRE1	adhesion G protein-coupled receptor E1
207610_s_at	0.66749	0.0414	-2.06978	-3.82724	-0.825316	ADGRE2	adhesion G protein-coupled receptor E2
232009_at	0.91956	0.399	-0.847016	-5.38843	-0.283183	ADGRE2	adhesion G protein-coupled receptor E2
210724_at	0.82902	0.169	-1.38597	-4.85405	-0.821888	ADGRE3	adhesion G protein-coupled receptor E3
202910_s_at	0.93262	0.463	-0.737421	-5.46619	-0.429686	ADGRE5	adhesion G protein-coupled receptor E5
238689_at	0.69102	0.0498	-1.98872	-3.96844	-1.34873	ADGRF1	adhesion G protein-coupled receptor F1
236489_at	0.83034	0.172	-1.37743	-4.86445	-0.83665	ADGRF1	adhesion G protein-coupled receptor F1
220907_at	0.92663	0.432	-0.788833	-5.43103	-0.417682	ADGRF1	adhesion G protein-coupled receptor F1
235988_at	0.94806	0.543	-0.610048	-5.54321	-0.38685	ADGRF1	adhesion G protein-coupled receptor F1
1553036_at	0.91655	0.384	0.875705	-5.36633	0.445663	ADGRF2	adhesion G protein-coupled receptor F2
236608_at	0.59692	0.0247	2.2849	-3.42814	1.21436	ADGRF3	adhesion G protein-coupled receptor F3
1553016_at	0.87167	0.244	1.1723	-5.09579	0.538133	ADGRF3	adhesion G protein-coupled receptor F3
1553031_at	0.48903	0.0113	2.58795	-2.80791	1.35581	ADGRF4	adhesion G protein-coupled receptor F4
237690_at	0.73167	0.0719	1.82175	-4.24312	2.57216	ADGRF4	adhesion G protein-coupled receptor F4
212950_at	0.92893	0.438	-0.779518	-5.43758	-0.411866	ADGRF5	adhesion G protein-coupled receptor F5
212951_at	0.93262	0.465	-0.734491	-5.46813	-0.457199	ADGRF5	adhesion G protein-coupled receptor F5
212070_at	0.96441	0.652	-0.452867	-5.61835	-0.196457	ADGRG1	adhesion G protein-coupled receptor G1
206582_s_at	0.98014	0.791	0.266085	-5.67885	0.197968	ADGRG1	adhesion G protein-coupled receptor G1
206002_at	0.98837	0.869	-0.165664	-5.6984	-0.0927253	ADGRG2	adhesion G protein-coupled receptor G2
1553723_at	0.87167	0.244	-1.17331	-5.09474	-0.790344	ADGRG3	adhesion G protein-coupled receptor G3
220404_at	0.9738	0.751	0.318459	-5.66505	0.15682	ADGRG3	adhesion G protein-coupled receptor G3
1553006_at	0.96504	0.656	-0.447354	-5.62058	-0.247162	ADGRG4	adhesion G protein-coupled receptor G4
229971_at	0.43877	0.0077	-2.72678	-2.502	-1.77695	ADGRG5	adhesion G protein-coupled receptor G5
1555447_at	0.98709	0.859	-0.177765	-5.69653	-0.0622467	ADGRG5	adhesion G protein-coupled receptor G5
213094_at	0.96399	0.646	0.460973	-5.61501	0.337103	ADGRG6	adhesion G protein-coupled receptor G6
233887_at	0.99098	0.889	0.140165	-5.70192	0.0698672	ADGRG6	adhesion G protein-coupled receptor G6
1553025_at	0.99905	0.982	0.0229191	-5.71055	0.0105745	ADGRG6	adhesion G protein-coupled receptor G6
1553296_at	0.37473	0.00429	2.93118	-2.02773	1.49711	ADGRG7	adhesion G protein-coupled receptor G7
47560_at	0.88733	0.287	1.07188	-5.19593	0.359212	ADGRL1	adhesion G protein-coupled receptor L1
219145_at	0.92927	0.439	0.776886	-5.43941	0.251613	ADGRL1	adhesion G protein-coupled receptor L1
203488_at	0.99094	0.888	0.140857	-5.70184	0.0503342	ADGRL1	adhesion G protein-coupled receptor L1
1569850_at	0.88579	0.279	1.0885	-5.17995	0.719302	ADGRL2	adhesion G protein-coupled receptor L2
206953_s_at	0.98664	0.855	-0.182976	-5.69568	-0.129705	ADGRL2	adhesion G protein-coupled receptor L2
236264_at	0.94807	0.545	0.60796	-5.54436	0.711324	ADGRL3	adhesion G protein-coupled receptor L3
209867_s_at	0.94944	0.55	0.599889	-5.54874	0.761353	ADGRL3	adhesion G protein-coupled receptor L3
209866_s_at	0.96298	0.642	0.467113	-5.61245	0.47411	ADGRL3	adhesion G protein-coupled receptor L3
242186_x_at	0.96441	0.65	0.455075	-5.61744	0.396563	ADGRL3	adhesion G protein-coupled receptor L3
219134_at	0.99668	0.948	0.0650306	-5.70888	0.0300797	ADGRL4	adhesion G protein-coupled receptor L4
215396_at	0.77191	0.0985	1.66978	-4.4738	1.15691	ADGRV1	adhesion G protein-coupled receptor V1
224275_at	0.8175	0.153	-1.44306	-4.78293	-0.981492	ADGRV1	adhesion G protein-coupled receptor V1
240631_at	0.85243	0.208	-1.26951	-4.99062	-0.699598	ADGRV1	adhesion G protein-coupled receptor V1
223582_at	0.97525	0.761	0.305143	-5.66879	0.28744	ADGRV1	adhesion G protein-coupled receptor V1
234871_at	0.98858	0.872	0.162216	-5.69891	0.0846435	ADGRV1	adhesion G protein-coupled receptor V1
207820_at	0.77571	0.103	1.64729	-4.50635	0.717353	ADH1A	alcohol dehydrogenase 1A (class I), alpha polypeptide
209614_at	0.04248	2.72e-05	4.42535	2.18848	2.78303	ADH1B	alcohol dehydrogenase 1B (class I), beta polypeptide
209612_s_at	0.06259	6.76e-05	4.18166	1.42206	4.03475	ADH1B	alcohol dehydrogenase 1B (class I), beta polypeptide
209613_s_at	0.12445	0.000264	3.80024	0.27884	4.35495	ADH1B	alcohol dehydrogenase 1B (class I), beta polypeptide
243544_at	0.80376	0.131	1.52235	-4.67964	0.922382	ADH1B	alcohol dehydrogenase 1B (class I), beta polypeptide
206262_at	0.13255	0.000305	3.75808	0.15699	2.00553	ADH1C	alcohol dehydrogenase 1C (class I), gamma polypeptide
231678_s_at	0.96087	0.624	0.491813	-5.60179	0.318126	ADH4	alcohol dehydrogenase 4 (class II), pi polypeptide
223781_x_at	0.9819	0.819	-0.229333	-5.68706	-0.0913657	ADH4	alcohol dehydrogenase 4 (class II), pi polypeptide
231703_s_at	0.99196	0.9	-0.125423	-5.70369	-0.0670633	ADH4	alcohol dehydrogenase 4 (class II), pi polypeptide
231675_s_at	0.99886	0.976	-0.0298665	-5.71039	-0.0155139	ADH4	alcohol dehydrogenase 4 (class II), pi polypeptide
208847_s_at	0.87167	0.244	-1.17267	-5.09541	-0.240843	ADH5	alcohol dehydrogenase 5 (class III), chi polypeptide
208848_at	0.9393	0.493	0.687782	-5.49792	0.198154	ADH5	alcohol dehydrogenase 5 (class III), chi polypeptide
214261_s_at	0.81626	0.15	1.4523	-4.77117	0.602869	ADH6	alcohol dehydrogenase 6 (class V)
207544_s_at	0.96504	0.658	0.444603	-5.62168	0.262972	ADH6	alcohol dehydrogenase 6 (class V)
210505_at	0.85626	0.214	1.25229	-5.00984	0.446871	ADH7	alcohol dehydrogenase 7 (class IV), mu or sigma polypeptide
227113_at	0.90802	0.355	0.930375	-5.32222	0.303319	ADHFE1	alcohol dehydrogenase, iron containing 1
217761_at	0.94326	0.517	0.650226	-5.52047	0.187758	ADI1	acireductone dioxygenase 1
222400_s_at	0.98016	0.793	0.263795	-5.6794	0.0787177	ADI1	acireductone dioxygenase 1
241443_at	0.99839	0.963	0.0464351	-5.70982	0.0109025	ADI1	acireductone dioxygenase 1
1554128_at	0.84241	0.19	-1.32136	-4.93123	-0.736503	ADIG	adipogenin
1554129_a_at	0.99717	0.953	-0.0595178	-5.70919	-0.0282441	ADIG	adipogenin
207175_at	0.02482	8.17e-06	4.73638	3.20341	4.22511	ADIPOQ	adiponectin, C1Q and collagen domain containing
217748_at	0.82714	0.167	1.39276	-4.84573	0.386273	ADIPOR1	adiponectin receptor 1
201346_at	0.88553	0.278	1.09102	-5.17752	0.257322	ADIPOR2	adiponectin receptor 2
203571_s_at	0.62205	0.0292	2.21593	-3.55991	3.01148	ADIRF	adipogenesis regulatory factor
232300_at	0.57626	0.0204	2.36167	-3.27735	0.601413	ADIRF-AS1	ADIRF antisense RNA 1
204120_s_at	0.75851	0.0857	1.73767	-4.37305	0.888917	ADK	adenosine kinase
204119_s_at	0.77384	0.102	1.65456	-4.49588	0.661249	ADK	adenosine kinase
202912_at	0.97733	0.777	-0.283855	-5.67444	-0.146477	ADM	adrenomedullin
220538_at	0.99196	0.899	-0.127319	-5.70347	-0.0395249	ADM2	adrenomedullin 2
232154_at	0.97043	0.709	-0.373877	-5.64776	-0.211571	ADM5	adrenomedullin 5 (putative)
226426_at	0.85593	0.213	-1.25495	-5.00689	-0.32273	ADNP	activity dependent neuroprotector homeobox
201773_at	0.92893	0.438	-0.779594	-5.43752	-0.169937	ADNP	activity dependent neuroprotector homeobox
203321_s_at	0.92257	0.412	0.823962	-5.40567	0.257587	ADNP2	ADNP homeobox 2
203322_at	0.96574	0.668	-0.430187	-5.62736	-0.110176	ADNP2	ADNP homeobox 2
212502_at	0.93943	0.495	-0.685205	-5.49951	-0.154136	ADO	2-aminoethanethiol dioxygenase
212500_at	0.9892	0.879	-0.152623	-5.70028	-0.0385534	ADO	2-aminoethanethiol dioxygenase
205481_at	0.80947	0.14	1.48981	-4.72266	0.514161	ADORA1	adenosine A1 receptor
216220_s_at	0.88187	0.268	1.11543	-5.15357	0.290328	ADORA1	adenosine A1 receptor
237447_at	0.89655	0.315	1.00989	-5.2534	0.414133	ADORA2A-AS1	ADORA2A antisense RNA 1
239513_at	0.99328	0.918	-0.103009	-5.706	-0.0369137	ADORA2A-AS1	ADORA2A antisense RNA 1
205891_at	0.92534	0.423	0.804361	-5.41996	0.321302	ADORA2B	adenosine A2b receptor
223660_at	0.7179	0.0629	-1.88315	-4.14467	-1.76215	ADORA3	adenosine A3 receptor
206171_at	0.88687	0.285	-1.07472	-5.19322	-0.756852	ADORA3	adenosine A3 receptor
220980_s_at	0.55712	0.0177	-2.41608	-3.16783	-0.530585	ADPGK	ADP dependent glucokinase
224455_s_at	0.9929	0.91	-0.112888	-5.70504	-0.0554354	ADPGK	ADP dependent glucokinase
207863_at	0.88128	0.263	1.12621	-5.14283	0.541166	ADPRH	ADP-ribosylarginine hydrolase
228042_at	0.90016	0.33	-0.979172	-5.28063	-0.482489	ADPRH	ADP-ribosylarginine hydrolase
238505_at	0.99839	0.965	-0.0434813	-5.70994	-0.0146618	ADPRH	ADP-ribosylarginine hydrolase
238054_at	0.88579	0.28	1.08674	-5.18166	0.545267	ADPRHL1	ADP-ribosylhydrolase like 1
1553163_at	0.93108	0.456	-0.748978	-5.45849	-0.334007	ADPRHL1	ADP-ribosylhydrolase like 1
223097_at	0.94885	0.547	-0.604972	-5.54598	-0.1445	ADPRHL2	ADP-ribosylhydrolase like 2
223401_at	0.93026	0.451	0.7578	-5.45253	0.160858	ADPRM	ADP-ribose/CDP-alcohol diphosphatase, manganese dependent
220606_s_at	0.96231	0.636	0.475578	-5.60885	0.133906	ADPRM	ADP-ribose/CDP-alcohol diphosphatase, manganese dependent
237390_at	0.63606	0.0339	2.15466	-3.67396	1.74065	ADRA1A	adrenoceptor alpha 1A
211489_at	0.77027	0.0974	1.67513	-4.46599	0.68174	ADRA1A	adrenoceptor alpha 1A
211491_at	0.88297	0.271	1.10655	-5.16234	0.61902	ADRA1A	adrenoceptor alpha 1A
211492_s_at	0.97377	0.747	0.323635	-5.66355	0.162175	ADRA1A	adrenoceptor alpha 1A
211490_at	0.99277	0.904	-0.120513	-5.70423	-0.064609	ADRA1A	adrenoceptor alpha 1A
207589_at	0.9549	0.586	0.546062	-5.57646	0.293986	ADRA1B	adrenoceptor alpha 1B
210960_at	0.87397	0.249	1.16074	-5.10776	0.486284	ADRA1D	adrenoceptor alpha 1D
210961_s_at	0.99847	0.966	-0.0429994	-5.70995	-0.0214482	ADRA1D	adrenoceptor alpha 1D
209869_at	0.75774	0.0848	1.74282	-4.36525	0.994892	ADRA2A	adrenoceptor alpha 2A
208544_at	0.99156	0.897	-0.130316	-5.70312	-0.042605	ADRA2B	adrenoceptor alpha 2B
206128_at	0.97069	0.711	0.371257	-5.64864	0.221328	ADRA2C	adrenoceptor alpha 2C
208214_at	0.82407	0.162	-1.40859	-4.82619	-0.868244	ADRB1	adrenoceptor beta 1
229309_at	0.82542	0.165	1.39951	-4.83742	1.50155	ADRB1	adrenoceptor beta 1
229277_at	0.97126	0.718	0.362074	-5.65167	0.194966	ADRB1	adrenoceptor beta 1
206170_at	0.01165	2.13e-06	5.07185	4.33945	2.05081	ADRB2	adrenoceptor beta 2
206812_at	0.89255	0.304	-1.03386	-5.23156	-0.486142	ADRB3	adrenoceptor beta 3
217303_s_at	0.96298	0.641	-0.468177	-5.612	-0.180005	ADRB3	adrenoceptor beta 3
201281_at	0.99196	0.901	0.125143	-5.70372	0.0365492	ADRM1	adhesion regulating molecule 1
202144_s_at	0.45543	0.00844	-2.69391	-2.57564	-0.785095	ADSL	adenylosuccinate lyase
210250_x_at	0.75019	0.0813	-1.7633	-4.33404	-0.504683	ADSL	adenylosuccinate lyase
227310_at	0.92089	0.404	0.839305	-5.39425	0.56335	ADSS	adenylosuccinate synthase
221761_at	0.99196	0.901	-0.125054	-5.70373	-0.0341869	ADSS	adenylosuccinate synthase
226325_at	0.74337	0.0769	1.78969	-4.29333	1.19833	ADSSL1	adenylosuccinate synthase like 1
238259_at	0.9484	0.546	0.606021	-5.54541	0.11961	ADSSL1	adenylosuccinate synthase like 1
215100_at	0.48191	0.0106	2.61133	-2.75735	0.796331	ADTRP	androgen dependent TFPI regulating protein
229070_at	0.89238	0.304	1.03438	-5.23109	0.921837	ADTRP	androgen dependent TFPI regulating protein
201792_at	0.58224	0.0215	-2.33965	-3.32104	-1.4876	AEBP1	AE binding protein 1
235184_at	0.96839	0.693	-0.395825	-5.64015	-0.149472	AEBP2	AE binding protein 2
225889_at	0.99153	0.896	0.131522	-5.70298	0.0480907	AEBP2	AE binding protein 2
219361_s_at	0.81129	0.141	-1.48387	-4.73043	-0.638752	AEN	apoptosis enhancing nuclease
217729_s_at	0.85966	0.218	1.24197	-5.02123	0.636407	AES	amino-terminal enhancer of split
203563_at	0.96665	0.674	0.422102	-5.63047	0.190149	AFAP1	actin filament associated protein 1
223779_at	0.94536	0.527	-0.635364	-5.52905	-0.190079	AFAP1-AS1	AFAP1 antisense RNA 1
1558216_at	0.99316	0.914	-0.108733	-5.70545	-0.0411886	AFAP1-AS1	AFAP1 antisense RNA 1
1555542_at	0.86386	0.227	1.21688	-5.04856	0.597771	AFAP1L1	actin filament associated protein 1 like 1
226955_at	0.99156	0.896	-0.130679	-5.70308	-0.0605403	AFAP1L1	actin filament associated protein 1 like 1
226829_at	0.8883	0.288	-1.06909	-5.19858	-0.520278	AFAP1L2	actin filament associated protein 1 like 2
214939_x_at	0.71301	0.0599	1.9058	-4.10759	1.42107	AFDN	afadin, adherens junction formation factor
230622_at	0.72185	0.0653	1.86645	-4.17174	0.720909	AFDN	afadin, adherens junction formation factor
229775_s_at	0.77889	0.106	1.63118	-4.52942	0.873861	AFDN	afadin, adherens junction formation factor
224685_at	0.94502	0.523	0.640552	-5.52608	0.328481	AFDN	afadin, adherens junction formation factor
215904_at	0.97168	0.729	-0.347773	-5.65624	-0.224281	AFDN	afadin, adherens junction formation factor
208512_s_at	0.99596	0.94	0.0758572	-5.70819	0.0374137	AFDN	afadin, adherens junction formation factor
238871_at	0.99774	0.955	0.0561276	-5.70937	0.0183457	AFDN	afadin, adherens junction formation factor
210409_at	0.72235	0.0661	1.86043	-4.18144	0.630251	AFDN-AS1	AFDN antisense RNA 1 (head to head)
201924_at	0.75132	0.0821	1.7585	-4.34139	0.597009	AFF1	AF4/FMR2 family member 1
215451_s_at	0.91478	0.373	0.895251	-5.35086	0.425119	AFF1	AF4/FMR2 family member 1
211826_s_at	0.98437	0.836	-0.207102	-5.69144	-0.0658792	AFF1	AF4/FMR2 family member 1
216364_s_at	0.95314	0.572	0.567322	-5.56582	0.256731	AFF2	AF4/FMR2 family member 2
210957_s_at	0.95314	0.575	0.562521	-5.56826	0.303798	AFF2	AF4/FMR2 family member 2
206105_at	0.96949	0.701	0.38487	-5.644	0.123619	AFF2	AF4/FMR2 family member 2
205734_s_at	0.9588	0.613	-0.506959	-5.59498	-0.180649	AFF3	AF4/FMR2 family member 3
227198_at	0.96166	0.631	-0.482031	-5.60607	-0.423443	AFF3	AF4/FMR2 family member 3
205735_s_at	0.96957	0.703	-0.382059	-5.64497	-0.196774	AFF3	AF4/FMR2 family member 3
242078_at	0.97328	0.742	-0.330063	-5.66165	-0.188945	AFF3	AF4/FMR2 family member 3
243967_at	0.97401	0.755	0.313086	-5.66658	0.126389	AFF3	AF4/FMR2 family member 3
1565034_s_at	0.99094	0.889	-0.140376	-5.7019	-0.0594408	AFF3	AF4/FMR2 family member 3
239439_at	0.82246	0.16	1.41778	-4.81476	0.738086	AFF4	AF4/FMR2 family member 4
1555436_a_at	0.90802	0.355	-0.930365	-5.32222	-0.366727	AFF4	AF4/FMR2 family member 4
243487_at	0.92433	0.418	0.812905	-5.41377	0.294077	AFF4	AF4/FMR2 family member 4
219199_at	0.94267	0.514	-0.655607	-5.51732	-0.169323	AFF4	AF4/FMR2 family member 4
1555435_at	0.95732	0.604	0.521198	-5.5884	0.369262	AFF4	AF4/FMR2 family member 4
232865_at	0.96786	0.688	-0.402869	-5.63761	-0.174075	AFF4	AF4/FMR2 family member 4
232864_s_at	0.97011	0.708	-0.37625	-5.64695	-0.208608	AFF4	AF4/FMR2 family member 4
225229_at	0.99886	0.97	-0.0373019	-5.71016	-0.0110305	AFF4	AF4/FMR2 family member 4
236250_at	0.87043	0.241	-1.1794	-5.08839	-0.510798	AFG3L1P	AFG3 like matrix AAA peptidase subunit 1, pseudogene
1552287_s_at	0.93794	0.485	-0.701769	-5.4892	-0.227257	AFG3L1P	AFG3 like matrix AAA peptidase subunit 1, pseudogene
1559863_a_at	0.9549	0.586	0.547098	-5.57595	0.159408	AFG3L1P	AFG3 like matrix AAA peptidase subunit 1, pseudogene
232919_at	0.96626	0.671	0.425896	-5.62902	0.222755	AFG3L2	AFG3 like matrix AAA peptidase subunit 2
202486_at	0.97949	0.787	-0.270962	-5.67767	-0.0584688	AFG3L2	AFG3 like matrix AAA peptidase subunit 2
1557820_at	0.98016	0.795	-0.260816	-5.6801	-0.0759529	AFG3L2	AFG3 like matrix AAA peptidase subunit 2
206840_at	0.91132	0.363	0.915087	-5.33482	0.454656	AFM	afamin
240318_at	0.99597	0.944	0.0710443	-5.70851	0.041539	AFMID	arylformamidase
204694_at	0.9107	0.361	0.917247	-5.33305	0.389856	AFP	alpha fetoprotein
217939_s_at	0.88556	0.279	1.0892	-5.17928	0.223737	AFTPH	aftiphilin
222472_at	0.89655	0.317	1.00702	-5.25597	0.248304	AFTPH	aftiphilin
216064_s_at	0.94631	0.531	0.628475	-5.53296	0.19712	AGA	aspartylglucosaminidase
204333_s_at	0.94806	0.542	0.611967	-5.54216	0.207878	AGA	aspartylglucosaminidase
204332_s_at	0.98978	0.884	0.146915	-5.70105	0.0473172	AGA	aspartylglucosaminidase
235968_at	0.92156	0.408	0.830546	-5.40079	0.299608	AGAP1	ArfGAP with GTPase domain, ankyrin repeat and PH domain 1
228240_at	0.93691	0.481	0.708467	-5.48496	0.237559	AGAP1	ArfGAP with GTPase domain, ankyrin repeat and PH domain 1
204066_s_at	0.99316	0.917	0.104155	-5.70589	0.0334669	AGAP1	ArfGAP with GTPase domain, ankyrin repeat and PH domain 1
1557382_x_at	0.96441	0.648	0.458367	-5.61609	0.182156	AGAP11	ArfGAP with GTPase domain, ankyrin repeat and PH domain 11
1557380_at	0.97167	0.727	-0.349934	-5.65556	-0.173773	AGAP11	ArfGAP with GTPase domain, ankyrin repeat and PH domain 11
229917_at	0.89655	0.316	-1.00816	-5.25495	-0.371449	AGAP2	ArfGAP with GTPase domain, ankyrin repeat and PH domain 2
215080_s_at	0.97297	0.739	0.333634	-5.66059	0.187166	AGAP2	ArfGAP with GTPase domain, ankyrin repeat and PH domain 2
206152_at	0.97553	0.765	-0.300248	-5.67013	-0.116987	AGAP2	ArfGAP with GTPase domain, ankyrin repeat and PH domain 2
1555907_at	0.96949	0.702	0.383981	-5.64431	0.271114	AGAP2-AS1	AGAP2 antisense RNA 1
225789_at	0.72185	0.0652	-1.86702	-4.17082	-0.495681	AGAP3	ArfGAP with GTPase domain, ankyrin repeat and PH domain 3
239026_x_at	0.91544	0.375	-0.892531	-5.35303	-0.323414	AGAP3	ArfGAP with GTPase domain, ankyrin repeat and PH domain 3
231299_at	0.99298	0.912	-0.111432	-5.70518	-0.0910528	AGAP3	ArfGAP with GTPase domain, ankyrin repeat and PH domain 3
1565620_at	0.99886	0.971	-0.0370535	-5.71017	-0.0172335	AGAP4	ArfGAP with GTPase domain, ankyrin repeat and PH domain 4
242393_x_at	0.9607	0.623	0.493964	-5.60083	0.225086	AGAP6	ArfGAP with GTPase domain, ankyrin repeat and PH domain 6
243937_x_at	0.99351	0.923	-0.0974459	-5.7065	-0.0534897	AGAP6	ArfGAP with GTPase domain, ankyrin repeat and PH domain 6
240230_s_at	0.88586	0.283	-1.08039	-5.18778	-0.601029	AGAP9	ArfGAP with GTPase domain, ankyrin repeat and PH domain 9
238553_at	0.84163	0.188	1.32801	-4.92345	0.621772	AGAP9///AGAP6///BMS1P5	ArfGAP with GTPase domain, ankyrin repeat and PH domain 9///ArfGAP with GTPase domain, ankyrin repeat and PH domain 6///BMS1, ribosome biogenesis factor pseudogene 5
1553447_at	0.92657	0.431	0.791854	-5.42889	0.440073	AGBL1	ATP/GTP binding protein like 1
220390_at	0.96881	0.696	-0.391506	-5.64168	-0.190784	AGBL2	ATP/GTP binding protein like 2
232395_x_at	0.58714	0.0221	-2.32999	-3.34011	-0.926402	AGBL3	ATP/GTP binding protein like 3
220649_at	0.93999	0.498	-0.680413	-5.50244	-0.494324	AGBL3	ATP/GTP binding protein like 3
1554820_at	0.99318	0.918	-0.10353	-5.70595	-0.0608646	AGBL3	ATP/GTP binding protein like 3
1553412_at	0.48903	0.0115	-2.58025	-2.8245	-1.56339	AGBL4	ATP/GTP binding protein like 4
1569570_at	0.78682	0.113	1.60004	-4.57339	0.746281	AGBL4	ATP/GTP binding protein like 4
231857_s_at	0.93691	0.48	0.709641	-5.48422	0.2907	AGBL5	ATP/GTP binding protein like 5
218480_at	0.97165	0.723	0.354979	-5.65396	0.15247	AGBL5	ATP/GTP binding protein like 5
238889_at	0.98112	0.811	0.240024	-5.6848	0.0954685	AGBL5	ATP/GTP binding protein like 5
217046_s_at	0.89214	0.301	-1.03977	-5.22611	-0.449581	AGER	advanced glycosylation end-product specific receptor
210081_at	0.9792	0.784	-0.274842	-5.67671	-0.168057	AGER	advanced glycosylation end-product specific receptor
218091_at	0.78424	0.112	-1.60681	-4.56391	-0.359141	AGFG1	ArfGAP with FG repeats 1
218092_s_at	0.90584	0.348	-0.943264	-5.31144	-0.248224	AGFG1	ArfGAP with FG repeats 1
213928_s_at	0.92534	0.423	0.805114	-5.41941	0.38364	AGFG1	ArfGAP with FG repeats 1
213926_s_at	0.9929	0.908	0.116481	-5.70467	0.0679503	AGFG1	ArfGAP with FG repeats 1
226561_at	0.99316	0.914	-0.108437	-5.70548	-0.046787	AGFG1	ArfGAP with FG repeats 1
222362_at	0.17147	0.000652	3.53362	-0.47552	1.55746	AGFG2	ArfGAP with FG repeats 2
222126_at	0.44671	0.00798	2.71396	-2.53081	0.711032	AGFG2	ArfGAP with FG repeats 2
206821_x_at	0.72309	0.0672	1.85284	-4.19364	0.598051	AGFG2	ArfGAP with FG repeats 2
217450_at	0.76258	0.0888	-1.72033	-4.39914	-0.908801	AGFG2	ArfGAP with FG repeats 2
1554618_at	0.84049	0.185	1.33657	-4.91338	0.811036	AGFG2	ArfGAP with FG repeats 2
206820_at	0.88074	0.261	1.13065	-5.13838	0.358709	AGFG2	ArfGAP with FG repeats 2
210710_at	0.77639	0.104	-1.64294	-4.5126	-0.398238	AGGF1	angiogenic factor with G-patch and FHA domains 1
222661_at	0.82183	0.159	1.42101	-4.81072	0.268782	AGGF1	angiogenic factor with G-patch and FHA domains 1
218534_s_at	0.97222	0.733	0.342715	-5.65782	0.0789624	AGGF1	angiogenic factor with G-patch and FHA domains 1
208042_at	0.99886	0.977	-0.029277	-5.7104	-0.007958	AGGF1	angiogenic factor with G-patch and FHA domains 1
218568_at	0.62529	0.0306	-2.19765	-3.59422	-0.758521	AGK	acylglycerol kinase
1555610_at	0.67641	0.0439	-2.04377	-3.8731	-1.57995	AGK	acylglycerol kinase
222132_s_at	0.91827	0.391	-0.862699	-5.37644	-0.307268	AGK	acylglycerol kinase
203566_s_at	0.96088	0.625	0.490257	-5.60247	0.186384	AGL	amylo-alpha-1, 6-glucosidase, 4-alpha-glucanotransferase
222930_s_at	0.76775	0.093	-1.69809	-4.43224	-0.981245	AGMAT	agmatinase
221648_s_at	0.85123	0.204	-1.27925	-4.97963	-0.438616	AGMAT	agmatinase
219792_at	0.90623	0.35	0.939224	-5.31483	0.252716	AGMAT	agmatinase
228120_at	0.9098	0.359	0.922393	-5.32882	0.224455	AGO1	argonaute 1, RISC catalytic component
239036_at	0.92459	0.42	-0.810953	-5.41519	-0.348892	AGO1	argonaute 1, RISC catalytic component
222576_s_at	0.94806	0.544	0.609658	-5.54343	0.233924	AGO1	argonaute 1, RISC catalytic component
218287_s_at	0.99261	0.903	0.121663	-5.70411	0.0211142	AGO1	argonaute 1, RISC catalytic component
225827_at	0.94072	0.505	-0.669051	-5.50932	-0.240456	AGO2	argonaute 2, RISC catalytic component
241091_at	0.79067	0.119	-1.57265	-4.61142	-0.590488	AGO3	argonaute 3, RISC catalytic component
219426_at	0.94126	0.507	-0.6667	-5.51073	-0.204356	AGO3	argonaute 3, RISC catalytic component
228932_at	0.98082	0.806	-0.24681	-5.68331	-0.108812	AGO3	argonaute 3, RISC catalytic component
235782_at	0.98726	0.861	-0.175563	-5.69688	-0.0855094	AGO3	argonaute 3, RISC catalytic component
222842_at	0.46139	0.00899	2.67114	-2.62622	1.644	AGO4	argonaute 4, RISC catalytic component
227930_at	0.56439	0.0184	2.40066	-3.19909	0.707081	AGO4	argonaute 4, RISC catalytic component
219190_s_at	0.82094	0.156	1.42974	-4.79977	0.418652	AGO4	argonaute 4, RISC catalytic component
1569408_at	0.92089	0.402	0.842631	-5.39175	0.518855	AGO4	argonaute 4, RISC catalytic component
215535_s_at	0.9812	0.814	0.236375	-5.68558	0.120138	AGPAT1	1-acylglycerol-3-phosphate O-acyltransferase 1
32836_at	0.98298	0.826	0.221118	-5.68873	0.0923874	AGPAT1	1-acylglycerol-3-phosphate O-acyltransferase 1
32837_at	0.19459	0.00087	3.44601	-0.71478	1.15753	AGPAT2	1-acylglycerol-3-phosphate O-acyltransferase 2
210678_s_at	0.63581	0.0335	2.16009	-3.66396	1.00879	AGPAT2	1-acylglycerol-3-phosphate O-acyltransferase 2
224282_s_at	0.35968	0.00385	2.96781	-1.93981	1.64984	AGPAT3	1-acylglycerol-3-phosphate O-acyltransferase 3
223184_s_at	0.38745	0.0051	2.87166	-2.16871	1.01491	AGPAT3	1-acylglycerol-3-phosphate O-acyltransferase 3
223183_at	0.52594	0.0144	2.49685	-3.00132	0.744691	AGPAT3	1-acylglycerol-3-phosphate O-acyltransferase 3
219723_x_at	0.60802	0.0266	2.25417	-3.48728	0.714236	AGPAT3	1-acylglycerol-3-phosphate O-acyltransferase 3
225440_at	0.71454	0.0611	1.89647	-4.12291	0.961262	AGPAT3	1-acylglycerol-3-phosphate O-acyltransferase 3
223182_s_at	0.76022	0.0874	1.72807	-4.38752	0.942553	AGPAT3	1-acylglycerol-3-phosphate O-acyltransferase 3
219693_at	0.78257	0.11	-1.61355	-4.55441	-0.968232	AGPAT4	1-acylglycerol-3-phosphate O-acyltransferase 4
228667_at	0.87167	0.244	-1.17157	-5.09655	-0.893752	AGPAT4	1-acylglycerol-3-phosphate O-acyltransferase 4
223740_at	0.99316	0.915	-0.107659	-5.70556	-0.0450985	AGPAT4-IT1	AGPAT4 intronic transcript 1
218096_at	0.81136	0.142	-1.48246	-4.73226	-0.491443	AGPAT5	1-acylglycerol-3-phosphate O-acyltransferase 5
232007_at	0.84446	0.194	-1.30878	-4.94584	-0.462586	AGPAT5	1-acylglycerol-3-phosphate O-acyltransferase 5
205401_at	0.87167	0.244	-1.17298	-5.09509	-0.467111	AGPS	alkylglycerone phosphate synthase
225114_at	0.89621	0.313	-1.01405	-5.24964	-0.329597	AGPS	alkylglycerone phosphate synthase
225113_at	0.89939	0.326	-0.988395	-5.27254	-0.392699	AGPS	alkylglycerone phosphate synthase
225108_at	0.97668	0.771	-0.291993	-5.67233	-0.103695	AGPS	alkylglycerone phosphate synthase
209173_at	0.65726	0.0393	2.09167	-3.78823	2.06469	AGR2	anterior gradient 2, protein disulphide isomerase family member
228969_at	0.69626	0.0527	1.96339	-4.01151	0.892434	AGR2	anterior gradient 2, protein disulphide isomerase family member
228241_at	0.73167	0.0719	1.82154	-4.24345	0.946733	AGR3	anterior gradient 3, protein disulphide isomerase family member
217419_x_at	0.95398	0.58	-0.555589	-5.57174	-0.280555	AGRN	agrin
212283_at	0.96881	0.696	-0.391648	-5.64163	-0.160628	AGRN	agrin
212285_s_at	0.98091	0.808	-0.24426	-5.68387	-0.109486	AGRN	agrin
217410_at	0.99947	0.99	0.0128802	-5.71071	0.0052738	AGRN	agrin
207193_at	0.87273	0.247	-1.1654	-5.10295	-0.576095	AGRP	agouti related neuropeptide
202834_at	0.96488	0.655	0.447873	-5.62037	0.161335	AGT	angiotensinogen
204500_s_at	0.96558	0.663	0.437557	-5.62448	0.109427	AGTPBP1	ATP/GTP binding protein 1
204499_at	0.98825	0.868	-0.167011	-5.6982	-0.101119	AGTPBP1	ATP/GTP binding protein 1
208016_s_at	0.47093	0.00952	2.65014	-2.67255	1.55651	AGTR1	angiotensin II receptor type 1
205357_s_at	0.48367	0.0109	2.60139	-2.7789	1.51565	AGTR1	angiotensin II receptor type 1
207293_s_at	0.94631	0.532	0.627976	-5.53324	0.323438	AGTR2	angiotensin II receptor type 2
207294_at	0.96768	0.683	-0.409393	-5.63522	-0.263842	AGTR2	angiotensin II receptor type 2
222321_at	0.97328	0.741	0.331322	-5.66128	0.185756	AGTR2	angiotensin II receptor type 2
225059_at	0.93847	0.486	-0.698972	-5.49096	-0.23678	AGTRAP	angiotensin II receptor associated protein
238135_at	0.98298	0.825	-0.222061	-5.68854	-0.0736768	AGTRAP	angiotensin II receptor associated protein
1555736_a_at	0.98797	0.866	-0.169839	-5.69777	-0.066572	AGTRAP	angiotensin II receptor associated protein
206957_at	0.88108	0.263	1.12716	-5.14188	0.599349	AGXT	alanine-glyoxylate aminotransferase
210327_s_at	0.94536	0.527	-0.635487	-5.52898	-0.419481	AGXT	alanine-glyoxylate aminotransferase
210326_at	0.98943	0.882	-0.14867	-5.70081	-0.0780545	AGXT	alanine-glyoxylate aminotransferase
229229_at	0.6875	0.0483	2.00235	-3.94505	0.942018	AGXT2	alanine--glyoxylate aminotransferase 2
226115_at	0.95906	0.615	-0.50469	-5.59601	-0.158487	AHCTF1	AT-hook containing transcription factor 1
214766_s_at	0.9819	0.817	-0.231989	-5.68651	-0.0594534	AHCTF1	AT-hook containing transcription factor 1
1560224_at	0.92524	0.422	-0.806361	-5.41851	-0.564479	AHCTF1P1///AHCTF1	AT-hook containing transcription factor 1 pseudogene 1///AT-hook containing transcription factor 1
200903_s_at	0.89621	0.313	-1.01398	-5.2497	-0.412014	AHCY	adenosylhomocysteinase
200849_s_at	0.9431	0.516	0.652004	-5.51943	0.198577	AHCYL1	adenosylhomocysteinase like 1
200848_at	0.95809	0.609	0.512617	-5.59239	0.175164	AHCYL1	adenosylhomocysteinase like 1
200850_s_at	0.97007	0.707	0.376802	-5.64677	0.096496	AHCYL1	adenosylhomocysteinase like 1
207464_at	0.97377	0.749	-0.321165	-5.66427	-0.116993	AHCYL1	adenosylhomocysteinase like 1
212814_at	0.67883	0.0445	2.03768	-3.88375	0.625192	AHCYL2	adenosylhomocysteinase like 2
215672_s_at	0.96665	0.68	0.413708	-5.63363	0.140843	AHCYL2	adenosylhomocysteinase like 2
205002_at	0.91805	0.387	0.869551	-5.37113	0.239872	AHDC1	AT-hook DNA binding motif containing 1
229379_at	0.98488	0.842	-0.200365	-5.69267	-0.0654559	AHDC1	AT-hook DNA binding motif containing 1
243793_at	0.99316	0.914	0.107931	-5.70553	0.0558147	AHDC1	AT-hook DNA binding motif containing 1
220842_at	0.35115	0.00358	-2.99214	-1.88093	-0.924878	AHI1	Abelson helper integration site 1
221569_at	0.73673	0.074	-1.80761	-4.26536	-0.60215	AHI1	Abelson helper integration site 1
244699_at	0.7991	0.127	-1.53855	-4.65791	-0.822289	AHI1	Abelson helper integration site 1
220841_s_at	0.94885	0.547	-0.604836	-5.54606	-0.233834	AHI1	Abelson helper integration site 1
232461_at	0.97377	0.75	-0.319573	-5.66473	-0.175365	AHI1	Abelson helper integration site 1
235281_x_at	0.49663	0.0121	2.56069	-2.8664	1.82344	AHNAK	AHNAK nucleoprotein
220016_at	0.55578	0.0174	2.42355	-3.15264	2.80379	AHNAK	AHNAK nucleoprotein
211986_at	0.61394	0.0282	2.23144	-3.53057	1.33943	AHNAK	AHNAK nucleoprotein
238855_at	0.93457	0.471	0.723942	-5.47502	0.363017	AHNAK	AHNAK nucleoprotein
1563560_at	0.97377	0.749	0.321606	-5.66414	0.156087	AHNAK	AHNAK nucleoprotein
212992_at	0.77852	0.106	1.63534	-4.52349	1.68537	AHNAK2	AHNAK nucleoprotein 2
1558378_a_at	0.968	0.691	0.399296	-5.6389	0.359311	AHNAK2	AHNAK nucleoprotein 2
202820_at	0.93458	0.472	-0.722585	-5.4759	-0.29347	AHR	aryl hydrocarbon receptor
229354_at	0.76348	0.0905	1.7115	-4.41233	0.723367	AHRR	aryl-hydrocarbon receptor repressor
201491_at	0.94994	0.553	-0.59624	-5.5507	-0.176895	AHSA1	activator of Hsp90 ATPase activity 1
226665_at	0.72612	0.0694	-1.8379	-4.21752	-0.97176	AHSA2	AHA1, activator of heat shock 90kDa protein ATPase homolog 2 (yeast)
226334_s_at	0.87167	0.244	-1.17249	-5.09559	-0.459529	AHSA2	AHA1, activator of heat shock 90kDa protein ATPase homolog 2 (yeast)
212980_at	0.88183	0.266	-1.11874	-5.15028	-0.531992	AHSA2	AHA1, activator of heat shock 90kDa protein ATPase homolog 2 (yeast)
230148_at	0.97165	0.725	-0.353119	-5.65456	-0.169493	AHSA2	AHA1, activator of heat shock 90kDa protein ATPase homolog 2 (yeast)
210929_s_at	0.93068	0.453	0.754431	-5.45482	0.446221	AHSG	alpha 2-HS glycoprotein
204551_s_at	0.97963	0.788	0.269739	-5.67797	0.136969	AHSG	alpha 2-HS glycoprotein
219672_at	0.94759	0.537	0.619081	-5.53823	0.205592	AHSP	alpha hemoglobin stabilizing protein
219841_at	0.84032	0.184	-1.33742	-4.91237	-0.952881	AICDA	activation-induced cytidine deaminase
224499_s_at	0.84946	0.203	-1.28383	-4.97444	-0.981541	AICDA	activation-induced cytidine deaminase
220199_s_at	0.90219	0.338	0.962554	-5.29503	0.264109	AIDA	axin interactor, dorsalization associated
226801_s_at	0.97379	0.75	-0.319205	-5.66483	-0.0686058	AIDA	axin interactor, dorsalization associated
215051_x_at	0.26306	0.0019	-3.2007	-1.36075	-3.12156	AIF1	allograft inflammatory factor 1
213095_x_at	0.50865	0.0131	-2.53107	-2.92936	-2.53071	AIF1	allograft inflammatory factor 1
209901_x_at	0.52576	0.0143	-2.49795	-2.99902	-2.53498	AIF1	allograft inflammatory factor 1
207823_s_at	0.91364	0.37	0.900869	-5.34635	0.395545	AIF1	allograft inflammatory factor 1
223074_s_at	0.92987	0.444	-0.768397	-5.44529	-0.554263	AIF1L	allograft inflammatory factor 1 like
223075_s_at	0.96786	0.688	0.403552	-5.63736	0.216421	AIF1L	allograft inflammatory factor 1 like
205512_s_at	0.92494	0.421	0.808136	-5.41723	0.243729	AIFM1	apoptosis inducing factor, mitochondria associated 1
228445_at	0.70151	0.0548	1.94597	-4.04086	0.770675	AIFM2	apoptosis inducing factor, mitochondria associated 2
224461_s_at	0.89655	0.315	1.01009	-5.25322	0.722467	AIFM2	apoptosis inducing factor, mitochondria associated 2
244084_at	0.98858	0.872	-0.161971	-5.69895	-0.0811382	AIFM3	apoptosis inducing factor, mitochondria associated 3
223136_at	0.84484	0.195	1.30649	-4.9485	0.739102	AIG1	androgen induced 1
230520_at	0.95047	0.556	0.590773	-5.55361	0.163147	AIG1	androgen induced 1
232810_at	0.98733	0.862	0.174656	-5.69702	0.0745106	AIG1	androgen induced 1
212543_at	0.88285	0.27	1.11015	-5.15879	0.90122	AIM1	absent in melanoma 1
220289_s_at	0.73402	0.0728	1.8159	-4.25234	1.99936	AIM1L	absent in melanoma 1-like
220290_at	0.8468	0.198	1.29723	-4.95916	0.461848	AIM1L	absent in melanoma 1-like
206513_at	0.23304	0.00143	-3.29171	-1.12529	-2.17206	AIM2	absent in melanoma 2
202542_s_at	0.88928	0.291	-1.06172	-5.20558	-0.242814	AIMP1	aminoacyl tRNA synthetase complex interacting multifunctional protein 1
227605_at	0.93334	0.468	0.729416	-5.47146	0.230918	AIMP1	aminoacyl tRNA synthetase complex interacting multifunctional protein 1
202541_at	0.98082	0.805	0.246979	-5.68327	0.0627282	AIMP1	aminoacyl tRNA synthetase complex interacting multifunctional protein 1
202138_x_at	0.90114	0.334	-0.971792	-5.28706	-0.228396	AIMP2	aminoacyl tRNA synthetase complex interacting multifunctional protein 2
209972_s_at	0.92089	0.405	-0.835959	-5.39676	-0.275995	AIMP2	aminoacyl tRNA synthetase complex interacting multifunctional protein 2
209971_x_at	0.94072	0.505	-0.669143	-5.50927	-0.162004	AIMP2	aminoacyl tRNA synthetase complex interacting multifunctional protein 2
201781_s_at	0.94954	0.551	0.598	-5.54975	0.244817	AIP	aryl hydrocarbon receptor interacting protein
201782_s_at	0.99316	0.913	0.108985	-5.70543	0.0316068	AIP	aryl hydrocarbon receptor interacting protein
235731_at	0.87672	0.252	1.15245	-5.11627	0.539712	AIPL1	aryl hydrocarbon receptor interacting protein like 1
219977_at	0.98437	0.835	0.209302	-5.69102	0.0678555	AIPL1	aryl hydrocarbon receptor interacting protein like 1
208090_s_at	0.73296	0.0724	1.81832	-4.24852	0.819833	AIRE	autoimmune regulator
206460_at	0.91544	0.375	-0.891709	-5.35369	-0.379021	AJAP1	adherens junctions associated protein 1
215149_at	0.9861	0.85	0.18911	-5.69465	0.0791029	AJAP1	adherens junctions associated protein 1
215789_s_at	0.98995	0.885	-0.144991	-5.7013	-0.0707638	AJAP1	adherens junctions associated protein 1
215790_at	0.99156	0.896	-0.131082	-5.70303	-0.0453214	AJAP1	adherens junctions associated protein 1
225807_at	0.84241	0.19	1.32192	-4.93057	0.766504	AJUBA	ajuba LIM protein
225806_at	0.86882	0.238	1.18795	-5.07941	0.717812	AJUBA	ajuba LIM protein
1553764_a_at	0.88928	0.29	1.06501	-5.20246	0.642672	AJUBA	ajuba LIM protein
243446_at	0.93457	0.471	0.72454	-5.47463	0.450747	AJUBA	ajuba LIM protein
202587_s_at	0.94527	0.526	0.636422	-5.52845	0.246039	AK1	adenylate kinase 1
202588_at	0.98367	0.831	0.213783	-5.69017	0.0828294	AK1	adenylate kinase 1
212173_at	0.35602	0.00373	-2.97832	-1.91442	-1.15916	AK2	adenylate kinase 2
208967_s_at	0.92051	0.401	-0.843877	-5.39081	-0.272006	AK2	adenylate kinase 2
212175_s_at	0.93457	0.472	-0.722963	-5.47566	-0.217452	AK2	adenylate kinase 2
212172_at	0.97167	0.726	0.351361	-5.65511	0.116149	AK2	adenylate kinase 2
212174_at	0.97963	0.788	-0.269713	-5.67797	-0.0884806	AK2	adenylate kinase 2
205996_s_at	0.98658	0.855	-0.18323	-5.69564	-0.0590692	AK2	adenylate kinase 2
224655_at	0.77571	0.103	1.64505	-4.50957	0.516225	AK3	adenylate kinase 3
224151_s_at	0.78525	0.112	1.60342	-4.56867	0.585544	AK3	adenylate kinase 3
219308_s_at	0.65379	0.0389	2.09674	-3.77914	1.33115	AK5	adenylate kinase 5
222862_s_at	0.84594	0.197	1.30026	-4.95568	0.920943	AK5	adenylate kinase 5
203893_at	0.97285	0.738	-0.334961	-5.66019	-0.0864316	AK6	adenylate kinase 6
202168_at	0.99668	0.948	-0.0649933	-5.70888	-0.0149294	AK6///TAF9	adenylate kinase 6///TATA-box binding protein associated factor 9
1553734_at	0.09694	0.00016	3.94364	0.70016	2.01128	AK7	adenylate kinase 7
1569699_at	0.88074	0.26	1.13278	-5.13624	0.365213	AK7	adenylate kinase 7
1569700_s_at	0.94053	0.502	-0.673579	-5.5066	-0.313704	AK7	adenylate kinase 7
241326_at	0.94138	0.508	0.664742	-5.5119	0.149267	AK7	adenylate kinase 7
230976_at	0.93986	0.497	0.681636	-5.5017	0.299914	AK8	adenylate kinase 8
1557666_s_at	0.94053	0.502	0.674001	-5.50634	0.211603	AK8	adenylate kinase 8
1552299_at	0.72852	0.0701	1.83355	-4.22442	0.806093	AK9	adenylate kinase 9
239828_at	0.86286	0.225	1.223	-5.04194	0.540893	AK9	adenylate kinase 9
1564002_a_at	0.86391	0.228	1.21465	-5.05097	0.92098	AK9	adenylate kinase 9
243506_at	0.9699	0.704	0.380774	-5.64541	0.217385	AKAIN1	A kinase (PRKA) anchor inhibitor 1
210625_s_at	0.66496	0.0407	2.07682	-3.81473	0.849897	AKAP1	A-kinase anchoring protein 1
201675_at	0.81325	0.145	1.47002	-4.7484	0.333399	AKAP1	A-kinase anchoring protein 1
201674_s_at	0.81325	0.146	1.46621	-4.75331	0.447923	AKAP1	A-kinase anchoring protein 1
210626_at	0.94041	0.501	0.676212	-5.505	0.344147	AKAP1	A-kinase anchoring protein 1
236007_at	0.83959	0.183	-1.34193	-4.90704	-0.649972	AKAP10	A-kinase anchoring protein 10
213396_s_at	0.88348	0.274	1.10104	-5.16775	0.228352	AKAP10	A-kinase anchoring protein 10
205045_at	0.99092	0.888	0.141145	-5.7018	0.0626252	AKAP10	A-kinase anchoring protein 10
236006_s_at	0.99196	0.899	-0.127726	-5.70343	-0.0694981	AKAP10	A-kinase anchoring protein 10
203156_at	0.88698	0.286	1.07358	-5.1943	0.25815	AKAP11	A-kinase anchoring protein 11
215336_at	0.96131	0.627	-0.487712	-5.60359	-0.153127	AKAP11	A-kinase anchoring protein 11
1555395_at	0.84412	0.194	1.30988	-4.94457	0.74364	AKAP12	A-kinase anchoring protein 12
227529_s_at	0.88523	0.278	1.09203	-5.17653	0.889861	AKAP12	A-kinase anchoring protein 12
231067_s_at	0.89067	0.297	1.0501	-5.2165	0.76975	AKAP12	A-kinase anchoring protein 12
227530_at	0.90166	0.335	0.969966	-5.28864	0.62691	AKAP12	A-kinase anchoring protein 12
210517_s_at	0.92927	0.44	0.775121	-5.44064	0.509742	AKAP12	A-kinase anchoring protein 12
222023_at	0.7678	0.0935	-1.69552	-4.43603	-0.648131	AKAP13	A-kinase anchoring protein 13
213516_at	0.89684	0.321	-0.997718	-5.26429	-0.5548	AKAP13	A-kinase anchoring protein 13
208324_at	0.91674	0.384	-0.874852	-5.367	-0.483765	AKAP13	A-kinase anchoring protein 13
227039_at	0.94072	0.505	0.669272	-5.50919	0.230819	AKAP13	A-kinase anchoring protein 13
229783_at	0.96779	0.686	-0.406129	-5.63642	-0.168986	AKAP13	A-kinase anchoring protein 13
208325_s_at	0.97377	0.745	0.326581	-5.66268	0.149848	AKAP13	A-kinase anchoring protein 13
232188_at	0.9846	0.84	-0.202498	-5.69229	-0.0919353	AKAP13	A-kinase anchoring protein 13
224884_at	0.98733	0.862	0.173895	-5.69714	0.0622963	AKAP13	A-kinase anchoring protein 13
221718_s_at	0.99769	0.955	0.05687	-5.70933	0.0212777	AKAP13	A-kinase anchoring protein 13
222024_s_at	0.99839	0.962	0.0482754	-5.70974	0.024024	AKAP13	A-kinase anchoring protein 13
209534_x_at	0.99994	1	0.0002148	-5.71079	7.9e-05	AKAP13	A-kinase anchoring protein 13
237282_s_at	0.63541	0.0333	2.16258	-3.65937	1.43361	AKAP14	A-kinase anchoring protein 14
242698_at	0.87507	0.25	1.15671	-5.11191	0.737054	AKAP14	A-kinase anchoring protein 14
237281_at	0.88291	0.27	1.10914	-5.15978	0.608851	AKAP14	A-kinase anchoring protein 14
203624_at	0.91733	0.386	-0.871874	-5.36932	-0.20222	AKAP17A	A-kinase anchoring protein 17A
210269_s_at	0.98082	0.803	0.249839	-5.68263	0.118687	AKAP17A	A-kinase anchoring protein 17A
228447_at	0.9916	0.897	-0.129888	-5.70318	-0.059004	AKAP17A	A-kinase anchoring protein 17A
207344_at	0.98437	0.838	0.205668	-5.6917	0.0603061	AKAP3	A-kinase anchoring protein 3
207019_s_at	0.957	0.602	0.523471	-5.58733	0.291036	AKAP4	A-kinase anchoring protein 4
207800_at	0.77027	0.0973	-1.67567	-4.46521	-0.737934	AKAP5	A-kinase anchoring protein 5
230846_at	0.96349	0.644	-0.464105	-5.61371	-0.251677	AKAP5	A-kinase anchoring protein 5
217669_s_at	0.86856	0.237	-1.18962	-5.07765	-0.624832	AKAP6	A-kinase anchoring protein 6
205359_at	0.95549	0.592	-0.537207	-5.58077	-0.253256	AKAP6	A-kinase anchoring protein 6
211172_x_at	0.95226	0.564	0.578822	-5.55989	0.200583	AKAP7	A-kinase anchoring protein 7
205771_s_at	0.99668	0.948	-0.0655364	-5.70885	-0.0264224	AKAP7	A-kinase anchoring protein 7
205772_s_at	0.99805	0.96	-0.0507246	-5.70963	-0.023176	AKAP7	A-kinase anchoring protein 7
203847_s_at	0.90802	0.355	-0.930407	-5.32219	-0.198796	AKAP8	A-kinase anchoring protein 8
203848_at	0.99596	0.939	-0.0762595	-5.70816	-0.0175213	AKAP8	A-kinase anchoring protein 8
222160_at	0.72323	0.0675	1.85058	-4.19727	0.781479	AKAP8L	A-kinase anchoring protein 8 like
215741_x_at	0.80501	0.133	-1.51527	-4.68909	-0.844184	AKAP8L	A-kinase anchoring protein 8 like
218064_s_at	0.94458	0.52	0.645448	-5.52325	0.342497	AKAP8L	A-kinase anchoring protein 8 like
227691_at	0.9802	0.796	-0.259828	-5.68033	-0.120531	AKAP8L	A-kinase anchoring protein 8 like
240554_at	0.99351	0.922	0.0977465	-5.70648	0.0461812	AKAP8L	A-kinase anchoring protein 8 like
215483_at	0.87273	0.247	-1.16528	-5.10308	-0.651121	AKAP9	A-kinase anchoring protein 9
210962_s_at	0.91544	0.378	-0.885374	-5.35872	-0.306578	AKAP9	A-kinase anchoring protein 9
207870_at	0.99328	0.918	0.102785	-5.70602	0.0656859	AKAP9	A-kinase anchoring protein 9
242515_x_at	0.83246	0.175	-1.36562	-4.87874	-0.412008	AKIP1	A-kinase interacting protein 1
219953_s_at	0.92089	0.406	-0.835725	-5.39693	-0.269391	AKIP1	A-kinase interacting protein 1
222459_at	0.94806	0.545	-0.608046	-5.54431	-0.127513	AKIRIN1	akirin 1
222458_s_at	0.98351	0.83	0.214738	-5.68998	0.0884229	AKIRIN1	akirin 1
217893_s_at	0.99671	0.95	0.0630531	-5.70899	0.040367	AKIRIN1	akirin 1
223145_s_at	0.80501	0.134	-1.51382	-4.69101	-0.413273	AKIRIN2	akirin 2
223143_s_at	0.88285	0.27	1.11029	-5.15865	0.91178	AKIRIN2	akirin 2
223144_s_at	0.91813	0.389	-0.865693	-5.37413	-0.223323	AKIRIN2	akirin 2
213810_s_at	0.94806	0.54	0.615266	-5.54034	0.311569	AKIRIN2	akirin 2
225701_at	0.66532	0.041	-2.07371	-3.82025	-1.00808	AKNA	AT-hook transcription factor
1558565_at	0.95653	0.599	-0.528198	-5.58509	-0.22267	AKNA	AT-hook transcription factor
1563834_a_at	0.92561	0.426	-0.800092	-5.42302	-0.549012	AKNAD1	AKNA domain containing 1
1552933_at	0.98978	0.883	-0.147011	-5.70104	-0.0829914	AKNAD1	AKNA domain containing 1
1558834_s_at	0.99411	0.926	-0.093269	-5.70686	-0.0602094	AKNAD1	AKNA domain containing 1
201900_s_at	0.98255	0.824	-0.223541	-5.68824	-0.0618391	AKR1A1	aldo-keto reductase family 1 member A1
241978_at	0.99945	0.988	-0.0156584	-5.71068	-0.003773	AKR1A1	aldo-keto reductase family 1 member A1
201272_at	0.92415	0.418	-0.81412	-5.41288	-0.371746	AKR1B1	aldo-keto reductase family 1 member B
206561_s_at	0.99805	0.96	-0.0504866	-5.70964	-0.055757	AKR1B10	aldo-keto reductase family 1 member B10
216594_x_at	0.62529	0.0299	2.20647	-3.5777	1.67349	AKR1C1	aldo-keto reductase family 1 member C1
204151_x_at	0.63126	0.0326	2.17141	-3.64305	1.79798	AKR1C1	aldo-keto reductase family 1 member C1
1555856_s_at	0.82595	0.166	1.39645	-4.84119	0.546096	AKR1C1	aldo-keto reductase family 1 member C1
217626_at	0.86664	0.235	1.19664	-5.07022	0.673527	AKR1C1	aldo-keto reductase family 1 member C1
1555855_at	0.89139	0.299	1.04477	-5.22147	0.480279	AKR1C1	aldo-keto reductase family 1 member C1
209160_at	0.83095	0.173	1.37322	-4.86956	1.35294	AKR1C3	aldo-keto reductase family 1, member C3
210558_at	0.82102	0.158	1.42481	-4.80596	0.750364	AKR1C4	aldo-keto reductase family 1, member C4
224070_at	0.90071	0.331	-0.976823	-5.28268	-0.374977	AKR1C6P	aldo-keto reductase family 1 member C6, pseudogene
207102_at	0.95969	0.619	0.499346	-5.59843	0.229681	AKR1D1	aldo-keto reductase family 1, member D1
223856_at	0.92673	0.432	-0.788621	-5.43118	-0.368967	AKR1E2	aldo-keto reductase family 1 member E2
1555220_a_at	0.96278	0.639	-0.470123	-5.61118	-0.253149	AKR1E2	aldo-keto reductase family 1 member E2
1559982_s_at	0.96504	0.658	0.443732	-5.62203	0.231411	AKR1E2	aldo-keto reductase family 1 member E2
202139_at	0.93871	0.488	0.696748	-5.49235	0.254377	AKR7A2	aldo-keto reductase family 7 member A2
214259_s_at	0.99945	0.987	-0.015779	-5.71068	-0.0040252	AKR7A2	aldo-keto reductase family 7 member A2
206469_x_at	0.86309	0.225	1.22122	-5.04388	0.255902	AKR7A3	aldo-keto reductase family 7 member A3
216381_x_at	0.88867	0.289	1.06694	-5.20063	0.240713	AKR7A3	aldo-keto reductase family 7 member A3
207163_s_at	0.97123	0.715	-0.366785	-5.65012	-0.127656	AKT1	AKT serine/threonine kinase 1
224982_at	0.84917	0.202	1.28646	-4.97146	0.896577	AKT1S1	AKT1 substrate 1
1555821_a_at	0.88928	0.292	1.06105	-5.20621	0.523757	AKT1S1	AKT1 substrate 1
225471_s_at	0.55705	0.0175	2.4211	-3.15763	1.12955	AKT2	AKT serine/threonine kinase 2
211453_s_at	0.62529	0.0312	2.1898	-3.60889	0.686028	AKT2	AKT serine/threonine kinase 2
203809_s_at	0.89809	0.324	0.992467	-5.26894	0.473858	AKT2	AKT serine/threonine kinase 2
203808_at	0.92893	0.437	0.780178	-5.43711	0.274969	AKT2	AKT serine/threonine kinase 2
1560689_s_at	0.9307	0.455	-0.750039	-5.45778	-0.351392	AKT2	AKT serine/threonine kinase 2
226156_at	0.99519	0.933	-0.0843373	-5.70758	-0.0300431	AKT2	AKT serine/threonine kinase 2
236664_at	0.99905	0.98	0.0245611	-5.71052	0.0091592	AKT2	AKT serine/threonine kinase 2
212607_at	0.84659	0.198	-1.29759	-4.95874	-0.759293	AKT3	AKT serine/threonine kinase 3
212609_s_at	0.85482	0.21	-1.2626	-4.99836	-0.546381	AKT3	AKT serine/threonine kinase 3
224229_s_at	0.87672	0.252	-1.15273	-5.11599	-1.06449	AKT3	AKT serine/threonine kinase 3
242876_at	0.8873	0.287	-1.07204	-5.19577	-0.567342	AKT3	AKT serine/threonine kinase 3
242879_x_at	0.91361	0.369	-0.902728	-5.34485	-0.439816	AKT3	AKT serine/threonine kinase 3
222880_at	0.97672	0.771	-0.291679	-5.67241	-0.161813	AKT3	AKT serine/threonine kinase 3
219393_s_at	0.98353	0.831	-0.214543	-5.69002	-0.0906438	AKT3	AKT serine/threonine kinase 3
223894_s_at	0.48315	0.0108	2.6039	-2.77347	0.712747	AKTIP	AKT interacting protein
218373_at	0.71409	0.0604	1.90221	-4.1135	0.797651	AKTIP	AKT interacting protein
218487_at	0.14098	0.000387	3.68917	-0.0401	0.97092	ALAD	aminolevulinate dehydratase
218489_s_at	0.43726	0.00762	2.73076	-2.49303	0.880004	ALAD	aminolevulinate dehydratase
205633_s_at	0.99886	0.977	-0.0285416	-5.71042	-0.0084217	ALAS1	5'-aminolevulinate synthase 1
211560_s_at	0.96929	0.699	0.388222	-5.64283	0.10499	ALAS2	5'-aminolevulinate synthase 2
244205_at	0.99596	0.94	0.0752878	-5.70823	0.0256639	ALAS2	5'-aminolevulinate synthase 2
1565228_s_at	0.91478	0.373	0.895708	-5.35049	0.616129	ALB	albumin
214837_at	0.92871	0.437	0.781055	-5.4365	0.402006	ALB	albumin
214842_s_at	0.96665	0.675	-0.420915	-5.63092	-0.236387	ALB	albumin
211298_s_at	0.99115	0.891	-0.137396	-5.70227	-0.0686242	ALB	albumin
1569362_at	0.41043	0.00583	-2.82559	-2.27623	-1.55518	ALCAM	activated leukocyte cell adhesion molecule
201951_at	0.92615	0.43	0.793501	-5.42773	0.626123	ALCAM	activated leukocyte cell adhesion molecule
201952_at	0.99595	0.936	0.0807327	-5.70785	0.0482139	ALCAM	activated leukocyte cell adhesion molecule
227592_at	0.92493	0.421	0.809255	-5.41642	0.348561	ALDH16A1	aldehyde dehydrogenase 16 family member A1
222416_at	0.71409	0.0608	-1.89913	-4.11856	-0.462677	ALDH18A1	aldehyde dehydrogenase 18 family member A1
217791_s_at	0.83095	0.173	-1.37334	-4.86942	-0.422848	ALDH18A1	aldehyde dehydrogenase 18 family member A1
212224_at	0.97146	0.72	-0.359137	-5.65262	-0.230835	ALDH1A1	aldehyde dehydrogenase 1 family member A1
207015_s_at	0.98797	0.865	-0.170002	-5.69775	-0.0953056	ALDH1A2	aldehyde dehydrogenase 1 family member A2
203180_at	0.59549	0.0232	-2.3108	-3.37776	-1.52573	ALDH1A3	aldehyde dehydrogenase 1 family member A3
1558649_at	0.88074	0.261	-1.13034	-5.13869	-0.422316	ALDH1A3	aldehyde dehydrogenase 1 family member A3
209646_x_at	0.95582	0.594	-0.535026	-5.58183	-0.228762	ALDH1B1	aldehyde dehydrogenase 1 family member B1
209645_s_at	0.98932	0.88	0.150776	-5.70053	0.0854606	ALDH1B1	aldehyde dehydrogenase 1 family member B1
215798_at	0.64444	0.0362	2.12655	-3.72533	0.500238	ALDH1L1	aldehyde dehydrogenase 1 family member L1
205208_at	0.6447	0.0365	2.1238	-3.73031	1.07546	ALDH1L1	aldehyde dehydrogenase 1 family member L1
1559766_at	0.98318	0.827	0.219306	-5.68909	0.0796853	ALDH1L1-AS2	ALDH1L1 antisense RNA 2
1559393_at	0.79635	0.125	-1.55034	-4.64194	-0.962119	ALDH1L2	aldehyde dehydrogenase 1 family member L2
1556841_a_at	0.92534	0.425	0.801384	-5.4221	0.478035	ALDH1L2	aldehyde dehydrogenase 1 family member L2
231202_at	0.93972	0.497	-0.682115	-5.5014	-0.409479	ALDH1L2	aldehyde dehydrogenase 1 family member L2
201425_at	0.79057	0.116	1.58516	-4.59414	1.16921	ALDH2	aldehyde dehydrogenase 2 family (mitochondrial)
205623_at	0.85142	0.205	1.27764	-4.98146	1.80986	ALDH3A1	aldehyde dehydrogenase 3 family member A1
210544_s_at	0.41399	0.00622	2.80279	-2.32891	1.44336	ALDH3A2	aldehyde dehydrogenase 3 family member A2
202054_s_at	0.63126	0.0327	2.16916	-3.64722	1.32705	ALDH3A2	aldehyde dehydrogenase 3 family member A2
202053_s_at	0.73021	0.071	1.82704	-4.23475	0.882118	ALDH3A2	aldehyde dehydrogenase 3 family member A2
211004_s_at	0.86303	0.225	1.22269	-5.04228	0.465689	ALDH3B1	aldehyde dehydrogenase 3 family member B1
1565731_at	0.92246	0.411	0.826775	-5.40359	0.32373	ALDH3B1	aldehyde dehydrogenase 3 family member B1
205640_at	0.97585	0.766	-0.298734	-5.67053	-0.213515	ALDH3B1	aldehyde dehydrogenase 3 family member B1
204941_s_at	0.64273	0.0359	2.13034	-3.71843	2.92306	ALDH3B2	aldehyde dehydrogenase 3 family member B2
204942_s_at	0.73402	0.0727	1.81615	-4.25195	2.66853	ALDH3B2	aldehyde dehydrogenase 3 family member B2
211552_s_at	0.43482	0.00738	2.74196	-2.46775	1.0599	ALDH4A1	aldehyde dehydrogenase 4 family member A1
203722_at	0.62529	0.0311	2.19109	-3.60648	1.35881	ALDH4A1	aldehyde dehydrogenase 4 family member A1
203608_at	0.89678	0.318	-1.00465	-5.2581	-0.732745	ALDH5A1	aldehyde dehydrogenase 5 family member A1
203609_s_at	0.93531	0.475	-0.717788	-5.479	-0.507602	ALDH5A1	aldehyde dehydrogenase 5 family member A1
221590_s_at	0.43482	0.00736	2.74313	-2.4651	0.88025	ALDH6A1	aldehyde dehydrogenase 6 family member A1
221588_x_at	0.59549	0.0239	2.29888	-3.40102	0.594732	ALDH6A1	aldehyde dehydrogenase 6 family member A1
221589_s_at	0.63891	0.0352	2.13838	-3.70377	0.722148	ALDH6A1	aldehyde dehydrogenase 6 family member A1
204290_s_at	0.74115	0.076	1.79557	-4.28418	0.573364	ALDH6A1	aldehyde dehydrogenase 6 family member A1
204289_at	0.78502	0.112	1.60371	-4.56825	0.823497	ALDH6A1	aldehyde dehydrogenase 6 family member A1
208951_at	0.80234	0.13	1.52965	-4.66988	0.551749	ALDH7A1	aldehyde dehydrogenase 7 family member A1
213591_at	0.83246	0.175	1.36575	-4.87858	0.607145	ALDH7A1	aldehyde dehydrogenase 7 family member A1
208950_s_at	0.91867	0.393	0.859202	-5.37913	0.264642	ALDH7A1	aldehyde dehydrogenase 7 family member A1
220148_at	0.92516	0.421	-0.807607	-5.41761	-0.324486	ALDH8A1	aldehyde dehydrogenase 8 family member A1
201612_at	0.53684	0.0158	2.4604	-3.07704	0.644247	ALDH9A1	aldehyde dehydrogenase 9 family member A1
238996_x_at	0.97586	0.766	0.297988	-5.67073	0.134101	ALDOA	aldolase, fructose-bisphosphate A
200966_x_at	0.99102	0.889	0.139985	-5.70195	0.0416937	ALDOA	aldolase, fructose-bisphosphate A
214687_x_at	0.99905	0.981	-0.0238949	-5.71053	-0.0062928	ALDOA	aldolase, fructose-bisphosphate A
211617_at	0.72499	0.0691	-1.83969	-4.21466	-0.943867	ALDOAP2	aldolase, fructose-bisphosphate A pseudogene 2
211357_s_at	0.86041	0.218	1.2396	-5.02383	0.613618	ALDOB	aldolase, fructose-bisphosphate B
216600_x_at	0.88187	0.268	1.114	-5.15498	0.25522	ALDOB	aldolase, fructose-bisphosphate B
243901_at	0.95809	0.61	-0.511958	-5.59269	-0.394686	ALDOB	aldolase, fructose-bisphosphate B
214423_x_at	0.96832	0.692	0.39779	-5.63944	0.0957674	ALDOB	aldolase, fructose-bisphosphate B
204705_x_at	0.96945	0.7	0.386145	-5.64356	0.116327	ALDOB	aldolase, fructose-bisphosphate B
204704_s_at	0.97396	0.751	-0.318012	-5.66517	-0.230127	ALDOB	aldolase, fructose-bisphosphate B
241280_at	0.98601	0.849	0.190311	-5.69445	0.0573125	ALDOB	aldolase, fructose-bisphosphate B
214424_s_at	0.99802	0.959	0.0513594	-5.7096	0.0261013	ALDOB	aldolase, fructose-bisphosphate B
217238_s_at	0.99886	0.973	0.0333685	-5.71029	0.0198066	ALDOB	aldolase, fructose-bisphosphate B
202022_at	0.61845	0.0286	2.22491	-3.54295	0.902317	ALDOC	aldolase, fructose-bisphosphate C
223355_at	0.97377	0.745	0.326912	-5.66259	0.152746	ALG1	ALG1, chitobiosyldiphosphodolichol beta-mannosyltransferase
1552304_at	0.95066	0.557	0.589966	-5.55404	0.255737	ALG10	ALG10, alpha-1,2-glucosyltransferase
1552306_at	0.95199	0.563	0.579888	-5.55934	0.229769	ALG10	ALG10, alpha-1,2-glucosyltransferase
228941_at	0.85198	0.207	-1.27155	-4.98832	-0.607553	ALG10B///ALG10	ALG10B, alpha-1,2-glucosyltransferase///ALG10, alpha-1,2-glucosyltransferase
242900_at	0.98067	0.801	-0.252685	-5.68198	-0.0997601	ALG10B///ALG10	ALG10B, alpha-1,2-glucosyltransferase///ALG10, alpha-1,2-glucosyltransferase
238475_at	0.9929	0.911	-0.112249	-5.7051	-0.0290736	ALG10B///ALG10	ALG10B, alpha-1,2-glucosyltransferase///ALG10, alpha-1,2-glucosyltransferase
221513_s_at	0.87064	0.242	-1.17737	-5.0905	-0.245184	ALG11///UTP14A///UTP14C	ALG11, alpha-1,2-mannosyltransferase///UTP14A small subunit processome component///UTP14, small subunit processome component homolog C (S. cerevisiae)
203614_at	0.94806	0.543	-0.610467	-5.54298	-0.128159	ALG11///UTP14C	ALG11, alpha-1,2-mannosyltransferase///UTP14, small subunit processome component homolog C (S. cerevisiae)
218444_at	0.99316	0.916	-0.10609	-5.70571	-0.0502941	ALG12	ALG12, alpha-1,6-mannosyltransferase
232435_at	0.89655	0.316	-1.00748	-5.25556	-0.371065	ALG13	ALG13, UDP-N-acetylglucosaminyltransferase subunit
205584_at	0.93691	0.48	0.708591	-5.48488	0.179409	ALG13	ALG13, UDP-N-acetylglucosaminyltransferase subunit
205583_s_at	0.94631	0.531	-0.628582	-5.5329	-0.188844	ALG13	ALG13, UDP-N-acetylglucosaminyltransferase subunit
219015_s_at	0.96725	0.682	-0.411587	-5.63441	-0.138125	ALG13	ALG13, UDP-N-acetylglucosaminyltransferase subunit
222808_at	0.99138	0.895	-0.132588	-5.70286	-0.0582747	ALG13	ALG13, UDP-N-acetylglucosaminyltransferase subunit
228871_at	0.90171	0.336	0.967337	-5.29091	0.404432	ALG14	ALG14, UDP-N-acetylglucosaminyltransferase subunit
1553954_at	0.91831	0.392	-0.860962	-5.37778	-0.236786	ALG14	ALG14, UDP-N-acetylglucosaminyltransferase subunit
225621_at	0.89913	0.325	-0.990086	-5.27105	-0.181935	ALG2	ALG2, alpha-1,3/1,6-mannosyltransferase
228166_at	0.97248	0.735	-0.339757	-5.65873	-0.143497	ALG2	ALG2, alpha-1,3/1,6-mannosyltransferase
207396_s_at	0.99671	0.95	-0.0632951	-5.70898	-0.0217862	ALG3	ALG3, alpha-1,3- mannosyltransferase
1560733_at	0.93262	0.464	0.735254	-5.46762	0.294074	ALG5	ALG5, dolichyl-phosphate beta-glucosyltransferase
222556_at	0.94631	0.531	0.628944	-5.5327	0.313768	ALG5	ALG5, dolichyl-phosphate beta-glucosyltransferase
218203_at	0.96034	0.621	-0.495484	-5.60016	-0.095128	ALG5	ALG5, dolichyl-phosphate beta-glucosyltransferase
219649_at	0.97235	0.734	0.341141	-5.6583	0.0769997	ALG6	ALG6, alpha-1,3-glucosyltransferase
203545_at	0.96571	0.665	-0.434899	-5.62553	-0.142124	ALG8	ALG8, alpha-1,3-glucosyltransferase
228817_at	0.8354	0.178	1.35727	-4.88877	0.438864	ALG9	ALG9, alpha-1,2-mannosyltransferase
219374_s_at	0.84199	0.188	1.32538	-4.92653	0.281884	ALG9	ALG9, alpha-1,2-mannosyltransferase
208212_s_at	0.80081	0.129	-1.534	-4.66404	-1.27759	ALK	anaplastic lymphoma receptor tyrosine kinase
208211_s_at	0.89879	0.324	-0.99096	-5.27028	-0.589898	ALK	anaplastic lymphoma receptor tyrosine kinase
236721_at	0.96943	0.699	-0.387581	-5.64305	-0.136627	ALKBH1	alkB homolog 1, histone H2A dioxygenase
205621_at	0.99774	0.956	0.0555479	-5.7094	0.0102427	ALKBH1	alkB homolog 1, histone H2A dioxygenase
225625_at	0.89006	0.295	-1.05445	-5.21242	-0.277467	ALKBH2	alkB homolog 2, alpha-ketoglutarate dependent dioxygenase
226127_at	0.9792	0.784	0.275474	-5.67656	0.0609476	ALKBH3	alkB homolog 3, alpha-ketoglutaratedependent dioxygenase
1557565_a_at	0.72235	0.0664	1.85825	-4.18496	0.824459	ALKBH3-AS1	ALKBH3 antisense RNA 1
1557564_at	0.93327	0.468	0.729674	-5.47129	0.418326	ALKBH3-AS1	ALKBH3 antisense RNA 1
222228_s_at	0.99051	0.887	0.142843	-5.70158	0.0441407	ALKBH4	alkB homolog 4, lysine demethylase
228034_x_at	0.88135	0.264	1.12465	-5.14439	0.325991	ALKBH5	alkB homolog 5, RNA demethylase
1553101_a_at	0.95326	0.577	0.559591	-5.56974	0.187374	ALKBH5	alkB homolog 5, RNA demethylase
234302_s_at	0.96391	0.645	0.462234	-5.61449	0.110463	ALKBH5	alkB homolog 5, RNA demethylase
225969_at	0.99839	0.963	0.0463972	-5.70982	0.0094773	ALKBH6	alkB homolog 6
227879_at	0.82246	0.16	1.41724	-4.81544	0.629811	ALKBH7	alkB homolog 7
223318_s_at	0.85198	0.206	1.27391	-4.98566	0.679592	ALKBH7	alkB homolog 7
227878_s_at	0.89678	0.321	0.998728	-5.26339	0.406252	ALKBH7	alkB homolog 7
223317_at	0.91364	0.371	-0.899717	-5.34728	-0.466378	ALKBH7	alkB homolog 7
235713_at	0.89067	0.297	1.0493	-5.21724	0.28871	ALKBH8	alkB homolog 8, tRNA methyltransferase
235610_at	0.98067	0.801	-0.252468	-5.68203	-0.123213	ALKBH8	alkB homolog 8, tRNA methyltransferase
220365_at	0.80501	0.132	1.51891	-4.68424	0.701445	ALLC	allantoicase
214220_s_at	0.71409	0.0605	-1.9014	-4.11482	-0.572602	ALMS1	ALMS1, centrosome and basal body associated protein
214221_at	0.7549	0.0835	-1.75042	-4.35372	-0.500508	ALMS1	ALMS1, centrosome and basal body associated protein
214707_x_at	0.91107	0.362	0.915975	-5.33409	0.242542	ALMS1	ALMS1, centrosome and basal body associated protein
1556911_at	0.97077	0.712	-0.370643	-5.64884	-0.133412	ALMS1-IT1	ALMS1 intronic transcript 1
1552576_at	0.96571	0.665	0.434681	-5.62561	0.2258	ALMS1P1	ALMS1, centrosome and basal body associated protein pseudogene 1
207206_s_at	0.7678	0.0933	1.69667	-4.43434	1.39812	ALOX12	arachidonate 12-lipoxygenase, 12S type
229833_at	0.94806	0.539	0.616428	-5.5397	0.253873	ALOX12-AS1	ALOX12 antisense RNA 1
236433_at	0.98091	0.809	0.242236	-5.68432	0.170015	ALOX12-AS1	ALOX12 antisense RNA 1
207381_at	0.77384	0.102	1.65419	-4.49641	2.47057	ALOX12B	arachidonate 12-lipoxygenase, 12R type
214340_at	0.99316	0.914	-0.108181	-5.70551	-0.0503479	ALOX12P2	arachidonate 12-lipoxygenase pseudogene 2
207328_at	0.95549	0.592	0.538489	-5.58015	0.344512	ALOX15	arachidonate 15-lipoxygenase
206714_at	0.42574	0.00671	2.77575	-2.39094	1.85592	ALOX15B	arachidonate 15-lipoxygenase, type B
1555416_a_at	0.4565	0.0085	2.69146	-2.5811	2.10097	ALOX15B	arachidonate 15-lipoxygenase, type B
204446_s_at	0.72272	0.0667	-1.85629	-4.18811	-1.15059	ALOX5	arachidonate 5-lipoxygenase
214366_s_at	0.86534	0.23	-1.20806	-5.05804	-0.731135	ALOX5	arachidonate 5-lipoxygenase
204445_s_at	0.93526	0.474	-0.718862	-5.47831	-0.392697	ALOX5	arachidonate 5-lipoxygenase
213952_s_at	0.99596	0.941	-0.0736399	-5.70834	-0.0245057	ALOX5	arachidonate 5-lipoxygenase
204174_at	0.71409	0.0604	-1.90175	-4.11425	-1.22768	ALOX5AP	arachidonate 5-lipoxygenase activating protein
222383_s_at	0.55398	0.0172	2.42745	-3.14469	2.82918	ALOXE3	arachidonate lipoxygenase 3
207708_at	0.66827	0.0417	2.06598	-3.83397	1.01844	ALOXE3	arachidonate lipoxygenase 3
207140_at	0.97126	0.717	-0.3634	-5.65124	-0.0811828	ALPI	alkaline phosphatase, intestinal
211618_s_at	0.98454	0.839	0.203141	-5.69217	0.0847588	ALPI	alkaline phosphatase, intestinal
207133_x_at	0.90119	0.334	-0.97122	-5.28755	-0.414305	ALPK1	alpha kinase 1
243222_at	0.96632	0.672	0.424668	-5.62949	0.223645	ALPK1	alpha kinase 1
227438_at	0.98485	0.842	0.200491	-5.69265	0.122361	ALPK1	alpha kinase 1
243352_at	0.98858	0.872	0.16219	-5.69892	0.063097	ALPK1	alpha kinase 1
228367_at	0.86148	0.221	-1.23364	-5.03036	-0.687978	ALPK2	alpha kinase 2
236987_at	0.95793	0.608	-0.514694	-5.59143	-0.205901	ALPK2	alpha kinase 2
228342_s_at	0.86664	0.234	-1.19756	-5.06924	-0.603358	ALPK3	alpha kinase 3
214846_s_at	0.9393	0.494	-0.686539	-5.49869	-0.346809	ALPK3	alpha kinase 3
215783_s_at	0.92415	0.418	-0.814383	-5.41269	-0.315454	ALPL	alkaline phosphatase, liver/bone/kidney
1557924_s_at	0.97502	0.759	0.307241	-5.66821	0.172177	ALPL	alkaline phosphatase, liver/bone/kidney
204664_at	0.89994	0.328	-0.984389	-5.27607	-0.231392	ALPP	alkaline phosphatase, placental
216377_x_at	0.8478	0.198	-1.29552	-4.96112	-0.415297	ALPPL2	alkaline phosphatase, placental like 2
210431_at	0.90584	0.348	-0.943223	-5.31147	-0.553493	ALPPL2	alkaline phosphatase, placental like 2
211619_s_at	0.96931	0.699	0.388065	-5.64289	0.178746	ALPPL2///ALPP	alkaline phosphatase, placental like 2///alkaline phosphatase, placental
226291_at	0.84853	0.2	-1.29181	-4.96536	-0.2588	ALS2	ALS2, alsin Rho guanine nucleotide exchange factor
1560743_a_at	0.87497	0.25	-1.15849	-5.11008	-0.642601	ALS2	ALS2, alsin Rho guanine nucleotide exchange factor
232184_at	0.94275	0.515	-0.654184	-5.51816	-0.243572	ALS2	ALS2, alsin Rho guanine nucleotide exchange factor
1555284_at	0.97034	0.708	-0.375159	-5.64732	-0.200453	ALS2	ALS2, alsin Rho guanine nucleotide exchange factor
1560742_at	0.97396	0.752	-0.316642	-5.66557	-0.197906	ALS2	ALS2, alsin Rho guanine nucleotide exchange factor
222333_at	0.59745	0.0249	2.28212	-3.43353	0.555065	ALS2CL	ALS2 C-terminal like
229887_at	0.61594	0.0284	2.22795	-3.5372	0.748841	ALS2CL	ALS2 C-terminal like
243276_at	0.62529	0.0297	2.20907	-3.57281	2.19113	ALS2CL	ALS2 C-terminal like
1554831_x_at	0.89917	0.325	-0.989633	-5.27145	-0.509031	ALS2CR11	amyotrophic lateral sclerosis 2 chromosome region candidate 11
1558428_at	0.94318	0.517	-0.651288	-5.51985	-0.520978	ALS2CR11	amyotrophic lateral sclerosis 2 chromosome region candidate 11
1553260_s_at	0.9549	0.586	0.54681	-5.57609	0.315365	ALS2CR11	amyotrophic lateral sclerosis 2 chromosome region candidate 11
1563673_a_at	0.95539	0.59	-0.541521	-5.57868	-0.317995	ALS2CR11	amyotrophic lateral sclerosis 2 chromosome region candidate 11
1553261_x_at	0.957	0.602	-0.523853	-5.58715	-0.342127	ALS2CR11	amyotrophic lateral sclerosis 2 chromosome region candidate 11
1556757_a_at	0.96768	0.683	0.409208	-5.63529	0.245916	ALS2CR11	amyotrophic lateral sclerosis 2 chromosome region candidate 11
242661_x_at	0.8943	0.308	-1.02455	-5.2401	-0.438133	ALS2CR12	amyotrophic lateral sclerosis 2 chromosome region candidate 12
239458_at	0.98437	0.836	-0.207984	-5.69127	-0.114876	ALS2CR12	amyotrophic lateral sclerosis 2 chromosome region candidate 12
206837_at	0.89198	0.3	-1.04201	-5.22404	-1.14884	ALX1	ALX homeobox 1
207690_at	0.99973	0.992	-0.0102888	-5.71074	-0.0062257	ALX3	ALX homeobox 3
208330_at	0.96504	0.657	-0.444874	-5.62158	-0.188524	ALX4	ALX homeobox 4
226319_s_at	0.98136	0.814	-0.235809	-5.6857	-0.11243	ALYREF	Aly/REF export factor
226320_at	0.99818	0.961	-0.0495977	-5.70968	-0.0225646	ALYREF	Aly/REF export factor
217113_at	0.22026	0.00118	3.35233	-0.96568	1.88199	AMACR	alpha-methylacyl-CoA racemase
217111_at	0.97341	0.743	0.328772	-5.66204	0.159394	AMACR	alpha-methylacyl-CoA racemase
236365_at	0.9805	0.799	0.25583	-5.68126	0.0896265	AMACR	alpha-methylacyl-CoA racemase
221114_at	0.99895	0.98	-0.0253557	-5.7105	-0.0104633	AMBN	ameloblastin
214425_at	0.8435	0.192	1.31552	-4.93804	0.562458	AMBP	alpha-1-microglobulin/bikunin precursor
205477_s_at	0.88074	0.26	-1.13259	-5.13642	-0.786744	AMBP	alpha-1-microglobulin/bikunin precursor
52731_at	0.93063	0.452	0.755126	-5.45435	0.180268	AMBRA1	autophagy and beclin 1 regulator 1
219141_s_at	0.95167	0.561	0.583043	-5.55769	0.135445	AMBRA1	autophagy and beclin 1 regulator 1
234237_s_at	0.96016	0.62	-0.497308	-5.59934	-0.304195	AMBRA1	autophagy and beclin 1 regulator 1
234236_at	0.96426	0.647	-0.459637	-5.61556	-0.271463	AMBRA1	autophagy and beclin 1 regulator 1
222189_at	0.96441	0.648	-0.458428	-5.61606	-0.274825	AMBRA1	autophagy and beclin 1 regulator 1
201197_at	0.96665	0.679	0.41542	-5.63299	0.140838	AMD1	adenosylmethionine decarboxylase 1
201196_s_at	0.97168	0.728	-0.348217	-5.6561	-0.103244	AMD1	adenosylmethionine decarboxylase 1
229596_at	0.88187	0.268	-1.11363	-5.15535	-0.715493	AMDHD1	amidohydrolase domain containing 1
208410_x_at	0.94754	0.537	-0.62013	-5.53764	-0.252027	AMELX	amelogenin, X-linked
208220_x_at	0.82441	0.164	1.40482	-4.83087	0.938885	AMELY	amelogenin, Y-linked
1552882_a_at	0.90802	0.355	-0.930392	-5.3222	-0.433349	AMER1	APC membrane recruitment protein 1
230496_at	0.97377	0.746	-0.324776	-5.66321	-0.305022	AMER2	APC membrane recruitment protein 2
235465_at	0.98016	0.794	0.261549	-5.67993	0.204392	AMER2	APC membrane recruitment protein 2
1553720_a_at	0.9861	0.85	0.189503	-5.69458	0.122907	AMER2	APC membrane recruitment protein 2
1553350_at	0.77881	0.106	1.63334	-4.52634	0.704179	AMER3	APC membrane recruitment protein 3
244709_at	0.96195	0.634	0.478223	-5.60772	0.152823	AMER3	APC membrane recruitment protein 3
236638_at	0.96945	0.7	-0.386966	-5.64327	-0.196519	AMER3	APC membrane recruitment protein 3
202204_s_at	0.94502	0.523	0.641368	-5.52561	0.219891	AMFR	autocrine motility factor receptor
202203_s_at	0.99991	0.997	-0.0043864	-5.71078	-0.0021958	AMFR	autocrine motility factor receptor
206892_at	0.91827	0.391	0.862324	-5.37673	0.351742	AMHR2	anti-Mullerian hormone receptor type 2
226718_at	0.93983	0.497	0.68184	-5.50157	0.263845	AMIGO1	adhesion molecule with Ig like domain 1
222108_at	0.95689	0.601	-0.524899	-5.58665	-0.395312	AMIGO2	adhesion molecule with Ig like domain 2
222710_at	0.97165	0.722	-0.357543	-5.65314	-0.127642	AMIGO3///GMPPB	adhesion molecule with Ig like domain 3///GDP-mannose pyrophosphorylase B
229717_at	0.97167	0.726	0.351675	-5.65501	0.095098	AMIGO3///GMPPB	adhesion molecule with Ig like domain 3///GDP-mannose pyrophosphorylase B
219920_s_at	0.97479	0.759	-0.307904	-5.66803	-0.0969687	AMIGO3///GMPPB	adhesion molecule with Ig like domain 3///GDP-mannose pyrophosphorylase B
236760_at	0.80501	0.134	1.51163	-4.69392	0.665358	AMMECR1	Alport syndrome, mental retardation, midface hypoplasia and elliptocytosis chromosomal region gene 1
1553219_a_at	0.93897	0.489	0.695052	-5.49341	0.4771	AMMECR1	Alport syndrome, mental retardation, midface hypoplasia and elliptocytosis chromosomal region gene 1
226421_at	0.96832	0.692	0.397639	-5.6395	0.167729	AMMECR1	Alport syndrome, mental retardation, midface hypoplasia and elliptocytosis chromosomal region gene 1
204976_s_at	0.98594	0.847	0.193318	-5.69393	0.0998329	AMMECR1	Alport syndrome, mental retardation, midface hypoplasia and elliptocytosis chromosomal region gene 1
223297_at	0.91339	0.368	-0.904145	-5.34371	-0.232105	AMMECR1L	AMMECR1 like
220989_s_at	0.80307	0.131	1.52446	-4.67682	0.392118	AMN	amnion associated transmembrane protein
1563792_at	0.83849	0.181	1.34693	-4.90111	0.388348	AMN	amnion associated transmembrane protein
223587_s_at	0.94053	0.503	0.671886	-5.50762	0.315349	AMN	amnion associated transmembrane protein
226258_at	0.99277	0.906	0.118002	-5.7045	0.0438974	AMN1	antagonist of mitotic exit network 1 homolog
209521_s_at	0.88299	0.272	1.10539	-5.16347	0.549137	AMOT	angiomotin
225459_at	0.91603	0.382	0.879258	-5.36354	0.584436	AMOTL1	angiomotin like 1
225450_at	0.93182	0.459	0.743686	-5.46203	0.335664	AMOTL1	angiomotin like 1
235277_at	0.94041	0.499	-0.678429	-5.50365	-0.268676	AMOTL1	angiomotin like 1
228840_at	0.94806	0.542	-0.611655	-5.54233	-0.2505	AMOTL1	angiomotin like 1
203002_at	0.89238	0.303	1.03697	-5.2287	0.40977	AMOTL2	angiomotin like 2
206121_at	0.56062	0.0181	-2.40876	-3.18269	-0.993089	AMPD1	adenosine monophosphate deaminase 1
212360_at	0.83087	0.172	-1.37582	-4.86641	-0.479856	AMPD2	adenosine monophosphate deaminase 2
207992_s_at	0.87168	0.245	1.1698	-5.09839	0.484271	AMPD3	adenosine monophosphate deaminase 3
205257_s_at	0.9294	0.442	-0.772748	-5.44228	-0.368761	AMPH	amphiphysin
204294_at	0.88687	0.285	1.07643	-5.19158	0.342604	AMT	aminomethyltransferase
1562261_at	0.98733	0.862	0.174842	-5.69699	0.0806472	AMZ1	archaelysin family metallopeptidase 1
1561179_s_at	0.99061	0.887	0.142583	-5.70161	0.0361136	AMZ1	archaelysin family metallopeptidase 1
218167_at	0.94819	0.545	-0.607319	-5.54471	-0.17563	AMZ2	archaelysin family metallopeptidase 2
223443_s_at	0.92615	0.429	-0.794263	-5.42718	-0.300877	AMZ2P1	archaelysin family metallopeptidase 2 pseudogene 1
207845_s_at	0.97377	0.747	0.323302	-5.66365	0.100641	ANAPC10	anaphase promoting complex subunit 10
241959_at	0.99672	0.95	0.0623824	-5.70903	0.0178241	ANAPC10	anaphase promoting complex subunit 10
226414_s_at	0.94705	0.535	-0.622931	-5.53608	-0.160423	ANAPC11	anaphase promoting complex subunit 11
224010_at	0.97712	0.776	0.285069	-5.67413	0.0998911	ANAPC11	anaphase promoting complex subunit 11
209001_s_at	0.90981	0.36	0.920272	-5.33057	0.172289	ANAPC13	anaphase promoting complex subunit 13
215282_at	0.99675	0.951	0.0618365	-5.70906	0.0389688	ANAPC13	anaphase promoting complex subunit 13
204218_at	0.89006	0.294	1.05452	-5.21236	0.247332	ANAPC15	anaphase promoting complex subunit 15
224665_at	0.4139	0.00604	2.81276	-2.30591	0.635506	ANAPC16	anaphase promoting complex subunit 16
224664_at	0.82997	0.171	1.38046	-4.86077	0.36826	ANAPC16	anaphase promoting complex subunit 16
229145_at	0.85198	0.206	1.27531	-4.98409	0.445283	ANAPC16	anaphase promoting complex subunit 16
224667_x_at	0.92089	0.403	-0.840863	-5.39308	-0.295191	ANAPC16	anaphase promoting complex subunit 16
218555_at	0.91364	0.37	0.900541	-5.34661	0.227089	ANAPC2	anaphase promoting complex subunit 2
226917_s_at	0.92482	0.42	-0.810417	-5.41558	-0.222906	ANAPC4	anaphase promoting complex subunit 4
232524_x_at	0.93691	0.48	-0.709131	-5.48454	-0.1668	ANAPC4	anaphase promoting complex subunit 4
211036_x_at	0.77889	0.106	-1.63234	-4.52776	-0.291729	ANAPC5	anaphase promoting complex subunit 5
208721_s_at	0.88983	0.293	1.05859	-5.20852	0.487099	ANAPC5	anaphase promoting complex subunit 5
208722_s_at	0.92156	0.408	-0.830598	-5.40075	-0.179519	ANAPC5	anaphase promoting complex subunit 5
235926_at	0.9549	0.586	-0.546767	-5.57611	-0.394984	ANAPC5	anaphase promoting complex subunit 5
200098_s_at	0.97043	0.71	-0.373398	-5.64792	-0.0655803	ANAPC5	anaphase promoting complex subunit 5
239651_at	0.99596	0.942	0.0729987	-5.70838	0.0310233	ANAPC5	anaphase promoting complex subunit 5
225554_s_at	0.67883	0.0444	-2.03909	-3.8813	-0.397528	ANAPC7	anaphase promoting complex subunit 7
225521_at	0.98978	0.884	-0.146085	-5.70116	-0.033564	ANAPC7	anaphase promoting complex subunit 7
205141_at	0.28802	0.00226	3.14469	-1.50314	1.26838	ANG	angiogenin
213099_at	0.61089	0.0272	-2.24634	-3.50226	-0.642509	ANGEL1	angel homolog 1
36865_at	0.83095	0.173	-1.37457	-4.86792	-0.387346	ANGEL1	angel homolog 1
244685_at	0.90197	0.336	-0.966981	-5.29122	-0.419057	ANGEL1	angel homolog 1
221825_at	0.93182	0.459	-0.743684	-5.46203	-0.184975	ANGEL2	angel homolog 2
221826_at	0.97377	0.746	-0.324813	-5.6632	-0.0809629	ANGEL2	angel homolog 2
217630_at	0.9745	0.756	0.311745	-5.66695	0.114405	ANGEL2	angel homolog 2
1552939_at	0.64718	0.0368	-2.12008	-3.73706	-1.39314	ANGPT1	angiopoietin 1
205609_at	0.95314	0.572	-0.567346	-5.56581	-0.402584	ANGPT1	angiopoietin 1
205608_s_at	0.98461	0.84	-0.202024	-5.69237	-0.104975	ANGPT1	angiopoietin 1
205572_at	0.17546	0.000687	-3.51807	-0.5183	-1.96078	ANGPT2	angiopoietin 2
236034_at	0.59715	0.0248	-2.28366	-3.43055	-1.0674	ANGPT2	angiopoietin 2
211148_s_at	0.73593	0.0735	-1.8111	-4.25989	-1.29586	ANGPT2	angiopoietin 2
237261_at	0.91355	0.369	-0.90297	-5.34466	-0.37141	ANGPT2	angiopoietin 2
221134_at	0.99947	0.991	0.0117884	-5.71073	0.0061323	ANGPT4	angiopoietin 4
224339_s_at	0.63747	0.0345	2.14754	-3.68702	1.74951	ANGPTL1	angiopoietin like 1
239183_at	0.79724	0.126	1.54657	-4.64706	1.37692	ANGPTL1	angiopoietin like 1
231773_at	0.84144	0.187	1.33015	-4.92094	1.48934	ANGPTL1	angiopoietin like 1
219514_at	0.94491	0.522	0.642417	-5.52501	0.340829	ANGPTL2	angiopoietin like 2
213001_at	0.95823	0.611	0.511047	-5.59311	0.248115	ANGPTL2	angiopoietin like 2
213004_at	0.97241	0.734	0.340667	-5.65845	0.174877	ANGPTL2	angiopoietin like 2
243799_x_at	0.90694	0.352	-0.935975	-5.31755	-0.582174	ANGPTL3	angiopoietin like 3
231684_at	0.99196	0.9	0.125967	-5.70363	0.0708913	ANGPTL3	angiopoietin like 3
219803_at	0.99596	0.939	0.0764764	-5.70815	0.0445159	ANGPTL3	angiopoietin like 3
221009_s_at	0.96877	0.696	0.391767	-5.64159	0.243658	ANGPTL4	angiopoietin like 4
223333_s_at	0.98437	0.837	0.205702	-5.6917	0.17865	ANGPTL4	angiopoietin like 4
223967_at	0.80307	0.131	-1.52476	-4.67642	-0.663838	ANGPTL6	angiopoietin like 6
206423_at	0.8958	0.312	1.0169	-5.24706	0.859395	ANGPTL7	angiopoietin like 7
220437_at	0.88579	0.282	1.08272	-5.18553	0.452747	ANGPTL8	angiopoietin like 8
1556959_at	0.95314	0.574	0.564767	-5.56712	0.289306	ANHX	anomalous homeobox
1556960_a_at	0.97312	0.74	0.332523	-5.66092	0.138279	ANHX	anomalous homeobox
208353_x_at	0.63634	0.0341	-2.15161	-3.67956	-0.943448	ANK1	ankyrin 1
205391_x_at	0.79074	0.121	-1.56488	-4.6221	-0.71928	ANK1	ankyrin 1
207087_x_at	0.80641	0.136	-1.50522	-4.7024	-0.797737	ANK1	ankyrin 1
240363_at	0.93972	0.496	-0.683109	-5.50079	-0.20126	ANK1	ankyrin 1
208352_x_at	0.9647	0.654	-0.449562	-5.61969	-0.234216	ANK1	ankyrin 1
205390_s_at	0.97606	0.767	0.296554	-5.67112	0.113723	ANK1	ankyrin 1
205389_s_at	0.98733	0.862	0.174311	-5.69708	0.0907558	ANK1	ankyrin 1
202921_s_at	0.67844	0.0442	2.04092	-3.8781	0.974003	ANK2	ankyrin 2, neuronal
202920_at	0.77639	0.104	1.64191	-4.51408	0.877276	ANK2	ankyrin 2, neuronal
232606_at	0.94631	0.53	0.6299	-5.53216	0.397171	ANK2	ankyrin 2, neuronal
216195_at	0.95006	0.553	0.594799	-5.55147	0.371603	ANK2	ankyrin 2, neuronal
209442_x_at	0.73167	0.0719	1.82139	-4.24368	1.43035	ANK3	ankyrin 3, node of Ranvier (ankyrin G)
207950_s_at	0.84582	0.197	1.3008	-4.95506	0.650171	ANK3	ankyrin 3, node of Ranvier (ankyrin G)
239726_at	0.86534	0.23	1.20749	-5.05865	0.607433	ANK3	ankyrin 3, node of Ranvier (ankyrin G)
238786_at	0.87892	0.256	1.14322	-5.12568	0.395183	ANK3	ankyrin 3, node of Ranvier (ankyrin G)
206385_s_at	0.88928	0.291	1.0614	-5.20588	1.34495	ANK3	ankyrin 3, node of Ranvier (ankyrin G)
1556653_at	0.89107	0.298	1.04728	-5.21914	0.642009	ANKAR	ankyrin and armadillo repeat containing
1552438_a_at	0.99492	0.931	-0.0864603	-5.70741	-0.0417596	ANKAR	ankyrin and armadillo repeat containing
237316_at	0.93458	0.472	0.721998	-5.47628	0.347207	ANKDD1A	ankyrin repeat and death domain containing 1A
229497_at	0.97479	0.758	0.309177	-5.66767	0.119726	ANKDD1A	ankyrin repeat and death domain containing 1A
222951_s_at	0.90603	0.349	0.941867	-5.31261	0.45977	ANKEF1	ankyrin repeat and EF-hand domain containing 1
220144_s_at	0.92376	0.415	0.818467	-5.40971	0.559334	ANKEF1	ankyrin repeat and EF-hand domain containing 1
244095_at	0.59692	0.0245	2.28881	-3.42057	1.05795	ANKFN1	ankyrin repeat and fibronectin type III domain containing 1
1553211_at	0.63634	0.0341	2.1516	-3.67958	1.39538	ANKFN1	ankyrin repeat and fibronectin type III domain containing 1
1559640_at	0.95314	0.571	0.569112	-5.56491	0.254225	ANKFN1	ankyrin repeat and fibronectin type III domain containing 1
1562495_at	0.55705	0.0175	-2.42029	-3.15927	-1.37074	ANKFY1	ankyrin repeat and FYVE domain containing 1
219868_s_at	0.95314	0.57	0.570779	-5.56405	0.166268	ANKFY1	ankyrin repeat and FYVE domain containing 1
224900_at	0.97091	0.714	-0.368006	-5.64972	-0.067475	ANKFY1	ankyrin repeat and FYVE domain containing 1
239073_at	0.99596	0.94	-0.0754785	-5.70822	-0.0493806	ANKFY1	ankyrin repeat and FYVE domain containing 1
1560370_x_at	0.81255	0.143	-1.47958	-4.73601	-0.976229	ANKH	ANKH inorganic pyrophosphate transport regulator
223092_at	0.84163	0.188	1.32726	-4.92433	0.585739	ANKH	ANKH inorganic pyrophosphate transport regulator
229176_at	0.86856	0.237	1.19039	-5.07684	0.640652	ANKH	ANKH inorganic pyrophosphate transport regulator
220076_at	0.89655	0.315	1.01001	-5.25329	0.592547	ANKH	ANKH inorganic pyrophosphate transport regulator
223093_at	0.89678	0.318	1.00379	-5.25887	0.603219	ANKH	ANKH inorganic pyrophosphate transport regulator
223094_s_at	0.90615	0.349	0.941304	-5.31308	0.634818	ANKH	ANKH inorganic pyrophosphate transport regulator
1560369_at	0.95807	0.608	0.514455	-5.59154	0.304383	ANKH	ANKH inorganic pyrophosphate transport regulator
229457_at	0.95066	0.557	-0.589929	-5.55406	-0.23629	ANKHD1	ankyrin repeat and KH domain containing 1
208773_s_at	0.69392	0.0517	1.97207	-3.99682	0.384519	ANKHD1-EIF4EBP3///ANKHD1	ANKHD1-EIF4EBP3 readthrough///ankyrin repeat and KH domain containing 1
233292_s_at	0.84407	0.193	1.31222	-4.94186	0.563757	ANKHD1-EIF4EBP3///ANKHD1	ANKHD1-EIF4EBP3 readthrough///ankyrin repeat and KH domain containing 1
219081_at	0.87036	0.241	1.1795	-5.08828	0.238676	ANKHD1-EIF4EBP3///ANKHD1	ANKHD1-EIF4EBP3 readthrough///ankyrin repeat and KH domain containing 1
208772_at	0.89367	0.306	1.02866	-5.23635	0.215141	ANKHD1-EIF4EBP3///ANKHD1	ANKHD1-EIF4EBP3 readthrough///ankyrin repeat and KH domain containing 1
214919_s_at	0.70107	0.0545	1.94892	-4.03591	0.56744	ANKHD1-EIF4EBP3///ANKHD1///EIF4EBP3	ANKHD1-EIF4EBP3 readthrough///ankyrin repeat and KH domain containing 1///eukaryotic translation initiation factor 4E binding protein 3
224682_at	0.92927	0.44	-0.775075	-5.44067	-0.211385	ANKIB1	ankyrin repeat and IBR domain containing 1
243181_at	0.94299	0.516	-0.652805	-5.51896	-0.29947	ANKIB1	ankyrin repeat and IBR domain containing 1
224687_at	0.9892	0.88	0.15185	-5.70038	0.055948	ANKIB1	ankyrin repeat and IBR domain containing 1
1553138_a_at	0.68683	0.0478	-2.00648	-3.93794	-1.36393	ANKLE1	ankyrin repeat and LEM domain containing 1
213962_s_at	0.93521	0.474	-0.719716	-5.47776	-0.350234	ANKLE2	ankyrin repeat and LEM domain containing 2
212201_at	0.95314	0.571	0.568094	-5.56543	0.261277	ANKLE2	ankyrin repeat and LEM domain containing 2
212200_at	0.99098	0.889	-0.14018	-5.70192	-0.0302041	ANKLE2	ankyrin repeat and LEM domain containing 2
1554610_at	0.90438	0.346	0.947357	-5.30798	0.418678	ANKMY1	ankyrin repeat and MYND domain containing 1
220280_s_at	0.93171	0.458	-0.744911	-5.46121	-0.443063	ANKMY1	ankyrin repeat and MYND domain containing 1
210486_at	0.95906	0.614	0.505556	-5.59562	0.250219	ANKMY1	ankyrin repeat and MYND domain containing 1
212798_s_at	0.90981	0.359	-0.921318	-5.32971	-0.271838	ANKMY2	ankyrin repeat and MYND domain containing 2
218769_s_at	0.90153	0.334	0.970628	-5.28806	0.256011	ANKRA2	ankyrin repeat family A member 2
206029_at	0.96131	0.627	-0.488131	-5.60341	-0.325952	ANKRD1	ankyrin repeat domain 1
239116_at	0.4706	0.00937	-2.65581	-2.66005	-1.98155	ANKRD10	ankyrin repeat domain 10
223251_s_at	0.72309	0.0672	-1.85312	-4.19319	-0.986686	ANKRD10	ankyrin repeat domain 10
218093_s_at	0.89449	0.309	-1.02375	-5.24084	-0.38073	ANKRD10	ankyrin repeat domain 10
241414_at	0.97914	0.783	-0.27638	-5.67633	-0.115905	ANKRD10	ankyrin repeat domain 10
226663_at	0.92089	0.405	-0.836089	-5.39666	-0.43601	ANKRD10-IT1	ANKRD10 intronic transcript 1
215504_x_at	0.99443	0.929	-0.0896575	-5.70716	-0.0281399	ANKRD10-IT1	ANKRD10 intronic transcript 1
226012_at	0.84594	0.197	1.30025	-4.95569	0.234818	ANKRD11	ankyrin repeat domain 11
219437_s_at	0.90673	0.351	0.9378	-5.31602	0.363235	ANKRD11	ankyrin repeat domain 11
231999_at	0.96132	0.627	0.487181	-5.60383	0.196141	ANKRD11	ankyrin repeat domain 11
238538_at	0.96574	0.667	0.43142	-5.62688	0.100075	ANKRD11	ankyrin repeat domain 11
234701_at	0.99105	0.89	-0.139298	-5.70203	-0.0849592	ANKRD11	ankyrin repeat domain 11
228356_at	0.99994	1	-0.0004113	-5.71079	-0.0001187	ANKRD11	ankyrin repeat domain 11
212289_at	0.77384	0.1	1.66066	-4.48705	0.571002	ANKRD12	ankyrin repeat domain 12
216563_at	0.90219	0.34	0.959242	-5.29787	0.509758	ANKRD12	ankyrin repeat domain 12
212286_at	0.90309	0.344	0.950522	-5.3053	0.340738	ANKRD12	ankyrin repeat domain 12
216550_x_at	0.9533	0.578	0.558686	-5.57019	0.410639	ANKRD12	ankyrin repeat domain 12
224810_s_at	0.93871	0.488	0.696464	-5.49253	0.203665	ANKRD13A	ankyrin repeat domain 13A
238851_at	0.99945	0.988	-0.0156673	-5.71068	-0.0086417	ANKRD13A	ankyrin repeat domain 13A
227720_at	0.94749	0.537	-0.6203	-5.53755	-0.193941	ANKRD13B	ankyrin repeat domain 13B
1554471_a_at	0.66331	0.0404	2.08039	-3.80837	0.473933	ANKRD13C	ankyrin repeat domain 13C
223418_x_at	0.92987	0.448	0.762691	-5.4492	0.236247	ANKRD13C	ankyrin repeat domain 13C
238597_at	0.93545	0.475	0.717337	-5.47929	0.210398	ANKRD13C	ankyrin repeat domain 13C
1556361_s_at	0.93922	0.492	0.689663	-5.49676	0.40441	ANKRD13C	ankyrin repeat domain 13C
227375_at	0.97165	0.723	0.355807	-5.6537	0.0900497	ANKRD13C	ankyrin repeat domain 13C
226205_at	0.92927	0.44	0.776421	-5.43973	0.276018	ANKRD13D	ankyrin repeat domain 13D
244756_at	0.9549	0.586	0.547303	-5.57585	0.133592	ANKRD13D	ankyrin repeat domain 13D
238642_at	0.9549	0.586	-0.546667	-5.57616	-0.245848	ANKRD13D	ankyrin repeat domain 13D
229058_at	0.97043	0.711	0.372065	-5.64836	0.0850127	ANKRD16	ankyrin repeat domain 16
231423_s_at	0.99768	0.955	-0.0571822	-5.70931	-0.0145577	ANKRD16	ankyrin repeat domain 16
212211_at	0.92987	0.449	0.760374	-5.45078	0.130466	ANKRD17	ankyrin repeat domain 17
225852_at	0.95551	0.593	0.536548	-5.58109	0.183586	ANKRD17	ankyrin repeat domain 17
244297_at	0.63747	0.0345	2.14727	-3.68752	1.45209	ANKRD18A	ankyrin repeat domain 18A
1559313_at	0.81325	0.145	1.47026	-4.74809	0.751032	ANKRD18A	ankyrin repeat domain 18A
1559406_at	0.97601	0.767	-0.297316	-5.67092	-0.154663	ANKRD18A	ankyrin repeat domain 18A
233592_at	0.97126	0.718	0.362683	-5.65147	0.18627	ANKRD18B	ankyrin repeat domain 18B
232926_x_at	0.95302	0.568	-0.573502	-5.56265	-0.217279	ANKRD19P	ankyrin repeat domain 19, pseudogene
221232_s_at	0.99886	0.975	-0.0312846	-5.71035	-0.0170823	ANKRD2	ankyrin repeat domain 2
241233_x_at	0.94954	0.551	-0.59802	-5.54974	-0.332492	ANKRD20A11P	ankyrin repeat domain 20 family member A11, pseudogene
1566147_a_at	0.97479	0.758	0.30937	-5.66762	0.110535	ANKRD20A12P	ankyrin repeat domain 20 family member A12, pseudogene
1558982_at	0.98617	0.851	0.188455	-5.69476	0.107468	ANKRD20A12P	ankyrin repeat domain 20 family member A12, pseudogene
1570255_s_at	0.755	0.0838	-1.74846	-4.3567	-1.25327	ANKRD20A12P///ANKRD20A8P///ANKRD20A4///ANKRD20A2///ANKRD20A3///ANKRD20A5P///ANKRD20A1	ankyrin repeat domain 20 family member A12, pseudogene///ankyrin repeat domain 20 family member A8, pseudogene///ankyrin repeat domain 20 family member A4///ankyrin repeat domain 20 family member A2///ankyrin repeat domain 20 family member A3///ankyrin repeat domain 20 family member A5, pseudogene///ankyrin repeat domain 20 family member A1
224012_at	0.9181	0.388	-0.867265	-5.37291	-0.699631	ANKRD20A4///ANKRD20A2///ANKRD20A3///ANKRD20A1	ankyrin repeat domain 20 family member A4///ankyrin repeat domain 20 family member A2///ankyrin repeat domain 20 family member A3///ankyrin repeat domain 20 family member A1
1559170_at	0.90114	0.334	-0.971629	-5.2872	-0.702791	ANKRD20A5P	ankyrin repeat domain 20 family member A5, pseudogene
239196_at	0.78367	0.111	1.6087	-4.56125	0.836787	ANKRD22	ankyrin repeat domain 22
238439_at	0.88187	0.268	1.11365	-5.15533	1.17908	ANKRD22	ankyrin repeat domain 22
230384_at	0.99105	0.889	-0.139436	-5.70201	-0.0635063	ANKRD23	ankyrin repeat domain 23
1553366_s_at	0.90424	0.346	0.947954	-5.30748	0.458216	ANKRD23///ANKRD39	ankyrin repeat domain 23///ankyrin repeat domain 39
229052_at	0.98016	0.792	-0.263929	-5.67936	-0.154701	ANKRD23///ANKRD39	ankyrin repeat domain 23///ankyrin repeat domain 39
233895_at	0.90219	0.339	-0.960329	-5.29694	-0.57735	ANKRD24	ankyrin repeat domain 24
1558400_x_at	0.94449	0.52	-0.645646	-5.52314	-0.363429	ANKRD24	ankyrin repeat domain 24
1558398_at	0.96951	0.703	0.382661	-5.64476	0.179775	ANKRD24	ankyrin repeat domain 24
205705_at	0.96665	0.674	-0.421984	-5.63051	-0.108454	ANKRD26	ankyrin repeat domain 26
205706_s_at	0.99173	0.898	-0.12867	-5.70332	-0.0388884	ANKRD26	ankyrin repeat domain 26
1569996_at	0.85033	0.203	1.28125	-4.97737	0.523021	ANKRD26P3	ankyrin repeat domain 26 pseudogene 3
221522_at	0.99945	0.988	-0.015655	-5.71068	-0.0035046	ANKRD27	ankyrin repeat domain 27
1561079_at	0.78334	0.111	-1.61014	-4.55922	-0.71716	ANKRD28	ankyrin repeat domain 28
226025_at	0.90951	0.358	-0.924339	-5.32722	-0.348542	ANKRD28	ankyrin repeat domain 28
213035_at	0.95314	0.573	-0.565577	-5.56671	-0.231379	ANKRD28	ankyrin repeat domain 28
229307_at	0.95933	0.616	-0.5034	-5.5966	-0.33639	ANKRD28	ankyrin repeat domain 28
238332_at	0.99765	0.954	-0.0576835	-5.70929	-0.0369427	ANKRD29	ankyrin repeat domain 29
229308_at	0.99973	0.992	0.0099771	-5.71074	0.0081041	ANKRD29	ankyrin repeat domain 29
223864_at	0.58043	0.0212	-2.34679	-3.30692	-1.41043	ANKRD30A	ankyrin repeat domain 30A
1562294_x_at	0.83097	0.174	-1.37071	-4.8726	-1.30987	ANKRD30B	ankyrin repeat domain 30B
1562292_at	0.99316	0.914	0.107701	-5.70555	0.095448	ANKRD30B	ankyrin repeat domain 30B
1552895_a_at	0.97197	0.731	-0.34465	-5.65722	-0.132379	ANKRD30BP2	ankyrin repeat domain 30B pseudogene 2
1570474_s_at	0.9199	0.4	0.846296	-5.38898	0.495758	ANKRD30BP3	ankyrin repeat domain 30B pseudogene 3
1570473_at	0.95809	0.61	0.512458	-5.59246	0.236165	ANKRD30BP3	ankyrin repeat domain 30B pseudogene 3
1561225_at	0.98327	0.828	0.217665	-5.68941	0.0766357	ANKRD30BP3	ankyrin repeat domain 30B pseudogene 3
1564000_at	0.95314	0.569	0.571122	-5.56387	0.261331	ANKRD31	ankyrin repeat domain 31
242209_at	0.97285	0.739	-0.334819	-5.66023	-0.162414	ANKRD33	ankyrin repeat domain 33
231963_at	0.81167	0.142	1.48209	-4.73275	1.14589	ANKRD33B	ankyrin repeat domain 33B
232735_at	0.95809	0.61	-0.51196	-5.59269	-0.316114	ANKRD34A	ankyrin repeat domain 34A
216073_at	0.84241	0.19	1.32084	-4.93184	0.77407	ANKRD34C	ankyrin repeat domain 34C
231118_at	0.63755	0.0347	2.14468	-3.69225	1.68659	ANKRD35	ankyrin repeat domain 35
238464_at	0.81136	0.142	-1.48269	-4.73197	-0.896445	ANKRD36	ankyrin repeat domain 36
214723_x_at	0.90688	0.352	-0.936382	-5.31721	-0.552273	ANKRD36	ankyrin repeat domain 36
220940_at	0.88551	0.278	-1.09168	-5.17688	-0.67948	ANKRD36B	ankyrin repeat domain 36B
1569040_s_at	0.64113	0.0356	-2.13445	-3.71095	-1.73347	ANKRD36BP2	ankyrin repeat domain 36B pseudogene 2
216686_at	0.72235	0.0662	-1.85987	-4.18235	-1.22895	ANKRD36BP2	ankyrin repeat domain 36B pseudogene 2
1556183_at	0.89238	0.303	-1.03687	-5.22879	-0.37801	ANKRD36BP2	ankyrin repeat domain 36B pseudogene 2
1555898_at	0.83692	0.18	-1.35244	-4.89455	-0.541934	ANKRD36C	ankyrin repeat domain 36C
227337_at	0.90732	0.354	0.932636	-5.32034	0.341151	ANKRD37	ankyrin repeat domain 37
242548_x_at	0.99196	0.9	-0.125861	-5.70364	-0.0744817	ANKRD37	ankyrin repeat domain 37
223532_at	0.99886	0.972	-0.0347553	-5.71024	-0.016453	ANKRD39	ankyrin repeat domain 39
241032_at	0.6875	0.0483	-2.00231	-3.94512	-1.15539	ANKRD40	ankyrin repeat domain 40
211717_at	0.97165	0.725	-0.353334	-5.65449	-0.131044	ANKRD40	ankyrin repeat domain 40
227064_at	0.98898	0.876	-0.156376	-5.69975	-0.0442231	ANKRD40	ankyrin repeat domain 40
232600_at	0.71409	0.0607	1.89976	-4.11753	0.842286	ANKRD42	ankyrin repeat domain 42
235778_s_at	0.50281	0.0127	-2.54396	-2.90205	-1.97154	ANKRD44	ankyrin repeat domain 44
235777_at	0.71252	0.0597	-1.90723	-4.10524	-1.44958	ANKRD44	ankyrin repeat domain 44
226641_at	0.88006	0.258	-1.13854	-5.13043	-0.517735	ANKRD44	ankyrin repeat domain 44
228471_at	0.95314	0.573	-0.565599	-5.5667	-0.250607	ANKRD44	ankyrin repeat domain 44
233361_at	0.98709	0.86	-0.17734	-5.6966	-0.0721559	ANKRD44	ankyrin repeat domain 44
1557486_at	0.97733	0.777	0.284311	-5.67433	0.193411	ANKRD44-IT1	ANKRD44 intronic transcript 1
236421_at	0.25108	0.0017	-3.2368	-1.26797	-2.12735	ANKRD45	ankyrin repeat domain 45
212731_at	0.62353	0.0295	2.21209	-3.56713	0.564366	ANKRD46	ankyrin repeat domain 46
219069_at	0.96547	0.661	0.44012	-5.62347	0.119031	ANKRD49	ankyrin repeat domain 49
236189_at	0.86228	0.224	-1.22576	-5.03895	-0.598351	ANKRD50	ankyrin repeat domain 50
225731_at	0.96207	0.634	0.477464	-5.60805	0.149025	ANKRD50	ankyrin repeat domain 50
225735_at	0.98338	0.83	-0.21541	-5.68985	-0.0665512	ANKRD50	ankyrin repeat domain 50
228257_at	0.99991	0.994	-0.0070042	-5.71077	-0.002941	ANKRD52	ankyrin repeat domain 52
244453_at	0.91478	0.373	-0.896245	-5.35006	-0.420934	ANKRD53	ankyrin repeat domain 53
215759_at	0.99115	0.892	-0.136335	-5.7024	-0.0729073	ANKRD53	ankyrin repeat domain 53
231847_at	0.86868	0.238	-1.18915	-5.07814	-0.343362	ANKRD54	ankyrin repeat domain 54
1558193_at	0.9892	0.879	-0.152601	-5.70028	-0.0632734	ANKRD54	ankyrin repeat domain 54
220112_at	0.97377	0.747	0.323697	-5.66353	0.0899016	ANKRD55	ankyrin repeat domain 55
204671_s_at	0.98091	0.809	-0.24244	-5.68427	-0.148347	ANKRD6	ankyrin repeat domain 6
204672_s_at	0.99947	0.99	0.0129651	-5.71071	0.0050188	ANKRD6	ankyrin repeat domain 6
234511_at	0.98031	0.797	0.25858	-5.68062	0.0896682	ANKRD60	ankyrin repeat domain 60
1556182_x_at	0.83871	0.182	1.34626	-4.90191	0.439449	ANKRD65	ankyrin repeat domain 65
1556181_at	0.96571	0.664	0.435462	-5.62531	0.273565	ANKRD65	ankyrin repeat domain 65
206112_at	0.93875	0.488	-0.696175	-5.49271	-0.581279	ANKRD7	ankyrin repeat domain 7
227959_at	0.93882	0.488	0.69568	-5.49302	0.277844	ANKRD9	ankyrin repeat domain 9
244245_at	0.94161	0.51	0.6617	-5.51372	0.284477	ANKRD9	ankyrin repeat domain 9
230972_at	0.95314	0.572	0.566523	-5.56623	0.252242	ANKRD9	ankyrin repeat domain 9
212747_at	0.74776	0.0786	-1.77916	-4.30964	-0.797725	ANKS1A	ankyrin repeat and sterile alpha motif domain containing 1A
227440_at	0.89272	0.305	-1.03136	-5.23387	-0.595377	ANKS1B	ankyrin repeat and sterile alpha motif domain containing 1B
227439_at	0.90072	0.332	-0.976375	-5.28307	-0.490901	ANKS1B	ankyrin repeat and sterile alpha motif domain containing 1B
227441_s_at	0.94981	0.552	0.596622	-5.55049	0.475465	ANKS1B	ankyrin repeat and sterile alpha motif domain containing 1B
219989_s_at	0.98943	0.882	0.148861	-5.70079	0.0957505	ANKS1B	ankyrin repeat and sterile alpha motif domain containing 1B
240292_x_at	0.99886	0.972	0.0350365	-5.71023	0.0271774	ANKS1B	ankyrin repeat and sterile alpha motif domain containing 1B
227303_at	0.98709	0.859	0.178346	-5.69644	0.107386	ANKS3	ankyrin repeat and sterile alpha motif domain containing 3
239087_at	0.97034	0.709	-0.374572	-5.64752	-0.218045	ANKS4B	ankyrin repeat and sterile alpha motif domain containing 4B
1554923_at	0.47863	0.00996	-2.63357	-2.70887	-1.2307	ANKS6	ankyrin repeat and sterile alpha motif domain containing 6
226586_at	0.99596	0.937	-0.0792041	-5.70796	-0.0452797	ANKS6	ankyrin repeat and sterile alpha motif domain containing 6
238626_at	0.99839	0.962	0.048023	-5.70975	0.0266004	ANKS6	ankyrin repeat and sterile alpha motif domain containing 6
235903_at	0.99895	0.978	-0.0271837	-5.71045	-0.016358	ANKS6	ankyrin repeat and sterile alpha motif domain containing 6
1561927_at	0.84786	0.199	-1.29402	-4.96283	-0.726906	ANKUB1	ankyrin repeat and ubiquitin domain containing 1
1562562_at	0.88311	0.272	1.10482	-5.16404	0.688512	ANKUB1	ankyrin repeat and ubiquitin domain containing 1
1561928_s_at	0.96786	0.687	0.40444	-5.63704	0.154882	ANKUB1	ankyrin repeat and ubiquitin domain containing 1
218274_s_at	0.93869	0.487	0.698374	-5.49133	0.277478	ANKZF1	ankyrin repeat and zinc finger domain containing 1
222608_s_at	0.85686	0.215	-1.24917	-5.01329	-0.646139	ANLN	anillin actin binding protein
1552619_a_at	0.92663	0.431	-0.790437	-5.4299	-0.409996	ANLN	anillin actin binding protein
1555269_a_at	0.73021	0.0711	1.82664	-4.23539	0.90066	ANO1	anoctamin 1
218804_at	0.76714	0.0927	1.69957	-4.43005	1.21378	ANO1	anoctamin 1
218910_at	0.85464	0.21	1.26315	-4.99775	0.378892	ANO10	anoctamin 10
220111_s_at	0.80234	0.13	1.5292	-4.67048	0.774202	ANO2	anoctamin 2
234718_at	0.98276	0.824	0.222864	-5.68838	0.0576876	ANO2	anoctamin 2
215241_at	0.99886	0.978	0.0280996	-5.71043	0.0241926	ANO3	anoctamin 3
229749_at	0.98946	0.883	-0.147862	-5.70092	-0.126591	ANO4	anoctamin 4
239883_s_at	0.99138	0.894	-0.133654	-5.70273	-0.0633727	ANO4	anoctamin 4
236420_s_at	0.99357	0.923	-0.0970404	-5.70654	-0.0767124	ANO4	anoctamin 4
229313_at	0.98733	0.862	0.174641	-5.69703	0.141644	ANO5	anoctamin 5
240947_at	0.88687	0.286	1.07398	-5.19392	0.762919	ANO6	anoctamin 6
224906_at	0.91198	0.364	0.911566	-5.33769	0.187648	ANO6	anoctamin 6
241918_at	0.98437	0.838	-0.205614	-5.69171	-0.122222	ANO7	anoctamin 7
1563549_a_at	0.59743	0.0248	2.28309	-3.43166	0.605894	ANO8	anoctamin 8
227393_at	0.59692	0.0243	2.29061	-3.41709	1.40277	ANO9	anoctamin 9
229853_at	0.92415	0.417	-0.815602	-5.4118	-0.449417	ANOS1	anosmin 1
205206_at	0.98067	0.802	0.251676	-5.68221	0.144978	ANOS1	anosmin 1
201038_s_at	0.63126	0.0328	-2.16877	-3.64794	-0.512348	ANP32A	acidic nuclear phosphoprotein 32 family member A
201051_at	0.90519	0.347	-0.945993	-5.30913	-0.349932	ANP32A	acidic nuclear phosphoprotein 32 family member A
201043_s_at	0.97165	0.724	0.353765	-5.65435	0.22401	ANP32A	acidic nuclear phosphoprotein 32 family member A
220710_at	0.89678	0.319	-1.00155	-5.26087	-0.68304	ANP32A-IT1	ANP32A intronic transcript 1
201305_x_at	0.92089	0.403	0.839845	-5.39384	0.18495	ANP32B	acidic nuclear phosphoprotein 32 family member B
201306_s_at	0.97123	0.715	0.366478	-5.65022	0.0800075	ANP32B	acidic nuclear phosphoprotein 32 family member B
208538_at	0.9929	0.908	-0.116264	-5.70469	-0.036695	ANP32C	acidic nuclear phosphoprotein 32 family member C
208571_at	0.93947	0.496	-0.68393	-5.50029	-0.416517	ANP32D	acidic nuclear phosphoprotein 32 family member D
221505_at	0.7351	0.0732	-1.81331	-4.25641	-0.507146	ANP32E	acidic nuclear phosphoprotein 32 family member E
208103_s_at	0.90616	0.349	-0.940559	-5.31371	-0.334931	ANP32E	acidic nuclear phosphoprotein 32 family member E
229128_s_at	0.97126	0.717	0.363713	-5.65113	0.22151	ANP32E	acidic nuclear phosphoprotein 32 family member E
234458_at	0.68852	0.0491	-1.99519	-3.95735	-0.924087	ANPEP	alanyl aminopeptidase, membrane
202888_s_at	0.71031	0.0588	-1.91435	-4.09349	-1.22587	ANPEP	alanyl aminopeptidase, membrane
234576_at	0.96367	0.644	0.463136	-5.61411	0.198362	ANPEP	alanyl aminopeptidase, membrane
220093_at	0.76777	0.0931	-1.69753	-4.43306	-0.936675	ANTXR1	anthrax toxin receptor 1
234832_at	0.78853	0.115	1.59351	-4.58252	0.639767	ANTXR1	anthrax toxin receptor 1
227660_at	0.82102	0.158	-1.42297	-4.80826	-0.534513	ANTXR1	anthrax toxin receptor 1
224694_at	0.90304	0.344	0.951245	-5.30469	0.43377	ANTXR1	anthrax toxin receptor 1
220092_s_at	0.97519	0.76	-0.305864	-5.66859	-0.116389	ANTXR1	anthrax toxin receptor 1
234430_at	0.98508	0.843	0.19815	-5.69307	0.107138	ANTXR1	anthrax toxin receptor 1
1555536_at	0.93068	0.454	0.751965	-5.45648	0.396062	ANTXR2	anthrax toxin receptor 2
225524_at	0.95549	0.591	0.538857	-5.57998	0.291474	ANTXR2	anthrax toxin receptor 2
228573_at	0.97377	0.747	0.3241	-5.66341	0.13666	ANTXR2	anthrax toxin receptor 2
238050_at	0.98016	0.795	-0.260313	-5.68022	-0.156177	ANTXR2	anthrax toxin receptor 2
233011_at	0.84385	0.192	1.31454	-4.93918	1.20558	ANXA1	annexin A1
201012_at	0.95885	0.614	0.506575	-5.59516	0.272857	ANXA1	annexin A1
210143_at	0.97548	0.762	-0.303169	-5.66933	-0.158489	ANXA10	annexin A10
214783_s_at	0.61089	0.0274	2.24342	-3.50782	0.723383	ANXA11	annexin A11
228727_at	0.6734	0.0433	2.05054	-3.8612	0.915208	ANXA11	annexin A11
206200_s_at	0.80136	0.129	1.53135	-4.66759	0.598578	ANXA11	annexin A11
208323_s_at	0.76514	0.0914	1.70636	-4.41997	0.880155	ANXA13	annexin A13
1568126_at	0.90264	0.343	0.953003	-5.30319	0.638874	ANXA2	annexin A2
201590_x_at	0.92987	0.445	0.766811	-5.44638	0.201088	ANXA2	annexin A2
210427_x_at	0.93262	0.463	0.737062	-5.46643	0.190452	ANXA2	annexin A2
213503_x_at	0.93526	0.474	0.718344	-5.47864	0.188894	ANXA2	annexin A2
210876_at	0.88687	0.285	1.07528	-5.19268	0.452153	ANXA2P1	annexin A2 pseudogene 1
208816_x_at	0.96504	0.656	0.446524	-5.62091	0.145578	ANXA2P2	annexin A2 pseudogene 2
211241_at	0.80944	0.14	1.49015	-4.72223	0.526649	ANXA2P3	annexin A2 pseudogene 3
227877_at	0.98298	0.825	-0.22143	-5.68867	-0.0736405	ANXA2R	annexin A2 receptor
209369_at	0.99031	0.886	0.143502	-5.7015	0.142842	ANXA3	annexin A3
201302_at	0.62225	0.0293	2.21457	-3.56247	0.842505	ANXA4	annexin A4
201301_s_at	0.7366	0.074	1.80803	-4.2647	0.533172	ANXA4	annexin A4
200782_at	0.93691	0.48	-0.708496	-5.48495	-0.245291	ANXA5	annexin A5
200982_s_at	0.77501	0.102	1.65121	-4.50071	0.960349	ANXA6	annexin A6
244250_at	0.84594	0.197	1.30013	-4.95583	0.50128	ANXA6	annexin A6
209860_s_at	0.61089	0.0271	2.24666	-3.50164	0.5878	ANXA7	annexin A7
201366_at	0.86637	0.232	1.20429	-5.06207	0.371884	ANXA7	annexin A7
203074_at	0.75007	0.08	1.77108	-4.3221	1.95977	ANXA8L1///ANXA8	annexin A8-like 1///annexin A8
211712_s_at	0.86618	0.231	1.20536	-5.06093	1.48077	ANXA9	annexin A9
210085_s_at	0.92566	0.426	0.799668	-5.42333	0.998101	ANXA9	annexin A9
205639_at	0.71538	0.0619	-1.89052	-4.13265	-0.972137	AOAH	acyloxyacyl hydrolase
203559_s_at	0.71409	0.0606	1.90086	-4.11571	1.00985	AOC1	amine oxidase, copper containing 1
207064_s_at	0.95842	0.611	-0.510291	-5.59346	-0.131712	AOC2	amine oxidase, copper containing 2
204894_s_at	0.5328	0.0156	2.46602	-3.06544	1.44927	AOC3	amine oxidase, copper containing 3
216601_at	0.90198	0.337	-0.965678	-5.29234	-0.454515	AOC4P	amine oxidase, copper containing 4, pseudogene
205083_at	0.73809	0.0749	1.80238	-4.27354	0.971325	AOX1	aldehyde oxidase 1
205082_s_at	0.89139	0.299	1.04363	-5.22253	0.49355	AOX1	aldehyde oxidase 1
1562871_at	0.94041	0.499	-0.678264	-5.50375	-0.290751	AOX2P	aldehyde oxidase 2 pseudogene
242753_x_at	0.81325	0.146	1.46551	-4.75422	0.732533	AP1AR	adaptor related protein complex 1 associated regulatory protein
231010_at	0.84265	0.19	1.31992	-4.93291	0.388127	AP1AR	adaptor related protein complex 1 associated regulatory protein
219023_at	0.90304	0.344	0.951442	-5.30452	0.287608	AP1AR	adaptor related protein complex 1 associated regulatory protein
205423_at	0.97963	0.788	-0.269612	-5.678	-0.0774532	AP1B1	adaptor related protein complex 1 beta 1 subunit
225771_at	0.90706	0.352	0.935569	-5.31789	0.19357	AP1G1	adaptor related protein complex 1 gamma 1 subunit
225754_at	0.95885	0.614	0.506486	-5.5952	0.110065	AP1G1	adaptor related protein complex 1 gamma 1 subunit
203350_at	0.96608	0.67	-0.426928	-5.62862	-0.0735915	AP1G1	adaptor related protein complex 1 gamma 1 subunit
201613_s_at	0.88219	0.269	1.11305	-5.15593	0.661329	AP1G2	adaptor related protein complex 1 gamma 2 subunit
214341_at	0.89486	0.31	-1.02145	-5.24293	-0.519141	AP1G2	adaptor related protein complex 1 gamma 2 subunit
223025_s_at	0.96298	0.641	-0.467275	-5.61238	-0.147582	AP1M1	adaptor related protein complex 1 mu 1 subunit
223024_at	0.99012	0.885	-0.144461	-5.70137	-0.0481931	AP1M1	adaptor related protein complex 1 mu 1 subunit
218261_at	0.70447	0.0562	1.93449	-4.06006	1.71702	AP1M2	adaptor related protein complex 1 mu 2 subunit
65517_at	0.81774	0.153	1.44116	-4.78534	1.0583	AP1M2	adaptor related protein complex 1 mu 2 subunit
209635_at	0.71538	0.0618	1.89148	-4.13109	0.782634	AP1S1	adaptor related protein complex 1 sigma 1 subunit
205195_at	0.77672	0.105	1.63946	-4.5176	1.16986	AP1S1	adaptor related protein complex 1 sigma 1 subunit
205196_s_at	0.85198	0.207	1.27168	-4.98818	0.563368	AP1S1	adaptor related protein complex 1 sigma 1 subunit
203299_s_at	0.8361	0.179	-1.35405	-4.89262	-0.993145	AP1S2	adaptor related protein complex 1 sigma 2 subunit
230264_s_at	0.86309	0.225	-1.22051	-5.04464	-0.84777	AP1S2	adaptor related protein complex 1 sigma 2 subunit
228415_at	0.88074	0.26	-1.13359	-5.13542	-0.694245	AP1S2	adaptor related protein complex 1 sigma 2 subunit
203300_x_at	0.93123	0.456	-0.748514	-5.4588	-0.54474	AP1S2	adaptor related protein complex 1 sigma 2 subunit
237159_x_at	0.62529	0.0303	-2.20102	-3.58791	-1.41114	AP1S3	adaptor related protein complex 1 sigma 3 subunit
1555421_at	0.66122	0.04	-2.084	-3.80194	-1.02568	AP1S3	adaptor related protein complex 1 sigma 3 subunit
1555733_s_at	0.95969	0.619	-0.499481	-5.59837	-0.294149	AP1S3	adaptor related protein complex 1 sigma 3 subunit
1555734_x_at	0.99238	0.902	0.122998	-5.70396	0.0469593	AP1S3	adaptor related protein complex 1 sigma 3 subunit
1555731_a_at	0.99839	0.965	0.0443771	-5.7099	0.0382535	AP1S3	adaptor related protein complex 1 sigma 3 subunit
234068_s_at	0.81841	0.154	1.43831	-4.78896	0.879414	AP2A1	adaptor related protein complex 2 alpha 1 subunit
223237_x_at	0.88867	0.289	1.0671	-5.20048	0.516328	AP2A1	adaptor related protein complex 2 alpha 1 subunit
1558792_x_at	0.96441	0.649	0.456089	-5.61703	0.199395	AP2A1	adaptor related protein complex 2 alpha 1 subunit
229617_x_at	0.98067	0.802	0.251107	-5.68234	0.0962152	AP2A1	adaptor related protein complex 2 alpha 1 subunit
212161_at	0.76543	0.0918	1.70439	-4.4229	0.557117	AP2A2	adaptor related protein complex 2 alpha 2 subunit
215764_x_at	0.98136	0.814	0.235633	-5.68574	0.0593176	AP2A2	adaptor related protein complex 2 alpha 2 subunit
211779_x_at	0.99115	0.891	-0.136941	-5.70233	-0.0336305	AP2A2	adaptor related protein complex 2 alpha 2 subunit
212159_x_at	0.99596	0.942	-0.0726566	-5.70841	-0.0190859	AP2A2	adaptor related protein complex 2 alpha 2 subunit
200612_s_at	0.65217	0.0381	2.10497	-3.76435	1.04678	AP2B1	adaptor related protein complex 2 beta 1 subunit
200615_s_at	0.96945	0.701	-0.385371	-5.64382	-0.182781	AP2B1	adaptor related protein complex 2 beta 1 subunit
200613_at	0.99873	0.968	-0.0407782	-5.71004	-0.0162289	AP2M1	adaptor related protein complex 2 mu 1 subunit
202120_x_at	0.97396	0.752	0.317276	-5.66539	0.104146	AP2S1	adaptor related protein complex 2 sigma 1 subunit
208074_s_at	0.98154	0.815	0.234735	-5.68593	0.145623	AP2S1	adaptor related protein complex 2 sigma 1 subunit
211047_x_at	0.99668	0.948	0.0652095	-5.70887	0.0231437	AP2S1	adaptor related protein complex 2 sigma 1 subunit
203141_s_at	0.95314	0.571	0.569128	-5.5649	0.172956	AP3B1	adaptor related protein complex 3 beta 1 subunit
203142_s_at	0.97043	0.71	0.373098	-5.64802	0.0630745	AP3B1	adaptor related protein complex 3 beta 1 subunit
1570032_at	0.5268	0.0147	-2.48903	-3.01765	-1.1931	AP3B2	adaptor related protein complex 3 beta 2 subunit
205678_at	0.97614	0.769	0.294309	-5.67172	0.127898	AP3B2	adaptor related protein complex 3 beta 2 subunit
206592_s_at	0.85599	0.213	-1.25455	-5.00733	-0.245603	AP3D1	adaptor related protein complex 3 delta 1 subunit
208710_s_at	0.97271	0.736	-0.338113	-5.65923	-0.224877	AP3D1	adaptor related protein complex 3 delta 1 subunit
210974_s_at	0.97963	0.788	0.269738	-5.67797	0.196652	AP3D1	adaptor related protein complex 3 delta 1 subunit
222517_at	0.95314	0.569	0.571897	-5.56348	0.13963	AP3M1	adaptor related protein complex 3 mu 1 subunit
222516_at	0.96897	0.698	0.389551	-5.64237	0.0848154	AP3M1	adaptor related protein complex 3 mu 1 subunit
1569053_at	0.90113	0.333	-0.973708	-5.28539	-0.311139	AP3M2	adaptor related protein complex 3 mu 2 subunit
203410_at	0.92415	0.418	-0.814348	-5.41272	-0.348782	AP3M2	adaptor related protein complex 3 mu 2 subunit
202442_at	0.88687	0.286	1.07386	-5.19404	0.246643	AP3S1	adaptor related protein complex 3 sigma 1 subunit
236221_at	0.92989	0.449	0.760213	-5.45089	0.415843	AP4B1	adaptor related protein complex 4 beta 1 subunit
231962_at	0.95314	0.575	0.562867	-5.56808	0.201545	AP4B1	adaptor related protein complex 4 beta 1 subunit
231714_s_at	0.95793	0.608	-0.514656	-5.59144	-0.120614	AP4B1	adaptor related protein complex 4 beta 1 subunit
220229_s_at	0.6386	0.035	2.14089	-3.69918	1.12906	AP4E1	adaptor related protein complex 4 epsilon 1 subunit
241174_at	0.88074	0.261	1.13028	-5.13875	0.262825	AP4E1	adaptor related protein complex 4 epsilon 1 subunit
220228_at	0.91328	0.368	0.90444	-5.34347	0.597055	AP4E1	adaptor related protein complex 4 epsilon 1 subunit
228164_at	0.9802	0.796	0.259346	-5.68045	0.0628308	AP4E1	adaptor related protein complex 4 epsilon 1 subunit
209837_at	0.97165	0.723	-0.355673	-5.65374	-0.164293	AP4M1	adaptor related protein complex 4 mu 1 subunit
210278_s_at	0.96504	0.658	0.443488	-5.62213	0.141716	AP4S1	adaptor related protein complex 4 sigma 1 subunit
235647_at	0.97377	0.748	-0.322654	-5.66383	-0.0801653	AP4S1	adaptor related protein complex 4 sigma 1 subunit
210277_at	0.98816	0.868	0.167315	-5.69816	0.0477851	AP4S1	adaptor related protein complex 4 sigma 1 subunit
210952_at	0.99886	0.978	-0.027715	-5.71044	-0.0156877	AP4S1	adaptor related protein complex 4 sigma 1 subunit
231858_x_at	0.90039	0.331	0.978052	-5.28161	0.274257	AP5B1	adaptor related protein complex 5 beta 1 subunit
222531_s_at	0.57299	0.0198	2.37215	-3.25642	0.394857	AP5M1	adaptor related protein complex 5 mu 1 subunit
218139_s_at	0.85488	0.211	1.25993	-5.00134	0.305462	AP5M1	adaptor related protein complex 5 mu 1 subunit
232156_at	0.86835	0.236	1.19272	-5.07437	0.338083	AP5M1	adaptor related protein complex 5 mu 1 subunit
236004_at	0.9819	0.816	-0.233182	-5.68626	-0.0710948	AP5M1	adaptor related protein complex 5 mu 1 subunit
1555448_at	0.9951	0.932	0.0850538	-5.70752	0.0438843	AP5M1	adaptor related protein complex 5 mu 1 subunit
219706_at	0.89238	0.303	-1.03509	-5.23043	-0.231227	AP5S1	adaptor related protein complex 5 sigma 1 subunit
204859_s_at	0.66155	0.0402	-2.08192	-3.80564	-0.62399	APAF1	apoptotic peptidase activating factor 1
211553_x_at	0.91544	0.375	-0.891232	-5.35407	-0.498154	APAF1	apoptotic peptidase activating factor 1
211554_s_at	0.92082	0.402	-0.842869	-5.39157	-0.450773	APAF1	apoptotic peptidase activating factor 1
206679_at	0.68399	0.0464	2.01959	-3.91526	0.861105	APBA1	amyloid beta precursor protein binding family A member 1
228101_at	0.86143	0.22	1.23598	-5.0278	0.708923	APBA1	amyloid beta precursor protein binding family A member 1
209870_s_at	0.92303	0.413	-0.822919	-5.40644	-0.606021	APBA2	amyloid beta precursor protein binding family A member 2
209871_s_at	0.96574	0.669	-0.429236	-5.62773	-0.329477	APBA2	amyloid beta precursor protein binding family A member 2
205146_x_at	0.93318	0.467	0.730574	-5.4707	0.43949	APBA3	amyloid beta precursor protein binding family A member 3
215148_s_at	0.97126	0.718	-0.362275	-5.6516	-0.0938334	APBA3	amyloid beta precursor protein binding family A member 3
202652_at	0.96083	0.623	0.492714	-5.60139	0.20306	APBB1	amyloid beta precursor protein binding family B member 1
230925_at	0.86882	0.239	-1.18572	-5.08175	-0.920067	APBB1IP	amyloid beta precursor protein binding family B member 1 interacting protein
1554571_at	0.92055	0.401	0.843239	-5.39129	0.405851	APBB1IP	amyloid beta precursor protein binding family B member 1 interacting protein
219994_at	0.98797	0.865	-0.169987	-5.69775	-0.0945861	APBB1IP	amyloid beta precursor protein binding family B member 1 interacting protein
212970_at	0.71495	0.0615	1.89365	-4.12752	0.577232	APBB2	amyloid beta precursor protein binding family B member 2
212985_at	0.75007	0.0809	1.76541	-4.33081	0.682679	APBB2	amyloid beta precursor protein binding family B member 2
213419_at	0.83527	0.178	1.35919	-4.88647	0.822448	APBB2	amyloid beta precursor protein binding family B member 2
212972_x_at	0.89126	0.298	1.04577	-5.22054	0.327498	APBB2	amyloid beta precursor protein binding family B member 2
40148_at	0.89936	0.325	0.988923	-5.27208	0.29225	APBB2	amyloid beta precursor protein binding family B member 2
216747_at	0.92534	0.425	0.801645	-5.42191	0.32013	APBB2	amyloid beta precursor protein binding family B member 2
216750_at	0.96511	0.659	0.443226	-5.62224	0.111487	APBB2	amyloid beta precursor protein binding family B member 2
203526_s_at	0.67844	0.0441	2.04171	-3.8767	0.425055	APC	APC, WNT signaling pathway regulator
203525_s_at	0.82714	0.168	1.39071	-4.84825	0.389194	APC	APC, WNT signaling pathway regulator
215310_at	0.94934	0.549	0.601278	-5.54799	0.305603	APC	APC, WNT signaling pathway regulator
203527_s_at	0.95281	0.566	0.575785	-5.56147	0.257452	APC	APC, WNT signaling pathway regulator
216933_x_at	0.95625	0.597	0.530196	-5.58414	0.232354	APC	APC, WNT signaling pathway regulator
217174_s_at	0.9029	0.344	-0.952133	-5.30393	-0.366513	APC2	APC2, WNT signaling pathway regulator
205320_at	0.95716	0.603	0.522251	-5.5879	0.22635	APC2	APC2, WNT signaling pathway regulator
225016_at	0.90981	0.36	0.920505	-5.33037	1.12489	APCDD1	APC down-regulated 1
235548_at	0.86148	0.22	-1.23486	-5.02904	-1.41864	APCDD1L	APC down-regulated 1 like
1556901_s_at	0.95963	0.618	-0.500028	-5.59812	-0.30972	APCDD1L-AS1	APCDD1L antisense RNA 1 (head to head)
1556900_at	0.9622	0.635	0.476449	-5.60848	0.169558	APCDD1L-AS1	APCDD1L antisense RNA 1 (head to head)
1559433_at	0.96298	0.641	-0.467822	-5.61215	-0.470103	APCDD1L-AS1	APCDD1L antisense RNA 1 (head to head)
206350_at	0.98082	0.804	-0.248804	-5.68286	-0.0743496	APCS	amyloid P component, serum
242015_x_at	0.91544	0.379	0.884208	-5.35964	0.358579	APEH	acylaminoacyl-peptide hydrolase
201284_s_at	0.97168	0.729	0.347729	-5.65626	0.158703	APEH	acylaminoacyl-peptide hydrolase
1559280_a_at	0.77384	0.1	-1.66222	-4.48479	-1.53277	APELA	apelin receptor early endogenous ligand
210027_s_at	0.81514	0.149	-1.45716	-4.76494	-0.276803	APEX1	apurinic/apyrimidinic endodeoxyribonuclease 1
238813_at	0.88683	0.284	1.07697	-5.19106	0.525547	APEX2	apurinic/apyrimidinic endodeoxyribonuclease 2
204408_at	0.95314	0.569	0.571422	-5.56372	0.163344	APEX2	apurinic/apyrimidinic endodeoxyribonuclease 2
237327_at	0.85681	0.215	1.24976	-5.01264	0.374412	APH1A	aph-1 homolog A, gamma-secretase subunit
1554417_s_at	0.87109	0.243	1.17592	-5.09202	0.882778	APH1A	aph-1 homolog A, gamma-secretase subunit
218389_s_at	0.87916	0.256	1.14255	-5.12636	0.410816	APH1A	aph-1 homolog A, gamma-secretase subunit
221036_s_at	0.9549	0.585	0.548134	-5.57544	0.22582	APH1B	aph-1 homolog B, gamma-secretase subunit
226358_at	0.99704	0.952	0.0607281	-5.70912	0.0229045	APH1B	aph-1 homolog B, gamma-secretase subunit
201686_x_at	0.81514	0.149	1.45505	-4.76765	0.284764	API5	apoptosis inhibitor 5
214959_s_at	0.88723	0.286	1.07271	-5.19514	0.295111	API5	apoptosis inhibitor 5
214960_at	0.89426	0.307	1.02729	-5.2376	0.297503	API5	apoptosis inhibitor 5
233078_at	0.96571	0.665	-0.434829	-5.62555	-0.175457	API5	apoptosis inhibitor 5
201687_s_at	0.99991	0.996	0.0051834	-5.71078	0.0011839	API5	apoptosis inhibitor 5
232630_at	0.96794	0.69	-0.400588	-5.63844	-0.270588	APIP	APAF1 interacting protein
218698_at	0.96951	0.703	0.382649	-5.64477	0.118153	APIP	APAF1 interacting protein
213454_at	0.62437	0.0296	-2.21097	-3.56925	-0.557417	APITD1-CORT///APITD1	APITD1-CORT readthrough///apoptosis-inducing, TAF9-like domain 1
241379_at	0.85198	0.206	1.27279	-4.98693	0.466939	APLF	aprataxin and PNKP like factor
1555100_at	0.95314	0.574	0.56492	-5.56704	0.175386	APLF	aprataxin and PNKP like factor
222856_at	0.46409	0.00911	-2.6663	-2.63692	-1.13638	APLN	apelin
244166_at	0.96194	0.632	-0.480766	-5.60662	-0.27496	APLN	apelin
213592_at	0.85336	0.209	-1.26547	-4.99515	-0.923112	APLNR	apelin receptor
209462_at	0.83849	0.181	-1.34718	-4.9008	-0.784833	APLP1	amyloid beta precursor like protein 1
208703_s_at	0.7672	0.0928	1.69925	-4.43053	0.560746	APLP2	amyloid beta precursor like protein 2
214875_x_at	0.79067	0.118	1.57673	-4.60579	0.579051	APLP2	amyloid beta precursor like protein 2
208704_x_at	0.8174	0.152	1.44481	-4.78071	0.375304	APLP2	amyloid beta precursor like protein 2
208248_x_at	0.82906	0.17	1.38364	-4.85689	0.31799	APLP2	amyloid beta precursor like protein 2
208701_at	0.92089	0.403	0.841039	-5.39295	0.352389	APLP2	amyloid beta precursor like protein 2
228520_s_at	0.95199	0.563	0.580036	-5.55926	0.31338	APLP2	amyloid beta precursor like protein 2
211404_s_at	0.96441	0.651	0.454135	-5.61783	0.132704	APLP2	amyloid beta precursor like protein 2
208702_x_at	0.96768	0.684	0.408945	-5.63539	0.127487	APLP2	amyloid beta precursor like protein 2
227857_at	0.60481	0.0259	2.26521	-3.46612	0.787008	APMAP	adipocyte plasma membrane associated protein
228309_at	0.89655	0.316	1.00799	-5.25511	0.373466	APMAP	adipocyte plasma membrane associated protein
206656_s_at	0.93691	0.48	0.708795	-5.48476	0.22318	APMAP	adipocyte plasma membrane associated protein
231694_at	0.96361	0.644	-0.463409	-5.614	-0.236724	APOA1	apolipoprotein A1
217073_x_at	0.9647	0.654	0.450001	-5.61951	0.202729	APOA1	apolipoprotein A1
204450_x_at	0.98709	0.858	-0.179123	-5.69631	-0.0897361	APOA1	apolipoprotein A1
219466_s_at	0.83097	0.174	-1.36897	-4.87469	-0.863467	APOA2	apolipoprotein A2
219465_at	0.95281	0.566	0.575865	-5.56143	0.300981	APOA2	apolipoprotein A2
206894_at	0.99994	0.999	-0.0007661	-5.71079	-0.0004583	APOA4	apolipoprotein A4
224244_s_at	0.96786	0.689	-0.401708	-5.63803	-0.169832	APOA5	apolipoprotein A5
224243_at	0.97285	0.738	-0.335048	-5.66016	-0.156972	APOA5	apolipoprotein A5
205108_s_at	0.76258	0.0888	1.72047	-4.39892	1.05484	APOB	apolipoprotein B
223579_s_at	0.86907	0.24	1.18387	-5.0837	0.717945	APOB	apolipoprotein B
207158_at	0.93457	0.471	0.72314	-5.47554	0.308533	APOBEC1	apolipoprotein B mRNA editing enzyme catalytic subunit 1
206160_at	0.97958	0.788	-0.270224	-5.67785	-0.0647728	APOBEC2	apolipoprotein B mRNA editing enzyme catalytic subunit 2
210873_x_at	0.59654	0.0242	-2.2923	-3.4138	-1.47233	APOBEC3A_B///APOBEC3A	APOBEC3A and APOBEC3B deletion hybrid///apolipoprotein B mRNA editing enzyme catalytic subunit 3A
206632_s_at	0.72235	0.0665	-1.85795	-4.18543	-0.901404	APOBEC3B	apolipoprotein B mRNA editing enzyme catalytic subunit 3B
209584_x_at	0.95503	0.587	-0.545166	-5.5769	-0.221163	APOBEC3C	apolipoprotein B mRNA editing enzyme catalytic subunit 3C
1553831_at	0.75007	0.0802	1.7695	-4.32452	0.423976	APOBEC3D	apolipoprotein B mRNA editing enzyme catalytic subunit 3D
243912_x_at	0.97396	0.751	-0.317796	-5.66524	-0.107997	APOBEC3F	apolipoprotein B mRNA editing enzyme catalytic subunit 3F
214994_at	0.97923	0.784	0.274414	-5.67682	0.134837	APOBEC3F	apolipoprotein B mRNA editing enzyme catalytic subunit 3F
214995_s_at	0.8175	0.152	-1.44423	-4.78145	-0.774266	APOBEC3F///APOBEC3G	apolipoprotein B mRNA editing enzyme catalytic subunit 3F///apolipoprotein B mRNA editing enzyme catalytic subunit 3G
204205_at	0.6714	0.0426	-2.05693	-3.84996	-1.18358	APOBEC3G	apolipoprotein B mRNA editing enzyme catalytic subunit 3G
215579_at	0.96665	0.68	-0.4136	-5.63367	-0.178665	APOBEC3G	apolipoprotein B mRNA editing enzyme catalytic subunit 3G
1554545_at	0.99886	0.975	0.0316967	-5.71034	0.0100758	APOBEC4	apolipoprotein B mRNA editing enzyme catalytic polypeptide like 4
220023_at	0.92497	0.421	-0.80806	-5.41729	-0.494715	APOBR	apolipoprotein B receptor
213553_x_at	0.86856	0.237	-1.19068	-5.07652	-0.859756	APOC1	apolipoprotein C1
204416_x_at	0.9093	0.357	-0.925435	-5.32631	-0.803801	APOC1	apolipoprotein C1
231561_s_at	0.85198	0.206	-1.27377	-4.98582	-0.629912	APOC2	apolipoprotein C2
231562_at	0.96504	0.658	-0.444572	-5.6217	-0.321005	APOC2	apolipoprotein C2
205820_s_at	0.92895	0.438	-0.779433	-5.43764	-0.274892	APOC3	apolipoprotein C3
231587_at	0.96854	0.695	-0.39274	-5.64124	-0.176064	APOC3	apolipoprotein C3
204561_x_at	0.82441	0.163	-1.4059	-4.82953	-1.93497	APOC4-APOC2///APOC4///APOC2	APOC4-APOC2 readthrough (NMD candidate)///apolipoprotein C4///apolipoprotein C2
206738_at	0.96618	0.671	-0.426656	-5.62873	-0.127457	APOC4-APOC2///APOC4///APOC2	APOC4-APOC2 readthrough (NMD candidate)///apolipoprotein C4///apolipoprotein C2
201525_at	0.96563	0.663	0.437321	-5.62458	0.378365	APOD	apolipoprotein D
212884_x_at	0.96127	0.626	-0.488974	-5.60304	-0.336097	APOE	apolipoprotein E
203381_s_at	0.9819	0.82	0.228227	-5.68729	0.187031	APOE	apolipoprotein E
203382_s_at	0.99108	0.89	-0.138548	-5.70213	-0.090242	APOE	apolipoprotein E
207262_at	0.92724	0.433	-0.787062	-5.43228	-0.519686	APOF	apolipoprotein F
231359_at	0.88579	0.281	-1.08465	-5.18368	-0.39619	APOH	apolipoprotein H
205216_s_at	0.90304	0.344	-0.951143	-5.30477	-0.398313	APOH	apolipoprotein H
209546_s_at	0.68613	0.0475	-2.00957	-3.9326	-1.22391	APOL1	apolipoprotein L1
221653_x_at	0.77027	0.0973	-1.67585	-4.46494	-0.781656	APOL2	apolipoprotein L2
221013_s_at	0.96945	0.7	0.386334	-5.64349	0.170201	APOL2	apolipoprotein L2
221087_s_at	0.97377	0.747	-0.323653	-5.66354	-0.19505	APOL3	apolipoprotein L3
1555600_s_at	0.94179	0.511	-0.660273	-5.51456	-0.468221	APOL4	apolipoprotein L4
224491_at	0.96262	0.637	0.474214	-5.60944	0.189046	APOL4	apolipoprotein L4
223801_s_at	0.97377	0.746	-0.324286	-5.66336	-0.12807	APOL4	apolipoprotein L4
220478_at	0.96665	0.675	0.42097	-5.6309	0.137504	APOL5	apolipoprotein L5
241869_at	0.88183	0.266	-1.1205	-5.14853	-0.974149	APOL6	apolipoprotein L6
1557236_at	0.91478	0.373	-0.895557	-5.35061	-0.531832	APOL6	apolipoprotein L6
219716_at	0.92987	0.444	-0.769248	-5.4447	-0.434024	APOL6	apolipoprotein L6
1557116_at	0.98903	0.877	0.155603	-5.69986	0.061145	APOL6	apolipoprotein L6
221031_s_at	0.8514	0.205	1.27819	-4.98083	0.915772	APOLD1	apolipoprotein L domain containing 1
220890_s_at	0.88183	0.266	-1.11885	-5.15017	-0.213837	APOLD1///DDX47	apolipoprotein L domain containing 1///DEAD-box helicase 47
205682_x_at	0.91168	0.364	0.912659	-5.3368	0.195648	APOM	apolipoprotein M
214910_s_at	0.92365	0.414	0.820234	-5.40841	0.252498	APOM	apolipoprotein M
221620_s_at	0.91603	0.383	-0.877471	-5.36495	-0.332816	APOO	apolipoprotein O
235433_at	0.88299	0.272	1.10539	-5.16348	0.270615	APOOL	apolipoprotein O like
213282_at	0.88968	0.292	1.05909	-5.20806	0.252729	APOOL	apolipoprotein O like
213289_at	0.9078	0.354	0.931626	-5.32118	0.213486	APOOL	apolipoprotein O like
222269_at	0.97479	0.758	0.308921	-5.66774	0.11877	APOOL	apolipoprotein O like
225948_at	0.92415	0.417	0.816089	-5.41145	0.263587	APOPT1	apoptogenic 1, mitochondrial
232814_x_at	0.96877	0.696	-0.391859	-5.64155	-0.101282	APOPT1	apoptogenic 1, mitochondrial
214953_s_at	0.82906	0.169	1.3855	-4.85462	0.904679	APP	amyloid beta precursor protein
211277_x_at	0.90603	0.349	0.942154	-5.31237	0.302503	APP	amyloid beta precursor protein
200602_at	0.98298	0.825	0.22143	-5.68867	0.10113	APP	amyloid beta precursor protein
202631_s_at	0.90219	0.34	-0.95941	-5.29772	-0.281125	APPBP2	amyloid beta precursor protein binding protein 2
215402_at	0.94041	0.5	-0.677087	-5.50447	-0.378854	APPBP2	amyloid beta precursor protein binding protein 2
202630_at	0.96226	0.635	-0.47608	-5.60864	-0.130738	APPBP2	amyloid beta precursor protein binding protein 2
202629_at	0.99115	0.892	0.135953	-5.70245	0.0318509	APPBP2	amyloid beta precursor protein binding protein 2
222538_s_at	0.89499	0.31	1.02019	-5.24407	0.366845	APPL1	adaptor protein, phosphotyrosine interacting with PH domain and leucine zipper 1
218158_s_at	0.89678	0.318	1.00381	-5.25885	0.293468	APPL1	adaptor protein, phosphotyrosine interacting with PH domain and leucine zipper 1
218218_at	0.78853	0.114	1.59424	-4.58149	0.585956	APPL2	adaptor protein, phosphotyrosine interacting with PH domain and leucine zipper 2
213892_s_at	0.79681	0.125	1.54805	-4.64505	0.537132	APRT	adenine phosphoribosyltransferase
203219_s_at	0.87585	0.251	1.15477	-5.11389	0.5043	APRT	adenine phosphoribosyltransferase
227431_at	0.88596	0.283	-1.07939	-5.18874	-0.361323	APTR	Alu-mediated CDKN1A/p21 transcriptional regulator (non-protein coding)
[truncated: 43,119 more rows]

## Sheet: Sheet2
ID	adj.P.Val	P.Value	t	B	logFC	Gene.symbol	Gene.title
219574_at	0.47198	0.0096	-2.64715	-2.67912	-1.59822	2022-03-01	membrane associated ring-CH-type finger 1
229383_at	0.53268	0.0155	-2.4677	-3.06196	-1.29312	2022-03-01	membrane associated ring-CH-type finger 1
236394_at	0.68072	0.045	2.03292	-3.89207	0.834229	A2MP1	alpha-2-macroglobulin pseudogene 1
218434_s_at	0.19459	0.000872	3.44543	-0.71633	1.34202	AACS	acetoacetyl-CoA synthetase
205969_at	0.69102	0.0498	1.98866	-3.96854	2.38544	AADAC	arylacetamide deacetylase
221600_s_at	0.093	0.000143	3.97484	0.79321	1.02525	AAMDC	adipogenesis associated Mth938 domain containing
221599_at	0.34798	0.00352	2.99798	-1.86674	0.897475	AAMDC	adipogenesis associated Mth938 domain containing
231845_at	0.6875	0.0483	-2.00191	-3.94581	-0.557744	AARS2	alanyl-tRNA synthetase 2, mitochondrial
210852_s_at	0.65324	0.0384	-2.10189	-3.7699	-0.792419	AASS	aminoadipate-semialdehyde synthase
219577_s_at	0.62157	0.0291	2.21801	-3.55598	0.575829	ABCA7	ATP binding cassette subfamily A member 7
202804_at	0.68399	0.0462	-2.02191	-3.91124	-0.592183	ABCC1	ATP binding cassette subfamily C member 1
232550_at	0.48191	0.0103	2.62127	-2.73572	1.11797	ABHD1	abhydrolase domain containing 1
220285_at	0.68399	0.0462	2.02132	-3.91226	0.616512	ABHD17B	abhydrolase domain containing 17B
213805_at	0.4706	0.00939	2.65529	-2.66121	1.61044	ABHD5	abhydrolase domain containing 5
213935_at	0.47843	0.00983	2.63858	-2.69792	1.46796	ABHD5	abhydrolase domain containing 5
218739_at	0.50293	0.0127	2.54292	-2.90426	1.1734	ABHD5	abhydrolase domain containing 5
221679_s_at	0.23139	0.00139	3.30054	-1.10218	1.23401	ABHD6	abhydrolase domain containing 6
221552_at	0.3141	0.00289	3.0645	-1.70357	1.26007	ABHD6	abhydrolase domain containing 6
45288_at	0.4139	0.00606	2.81179	-2.30816	1.08828	ABHD6	abhydrolase domain containing 6
228132_at	0.28568	0.00223	3.14887	-1.49259	0.940063	ABLIM2	actin binding LIM protein family member 2
202025_x_at	0.68399	0.0464	2.02028	-3.91407	0.507286	ACAA1	acetyl-CoA acyltransferase 1
202003_s_at	0.66749	0.0414	2.06987	-3.82707	0.876052	ACAA2	acetyl-CoA acyltransferase 2
214584_x_at	0.22244	0.00122	3.34224	-0.99239	1.91036	ACACB	acetyl-CoA carboxylase beta
43427_at	0.48903	0.0114	2.58394	-2.81655	1.19106	ACACB	acetyl-CoA carboxylase beta
49452_at	0.52594	0.0144	2.4954	-3.00436	1.18941	ACACB	acetyl-CoA carboxylase beta
1552616_a_at	0.5459	0.0164	2.44569	-3.10733	1.66559	ACACB	acetyl-CoA carboxylase beta
221928_at	0.59596	0.024	2.29704	-3.40458	1.45186	ACACB	acetyl-CoA carboxylase beta
221669_s_at	0.30204	0.00259	3.09999	-1.61535	0.957694	ACAD8	acyl-CoA dehydrogenase family member 8
224160_s_at	0.26264	0.00185	3.20874	-1.34015	0.703571	ACAD9	acyl-CoA dehydrogenase family member 9
206068_s_at	0.03275	1.44e-05	4.59171	2.72647	2.94286	ACADL	acyl-CoA dehydrogenase, long chain
206069_s_at	0.04248	2.86e-05	4.41252	2.14748	2.5614	ACADL	acyl-CoA dehydrogenase, long chain
205355_at	0.29043	0.00229	3.13971	-1.51571	1.32639	ACADSB	acyl-CoA dehydrogenase, short/branched chain
226030_at	0.50106	0.0125	2.55043	-2.8883	0.911407	ACADSB	acyl-CoA dehydrogenase, short/branched chain
200710_at	0.6875	0.0483	2.00243	-3.94492	0.797882	ACADVL	acyl-CoA dehydrogenase, very long chain
207692_s_at	0.67883	0.0445	-2.03812	-3.88299	-0.781853	ACAN	aggrecan
225529_at	0.29015	0.00228	3.14154	-1.51109	1.37907	ACAP3	ArfGAP with coiled-coil, ankyrin repeat and PH domains 3
225542_at	0.57779	0.0206	2.35686	-3.28692	0.913524	ACAP3	ArfGAP with coiled-coil, ankyrin repeat and PH domains 3
1559239_s_at	0.48155	0.0102	2.6243	-2.72911	1.30134	ACAT1	acetyl-CoA acetyltransferase 1
205412_at	0.52458	0.0142	2.50009	-2.99456	0.876885	ACAT1	acetyl-CoA acetyltransferase 1
209608_s_at	0.56721	0.019	2.38833	-3.22396	1.15622	ACAT2	acetyl-CoA acetyltransferase 2
227463_at	0.52728	0.015	-2.4811	-3.03416	-1.46222	ACE	angiotensin I converting enzyme
209749_s_at	0.65726	0.0393	-2.09161	-3.78834	-1.22276	ACE	angiotensin I converting enzyme
219962_at	0.62069	0.0288	2.22223	-3.54801	1.09967	ACE2	angiotensin I converting enzyme 2
222257_s_at	0.62529	0.0311	2.19115	-3.60638	1.23272	ACE2	angiotensin I converting enzyme 2
1553929_at	0.56965	0.0196	2.37779	-3.24512	3.01734	ACER1	alkaline ceramidase 1
207071_s_at	0.29779	0.00246	3.11736	-1.57191	0.965994	ACO1	aconitase 1
202982_s_at	0.44253	0.00779	2.72252	-2.5116	1.30691	ACOT1///ACOT2	acyl-CoA thioesterase 1///acyl-CoA thioesterase 2
236514_at	0.49561	0.012	2.56326	-2.86092	0.815303	ACOT8	acyl-CoA thioesterase 8
227962_at	0.15579	0.000484	3.62271	-0.22778	1.12559	ACOX1	acyl-CoA oxidase 1
204242_s_at	0.64858	0.0372	2.1158	-3.74481	0.793492	ACOX3	acyl-CoA oxidase 3, pristanoyl
206465_at	0.64136	0.0357	2.13304	-3.71351	2.12892	ACSBG1	acyl-CoA synthetase bubblegum family member 1
206466_at	0.68399	0.0465	2.01854	-3.91708	1.42354	ACSBG1	acyl-CoA synthetase bubblegum family member 1
207275_s_at	0.06343	7.19e-05	4.16467	1.36962	2.13321	ACSL1	acyl-CoA synthetase long-chain family member 1
201963_at	0.48015	0.0101	2.62882	-2.71925	1.36654	ACSL1	acyl-CoA synthetase long-chain family member 1
213683_at	0.62529	0.0305	2.1982	-3.5932	1.21234	ACSL6	acyl-CoA synthetase long-chain family member 6
210377_at	0.15989	0.000529	3.59631	-0.30165	1.79941	ACSM3	acyl-CoA synthetase medium-chain family member 3
205942_s_at	0.27393	0.00207	3.17298	-1.43147	2.36131	ACSM3	acyl-CoA synthetase medium-chain family member 3
208636_at	0.68733	0.0481	-2.00434	-3.94163	-0.653688	ACTN1	actinin alpha 1
239170_at	0.63804	0.0348	2.14393	-3.69363	0.739442	ACTR3	ARP3 actin related protein 3 homolog
241794_at	0.53108	0.0153	2.47272	-3.05157	0.960733	ACTR6	ARP6 actin-related protein 6 homolog
203935_at	0.66449	0.0406	-2.07834	-3.81202	-0.510422	ACVR1	activin A receptor type 1
1552519_at	0.66964	0.0422	2.06102	-3.84273	0.787754	ACVR1C	activin A receptor type 1C
202603_at	0.68471	0.0472	-2.01261	-3.92736	-0.589877	ADAM10	ADAM metallopeptidase domain 10
207880_at	0.48191	0.0107	2.6087	-2.76305	0.910625	ADAM11	ADAM metallopeptidase domain 11
226777_at	0.04248	2.92e-05	-4.40698	2.1298	-2.83613	ADAM12	ADAM metallopeptidase domain 12
213790_at	0.09554	0.000154	-3.95411	0.73134	-3.01464	ADAM12	ADAM metallopeptidase domain 12
202952_s_at	0.38305	0.00463	-2.9049	-2.09027	-2.03099	ADAM12	ADAM metallopeptidase domain 12
217007_s_at	0.49828	0.0122	2.55734	-2.87356	1.71369	ADAM15	ADAM metallopeptidase domain 15
213532_at	0.66496	0.0408	-2.07539	-3.81727	-0.545558	ADAM17	ADAM metallopeptidase domain 17
209765_at	0.64819	0.0371	-2.11658	-3.7434	-0.759143	ADAM19	ADAM metallopeptidase domain 19
208269_s_at	0.63126	0.0327	-2.16944	-3.6467	-1.20328	ADAM28	ADAM metallopeptidase domain 28
205180_s_at	0.31097	0.00278	-3.07692	-1.67279	-1.53229	ADAM8	ADAM metallopeptidase domain 8
206134_at	0.45952	0.00893	-2.67329	-2.62145	-2.27919	ADAMDEC1	ADAM like decysin 1
226311_at	0.2142	0.00109	-3.3769	-0.90038	-2.58806	ADAMTS2	ADAM metallopeptidase with thrombospondin type 1 motif 2
1555380_at	0.43766	0.00765	-2.72909	-2.4968	-1.24582	ADAMTS4	ADAM metallopeptidase with thrombospondin type 1 motif 4
237411_at	0.10828	0.0002	-3.87978	0.51123	-2.77575	ADAMTS6	ADAM metallopeptidase with thrombospondin type 1 motif 6
1570351_at	0.54616	0.0166	-2.44233	-3.11423	-1.1789	ADAMTS6	ADAM metallopeptidase with thrombospondin type 1 motif 6
220676_at	0.68399	0.0465	-2.01857	-3.91703	-0.873142	ADAMTS8	ADAM metallopeptidase with thrombospondin type 1 motif 8
213974_at	0.66539	0.041	2.0733	-3.82099	0.759174	ADAMTSL3	ADAMTS like 3
222876_s_at	0.55712	0.0177	-2.4164	-3.16718	-1.84132	ADAP2	ArfGAP with dual PH domains 2
201786_s_at	0.3141	0.0029	-3.06252	-1.70847	-0.511263	ADAR	adenosine deaminase, RNA specific
1553967_at	0.41399	0.0062	2.80381	-2.32655	0.644204	ADAT3	adenosine deaminase, tRNA specific 3
230634_x_at	0.59549	0.0238	2.2995	-3.3998	0.745486	ADAT3///SCAMP4	adenosine deaminase, tRNA specific 3///secretory carrier membrane protein 4
227482_at	0.38305	0.00464	2.90409	-2.09219	0.673992	ADCK1	aarF domain containing kinase 1
207610_s_at	0.66749	0.0414	-2.06978	-3.82724	-0.825316	ADGRE2	adhesion G protein-coupled receptor E2
238689_at	0.69102	0.0498	-1.98872	-3.96844	-1.34873	ADGRF1	adhesion G protein-coupled receptor F1
236608_at	0.59692	0.0247	2.2849	-3.42814	1.21436	ADGRF3	adhesion G protein-coupled receptor F3
1553031_at	0.48903	0.0113	2.58795	-2.80791	1.35581	ADGRF4	adhesion G protein-coupled receptor F4
229971_at	0.43877	0.0077	-2.72678	-2.502	-1.77695	ADGRG5	adhesion G protein-coupled receptor G5
1553296_at	0.37473	0.00429	2.93118	-2.02773	1.49711	ADGRG7	adhesion G protein-coupled receptor G7
209614_at	0.04248	2.72e-05	4.42535	2.18848	2.78303	ADH1B	alcohol dehydrogenase 1B (class I), beta polypeptide
209612_s_at	0.06259	6.76e-05	4.18166	1.42206	4.03475	ADH1B	alcohol dehydrogenase 1B (class I), beta polypeptide
209613_s_at	0.12445	0.000264	3.80024	0.27884	4.35495	ADH1B	alcohol dehydrogenase 1B (class I), beta polypeptide
206262_at	0.13255	0.000305	3.75808	0.15699	2.00553	ADH1C	alcohol dehydrogenase 1C (class I), gamma polypeptide
207175_at	0.02482	8.17e-06	4.73638	3.20341	4.22511	ADIPOQ	adiponectin, C1Q and collagen domain containing
203571_s_at	0.62205	0.0292	2.21593	-3.55991	3.01148	ADIRF	adipogenesis regulatory factor
232300_at	0.57626	0.0204	2.36167	-3.27735	0.601413	ADIRF-AS1	ADIRF antisense RNA 1
220980_s_at	0.55712	0.0177	-2.41608	-3.16783	-0.530585	ADPGK	ADP dependent glucokinase
237390_at	0.63606	0.0339	2.15466	-3.67396	1.74065	ADRA1A	adrenoceptor alpha 1A
206170_at	0.01165	2.13e-06	5.07185	4.33945	2.05081	ADRB2	adrenoceptor beta 2
202144_s_at	0.45543	0.00844	-2.69391	-2.57564	-0.785095	ADSL	adenylosuccinate lyase
215100_at	0.48191	0.0106	2.61133	-2.75735	0.796331	ADTRP	androgen dependent TFPI regulating protein
201792_at	0.58224	0.0215	-2.33965	-3.32104	-1.4876	AEBP1	AE binding protein 1
232395_x_at	0.58714	0.0221	-2.32999	-3.34011	-0.926402	AGBL3	ATP/GTP binding protein like 3
1553412_at	0.48903	0.0115	-2.58025	-2.8245	-1.56339	AGBL4	ATP/GTP binding protein like 4
222362_at	0.17147	0.000652	3.53362	-0.47552	1.55746	AGFG2	ArfGAP with FG repeats 2
222126_at	0.44671	0.00798	2.71396	-2.53081	0.711032	AGFG2	ArfGAP with FG repeats 2
218568_at	0.62529	0.0306	-2.19765	-3.59422	-0.758521	AGK	acylglycerol kinase
1555610_at	0.67641	0.0439	-2.04377	-3.8731	-1.57995	AGK	acylglycerol kinase
222842_at	0.46139	0.00899	2.67114	-2.62622	1.644	AGO4	argonaute 4, RISC catalytic component
227930_at	0.56439	0.0184	2.40066	-3.19909	0.707081	AGO4	argonaute 4, RISC catalytic component
32837_at	0.19459	0.00087	3.44601	-0.71478	1.15753	AGPAT2	1-acylglycerol-3-phosphate O-acyltransferase 2
210678_s_at	0.63581	0.0335	2.16009	-3.66396	1.00879	AGPAT2	1-acylglycerol-3-phosphate O-acyltransferase 2
224282_s_at	0.35968	0.00385	2.96781	-1.93981	1.64984	AGPAT3	1-acylglycerol-3-phosphate O-acyltransferase 3
223184_s_at	0.38745	0.0051	2.87166	-2.16871	1.01491	AGPAT3	1-acylglycerol-3-phosphate O-acyltransferase 3
223183_at	0.52594	0.0144	2.49685	-3.00132	0.744691	AGPAT3	1-acylglycerol-3-phosphate O-acyltransferase 3
219723_x_at	0.60802	0.0266	2.25417	-3.48728	0.714236	AGPAT3	1-acylglycerol-3-phosphate O-acyltransferase 3
209173_at	0.65726	0.0393	2.09167	-3.78823	2.06469	AGR2	anterior gradient 2, protein disulphide isomerase family member
208016_s_at	0.47093	0.00952	2.65014	-2.67255	1.55651	AGTR1	angiotensin II receptor type 1
205357_s_at	0.48367	0.0109	2.60139	-2.7789	1.51565	AGTR1	angiotensin II receptor type 1
229229_at	0.6875	0.0483	2.00235	-3.94505	0.942018	AGXT2	alanine--glyoxylate aminotransferase 2
212814_at	0.67883	0.0445	2.03768	-3.88375	0.625192	AHCYL2	adenosylhomocysteinase like 2
220842_at	0.35115	0.00358	-2.99214	-1.88093	-0.924878	AHI1	Abelson helper integration site 1
235281_x_at	0.49663	0.0121	2.56069	-2.8664	1.82344	AHNAK	AHNAK nucleoprotein
220016_at	0.55578	0.0174	2.42355	-3.15264	2.80379	AHNAK	AHNAK nucleoprotein
211986_at	0.61394	0.0282	2.23144	-3.53057	1.33943	AHNAK	AHNAK nucleoprotein
215051_x_at	0.26306	0.0019	-3.2007	-1.36075	-3.12156	AIF1	allograft inflammatory factor 1
213095_x_at	0.50865	0.0131	-2.53107	-2.92936	-2.53071	AIF1	allograft inflammatory factor 1
209901_x_at	0.52576	0.0143	-2.49795	-2.99902	-2.53498	AIF1	allograft inflammatory factor 1
206513_at	0.23304	0.00143	-3.29171	-1.12529	-2.17206	AIM2	absent in melanoma 2
212173_at	0.35602	0.00373	-2.97832	-1.91442	-1.15916	AK2	adenylate kinase 2
219308_s_at	0.65379	0.0389	2.09674	-3.77914	1.33115	AK5	adenylate kinase 5
1553734_at	0.09694	0.00016	3.94364	0.70016	2.01128	AK7	adenylate kinase 7
210625_s_at	0.66496	0.0407	2.07682	-3.81473	0.849897	AKAP1	A-kinase anchoring protein 1
237282_s_at	0.63541	0.0333	2.16258	-3.65937	1.43361	AKAP14	A-kinase anchoring protein 14
225701_at	0.66532	0.041	-2.07371	-3.82025	-1.00808	AKNA	AT-hook transcription factor
216594_x_at	0.62529	0.0299	2.20647	-3.5777	1.67349	AKR1C1	aldo-keto reductase family 1 member C1
204151_x_at	0.63126	0.0326	2.17141	-3.64305	1.79798	AKR1C1	aldo-keto reductase family 1 member C1
225471_s_at	0.55705	0.0175	2.4211	-3.15763	1.12955	AKT2	AKT serine/threonine kinase 2
211453_s_at	0.62529	0.0312	2.1898	-3.60889	0.686028	AKT2	AKT serine/threonine kinase 2
223894_s_at	0.48315	0.0108	2.6039	-2.77347	0.712747	AKTIP	AKT interacting protein
218487_at	0.14098	0.000387	3.68917	-0.0401	0.97092	ALAD	aminolevulinate dehydratase
218489_s_at	0.43726	0.00762	2.73076	-2.49303	0.880004	ALAD	aminolevulinate dehydratase
1569362_at	0.41043	0.00583	-2.82559	-2.27623	-1.55518	ALCAM	activated leukocyte cell adhesion molecule
203180_at	0.59549	0.0232	-2.3108	-3.37776	-1.52573	ALDH1A3	aldehyde dehydrogenase 1 family member A3
215798_at	0.64444	0.0362	2.12655	-3.72533	0.500238	ALDH1L1	aldehyde dehydrogenase 1 family member L1
205208_at	0.6447	0.0365	2.1238	-3.73031	1.07546	ALDH1L1	aldehyde dehydrogenase 1 family member L1
210544_s_at	0.41399	0.00622	2.80279	-2.32891	1.44336	ALDH3A2	aldehyde dehydrogenase 3 family member A2
202054_s_at	0.63126	0.0327	2.16916	-3.64722	1.32705	ALDH3A2	aldehyde dehydrogenase 3 family member A2
204941_s_at	0.64273	0.0359	2.13034	-3.71843	2.92306	ALDH3B2	aldehyde dehydrogenase 3 family member B2
211552_s_at	0.43482	0.00738	2.74196	-2.46775	1.0599	ALDH4A1	aldehyde dehydrogenase 4 family member A1
203722_at	0.62529	0.0311	2.19109	-3.60648	1.35881	ALDH4A1	aldehyde dehydrogenase 4 family member A1
221590_s_at	0.43482	0.00736	2.74313	-2.4651	0.88025	ALDH6A1	aldehyde dehydrogenase 6 family member A1
221588_x_at	0.59549	0.0239	2.29888	-3.40102	0.594732	ALDH6A1	aldehyde dehydrogenase 6 family member A1
221589_s_at	0.63891	0.0352	2.13838	-3.70377	0.722148	ALDH6A1	aldehyde dehydrogenase 6 family member A1
201612_at	0.53684	0.0158	2.4604	-3.07704	0.644247	ALDH9A1	aldehyde dehydrogenase 9 family member A1
202022_at	0.61845	0.0286	2.22491	-3.54295	0.902317	ALDOC	aldolase, fructose-bisphosphate C
206714_at	0.42574	0.00671	2.77575	-2.39094	1.85592	ALOX15B	arachidonate 15-lipoxygenase, type B
1555416_a_at	0.4565	0.0085	2.69146	-2.5811	2.10097	ALOX15B	arachidonate 15-lipoxygenase, type B
222383_s_at	0.55398	0.0172	2.42745	-3.14469	2.82918	ALOXE3	arachidonate lipoxygenase 3
207708_at	0.66827	0.0417	2.06598	-3.83397	1.01844	ALOXE3	arachidonate lipoxygenase 3
222333_at	0.59745	0.0249	2.28212	-3.43353	0.555065	ALS2CL	ALS2 C-terminal like
229887_at	0.61594	0.0284	2.22795	-3.5372	0.748841	ALS2CL	ALS2 C-terminal like
243276_at	0.62529	0.0297	2.20907	-3.57281	2.19113	ALS2CL	ALS2 C-terminal like
217113_at	0.22026	0.00118	3.35233	-0.96568	1.88199	AMACR	alpha-methylacyl-CoA racemase
206121_at	0.56062	0.0181	-2.40876	-3.18269	-0.993089	AMPD1	adenosine monophosphate deaminase 1
224665_at	0.4139	0.00604	2.81276	-2.30591	0.635506	ANAPC16	anaphase promoting complex subunit 16
225554_s_at	0.67883	0.0444	-2.03909	-3.8813	-0.397528	ANAPC7	anaphase promoting complex subunit 7
205141_at	0.28802	0.00226	3.14469	-1.50314	1.26838	ANG	angiogenin
213099_at	0.61089	0.0272	-2.24634	-3.50226	-0.642509	ANGEL1	angel homolog 1
1552939_at	0.64718	0.0368	-2.12008	-3.73706	-1.39314	ANGPT1	angiopoietin 1
205572_at	0.17546	0.000687	-3.51807	-0.5183	-1.96078	ANGPT2	angiopoietin 2
236034_at	0.59715	0.0248	-2.28366	-3.43055	-1.0674	ANGPT2	angiopoietin 2
224339_s_at	0.63747	0.0345	2.14754	-3.68702	1.74951	ANGPTL1	angiopoietin like 1
208353_x_at	0.63634	0.0341	-2.15161	-3.67956	-0.943448	ANK1	ankyrin 1
202921_s_at	0.67844	0.0442	2.04092	-3.8781	0.974003	ANK2	ankyrin 2, neuronal
244095_at	0.59692	0.0245	2.28881	-3.42057	1.05795	ANKFN1	ankyrin repeat and fibronectin type III domain containing 1
1553211_at	0.63634	0.0341	2.1516	-3.67958	1.39538	ANKFN1	ankyrin repeat and fibronectin type III domain containing 1
1562495_at	0.55705	0.0175	-2.42029	-3.15927	-1.37074	ANKFY1	ankyrin repeat and FYVE domain containing 1
1553138_a_at	0.68683	0.0478	-2.00648	-3.93794	-1.36393	ANKLE1	ankyrin repeat and LEM domain containing 1
239116_at	0.4706	0.00937	-2.65581	-2.66005	-1.98155	ANKRD10	ankyrin repeat domain 10
1554471_a_at	0.66331	0.0404	2.08039	-3.80837	0.473933	ANKRD13C	ankyrin repeat domain 13C
244297_at	0.63747	0.0345	2.14727	-3.68752	1.45209	ANKRD18A	ankyrin repeat domain 18A
223864_at	0.58043	0.0212	-2.34679	-3.30692	-1.41043	ANKRD30A	ankyrin repeat domain 30A
231118_at	0.63755	0.0347	2.14468	-3.69225	1.68659	ANKRD35	ankyrin repeat domain 35
1569040_s_at	0.64113	0.0356	-2.13445	-3.71095	-1.73347	ANKRD36BP2	ankyrin repeat domain 36B pseudogene 2
241032_at	0.6875	0.0483	-2.00231	-3.94512	-1.15539	ANKRD40	ankyrin repeat domain 40
235778_s_at	0.50281	0.0127	-2.54396	-2.90205	-1.97154	ANKRD44	ankyrin repeat domain 44
236421_at	0.25108	0.0017	-3.2368	-1.26797	-2.12735	ANKRD45	ankyrin repeat domain 45
212731_at	0.62353	0.0295	2.21209	-3.56713	0.564366	ANKRD46	ankyrin repeat domain 46
1554923_at	0.47863	0.00996	-2.63357	-2.70887	-1.2307	ANKS6	ankyrin repeat and sterile alpha motif domain containing 6
1563549_a_at	0.59743	0.0248	2.28309	-3.43166	0.605894	ANO8	anoctamin 8
227393_at	0.59692	0.0243	2.29061	-3.41709	1.40277	ANO9	anoctamin 9
201038_s_at	0.63126	0.0328	-2.16877	-3.64794	-0.512348	ANP32A	acidic nuclear phosphoprotein 32 family member A
234458_at	0.68852	0.0491	-1.99519	-3.95735	-0.924087	ANPEP	alanyl aminopeptidase, membrane
214783_s_at	0.61089	0.0274	2.24342	-3.50782	0.723383	ANXA11	annexin A11
228727_at	0.6734	0.0433	2.05054	-3.8612	0.915208	ANXA11	annexin A11
201302_at	0.62225	0.0293	2.21457	-3.56247	0.842505	ANXA4	annexin A4
209860_s_at	0.61089	0.0271	2.24666	-3.50164	0.5878	ANXA7	annexin A7
204894_s_at	0.5328	0.0156	2.46602	-3.06544	1.44927	AOC3	amine oxidase, copper containing 3
237159_x_at	0.62529	0.0303	-2.20102	-3.58791	-1.41114	AP1S3	adaptor related protein complex 1 sigma 3 subunit
1555421_at	0.66122	0.04	-2.084	-3.80194	-1.02568	AP1S3	adaptor related protein complex 1 sigma 3 subunit
200612_s_at	0.65217	0.0381	2.10497	-3.76435	1.04678	AP2B1	adaptor related protein complex 2 beta 1 subunit
1570032_at	0.5268	0.0147	-2.48903	-3.01765	-1.1931	AP3B2	adaptor related protein complex 3 beta 2 subunit
220229_s_at	0.6386	0.035	2.14089	-3.69918	1.12906	AP4E1	adaptor related protein complex 4 epsilon 1 subunit
222531_s_at	0.57299	0.0198	2.37215	-3.25642	0.394857	AP5M1	adaptor related protein complex 5 mu 1 subunit
204859_s_at	0.66155	0.0402	-2.08192	-3.80564	-0.62399	APAF1	apoptotic peptidase activating factor 1
206679_at	0.68399	0.0464	2.01959	-3.91526	0.861105	APBA1	amyloid beta precursor protein binding family A member 1
203526_s_at	0.67844	0.0441	2.04171	-3.8767	0.425055	APC	APC, WNT signaling pathway regulator
213454_at	0.62437	0.0296	-2.21097	-3.56925	-0.557417	APITD1-CORT///APITD1	APITD1-CORT readthrough///apoptosis-inducing, TAF9-like domain 1
222856_at	0.46409	0.00911	-2.6663	-2.63692	-1.13638	APLN	apelin
227857_at	0.60481	0.0259	2.26521	-3.46612	0.787008	APMAP	adipocyte plasma membrane associated protein
210873_x_at	0.59654	0.0242	-2.2923	-3.4138	-1.47233	APOBEC3A_B///APOBEC3A	APOBEC3A and APOBEC3B deletion hybrid///apolipoprotein B mRNA editing enzyme catalytic subunit 3A
204205_at	0.6714	0.0426	-2.05693	-3.84996	-1.18358	APOBEC3G	apolipoprotein B mRNA editing enzyme catalytic subunit 3G
209546_s_at	0.68613	0.0475	-2.00957	-3.9326	-1.22391	APOL1	apolipoprotein L1
203747_at	0.60026	0.0253	2.27572	-3.4459	2.28943	AQP3	aquaporin 3 (Gill blood group)
213611_at	0.43953	0.00773	2.7257	-2.50444	2.03944	AQP5	aquaporin 5
211621_at	0.43482	0.00741	2.74046	-2.47113	1.06722	AR	androgen receptor
211110_s_at	0.43542	0.00755	2.73415	-2.48539	1.11275	AR	androgen receptor
226197_at	0.68766	0.0489	1.9968	-3.95459	0.98916	AR	androgen receptor
201895_at	0.64566	0.0365	2.12303	-3.73171	0.632961	ARAF	A-Raf proto-oncogene, serine/threonine kinase
210090_at	0.59034	0.0223	-2.32572	-3.3485	-1.69388	ARC	activity regulated cytoskeleton associated protein
203311_s_at	0.59654	0.0243	2.29212	-3.41414	1.36315	ARF6	ADP ribosylation factor 6
214483_s_at	0.66299	0.0403	2.08073	-3.80778	0.67625	ARFIP1	ADP ribosylation factor interacting protein 1
206298_at	0.65614	0.0391	-2.0936	-3.78478	-1.79685	ARHGAP22	Rho GTPase activating protein 22
230803_s_at	0.59316	0.0227	2.31918	-3.36135	1.15875	ARHGAP24	Rho GTPase activating protein 24
229648_at	0.49029	0.0118	2.57257	-2.84099	0.861842	ARHGAP32	Rho GTPase activating protein 32
232543_x_at	0.65379	0.0386	-2.09996	-3.77335	-0.979408	ARHGAP9	Rho GTPase activating protein 9
201288_at	0.28044	0.00217	-3.15717	-1.47158	-1.8604	ARHGDIB	Rho GDP dissociation inhibitor beta
1555812_a_at	0.4139	0.00609	-2.81025	-2.3117	-1.69652	ARHGDIB	Rho GDP dissociation inhibitor beta
221656_s_at	0.63876	0.0351	2.13958	-3.70159	0.66688	ARHGEF10L	Rho guanine nucleotide exchange factor 10 like
201335_s_at	0.35474	0.00367	2.9837	-1.90139	0.833829	ARHGEF12	Rho guanine nucleotide exchange factor 12
201334_s_at	0.61089	0.0274	2.24276	-3.50906	0.712665	ARHGEF12	Rho guanine nucleotide exchange factor 12
233620_at	0.68399	0.0461	2.02239	-3.91041	1.46103	ARHGEF12	Rho guanine nucleotide exchange factor 12
1554004_a_at	0.39799	0.00543	2.85011	-2.21918	1.33654	ARHGEF28	Rho guanine nucleotide exchange factor 28
232994_s_at	0.61089	0.0275	2.24164	-3.51121	0.849091	ARHGEF28	Rho guanine nucleotide exchange factor 28
1560348_at	0.66532	0.041	2.07411	-3.81954	0.597078	ARHGEF28	Rho guanine nucleotide exchange factor 28
1554003_at	0.66532	0.041	2.07404	-3.81968	0.86596	ARHGEF28	Rho guanine nucleotide exchange factor 28
233492_s_at	0.35698	0.00377	2.97472	-1.92312	1.67145	ARHGEF34P///OR2A7///OR2A4	Rho guanine nucleotide exchange factor 34, pseudogene///olfactory receptor family 2 subfamily A member 7///olfactory receptor family 2 subfamily A member 4
230521_at	0.33401	0.00329	-3.02116	-1.81019	-1.65368	ARHGEF39	Rho guanine nucleotide exchange factor 39
231892_at	0.60444	0.0258	-2.26719	-3.46233	-0.716992	ARHGEF39	Rho guanine nucleotide exchange factor 39
228596_at	0.23139	0.00139	3.29982	-1.10406	1.5315	ARHGEF5	Rho guanine nucleotide exchange factor 5
1557439_at	0.48903	0.0111	2.59233	-2.79848	1.52998	ARHGEF7-AS2	ARHGEF7 antisense RNA 2
203264_s_at	0.57765	0.0206	2.35766	-3.28533	1.12759	ARHGEF9	Cdc42 guanine nucleotide exchange factor 9
1566991_at	0.39009	0.00519	2.86605	-2.18189	1.33974	ARID1B	AT-rich interaction domain 1B
225184_at	0.6714	0.0426	2.05707	-3.8497	0.471465	ARID1B	AT-rich interaction domain 1B
1555964_at	0.63437	0.0331	-2.16405	-3.65665	-0.689669	ARL17B///ARL17A	ADP ribosylation factor like GTPase 17B///ADP ribosylation factor like GTPase 17A
1568590_at	0.68766	0.0488	1.99757	-3.95328	0.700187	ARL3	ADP ribosylation factor like GTPase 3
203586_s_at	0.44867	0.00807	2.71019	-2.53926	1.15178	ARL4D	ADP ribosylation factor like GTPase 4D
215727_x_at	0.6386	0.035	2.14129	-3.69847	0.804176	ARMCX6	armadillo repeat containing, X-linked 6
209824_s_at	0.35505	0.0037	2.98162	-1.90644	0.855856	ARNTL	aryl hydrocarbon receptor nuclear translocator like
201954_at	0.34447	0.00343	-3.00651	-1.84598	-1.31731	ARPC1B	actin related protein 2/3 complex subunit 1B
228444_at	0.6734	0.0431	2.052	-3.85864	1.33808	ARRB1	arrestin beta 1
234607_at	0.59549	0.0234	2.30652	-3.38611	1.07112	ARRDC1	arrestin domain containing 1
225283_at	0.66713	0.0412	2.07112	-3.82486	1.09409	ARRDC4	arrestin domain containing 4
1569132_s_at	0.68399	0.0464	2.01956	-3.91531	1.06299	ARSK	arylsulfatase family member K
210237_at	0.56309	0.0183	2.40404	-3.19225	0.655532	ARTN	artemin
224791_at	0.66827	0.0415	-2.06829	-3.82988	-0.607254	ASAP1	ArfGAP with SH3 domain, ankyrin repeat and PH domain 1
218115_at	0.60995	0.0269	-2.25045	-3.49441	-0.726004	ASF1B	anti-silencing function 1B histone chaperone
207288_at	0.64135	0.0356	-2.13387	-3.712	-0.795376	ASMTL-AS1	ASMTL antisense RNA 1
206030_at	0.49471	0.012	2.5645	-2.85826	1.99031	ASPA	aspartoacylase
228807_at	0.63126	0.0325	2.1725	-3.64103	0.999762	ASPA	aspartoacylase
210896_s_at	0.62529	0.0305	2.19827	-3.59307	0.725053	ASPH	aspartate beta-hydroxylase
219918_s_at	0.66539	0.0411	-2.07302	-3.82148	-1.05937	ASPM	abnormal spindle microtubule assembly
232238_at	0.67156	0.0428	-2.05503	-3.8533	-1.31366	ASPM	abnormal spindle microtubule assembly
222764_at	0.57724	0.0204	-2.36056	-3.27955	-2.02711	ASRGL1	asparaginase like 1
207076_s_at	0.63605	0.0338	2.15539	-3.6726	1.75887	ASS1	argininosuccinate synthase 1
244519_at	0.59549	0.0234	-2.3065	-3.38616	-1.11453	ASXL1	additional sex combs like 1, transcriptional regulator
1554980_a_at	0.03165	1.25e-05	4.62796	2.84519	1.45696	ATF3	activating transcription factor 3
202672_s_at	0.05281	5.02e-05	4.26199	1.67176	1.9456	ATF3	activating transcription factor 3
229389_at	0.67563	0.0437	2.04562	-3.86984	1.25051	ATG16L2	autophagy related 16 like 2
224893_at	0.48903	0.0112	2.59171	-2.79982	0.958485	ATL3	atlastin GTPase 3
223453_s_at	0.63541	0.0334	2.16126	-3.6618	1.00507	ATL3	atlastin GTPase 3
241604_at	0.6287	0.0321	-2.17741	-3.63194	-0.93964	ATP11A	ATPase phospholipid transporting 11A
243585_at	0.647	0.0367	2.12065	-3.73603	1.47815	ATP13A5	ATPase 13A5
203296_s_at	0.60762	0.0265	2.25566	-3.48444	1.78554	ATP1A2	ATPase Na+/K+ transporting subunit alpha 2
230696_at	0.20456	0.000935	-3.42378	-0.77477	-2.08381	ATP2A1-AS1	ATP2A1 antisense RNA 1
212136_at	0.59692	0.0246	2.28645	-3.42514	0.750426	ATP2B4	ATPase plasma membrane Ca2+ transporting 4
212135_s_at	0.62589	0.0316	2.1845	-3.61876	0.699269	ATP2B4	ATPase plasma membrane Ca2+ transporting 4
205410_s_at	0.65589	0.0391	2.09394	-3.78417	1.15425	ATP2B4	ATPase plasma membrane Ca2+ transporting 4
203926_x_at	0.5954	0.0228	2.3163	-3.367	0.811505	ATP5D	ATP synthase, H+ transporting, mitochondrial F1 complex, delta subunit
237400_at	0.6875	0.0486	1.99995	-3.94919	0.593574	ATP5S	ATP synthase, H+ transporting, mitochondrial Fo complex subunit s (factor B)
229572_at	0.55786	0.0178	-2.41379	-3.17249	-1.60809	ATP6V0A2	ATPase H+ transporting V0 subunit a2
201971_s_at	0.63605	0.0338	2.15588	-3.6717	0.929556	ATP6V1A	ATPase H+ transporting V1 subunit A
205473_at	0.50281	0.0127	2.54377	-2.90245	1.0731	ATP6V1B1	ATPase H+ transporting V1 subunit B1
1553989_a_at	0.6734	0.0431	2.05229	-3.85813	1.32916	ATP6V1C2	ATPase H+ transporting V1 subunit C2
219659_at	0.45316	0.0082	-2.70441	-2.5522	-2.0646	ATP8A2	ATPase phospholipid transporting 8A2
205875_s_at	0.57543	0.0202	2.36572	-3.26927	1.45441	ATRIP///TREX1	ATR interacting protein///three prime repair exonuclease 1
34689_at	0.62157	0.0291	2.21777	-3.55643	0.613968	ATRIP///TREX1	ATR interacting protein///three prime repair exonuclease 1
242230_at	0.38629	0.005	-2.879	-2.15146	-0.708705	ATXN1	ataxin 1
205052_at	0.45838	0.00863	2.68597	-2.59331	0.677187	AUH	AU RNA binding methylglutaconyl-CoA hydratase
208079_s_at	0.4096	0.00575	-2.83002	-2.26595	-1.47204	AURKA	aurora kinase A
212475_at	0.61089	0.0271	-2.24644	-3.50206	-0.65429	AVL9	AVL9 cell migration associated
1560507_at	0.52594	0.0144	2.49479	-3.00564	2.25209	AWAT1	acyl-CoA wax alcohol acyltransferase 1
1552870_s_at	0.62529	0.0303	2.20197	-3.58613	1.53193	AXDND1	axonemal dynein light chain domain containing 1
217014_s_at	0.68113	0.0452	2.0317	-3.89421	1.80184	AZGP1P1///AZGP1	alpha-2-glycoprotein 1, zinc-binding pseudogene 1///alpha-2-glycoprotein 1, zinc-binding
210205_at	0.54551	0.0163	2.4484	-3.10177	1.07343	B3GALT4	beta-1,3-galactosyltransferase 4
204856_at	0.59549	0.0233	2.30813	-3.38297	0.932357	B3GNT3	UDP-GlcNAc:betaGal beta-1,3-N-acetylglucosaminyltransferase 3
1555962_at	0.6875	0.0481	-2.00381	-3.94254	-1.50204	B3GNT7	UDP-GlcNAc:betaGal beta-1,3-N-acetylglucosaminyltransferase 7
229720_at	0.22993	0.00134	3.31306	-1.06933	1.64726	BAG1	BCL2 associated athanogene 1
211475_s_at	0.48835	0.011	2.59543	-2.79179	0.738457	BAG1	BCL2 associated athanogene 1
202387_at	0.56965	0.0193	2.38244	-3.2358	0.770001	BAG1	BCL2 associated athanogene 1
202985_s_at	0.51365	0.0135	2.52024	-2.95223	0.536763	BAG5	BCL2 associated athanogene 5
209502_s_at	0.50367	0.0127	2.54204	-2.90613	1.13103	BAIAP2	BAI1 associated protein 2
1566557_at	0.13842	0.000339	-3.72748	0.06916	-1.26991	BAIAP2-AS1	BAIAP2 antisense RNA 1 (head to head)
1558147_a_at	0.21002	0.00105	-3.38698	-0.87349	-1.45468	BAIAP2-AS1	BAIAP2 antisense RNA 1 (head to head)
213336_at	0.55712	0.0177	-2.41586	-3.16827	-1.4216	BAZ1B	bromodomain adjacent to zinc finger domain 1B
201355_s_at	0.67883	0.0445	-2.03833	-3.88262	-0.63106	BAZ2A	bromodomain adjacent to zinc finger domain 2A
213224_s_at	0.59171	0.0225	2.32147	-3.35685	0.686069	BBIP1	BBSome interacting protein 1
204378_at	0.48191	0.0105	2.61357	-2.75248	0.878709	BCAS1	breast carcinoma amplified sequence 1
225285_at	0.559	0.0179	-2.41233	-3.17546	-1.52245	BCAT1	branched chain amino acid transaminase 1
226517_at	0.62676	0.0317	-2.18201	-3.62339	-1.20319	BCAT1	branched chain amino acid transaminase 1
203576_at	0.68639	0.0476	2.00881	-3.93391	1.01449	BCAT2	branched chain amino acid transaminase 2
202331_at	0.68639	0.0476	2.00878	-3.93397	0.492463	BCKDHA	branched chain keto acid dehydrogenase E1, alpha polypeptide
210653_s_at	0.45928	0.00874	2.68114	-2.60405	1.13549	BCKDHB	branched chain keto acid dehydrogenase E1 subunit beta
210347_s_at	0.6875	0.0482	2.0028	-3.94429	1.15315	BCL11A	B-cell CLL/lymphoma 11A
205681_at	0.47325	0.00966	-2.64492	-2.68401	-2.52346	BCL2A1	BCL2 related protein A1
1558143_a_at	0.13842	0.000334	-3.73191	0.08185	-1.38085	BCL2L11	BCL2 like 11
225606_at	0.54579	0.0164	-2.44624	-3.10621	-0.759473	BCL2L11	BCL2 like 11
209311_at	0.38657	0.00506	2.87474	-2.16148	0.652211	BCL2L2	BCL2 like 2
1555140_a_at	0.56721	0.019	2.38853	-3.22355	0.829521	BCL2L2	BCL2 like 2
215990_s_at	0.43482	0.00744	2.73921	-2.47397	1.57436	BCL6	B-cell CLL/lymphoma 6
203140_at	0.67883	0.0445	2.03802	-3.88317	0.828081	BCL6	B-cell CLL/lymphoma 6
239367_at	0.42836	0.00696	-2.76304	-2.41992	-1.69709	BDNF	brain derived neurotrophic factor
1567361_at	0.65726	0.0393	2.09214	-3.78738	1.49959	BDNF-AS	BDNF antisense RNA
1558476_at	0.42161	0.00652	-2.78613	-2.36719	-1.508	BEND5	BEN domain containing 5
207399_at	0.62225	0.0294	-2.2143	-3.56298	-1.50903	BFSP2	beaded filament structural protein 2
213905_x_at	0.08878	0.000129	-4.00384	0.88014	-2.72866	BGN	biglycan
201261_x_at	0.30411	0.00266	-3.09149	-1.63655	-1.77583	BGN	biglycan
230309_at	0.58224	0.0215	2.34116	-3.31805	1.25403	BHMT2	betaine--homocysteine S-methyltransferase 2
204741_at	0.31107	0.00279	-3.07538	-1.67661	-1.81006	BICD1	BICD cargo adaptor 1
242228_at	0.47091	0.00942	-2.65393	-2.66421	-1.07997	BICD1	BICD cargo adaptor 1
214806_at	0.49029	0.0117	-2.57359	-2.83879	-1.26634	BICD1	BICD cargo adaptor 1
1556051_a_at	0.60497	0.0261	-2.2627	-3.47095	-1.13198	BICD1	BICD cargo adaptor 1
231964_at	0.64444	0.0363	-2.12622	-3.72591	-1.1226	BICD1	BICD cargo adaptor 1
215015_at	0.6875	0.0482	2.00319	-3.9436	0.735861	BICDL1	BICD family like cargo adaptor 1
211725_s_at	0.22993	0.00137	-3.30471	-1.09124	-0.904086	BID	BH3 interacting domain death agonist
204493_at	0.6735	0.0433	-2.04995	-3.86225	-0.534675	BID	BH3 interacting domain death agonist
210334_x_at	0.10828	0.000199	-3.88117	0.51533	-1.43137	BIRC5	baculoviral IAP repeat containing 5
202095_s_at	0.36948	0.00407	-2.949	-1.98507	-1.31314	BIRC5	baculoviral IAP repeat containing 5
202094_at	0.43057	0.00706	-2.75769	-2.43209	-1.2948	BIRC5	baculoviral IAP repeat containing 5
1555675_at	0.49993	0.0123	-2.55444	-2.87976	-1.06213	BLID	BH3-like motif containing, cell death inducer
205733_at	0.4976	0.0122	-2.55897	-2.87009	-0.83032	BLM	Bloom syndrome RecQ like helicase
221253_s_at	0.20625	0.00101	-3.39979	-0.83921	-0.927006	BLOC1S5-TXNDC5///TXNDC5	BLOC1S5-TXNDC5 readthrough (NMD candidate)///thioredoxin domain containing 5
206725_x_at	0.4139	0.00599	-2.81599	-2.29845	-0.945521	BMP1	bone morphogenetic protein 1
207595_s_at	0.55467	0.0173	-2.42455	-3.1506	-0.99251	BMP1	bone morphogenetic protein 1
205290_s_at	0.6734	0.0433	2.0505	-3.86128	1.26034	BMP2	bone morphogenetic protein 2
211518_s_at	0.32155	0.00309	3.04136	-1.76066	1.4366	BMP4	bone morphogenetic protein 4
226802_s_at	0.61089	0.0271	-2.24787	-3.49932	-0.610362	BMS1P20	BMS1, ribosome biogenesis factor pseudogene 20
230722_at	0.65379	0.0387	-2.09838	-3.77621	-1.37101	BNC2	basonuclin 2
1553072_at	0.62529	0.031	2.19228	-3.60427	2.43441	BNIPL	BCL2 interacting protein like
219544_at	0.40638	0.00563	-2.83779	-2.24791	-0.660517	BORA	bora, aurora kinase A activator
222882_s_at	0.60692	0.0263	2.25878	-3.47847	0.853074	BORCS6	BLOC-1 related complex subunit 6
204531_s_at	0.41043	0.00582	-2.82599	-2.27529	-1.16212	BRCA1	BRCA1, DNA repair associated
208368_s_at	0.48367	0.0108	-2.60248	-2.77654	-1.33137	BRCA2	BRCA2, DNA repair associated
225716_at	0.39141	0.00527	2.86061	-2.19463	1.13221	BRI3BP	BRI3 binding protein
1555457_at	0.61089	0.0274	2.24267	-3.50925	1.05354	BRINP1	BMP/retinoic acid inducible neural specific 1
235609_at	0.43482	0.00737	-2.74269	-2.46609	-1.03167	BRIP1	BRCA1 interacting protein C-terminal helicase 1
215010_s_at	0.20625	0.00101	-3.40056	-0.83716	-1.89691	BRSK2	BR serine/threonine kinase 2
218004_at	0.62529	0.0299	2.20677	-3.57714	0.427492	BSDC1	BSD domain containing 1
1552566_at	0.48191	0.0105	2.61255	-2.75469	1.84858	BTBD16	BTB domain containing 16
241412_at	0.43726	0.00764	2.72979	-2.49523	2.59727	BTC	betacellulin
207326_at	0.61363	0.028	2.23403	-3.52567	1.63269	BTC	betacellulin
201235_s_at	0.35132	0.00359	2.99136	-1.88284	1.47633	BTG2	BTG anti-proliferation factor 2
201236_s_at	0.43877	0.0077	2.7271	-2.50128	1.05254	BTG2	BTG anti-proliferation factor 2
211256_x_at	0.68683	0.048	-2.00534	-3.9399	-1.16607	BTN2A1	butyrophilin subfamily 2 member A1
217207_s_at	0.07446	9.13e-05	-4.09944	1.16961	-1.04244	BTNL3	butyrophilin like 3
228434_at	0.61656	0.0285	2.22708	-3.53885	1.3899	BTNL9	butyrophilin like 9
209642_at	0.50255	0.0126	-2.54724	-2.89508	-1.20972	BUB1	BUB1 mitotic checkpoint serine/threonine kinase
215508_at	0.60142	0.0255	-2.27265	-3.4518	-1.47465	BUB1	BUB1 mitotic checkpoint serine/threonine kinase
203755_at	0.3141	0.00284	-3.06918	-1.692	-1.21785	BUB1B	BUB1 mitotic checkpoint serine/threonine kinase B
209182_s_at	0.6495	0.0373	2.11466	-3.74688	1.09677	C10orf10	chromosome 10 open reading frame 10
218590_at	0.67844	0.0443	-2.04015	-3.87943	-0.567482	C10orf2	chromosome 10 open reading frame 2
226313_at	0.45928	0.00885	-2.67686	-2.61354	-1.14481	C10orf35	chromosome 10 open reading frame 35
222852_at	0.68613	0.0474	-2.01008	-3.93172	-0.445088	C10orf88	chromosome 10 open reading frame 88
222785_x_at	0.60802	0.0266	2.25417	-3.48728	0.708732	C11orf1	chromosome 11 open reading frame 1
231530_s_at	0.62225	0.0294	2.2138	-3.56391	0.671867	C11orf1	chromosome 11 open reading frame 1
228332_s_at	0.62044	0.0288	-2.22272	-3.54708	-0.577011	C11orf31	chromosome 11 open reading frame 31
220141_at	0.65571	0.0391	2.09427	-3.78358	0.932298	C11orf63	chromosome 11 open reading frame 63
222743_s_at	0.67374	0.0435	2.04854	-3.86473	0.693403	C11orf71	chromosome 11 open reading frame 71
204922_at	0.6714	0.0426	2.05683	-3.85014	1.00357	C11orf80	chromosome 11 open reading frame 80
237701_at	0.65217	0.038	-2.10584	-3.76278	-1.04281	C12orf54	chromosome 12 open reading frame 54
243056_at	0.22993	0.00136	-3.30646	-1.08666	-1.92237	C12orf60	chromosome 12 open reading frame 60
219526_at	0.64653	0.0367	-2.12153	-3.73443	-0.56184	C14orf169	chromosome 14 open reading frame 169
213215_at	0.56965	0.0195	2.3781	-3.24449	0.753385	C15orf38-AP3S2///AP3S2	C15orf38-AP3S2 readthrough///adaptor related protein complex 3 sigma 2 subunit
230475_at	0.48191	0.0107	2.60765	-2.76534	0.740902	C15orf59	chromosome 15 open reading frame 59
243309_at	0.6875	0.0486	1.99931	-3.95027	0.533373	C15orf65	chromosome 15 open reading frame 65
1553303_at	0.22012	0.00115	3.35939	-0.94695	1.4788	C16orf46	chromosome 16 open reading frame 46
219556_at	0.6735	0.0434	-2.04944	-3.86314	-1.21847	C16orf59	chromosome 16 open reading frame 59
223440_at	0.61089	0.0274	2.24213	-3.51027	0.595355	C16orf70	chromosome 16 open reading frame 70
227806_at	0.56309	0.0183	-2.40423	-3.19187	-1.8288	C16orf74	chromosome 16 open reading frame 74
238166_s_at	0.63445	0.0332	-2.16372	-3.65727	-1.34315	C17orf51	chromosome 17 open reading frame 51
218130_at	0.47863	0.00995	-2.63387	-2.70822	-0.671728	C17orf62	chromosome 17 open reading frame 62
236863_at	0.38305	0.00489	-2.8861	-2.13473	-1.01931	C17orf67	chromosome 17 open reading frame 67
221048_x_at	0.68667	0.0477	-2.00742	-3.93632	-0.977065	C17orf80	chromosome 17 open reading frame 80
228066_at	0.65217	0.038	-2.10654	-3.76153	-1.14514	C17orf96	chromosome 17 open reading frame 96
241733_at	0.48191	0.0106	-2.61156	-2.75684	-1.67008	C18orf54	chromosome 18 open reading frame 54
229442_at	0.48367	0.0109	-2.60159	-2.77847	-0.893169	C18orf54	chromosome 18 open reading frame 54
228532_at	0.48191	0.0103	-2.62096	-2.7364	-1.85632	C1orf162	chromosome 1 open reading frame 162
221272_s_at	0.59973	0.0252	2.27625	-3.44487	1.01744	C1orf21	chromosome 1 open reading frame 21
223126_s_at	0.64819	0.037	2.11781	-3.74117	0.983935	C1orf21	chromosome 1 open reading frame 21
223125_s_at	0.66053	0.0399	2.08531	-3.79961	0.72732	C1orf21	chromosome 1 open reading frame 21
1554246_at	0.59549	0.023	2.31425	-3.37101	2.09562	C1orf210	chromosome 1 open reading frame 210
238365_s_at	0.68373	0.046	-2.02397	-3.90767	-1.43448	C1orf228	chromosome 1 open reading frame 228
1555225_at	0.55705	0.0175	-2.42035	-3.15916	-1.3904	C1orf43	chromosome 1 open reading frame 43
217087_at	0.35602	0.00374	2.97798	-1.91526	3.6588	C1orf68	chromosome 1 open reading frame 68
202953_at	0.5268	0.0147	-2.48799	-3.01982	-2.16696	C1QB	complement C1q B chain
225353_s_at	0.59549	0.0231	-2.31134	-3.37671	-2.09959	C1QC	complement C1q C chain
214346_at	0.37863	0.00439	-2.92316	-2.04686	-0.97498	C1QL1	complement C1q like 1
223571_at	0.60395	0.0257	-2.26813	-3.46052	-1.97757	C1QTNF6	C1q and tumor necrosis factor related protein 6
239349_at	0.65876	0.0397	2.0879	-3.79497	1.24445	C1QTNF7	C1q and tumor necrosis factor related protein 7
222277_at	0.68188	0.0455	2.02799	-3.90067	0.907221	C1QTNF9B-AS1	C1QTNF9B antisense RNA 1
208747_s_at	0.66843	0.0419	-2.06445	-3.83667	-1.4561	C1S	complement component 1, s subcomponent
231360_at	0.52852	0.015	2.47959	-3.0373	0.694484	C20orf141	chromosome 20 open reading frame 141
1563068_at	0.29894	0.00251	-3.11091	-1.58805	-1.25186	C20orf197	chromosome 20 open reading frame 197
238541_at	0.60497	0.0261	-2.26232	-3.47168	-1.35907	C21orf58	chromosome 21 open reading frame 58
212875_s_at	0.55232	0.0171	2.43121	-3.137	0.920682	C2CD2	C2 calcium dependent domain containing 2
223623_at	0.17104	0.000642	3.53862	-0.46174	2.31593	C2orf40	chromosome 2 open reading frame 40
220149_at	0.63126	0.0324	2.17339	-3.63938	1.18394	C2orf54	chromosome 2 open reading frame 54
1568658_at	0.65083	0.0376	-2.11109	-3.75332	-0.694759	C2orf74///KIAA1841	chromosome 2 open reading frame 74///KIAA1841
230244_at	0.60951	0.0268	2.25186	-3.4917	1.20692	C2orf82	chromosome 2 open reading frame 82
237894_at	0.68766	0.0487	1.99825	-3.95211	0.96564	C3orf22	chromosome 3 open reading frame 22
1559021_at	0.17824	0.000733	3.49812	-0.573	1.15671	C3orf52	chromosome 3 open reading frame 52
219474_at	0.4565	0.00854	2.68968	-2.58506	1.65543	C3orf52	chromosome 3 open reading frame 52
226464_at	0.68957	0.0495	1.99133	-3.96397	0.76683	C3orf58	chromosome 3 open reading frame 58
227856_at	0.58043	0.021	2.34893	-3.30268	1.25644	C4orf32	chromosome 4 open reading frame 32
238015_at	0.62529	0.0301	-2.20472	-3.58099	-0.682964	C4orf46	chromosome 4 open reading frame 46
236915_at	0.42693	0.00679	-2.77189	-2.39975	-1.68279	C4orf47	chromosome 4 open reading frame 47
220088_at	0.62529	0.0298	-2.20797	-3.57489	-1.58573	C5AR1	complement component 5a receptor 1
241455_at	0.63217	0.0329	2.16752	-3.65024	1.95678	C6orf132	chromosome 6 open reading frame 132
221342_at	0.63605	0.0338	2.1555	-3.6724	1.2202	C6orf25	chromosome 6 open reading frame 25
229146_at	0.08874	0.000126	-4.00998	0.8986	-1.05192	C7orf31	chromosome 7 open reading frame 31
1561894_at	0.64426	0.0362	-2.12698	-3.72454	-0.830816	C7orf49	chromosome 7 open reading frame 49
231380_at	0.48903	0.0111	2.59284	-2.79739	1.42905	C8orf34	chromosome 8 open reading frame 34
206727_at	0.63541	0.0333	2.16199	-3.66045	1.04769	C9	complement component 9
229964_at	0.01912	4.2e-06	4.90409	3.76631	1.87518	C9orf152	chromosome 9 open reading frame 152
229012_at	0.68373	0.0459	2.02467	-3.90643	1.10767	C9orf24	chromosome 9 open reading frame 24
210735_s_at	0.5026	0.0126	2.54556	-2.89865	1.60179	CA12	carbonic anhydrase 12
214164_x_at	0.63126	0.0328	2.16861	-3.64824	1.61212	CA12	carbonic anhydrase 12
215867_x_at	0.67151	0.0428	2.05523	-3.85296	1.36704	CA12	carbonic anhydrase 12
203963_at	0.67563	0.0437	2.04569	-3.86973	1.95699	CA12	carbonic anhydrase 12
206209_s_at	0.391	0.00523	2.86327	-2.1884	0.915938	CA4	carbonic anhydrase 4
206208_at	0.48903	0.0116	2.57829	-2.82871	1.352	CA4	carbonic anhydrase 4
207504_at	0.37118	0.00419	2.9391	-2.00879	1.18595	CA7	carbonic anhydrase 7
225915_at	0.00335	4.29e-07	5.45803	5.69344	1.75285	CAB39L	calcium binding protein 39 like
221003_s_at	0.13842	0.000334	3.73241	0.08329	1.44381	CAB39L	calcium binding protein 39 like
225914_s_at	0.4565	0.0085	2.69127	-2.58153	0.634942	CAB39L	calcium binding protein 39 like
226004_at	0.62883	0.0321	-2.17689	-3.6329	-0.553664	CABLES2	Cdk5 and Abl enzyme substrate 2
211830_s_at	0.66496	0.0408	2.07612	-3.81597	0.671426	CACNA1I	calcium voltage-gated channel subunit alpha1 I
207050_at	0.66387	0.0404	2.07953	-3.8099	0.874408	CACNA2D1	calcium voltage-gated channel auxiliary subunit alpha2delta 1
240433_x_at	0.43057	0.00712	2.75473	-2.43881	1.99301	CADM2	cell adhesion molecule 2
1552754_a_at	0.60833	0.0267	2.25353	-3.48852	1.84717	CADM2	cell adhesion molecule 2
216535_at	0.64454	0.0363	2.12597	-3.72638	0.714102	CADM3	cell adhesion molecule 3
214267_s_at	0.59692	0.0246	2.28667	-3.42473	0.987638	CADM4	cell adhesion molecule 4
1563787_a_at	0.64653	0.0367	-2.12129	-3.73486	-1.43111	CAGE1	cancer antigen 1
209002_s_at	0.29911	0.00255	3.10472	-1.60355	0.85066	CALCOCO1	calcium binding and coiled-coil domain 1
213710_s_at	0.55712	0.0178	2.41519	-3.16965	1.16767	CALM1	calmodulin 1
229549_at	0.44669	0.00797	-2.71435	-2.52994	-1.10721	CALU	calumenin
200757_s_at	0.63531	0.0332	-2.16299	-3.65861	-1.1211	CALU	calumenin
229029_at	0.55232	0.017	-2.43275	-3.13385	-1.09835	CAMK4	calcium/calmodulin dependent protein kinase IV
241871_at	0.55947	0.018	-2.41007	-3.18003	-1.36877	CAMK4	calcium/calmodulin dependent protein kinase IV
210787_s_at	0.6735	0.0434	2.0495	-3.86303	1.04641	CAMKK2	calcium/calmodulin dependent protein kinase kinase 2
226494_at	0.45928	0.00879	2.67921	-2.60834	2.40507	CAMSAP3	calmodulin regulated spectrin associated protein family member 3
1568617_a_at	0.59644	0.0242	2.29331	-3.41185	1.72632	CAMSAP3	calmodulin regulated spectrin associated protein family member 3
221732_at	0.58383	0.0218	-2.33478	-3.33066	-0.794226	CANT1	calcium activated nucleotidase 1
1552701_a_at	0.45928	0.00877	-2.67986	-2.60689	-1.81944	CARD16	caspase recruitment domain family member 16
1555923_a_at	0.21674	0.00111	-3.3697	-0.91954	-1.20871	CASC10	cancer susceptibility candidate 10
229280_s_at	0.12142	0.000235	-3.83409	0.37734	-2.51989	CASC15	cancer susceptibility candidate 15 (non-protein coding)
1556630_at	0.52982	0.0151	-2.47802	-3.04057	-1.51088	CASC2	cancer susceptibility candidate 2 (non-protein coding)
1552719_at	0.29422	0.00235	-3.13173	-1.5358	-1.67238	CASC4	cancer susceptibility candidate 4
1561042_at	0.52547	0.0143	-2.49851	-2.99786	-1.54425	CASC7///AGO2	cancer susceptibility candidate 7 (non-protein coding)///argonaute 2, RISC catalytic component
202763_at	0.62529	0.031	-2.19182	-3.60511	-0.534033	CASP3	caspase 3
213373_s_at	0.50865	0.0131	-2.53125	-2.92898	-0.685747	CASP8	caspase 8
207317_s_at	0.51875	0.0138	2.5118	-2.96999	1.51859	CASQ2	calsequestrin 2
212586_at	0.63747	0.0346	2.14615	-3.68956	0.861759	CAST	calpastatin
211922_s_at	0.08531	0.000112	4.04193	0.99495	1.21751	CAT	catalase
201432_at	0.24255	0.00157	3.26083	-1.20574	0.99185	CAT	catalase
1559501_at	0.61773	0.0286	2.22566	-3.54153	1.26339	CBR3-AS1	CBR3 antisense RNA 1
1559917_a_at	0.68188	0.0455	2.02862	-3.89957	0.969286	CBR3-AS1	CBR3 antisense RNA 1
226473_at	0.36904	0.00403	-2.95269	-1.9762	-1.20264	CBX2	chromobox 2
1555920_at	0.62589	0.0316	-2.18434	-3.61906	-1.04386	CBX3	chromobox 3
200037_s_at	0.66749	0.0413	-2.0703	-3.82632	-0.54675	CBX3	chromobox 3
209715_at	0.47093	0.00955	-2.64916	-2.67469	-0.846768	CBX5	chromobox 5
220301_at	0.17546	0.000682	-3.52032	-0.51212	-2.7307	CCDC102B	coiled-coil domain containing 102B
229063_s_at	0.50936	0.0132	2.52975	-2.93217	0.655252	CCDC107	coiled-coil domain containing 107
233157_x_at	0.6875	0.0485	2.00054	-3.94817	1.02618	CCDC114	coiled-coil domain containing 114
228061_at	0.67594	0.0438	2.04469	-3.87148	0.583346	CCDC126	coiled-coil domain containing 126
226971_at	0.38305	0.00488	-2.88709	-2.1324	-0.922766	CCDC136	coiled-coil domain containing 136
230339_at	0.67958	0.0448	-2.03506	-3.88833	-0.553328	CCDC138	coiled-coil domain containing 138
239922_at	0.66749	0.0414	-2.06939	-3.82792	-0.910169	CCDC142	coiled-coil domain containing 142
1564359_a_at	0.48903	0.0116	-2.57771	-2.82997	-2.50408	CCDC144NL-AS1	CCDC144NL antisense RNA 1
227091_at	0.6875	0.0486	1.9994	-3.95013	0.530365	CCDC146	coiled-coil domain containing 146
1553839_at	0.67411	0.0436	-2.04751	-3.86653	-1.01545	CCDC149	coiled-coil domain containing 149
227043_at	0.68766	0.0489	1.99673	-3.95472	1.09435	CCDC159	coiled-coil domain containing 159
225723_at	0.15782	0.000504	-3.61114	-0.26021	-1.29966	CCDC167	coiled-coil domain containing 167
1566664_at	0.53258	0.0154	2.47004	-3.05712	1.35854	CCDC168	coiled-coil domain containing 168
236665_at	0.25972	0.00178	-3.22228	-1.30537	-2.09062	CCDC18	coiled-coil domain containing 18
230073_at	0.68102	0.0451	2.03228	-3.89318	0.990334	CCDC18-AS1	CCDC18 antisense RNA 1
243036_at	0.65199	0.0378	-2.10838	-3.75821	-1.54459	CCDC30	coiled-coil domain containing 30
230881_at	0.26264	0.00189	-3.20289	-1.35515	-1.65435	CCDC42	coiled-coil domain containing 42
214818_at	0.66539	0.041	-2.07339	-3.82082	-0.799168	CCDC57	coiled-coil domain containing 57
204716_at	0.63755	0.0347	2.14464	-3.69233	0.668768	CCDC6	coiled-coil domain containing 6
228887_x_at	0.50106	0.0125	2.55083	-2.88743	0.925259	CCDC61	coiled-coil domain containing 61
235228_at	0.62157	0.0291	2.21857	-3.55493	1.83792	CCDC85A	coiled-coil domain containing 85A
239233_at	0.52594	0.0143	-2.49748	-3.00002	-1.40081	CCDC88A	coiled-coil domain containing 88A
225045_at	0.59549	0.0231	-2.31184	-3.37571	-1.51019	CCDC88A	coiled-coil domain containing 88A
1570571_at	0.55712	0.0177	-2.41566	-3.16869	-1.30025	CCDC91	coiled-coil domain containing 91
207955_at	0.35968	0.00384	2.96862	-1.93786	2.28886	CCL27	C-C motif chemokine ligand 27
1405_i_at	0.08874	0.000127	-4.00869	0.89471	-3.43995	CCL5	C-C motif chemokine ligand 5
204655_at	0.52594	0.0144	-2.49524	-3.00469	-1.42214	CCL5	C-C motif chemokine ligand 5
1555759_a_at	0.6734	0.0433	-2.05055	-3.86119	-1.47091	CCL5	C-C motif chemokine ligand 5
208075_s_at	0.47932	0.01	-2.63111	-2.71425	-1.88445	CCL7	C-C motif chemokine ligand 7
203418_at	0.67151	0.0427	-2.05606	-3.8515	-0.838775	CCNA2	cyclin A2
214710_s_at	0.16965	0.00063	-3.54423	-0.44626	-1.42927	CCNB1	cyclin B1
228729_at	0.5268	0.0148	-2.48524	-3.02555	-1.03157	CCNB1	cyclin B1
202705_at	0.4096	0.00574	-2.83048	-2.26489	-1.12965	CCNB2	cyclin B2
200951_s_at	0.66749	0.0414	-2.06945	-3.82782	-1.81138	CCND2	cyclin D2
223084_s_at	0.67101	0.0424	2.05914	-3.84606	0.569271	CCNDBP1	cyclin D1 binding protein 1
211559_s_at	0.65571	0.0391	2.09419	-3.78372	0.901968	CCNG2	cyclin G2
227280_s_at	0.61363	0.0281	-2.23231	-3.52894	-0.644487	CCNYL1	cyclin Y like 1
205099_s_at	0.50717	0.0129	-2.53653	-2.91781	-1.48875	CCR1	C-C motif chemokine receptor 1
207167_at	0.5268	0.0147	-2.48865	-3.01844	-1.25173	CD101	CD101 molecule
208654_s_at	0.52697	0.0149	2.48353	-3.02912	0.705502	CD164	CD164 molecule
208653_s_at	0.66258	0.0403	2.08112	-3.80706	0.75147	CD164	CD164 molecule
210325_at	0.43482	0.00745	2.7386	-2.47535	1.62901	CD1A	CD1a molecule
205789_at	0.48191	0.0105	-2.61285	-2.75404	-1.88487	CD1D	CD1d molecule
1553395_a_at	0.65571	0.0391	2.09427	-3.78357	0.48466	CD200R1	CD200 receptor 1
220428_at	0.37902	0.00444	2.91974	-2.05501	1.96441	CD207	CD207 molecule
210031_at	0.62529	0.0313	-2.18804	-3.61216	-1.30866	CD247	CD247 molecule
209933_s_at	0.43542	0.00751	-2.73599	-2.48125	-1.48247	CD300A	CD300a molecule
1554173_at	0.62609	0.0316	2.18381	-3.62005	0.818227	CD300LB	CD300 molecule like family member b
1553043_a_at	0.63907	0.0353	-2.13717	-3.70599	-1.58049	CD300LF	CD300 molecule like family member f
1552509_a_at	0.30244	0.00262	3.09629	-1.62459	1.47858	CD300LG	CD300 molecule like family member g
209554_at	0.27186	0.00204	3.17732	-1.42042	1.83944	CD36	CD36 molecule
209555_s_at	0.48015	0.0101	2.62937	-2.71805	2.24073	CD36	CD36 molecule
228766_at	0.48303	0.0107	2.60581	-2.76933	2.18256	CD36	CD36 molecule
206488_s_at	0.59692	0.0245	2.28823	-3.42169	1.68686	CD36	CD36 molecule
204192_at	0.55467	0.0173	-2.42501	-3.14966	-1.93841	CD37	CD37 molecule
205692_s_at	0.20625	0.001	-3.4028	-0.83114	-2.7933	CD38	CD38 molecule
205264_at	0.62529	0.0298	-2.20824	-3.57436	-0.485461	CD3EAP	CD3e molecule associated protein
206804_at	0.67641	0.0439	-2.0438	-3.87304	-1.35873	CD3G	CD3g molecule
222292_at	0.09342	0.000145	-3.97023	0.77944	-2.58736	CD40	CD40 molecule
204489_s_at	0.48903	0.0114	2.58544	-2.81334	0.954427	CD44	CD44 molecule (Indian blood group)
212014_x_at	0.68399	0.0469	2.01534	-3.92263	0.767832	CD44	CD44 molecule (Indian blood group)
213857_s_at	0.60307	0.0256	-2.2705	-3.45594	-0.652767	CD47	CD47 molecule
34210_at	0.56965	0.0193	-2.38342	-3.23382	-2.0891	CD52	CD52 molecule
203416_at	0.51541	0.0136	-2.51816	-2.95661	-1.52358	CD53	CD53 molecule
214049_x_at	0.41399	0.00616	-2.80617	-2.32112	-1.61362	CD7	CD7 molecule
209619_at	0.56965	0.0196	-2.37714	-3.24643	-1.62264	CD74	CD74 molecule
205049_s_at	0.6734	0.0432	-2.05109	-3.86024	-1.43207	CD79A	CD79a molecule
1554519_at	0.49033	0.0118	-2.57149	-2.8433	-1.2128	CD80	CD80 molecule
1555689_at	0.68875	0.0492	-1.99373	-3.95986	-1.39814	CD80	CD80 molecule
211192_s_at	0.59549	0.0238	-2.29928	-3.40024	-1.75858	CD84	CD84 molecule
205685_at	0.33635	0.00332	-3.01759	-1.81893	-1.68142	CD86	CD86 molecule
233317_at	0.68188	0.0455	2.02849	-3.8998	0.930132	CD9	CD9 molecule
202870_s_at	0.38305	0.00491	-2.88517	-2.13691	-1.09776	CDC20	cell division cycle 20
204695_at	0.59692	0.0245	-2.28727	-3.42356	-1.7019	CDC25A	cell division cycle 25A
201853_s_at	0.48903	0.0116	-2.57786	-2.82964	-0.827884	CDC25B	cell division cycle 25B
241927_x_at	0.62529	0.031	2.19203	-3.60473	0.587348	CDC34	cell division cycle 34
1569044_at	0.38657	0.00505	2.87512	-2.16058	0.989209	CDC42BPG	CDC42 binding protein kinase gamma
204126_s_at	0.23593	0.00151	-3.27322	-1.17354	-2.28537	CDC45	cell division cycle 45
204510_at	0.42693	0.00682	-2.77033	-2.40331	-0.819713	CDC7	cell division cycle 7
226661_at	0.45928	0.00885	-2.67692	-2.6134	-1.15415	CDCA2	cell division cycle associated 2
223307_at	0.55698	0.0175	-2.42226	-3.15526	-0.853063	CDCA3	cell division cycle associated 3
224753_at	0.64322	0.0361	-2.12836	-3.72204	-1.05264	CDCA5	cell division cycle associated 5
221520_s_at	0.47093	0.00949	-2.65128	-2.67003	-1.48398	CDCA8	cell division cycle associated 8
207173_x_at	0.24677	0.00164	-3.24738	-1.2406	-1.75179	CDH11	cadherin 11
1555019_at	0.30244	0.00262	3.09662	-1.62376	1.78483	CDHR1	cadherin related family member 1
213369_at	0.49029	0.0117	2.57286	-2.84037	3.6066	CDHR1	cadherin related family member 1
1556654_at	0.68852	0.0491	-1.99482	-3.95799	-1.33539	CDK12	cyclin dependent kinase 12
214797_s_at	0.55712	0.0176	-2.41785	-3.16423	-1.14364	CDK18	cyclin dependent kinase 18
201938_at	0.57341	0.0199	-2.37052	-3.25968	-0.538447	CDK2AP1	cyclin dependent kinase 2 associated protein 1
204995_at	0.47703	0.00978	-2.64031	-2.69413	-1.28244	CDK5R1	cyclin dependent kinase 5 regulatory subunit 1
1561025_at	0.60762	0.0266	2.2554	-3.48494	1.21594	CDKAL1	CDK5 regulatory subunit associated protein 1 like 1
202284_s_at	0.46392	0.00907	2.66788	-2.63343	1.17921	CDKN1A	cyclin dependent kinase inhibitor 1A
219534_x_at	0.50772	0.013	2.53418	-2.9228	1.26591	CDKN1C	cyclin dependent kinase inhibitor 1C
213348_at	0.53098	0.0153	2.47356	-3.04981	1.01664	CDKN1C	cyclin dependent kinase inhibitor 1C
216894_x_at	0.56965	0.0195	2.37889	-3.24291	1.21921	CDKN1C	cyclin dependent kinase inhibitor 1C
213182_x_at	0.61766	0.0285	2.22595	-3.54099	1.42359	CDKN1C	cyclin dependent kinase inhibitor 1C
209644_x_at	0.58347	0.0217	-2.33585	-3.32854	-1.3506	CDKN2A	cyclin dependent kinase inhibitor 2A
207039_at	0.6386	0.035	-2.14071	-3.69953	-1.5038	CDKN2A	cyclin dependent kinase inhibitor 2A
1555758_a_at	0.5051	0.0128	-2.54044	-2.90953	-1.11185	CDKN3	cyclin dependent kinase inhibitor 3
204154_at	0.23304	0.00144	3.28954	-1.13097	1.6172	CDO1	cysteine dioxygenase type 1
227526_at	0.41399	0.00611	2.80883	-2.31498	0.948114	CDON	cell adhesion associated, oncogene regulated
228868_x_at	0.57796	0.0207	-2.35603	-3.28856	-0.881073	CDT1	chromatin licensing and DNA replication factor 1
206199_at	0.38305	0.00478	2.89399	-2.1161	0.778148	CEACAM7	carcinoembryonic antigen related cell adhesion molecule 7
206198_s_at	0.39009	0.00519	2.86597	-2.18207	1.98594	CEACAM7	carcinoembryonic antigen related cell adhesion molecule 7
243048_at	0.58043	0.021	-2.35008	-3.30038	-1.21617	CECR7	cat eye syndrome chromosome region, candidate 7 (non-protein coding)
235297_at	0.65803	0.0396	2.08904	-3.79294	0.52038	CELF1	CUGBP, Elav-like family member 1
204539_s_at	0.42693	0.00683	-2.76955	-2.4051	-1.94076	CELSR1	cadherin EGF LAG seven-pass G-type receptor 1
210821_x_at	0.61145	0.0276	-2.23915	-3.51595	-0.657826	CENPA	centromere protein A
205046_at	0.48191	0.0103	-2.62016	-2.73815	-1.34152	CENPE	centromere protein E
207828_s_at	0.1274	0.000287	-3.77655	0.21027	-1.55223	CENPF	centromere protein F
209172_s_at	0.42898	0.00698	-2.76213	-2.422	-1.22844	CENPF	centromere protein F
223513_at	0.68399	0.0464	-2.01984	-3.91482	-0.930827	CENPJ	centromere protein J
222848_at	0.56392	0.0184	-2.40156	-3.19726	-1.08451	CENPK	centromere protein K
232065_x_at	0.13842	0.000364	-3.70687	0.01029	-0.995321	CENPL	centromere protein L
218741_at	0.69112	0.0498	-1.98848	-3.96885	-0.987442	CENPM	centromere protein M
222118_at	0.17487	0.000675	-3.52336	-0.50377	-1.18029	CENPN	centromere protein N
219555_s_at	0.62529	0.0307	-2.19646	-3.59645	-1.16786	CENPN	centromere protein N
226118_at	0.14139	0.000393	-3.68448	-0.05342	-1.40788	CENPO	centromere protein O
214742_at	0.59549	0.0237	-2.30084	-3.39719	-1.09697	CEP131	centrosomal protein 131
206003_at	0.49821	0.0122	-2.55767	-2.87286	-0.693509	CEP135	centrosomal protein 135
215170_s_at	0.66032	0.0398	-2.08622	-3.79797	-0.694095	CEP152	centrosomal protein 152
212746_s_at	0.55033	0.0168	-2.43652	-3.12614	-1.82246	CEP170P1///CEP170	centrosomal protein 170 pseudogene 1///centrosomal protein 170
207719_x_at	0.59654	0.0243	-2.29202	-3.41434	-1.04736	CEP170P1///CEP170	centrosomal protein 170 pseudogene 1///centrosomal protein 170
215637_at	0.5026	0.0126	-2.54529	-2.89923	-1.00939	CEP41	centrosomal protein 41
241166_at	0.57009	0.0197	2.37548	-3.24976	1.24908	CEP41	centrosomal protein 41
225485_at	0.68604	0.0474	-2.01084	-3.93041	-0.808364	CEP41	centrosomal protein 41
218542_at	0.57557	0.0203	-2.3638	-3.27309	-1.14553	CEP55	centrosomal protein 55
228774_at	0.22993	0.00133	-3.31544	-1.06308	-0.728792	CEP78	centrosomal protein 78
1557985_s_at	0.42693	0.00685	-2.76874	-2.40695	-0.801991	CEP78	centrosomal protein 78
219644_at	0.68198	0.0456	-2.02738	-3.90173	-0.504198	CEP83	centrosomal protein 83
218922_s_at	0.68688	0.048	2.00509	-3.94034	2.28797	CERS4	ceramide synthase 4
212442_s_at	0.68766	0.0489	1.99721	-3.95389	0.972499	CERS6	ceramide synthase 6
209668_x_at	0.48903	0.0112	2.59201	-2.79917	0.680462	CES2	carboxylesterase 2
228903_at	0.40832	0.00569	2.83357	-2.2577	2.29467	CES4A	carboxylesterase 4A
233131_at	0.19216	0.000834	-3.45904	-0.67946	-1.33825	CFAP58	cilia and flagella associated protein 58
205382_s_at	0.68875	0.0492	1.9941	-3.95922	1.82307	CFD	complement factor D
235427_at	0.48903	0.0112	2.59102	-2.80131	0.910224	CFLAR	CASP8 and FADD like apoptosis regulator
205043_at	0.08878	0.00013	4.00147	0.87303	2.1165	CFTR	cystic fibrosis transmembrane conductance regulator
215702_s_at	0.19111	0.000821	3.4638	-0.66655	2.18626	CFTR	cystic fibrosis transmembrane conductance regulator
223233_s_at	0.63605	0.0338	2.15574	-3.67197	0.821781	CGN	cingulin
219270_at	0.47863	0.00989	-2.63611	-2.70332	-1.53302	CHAC1	ChaC glutathione specific gamma-glutamylcyclotransferase 1
206869_at	0.26264	0.00183	3.2135	-1.32793	1.62863	CHAD	chondroadherin
204775_at	0.6659	0.0411	-2.07223	-3.82288	-1.07032	CHAF1B	chromatin assembly factor 1 subunit B
1556988_s_at	0.5268	0.0148	-2.48557	-3.02487	-0.641501	CHD1L	chromodomain helicase DNA binding protein 1 like
201184_s_at	0.17737	0.000727	-3.50094	-0.56526	-0.59687	CHD4	chromodomain helicase DNA binding protein 4
231994_at	0.63876	0.0352	2.13895	-3.70274	1.39864	CHDH	choline dehydrogenase
238075_at	0.56721	0.0189	-2.39097	-3.21864	-0.786427	CHEK1	checkpoint kinase 1
205393_s_at	0.67374	0.0435	-2.0485	-3.8648	-0.930169	CHEK1	checkpoint kinase 1
202230_s_at	0.38305	0.00471	-2.8994	-2.1033	-0.65105	CHERP	calcium homeostasis endoplasmic reticulum protein
218177_at	0.33998	0.00336	3.01337	-1.82924	1.07881	CHMP1B	charged multivesicular body protein 1B
218178_s_at	0.47863	0.00997	2.63319	-2.7097	0.70888	CHMP1B	charged multivesicular body protein 1B
226803_at	0.61089	0.0275	2.24049	-3.5134	1.95927	CHMP4C	charged multivesicular body protein 4C
212624_s_at	0.29092	0.0023	-3.1384	-1.51899	-1.59319	CHN1	chimerin 1
207993_s_at	0.37118	0.0042	2.93812	-2.01115	1.31655	CHP1	calcineurin like EF-hand protein 1
214665_s_at	0.6734	0.0431	2.05213	-3.85842	0.532499	CHP1	calcineurin like EF-hand protein 1
206149_at	0.27186	0.00204	3.17803	-1.41861	3.88068	CHP2	calcineurin like EF-hand protein 2
221799_at	0.31097	0.00277	-3.07814	-1.66975	-1.24357	CHPF2	chondroitin polymerizing factor 2
209763_at	0.37598	0.00431	2.92949	-2.03176	2.4694	CHRDL1	chordin like 1
1557733_a_at	0.62529	0.0312	-2.18915	-3.6101	-1.62934	CHRM3-AS2	CHRM3 antisense RNA 2
211772_x_at	0.68766	0.0489	-1.99675	-3.95467	-0.7439	CHRNA3	cholinergic receptor nicotinic alpha 3 subunit
207024_at	0.48903	0.0114	2.58284	-2.81893	0.951937	CHRND	cholinergic receptor nicotinic delta subunit
219634_at	0.33401	0.00328	-3.02207	-1.80797	-1.75405	CHST11	carbohydrate (chondroitin 4) sulfotransferase 11
226372_at	0.38305	0.00478	-2.8939	-2.1163	-2.0691	CHST11	carbohydrate (chondroitin 4) sulfotransferase 11
226368_at	0.43542	0.00753	-2.73481	-2.4839	-1.19626	CHST11	carbohydrate (chondroitin 4) sulfotransferase 11
208252_s_at	0.48191	0.0103	2.6211	-2.73609	1.40462	CHST3	carbohydrate sulfotransferase 3
221065_s_at	0.68373	0.046	-2.02387	-3.90784	-1.14625	CHST8	carbohydrate sulfotransferase 8
203044_at	0.59171	0.0226	-2.32086	-3.35805	-0.642005	CHSY1	chondroitin sulfate synthase 1
221295_at	0.37072	0.00417	2.94118	-2.00382	2.63294	CIDEA	cell death-inducing DFFA-like effector a
219398_at	0.00928	1.36e-06	5.18174	4.72002	2.29646	CIDEC	cell death inducing DFFA like effector c
200811_at	0.57382	0.02	2.36806	-3.2646	0.72895	CIRBP	cold inducible RNA binding protein
207980_s_at	0.44277	0.00781	2.72183	-2.51314	1.17871	CITED2	Cbp/p300 interacting transactivator with Glu/Asp rich carboxy-terminal domain 2
209357_at	0.65379	0.0386	2.09911	-3.77489	0.929006	CITED2	Cbp/p300 interacting transactivator with Glu/Asp rich carboxy-terminal domain 2
228625_at	0.65974	0.0398	2.08673	-3.79706	1.65884	CITED4	Cbp/p300 interacting transactivator with Glu/Asp rich carboxy-terminal domain 4
200884_at	0.42561	0.0067	2.77627	-2.38975	1.20871	CKB	creatine kinase B
223451_s_at	0.65217	0.0382	-2.10438	-3.76542	-0.820475	CKLF	chemokine like factor
221058_s_at	0.68766	0.0489	-1.99673	-3.95472	-0.636197	CKLF	chemokine like factor
205295_at	0.61089	0.0273	2.24359	-3.50749	1.07811	CKMT2	creatine kinase, mitochondrial 2
204170_s_at	0.62098	0.029	-2.21962	-3.55294	-1.11333	CKS2	CDC28 protein kinase regulatory subunit 2
205328_at	0.06259	6.98e-05	4.17275	1.39456	1.5822	CLDN10	claudin 10
232578_at	0.6857	0.0473	-2.01129	-3.92963	-1.30121	CLDN18	claudin 18
228706_s_at	0.65379	0.0385	2.10069	-3.77205	1.24387	CLDN23	claudin 23
203953_s_at	0.00275	3.02e-07	5.54142	5.99156	3.01829	CLDN3	claudin 3
203954_x_at	0.56481	0.0185	2.39948	-3.20147	1.38213	CLDN3	claudin 3
201428_at	0.62092	0.0289	2.22018	-3.55188	2.48662	CLDN4	claudin 4
214598_at	0.16055	0.000543	3.5885	-0.32343	2.95962	CLDN8	claudin 8
239146_at	0.63541	0.0333	2.1621	-3.66026	0.773999	CLDND1	claudin domain containing 1
231357_at	0.38026	0.00446	2.91809	-2.05895	2.01662	CLEC12B	C-type lectin domain family 12 member B
231600_at	0.65071	0.0375	2.1121	-3.75149	1.59577	CLEC12B	C-type lectin domain family 12 member B
235522_at	0.07323	8.84e-05	-4.10817	1.19626	-2.08387	CLEC2D	C-type lectin domain family 2 member D
220132_s_at	0.59549	0.0237	-2.30104	-3.39681	-0.971314	CLEC2D	C-type lectin domain family 2 member D
207995_s_at	0.59692	0.0247	-2.28417	-3.42956	-1.15738	CLEC4M	C-type lectin domain family 4 member M
1555756_a_at	0.66827	0.0418	-2.06501	-3.83568	-1.64382	CLEC7A	C-type lectin domain family 7 member A
244413_at	0.48903	0.0115	-2.58202	-2.8207	-1.72232	CLECL1	C-type lectin like 1
201768_s_at	0.62676	0.0317	2.182	-3.62341	0.435525	CLINT1	clathrin interactor 1
210716_s_at	0.63876	0.0351	2.14005	-3.70073	0.888558	CLIP1	CAP-Gly domain containing linker protein 1
218161_s_at	0.59549	0.0233	-2.30895	-3.38138	-1.11637	CLN6	ceroid-lipofuscinosis, neuronal 6, late infantile, variant
223912_s_at	0.45228	0.00817	2.70548	-2.54981	0.908523	CLN8	ceroid-lipofuscinosis, neuronal 8
211136_s_at	0.57557	0.0203	2.36373	-3.27323	1.39673	CLPTM1	CLPTM1, transmembrane protein
201640_x_at	0.6121	0.0278	2.23695	-3.52013	1.01564	CLPTM1	CLPTM1, transmembrane protein
229580_at	0.31577	0.00297	3.05471	-1.72778	2.36118	CLSTN2	calsyntenin 2
221996_s_at	0.63742	0.0343	2.15017	-3.6822	1.23369	CLTB	clathrin light chain B
206284_x_at	0.68065	0.045	2.03375	-3.89063	1.44178	CLTB	clathrin light chain B
205172_x_at	0.68188	0.0455	2.02808	-3.90051	1.28387	CLTB	clathrin light chain B
222043_at	0.67651	0.044	2.04351	-3.87355	1.50937	CLU	clusterin
238910_at	0.45928	0.00884	-2.67715	-2.61289	-1.50957	CLUHP3	clustered mitochondria homolog pseudogene 3
226702_at	0.55467	0.0173	-2.42657	-3.14647	-1.44138	CMPK2	cytidine/uridine monophosphate kinase 2
224733_at	0.5628	0.0182	-2.40527	-3.18977	-0.885056	CMTM3	CKLF like MARVEL transmembrane domain containing 3
224998_at	0.59692	0.0246	2.28619	-3.42565	0.584324	CMTM4	CKLF like MARVEL transmembrane domain containing 4
1560754_at	0.52728	0.0149	-2.48204	-3.03222	-0.78192	CMTM7	CKLF like MARVEL transmembrane domain containing 7
206417_at	0.61474	0.0282	2.23042	-3.53252	0.856911	CNGA1	cyclic nucleotide gated channel alpha 1
228306_at	0.34621	0.00349	3.00114	-1.85905	0.571609	CNIH4	cornichon family AMPA receptor auxiliary protein 4
213098_at	0.10357	0.000184	-3.9039	0.58234	-1.42428	CNOT9	CCR4-NOT transcription complex subunit 9
208912_s_at	0.60444	0.0258	-2.26693	-3.46281	-0.661757	CNP	2',3'-cyclic nucleotide 3' phosphodiesterase
202857_at	0.66749	0.0414	-2.06933	-3.82804	-0.706492	CNPY2	canopy FGF signaling regulator 2
217700_at	0.58043	0.0211	-2.34695	-3.30659	-1.33542	CNPY4	canopy FGF signaling regulator 4
241696_at	0.51231	0.0134	-2.52417	-2.94395	-1.12158	CNTLN	centlein
1554377_a_at	0.59644	0.0242	2.29335	-3.41177	1.0732	CNTNAP4	contactin associated protein like 4
213050_at	0.48903	0.0113	2.58731	-2.8093	2.09549	COBL	cordon-bleu WH2 repeat protein
1552496_a_at	0.67563	0.0437	2.04567	-3.86976	1.90211	COBL	cordon-bleu WH2 repeat protein
203641_s_at	0.49029	0.0118	2.57238	-2.84139	0.995572	COBLL1	cordon-bleu WH2 repeat protein like 1
217428_s_at	0.4237	0.00658	-2.78282	-2.37477	-2.52563	COL10A1	collagen type X alpha 1 chain
231766_s_at	0.45543	0.00845	-2.69361	-2.57631	-1.86599	COL12A1	collagen type XII alpha 1 chain
203477_at	0.56721	0.019	-2.38858	-3.22345	-1.31302	COL15A1	collagen type XV alpha 1 chain
204636_at	0.63605	0.0335	2.15949	-3.66507	3.31405	COL17A1	collagen type XVII alpha 1 chain
1556499_s_at	0.05231	4.7e-05	-4.28005	1.7283	-2.312	COL1A1	collagen type I alpha 1 chain
202310_s_at	0.16055	0.000545	-3.58742	-0.32643	-2.65992	COL1A1	collagen type I alpha 1 chain
202311_s_at	0.55398	0.0172	-2.42734	-3.1449	-1.57248	COL1A1	collagen type I alpha 1 chain
202404_s_at	0.07194	8.42e-05	-4.12152	1.23709	-2.51109	COL1A2	collagen type I alpha 2 chain
202403_s_at	0.3141	0.00291	-3.06217	-1.70934	-1.47755	COL1A2	collagen type I alpha 2 chain
229218_at	0.62529	0.0305	-2.19919	-3.59134	-1.81832	COL1A2	collagen type I alpha 2 chain
243301_at	0.60172	0.0255	-2.2722	-3.45267	-1.65114	COL22A1	collagen type XXII alpha 1 chain
215076_s_at	0.07638	9.5e-05	-4.08837	1.13586	-2.60584	COL3A1	collagen type III alpha 1 chain
211161_s_at	0.13021	0.000297	-3.76634	0.18079	-2.41579	COL3A1	collagen type III alpha 1 chain
201852_x_at	0.26264	0.00186	-3.20717	-1.34417	-1.83347	COL3A1	collagen type III alpha 1 chain
215077_at	0.37072	0.00416	-2.9413	-2.00352	-1.7618	COL3A1	collagen type III alpha 1 chain
211981_at	0.26451	0.00195	-3.19247	-1.3818	-1.83805	COL4A1	collagen type IV alpha 1 chain
211980_at	0.31097	0.00277	-3.07852	-1.66881	-1.21289	COL4A1	collagen type IV alpha 1 chain
211964_at	0.61089	0.0273	-2.24474	-3.50529	-0.899035	COL4A2	collagen type IV alpha 2 chain
216898_s_at	0.5268	0.0146	-2.49106	-3.01342	-1.24795	COL4A3	collagen type IV alpha 3 chain
203325_s_at	0.29894	0.00252	-3.10862	-1.5938	-2.1448	COL5A1	collagen type V alpha 1 chain
212489_at	0.4139	0.00599	-2.81569	-2.29915	-2.0112	COL5A1	collagen type V alpha 1 chain
212488_at	0.5826	0.0217	-2.33718	-3.32591	-1.5559	COL5A1	collagen type V alpha 1 chain
221729_at	0.57626	0.0204	-2.36176	-3.27716	-1.2851	COL5A2	collagen type V alpha 2 chain
221730_at	0.63634	0.0341	-2.15195	-3.67892	-1.19814	COL5A2	collagen type V alpha 2 chain
214200_s_at	0.53509	0.0157	-2.46309	-3.0715	-1.73145	COL6A1	collagen type VI alpha 1 chain
212939_at	0.67844	0.0443	-2.04053	-3.87878	-0.83225	COL6A1	collagen type VI alpha 1 chain
213428_s_at	0.6895	0.0495	-1.99177	-3.96322	-0.990973	COL6A1	collagen type VI alpha 1 chain
201438_at	0.17565	0.000704	-3.51076	-0.53837	-1.95449	COL6A3	collagen type VI alpha 3 chain
1555527_at	0.68613	0.0475	-2.00955	-3.93265	-1.19269	COL9A1	collagen type IX alpha 1 chain
226870_at	0.67151	0.0427	2.05647	-3.85076	0.790326	COMTD1	catechol-O-methyltransferase domain containing 1
213486_at	0.66387	0.0405	2.07928	-3.81036	0.921112	COPG2IT1	COPG2 imprinted transcript 1 (non-protein coding)
237649_at	0.51885	0.0138	-2.51121	-2.97124	-1.60956	COPS4	COP9 signalosome subunit 4
221059_s_at	0.59549	0.0234	-2.30739	-3.38442	-1.18469	COTL1	coactosin like F-actin binding protein 1
224583_at	0.61089	0.0273	-2.24416	-3.5064	-1.17223	COTL1	coactosin like F-actin binding protein 1
239765_at	0.13021	0.000298	3.76556	0.17856	2.06157	CPEB3	cytoplasmic polyadenylation element binding protein 3
227189_at	0.20552	0.000945	-3.42075	-0.78294	-2.45054	CPNE5	copine 5
218610_s_at	0.68766	0.0489	1.99708	-3.95411	0.505752	CPPED1	calcineurin like phosphoesterase domain containing 1
227429_at	0.55712	0.0177	2.4158	-3.16842	0.881561	CRACR2B	calcium release activated channel regulator 2B
205843_x_at	0.41039	0.00578	2.82834	-2.26986	1.92923	CRAT	carnitine O-acetyltransferase
209522_s_at	0.55232	0.017	2.43134	-3.13674	1.59793	CRAT	carnitine O-acetyltransferase
218142_s_at	0.66827	0.0418	2.06534	-3.8351	0.551543	CRBN	cereblon
228759_at	0.43057	0.00712	-2.75492	-2.43837	-1.47739	CREB3L2	cAMP responsive element binding protein 3 like 2
231489_x_at	0.45928	0.00872	-2.68205	-2.60203	-1.31119	CREG2	cellular repressor of E1A stimulated genes 2
218358_at	0.66532	0.0409	-2.07439	-3.81906	-0.553962	CRELD2	cysteine rich with EGF like domains 2
207802_at	0.63126	0.0324	2.17297	-3.64016	2.59639	CRISP3	cysteine rich secretory protein 3
231102_at	0.31577	0.00296	-3.05603	-1.7245	-1.0741	CROT	carnitine O-octanoyltransferase
206914_at	0.59692	0.0245	-2.28878	-3.42063	-1.52396	CRTAM	cytotoxic and regulatory T-cell molecule
226656_at	0.59743	0.0248	2.28276	-3.4323	0.868995	CRTAP	cartilage associated protein
227138_at	0.67049	0.0424	2.0596	-3.84525	0.597984	CRTAP	cartilage associated protein
212695_at	0.24595	0.00162	3.25196	-1.22875	2.25694	CRY2	cryptochrome circadian clock 2
209283_at	0.63747	0.0345	2.14743	-3.68721	1.44015	CRYAB	crystallin alpha B
1561274_at	0.44126	0.00776	-2.72392	-2.50845	-1.62137	CRYBB2P1	crystallin beta B2 pseudogene 1
210340_s_at	0.48903	0.0112	-2.5906	-2.80221	-1.64998	CSF2RA	colony stimulating factor 2 receptor alpha subunit
219049_at	0.59973	0.0252	-2.27657	-3.44425	-1.35141	CSGALNACT1	chondroitin sulfate N-acetylgalactosaminyltransferase 1
205958_x_at	0.16965	0.000624	3.54715	-0.43819	0.921619	CSHL1	chorionic somatomammotropin hormone like 1
207285_x_at	0.63747	0.0345	2.14751	-3.68708	1.06465	CSHL1	chorionic somatomammotropin hormone like 1
203575_at	0.66749	0.0414	2.06986	-3.82709	0.843294	CSNK2A2	casein kinase 2 alpha 2
214297_at	0.58624	0.022	-2.33176	-3.33661	-1.9301	CSPG4	chondroitin sulfate proteoglycan 4
225557_at	0.38305	0.00491	2.88484	-2.13769	0.839347	CSRNP1	cysteine and serine rich nuclear protein 1
231248_at	0.63747	0.0345	2.1469	-3.6882	1.5589	CST6	cystatin E/M
210140_at	0.26451	0.00194	-3.1936	-1.3789	-2.15016	CST7	cystatin F
212901_s_at	0.48984	0.0117	2.57528	-2.83516	1.05705	CSTF2T	cleavage stimulation factor subunit 2, tau variant
215549_x_at	0.48903	0.0114	2.58274	-2.81914	0.752038	CTAGE8///CTAGE4///CTAGE9	CTAGE family member 8///CTAGE family member 4///CTAGE family member 9
214355_x_at	0.47093	0.00954	2.64945	-2.67406	0.670128	CTAGE8///CTAGE4///CTAGE9///CTAGE15	CTAGE family member 8///CTAGE family member 4///CTAGE family member 9///CTAGE family member 15
232066_x_at	0.53268	0.0155	2.46858	-3.06014	0.545507	CTBP1-AS2	CTBP1 antisense RNA 2 (head to head)
210554_s_at	0.58043	0.0211	-2.34831	-3.3039	-0.677318	CTBP2	C-terminal binding protein 2
201220_x_at	0.64745	0.0368	-2.1194	-3.7383	-0.625443	CTBP2	C-terminal binding protein 2
225681_at	0.45543	0.00844	-2.6939	-2.57566	-1.81656	CTHRC1	collagen triple helix repeat containing 1
204302_s_at	0.52071	0.014	2.50743	-2.97917	0.763525	CTIF	cap binding complex dependent translation initiation factor
236341_at	0.66496	0.0408	-2.07572	-3.81668	-1.52038	CTLA4	cytotoxic T-lymphocyte associated protein 4
203081_at	0.48191	0.0104	2.61908	-2.74048	1.85023	CTNNBIP1	catenin beta interacting protein 1
202613_at	0.3454	0.00346	-3.00437	-1.85118	-0.867189	CTPS1	CTP synthase 1
213274_s_at	0.41399	0.00618	-2.80494	-2.32395	-1.22307	CTSB	cathepsin B
213275_x_at	0.43461	0.00729	-2.7464	-2.45769	-1.0753	CTSB	cathepsin B
200839_s_at	0.47093	0.00951	-2.65053	-2.67169	-0.782097	CTSB	cathepsin B
200838_at	0.55705	0.0175	-2.42024	-3.15937	-0.92282	CTSB	cathepsin B
227961_at	0.68399	0.046	-2.02322	-3.90897	-0.903754	CTSB	cathepsin B
225646_at	0.30244	0.0026	-3.09828	-1.61964	-1.14884	CTSC	cathepsin C
201487_at	0.62225	0.0294	-2.21389	-3.56375	-0.801901	CTSC	cathepsin C
202087_s_at	0.58143	0.0213	-2.34327	-3.31389	-1.20115	CTSL	cathepsin L
202901_x_at	0.53684	0.0158	-2.46054	-3.07676	-1.44038	CTSS	cathepsin S
232617_at	0.61089	0.0275	-2.24083	-3.51274	-1.28817	CTSS	cathepsin S
204470_at	0.38192	0.00452	-2.9134	-2.07009	-2.25738	CXCL1	C-X-C motif chemokine ligand 1
205242_at	0.2269	0.00128	-3.32674	-1.03334	-4.19929	CXCL13	C-X-C motif chemokine ligand 13
237038_at	0.6871	0.048	2.00478	-3.94086	2.02416	CXCL14	C-X-C motif chemokine ligand 14
215101_s_at	0.4028	0.00552	-2.84449	-2.23229	-3.29086	CXCL5	C-X-C motif chemokine ligand 5
214974_x_at	0.55467	0.0173	-2.4248	-3.1501	-2.41426	CXCL5	C-X-C motif chemokine ligand 5
202859_x_at	0.12362	0.00026	-3.8052	0.29323	-3.55235	CXCL8	C-X-C motif chemokine ligand 8
211506_s_at	0.45465	0.00829	-2.70037	-2.56122	-3.33189	CXCL8	C-X-C motif chemokine ligand 8
217028_at	0.08874	0.000126	-4.01016	0.89913	-2.6069	CXCR4	C-X-C motif chemokine receptor 4
209201_x_at	0.58043	0.021	-2.34876	-3.303	-1.53949	CXCR4	C-X-C motif chemokine receptor 4
211919_s_at	0.63634	0.0341	-2.15258	-3.67776	-1.17541	CXCR4	C-X-C motif chemokine receptor 4
206974_at	0.23334	0.00147	-3.28218	-1.15019	-1.39136	CXCR6	C-X-C motif chemokine receptor 6
215121_x_at	0.62529	0.0297	-2.20906	-3.57284	-2.72151	CYAT1///IGLV1-44///IGLC1	immunoglobulin lambda light chain-like///immunoglobulin lambda variable 1-44///immunoglobulin lambda constant 1
217200_x_at	0.55705	0.0176	2.41978	-3.16032	0.629462	CYB561	cytochrome b561
210816_s_at	0.62529	0.0305	2.19816	-3.59327	0.537012	CYB561	cytochrome b561
209164_s_at	0.68471	0.0472	2.01251	-3.92753	0.690366	CYB561	cytochrome b561
227981_at	0.57726	0.0205	2.35854	-3.28357	0.788248	CYB561D1	cytochrome b561 family member D1
209366_x_at	0.42824	0.00694	2.76408	-2.41755	0.993952	CYB5A	cytochrome b5 type A
207843_x_at	0.54551	0.0163	2.44851	-3.10154	0.911136	CYB5A	cytochrome b5 type A
217021_at	0.54646	0.0166	2.44048	-3.11803	1.46714	CYB5A	cytochrome b5 type A
215726_s_at	0.6386	0.0349	2.142	-3.69716	0.853696	CYB5A	cytochrome b5 type A
225804_at	0.58043	0.0211	2.34705	-3.3064	0.588947	CYB5D2	cytochrome b5 domain containing 2
202263_at	0.48191	0.0105	2.61475	-2.74992	0.792881	CYB5R1	cytochrome b5 reductase 1
1554574_a_at	0.58224	0.0215	2.3396	-3.32115	0.948935	CYB5R3	cytochrome b5 reductase 3
201885_s_at	0.62529	0.0311	2.19063	-3.60734	0.488829	CYB5R3	cytochrome b5 reductase 3
203922_s_at	0.66843	0.0419	-2.06444	-3.83669	-1.20645	CYBB	cytochrome b-245 beta chain
203923_s_at	0.68852	0.0491	-1.99512	-3.95747	-1.3788	CYBB	cytochrome b-245 beta chain
222453_at	0.59549	0.023	2.3135	-3.37247	1.24567	CYBRD1	cytochrome b reductase 1
215785_s_at	0.45465	0.00836	-2.69713	-2.56845	-1.23925	CYFIP2	cytoplasmic FMR1 interacting protein 2
220999_s_at	0.61089	0.0275	-2.241	-3.51243	-1.5723	CYFIP2	cytoplasmic FMR1 interacting protein 2
205676_at	0.24423	0.0016	-3.25508	-1.22067	-1.65731	CYP27B1	cytochrome P450 family 27 subfamily B member 1
206754_s_at	0.61167	0.0277	2.23806	-3.51802	1.50956	CYP2B7P///CYP2B6	cytochrome P450 family 2 subfamily B member 7, pseudogene///cytochrome P450 family 2 subfamily B member 6
205073_at	0.6386	0.035	2.14065	-3.69963	1.26969	CYP2J2	cytochrome P450 family 2 subfamily J member 2
1554853_at	0.61089	0.0273	-2.24403	-3.50665	-0.949472	CYP2U1	cytochrome P450 family 2 subfamily U member 1
1553977_a_at	0.51807	0.0138	2.51308	-2.96731	0.875916	CYP39A1	cytochrome P450 family 39 subfamily A member 1
244407_at	0.63605	0.0336	2.15764	-3.66847	0.881923	CYP39A1	cytochrome P450 family 39 subfamily A member 1
220432_s_at	0.68188	0.0455	2.02825	-3.90021	1.90255	CYP39A1	cytochrome P450 family 39 subfamily A member 1
205999_x_at	0.38305	0.00468	2.90162	-2.09805	1.39228	CYP3A4	cytochrome P450 family 3 subfamily A member 4
211440_x_at	0.42693	0.00677	2.77281	-2.39766	0.59807	CYP3A43	cytochrome P450 family 3 subfamily A member 43
211441_x_at	0.5748	0.0201	2.36677	-3.26717	1.1482	CYP3A43	cytochrome P450 family 3 subfamily A member 43
205765_at	0.37072	0.00417	2.94096	-2.00434	2.74627	CYP3A5	cytochrome P450 family 3 subfamily A member 5
214235_at	0.4139	0.00601	2.81443	-2.30205	1.68289	CYP3A5	cytochrome P450 family 3 subfamily A member 5
211843_x_at	0.20625	0.000973	3.4115	-0.80781	2.14549	CYP3A7-CYP3A51P	CYP3A7-CYP3A51P readthrough
1555497_a_at	0.02362	7.34e-06	4.76343	3.2935	1.80342	CYP4B1	cytochrome P450 family 4 subfamily B member 1
210096_at	0.14139	0.000395	3.68333	-0.05671	3.469	CYP4B1	cytochrome P450 family 4 subfamily B member 1
206539_s_at	0.37072	0.00411	2.94556	-1.99333	2.57702	CYP4F12	cytochrome P450 family 4 subfamily F member 12
210452_x_at	0.48903	0.0115	2.57899	-2.82721	1.87978	CYP4F2	cytochrome P450 family 4 subfamily F member 2
206515_at	0.54608	0.0165	2.44457	-3.10964	1.70371	CYP4F3	cytochrome P450 family 4 subfamily F member 3
210576_at	0.52071	0.014	2.50668	-2.98073	2.17008	CYP4F8	cytochrome P450 family 4 subfamily F member 8
1555989_at	0.33171	0.00323	3.02659	-1.79691	1.62144	DAAM1	dishevelled associated activator of morphogenesis 1
1569648_at	0.65217	0.0382	2.10417	-3.76579	1.13502	DACT2	dishevelled binding antagonist of beta catenin 2
215184_at	0.69118	0.0499	1.98811	-3.96949	1.05194	DAPK2	death associated protein kinase 2
204244_s_at	0.52728	0.015	-2.48146	-3.03341	-1.02485	DBF4	DBF4 zinc finger
206661_at	0.5268	0.0148	-2.48487	-3.02632	-1.54016	DBF4B	DBF4 zinc finger B
230488_s_at	0.24381	0.0016	-3.25651	-1.21695	-1.36158	DBH-AS1	DBH antisense RNA 1
209782_s_at	0.54616	0.0166	2.44189	-3.11514	0.735687	DBP	D-box binding PAR bZIP transcription factor
225676_s_at	0.66122	0.04	-2.08443	-3.80117	-0.660021	DCAF13	DDB1 and CUL4 associated factor 13
1553946_at	0.02285	5.85e-06	4.82084	3.48561	7.0436	DCD	dermcidin
212919_at	0.6271	0.0318	-2.1811	-3.62509	-0.63782	DCP2	decapping mRNA 2
203409_at	0.48903	0.0114	2.5852	-2.81384	1.02728	DDB2	damage specific DNA binding protein 2
205311_at	0.2142	0.00109	3.3775	-0.89879	2.0795	DDC	dopa decarboxylase
228281_at	0.26399	0.00193	-3.19617	-1.37234	-1.33524	DDIAS	DNA damage induced apoptosis suppressor
228057_at	0.69015	0.0497	1.98967	-3.96682	1.17597	DDIT4L	DNA damage inducible transcript 4 like
208159_x_at	0.67844	0.0443	-2.04031	-3.87917	-0.703281	DDX11	DEAD/H-box helicase 11
1557139_at	0.52071	0.014	-2.50697	-2.98014	-1.66746	DDX11-AS1	DDX11 antisense RNA 1
208895_s_at	0.5051	0.0128	-2.54061	-2.90915	-0.588639	DDX18	DEAD-box helicase 18
1562836_at	0.46831	0.00927	2.65983	-2.6512	0.956642	DDX6	DEAD-box helicase 6
230059_at	0.38305	0.00471	2.899	-2.10425	1.41562	DEAF1	DEAF1, transcription factor
243311_at	0.54616	0.0166	2.44124	-3.11648	1.59892	DEFB132	defensin beta 132
207431_s_at	0.29894	0.00253	3.1079	-1.59558	1.55004	DEGS1	delta 4-desaturase, sphingolipid 1
209250_at	0.66043	0.0399	2.08576	-3.79879	1.00214	DEGS1	delta 4-desaturase, sphingolipid 1
236496_at	0.56965	0.0196	2.3768	-3.24712	2.48826	DEGS2	delta 4-desaturase, sphingolipid 2
219763_at	0.26399	0.00193	-3.19609	-1.37253	-1.31971	DENND1A	DENN domain containing 1A
205684_s_at	0.61089	0.0272	2.24629	-3.50234	0.614373	DENND4C	DENN domain containing 4C
235545_at	0.45928	0.00891	-2.67446	-2.61886	-1.27117	DEPDC1	DEP domain containing 1
222958_s_at	0.63605	0.0336	-2.1584	-3.66708	-0.95164	DEPDC1	DEP domain containing 1
232278_s_at	0.67015	0.0423	-2.06031	-3.84399	-1.22632	DEPDC1	DEP domain containing 1
226980_at	0.55705	0.0175	-2.42017	-3.15951	-1.27823	DEPDC1B	DEP domain containing 1B
229719_s_at	0.46525	0.00914	-2.66505	-2.63967	-1.35333	DERL3	derlin 3
229721_x_at	0.56965	0.0196	-2.3766	-3.24752	-1.07132	DERL3	derlin 3
206752_s_at	0.6857	0.0473	-2.01147	-3.92933	-0.755286	DFFB	DNA fragmentation factor subunit beta
224327_s_at	0.50106	0.0124	2.55283	-2.88318	2.09381	DGAT2	diacylglycerol O-acyltransferase 2
226064_s_at	0.64774	0.0369	2.11907	-3.7389	1.92624	DGAT2	diacylglycerol O-acyltransferase 2
215725_at	0.59743	0.0248	-2.28292	-3.43199	-0.659272	DGCR11	DiGeorge syndrome critical region gene 11 (non-protein coding)
202099_s_at	0.65199	0.0378	2.10798	-3.75892	1.05372	DGCR2	DiGeorge syndrome critical region gene 2
203385_at	0.61089	0.0271	2.24674	-3.50149	0.914577	DGKA	diacylglycerol kinase alpha
216349_at	0.60497	0.0261	2.26247	-3.47139	0.55576	DGKH	diacylglycerol kinase eta
200862_at	0.40369	0.00554	2.84299	-2.23578	2.08291	DHCR24	24-dehydrocholesterol reductase
201791_s_at	0.60057	0.0253	2.27495	-3.44737	1.76937	DHCR7	7-dehydrocholesterol reductase
201790_s_at	0.62529	0.0306	2.19713	-3.59521	1.55236	DHCR7	7-dehydrocholesterol reductase
204800_s_at	0.64819	0.0371	2.11691	-3.74279	0.525782	DHRS12	dehydrogenase/reductase 12
220690_s_at	0.26306	0.00191	3.19993	-1.36273	0.910715	DHRS7B	dehydrogenase/reductase 7B
230871_at	0.63634	0.034	-2.15367	-3.67576	-0.671733	DHX30	DEAH-box helicase 30
1559039_at	0.38305	0.00485	-2.88896	-2.12797	-2.00132	DHX36	DEAH-box helicase 36
217246_s_at	0.62157	0.0292	2.21722	-3.55747	1.46666	DIAPH2	diaphanous related formin 2
210819_x_at	0.65379	0.0387	-2.0985	-3.77598	-1.1044	DIO2	deiodinase, iodothyronine, type II
229213_at	0.57626	0.0204	2.36201	-3.27667	0.491596	DIRC2	disrupted in renal carcinoma 2
224199_at	0.62529	0.0308	-2.19486	-3.59944	-1.0184	DKK2	dickkopf WNT signaling pathway inhibitor 2
206798_x_at	0.67129	0.0425	2.05863	-3.84695	0.794562	DLEC1	deleted in lung and esophageal cancer 1
216870_x_at	0.13995	0.000379	-3.69526	-0.0228	-1.28763	DLEU2	deleted in lymphocytic leukemia 2 (non-protein coding)
1569600_at	0.37118	0.00418	-2.9398	-2.00711	-1.77074	DLEU2	deleted in lymphocytic leukemia 2 (non-protein coding)
1556821_x_at	0.63747	0.0344	-2.14809	-3.68601	-0.892159	DLEU2	deleted in lymphocytic leukemia 2 (non-protein coding)
202514_at	0.68968	0.0496	1.99063	-3.96517	0.60022	DLG1	discs large MAGUK scaffold protein 1
228973_at	0.45339	0.00821	2.70387	-2.55341	1.79293	DLG2	discs large MAGUK scaffold protein 2
201681_s_at	0.63876	0.0352	2.13907	-3.70252	1.12112	DLG5	discs large MAGUK scaffold protein 5
1568736_s_at	0.24898	0.00167	-3.24192	-1.25474	-2.94531	DLGAP1	DLG associated protein 1
203764_at	0.20133	0.000913	-3.43116	-0.7549	-1.37962	DLGAP5	DLG associated protein 5
215210_s_at	0.36917	0.00404	2.95155	-1.97894	1.04573	DLST	dihydrolipoamide S-succinyltransferase
242138_at	0.60497	0.026	-2.26403	-3.46839	-1.81882	DLX1	distal-less homeobox 1
231778_at	0.61169	0.0277	2.23759	-3.51891	2.33695	DLX3	distal-less homeobox 3
234752_x_at	0.57726	0.0205	-2.35864	-3.28337	-1.83227	DMD	dystrophin
231790_at	0.68933	0.0494	1.99199	-3.96284	0.976381	DMGDH	dimethylglycine dehydrogenase
1553998_at	0.68399	0.0466	-2.01782	-3.91833	-0.97001	DMRTC1B///DMRTC1	DMRT like family C1B///DMRT like family C1
215761_at	0.4139	0.00596	-2.81768	-2.29454	-1.359	DMXL2	Dmx like 2
212820_at	0.62529	0.0311	-2.19074	-3.60714	-1.07113	DMXL2	Dmx like 2
213647_at	0.55705	0.0175	-2.42065	-3.15855	-0.807669	DNA2	DNA replication helicase/nuclease 2
242283_at	0.59549	0.0232	-2.31003	-3.37927	-1.33212	DNAH14	dynein axonemal heavy chain 14
1553470_at	0.51671	0.0137	-2.51563	-2.96193	-1.59113	DNAH17	dynein axonemal heavy chain 17
233052_at	0.15794	0.000511	3.60664	-0.27278	1.79157	DNAH8	dynein axonemal heavy chain 8
225061_at	0.6734	0.0431	2.05254	-3.85769	1.43197	DNAJA4	DnaJ heat shock protein family (Hsp40) member A4
223054_at	0.62157	0.0292	-2.21698	-3.55793	-0.562526	DNAJB11	DnaJ heat shock protein family (Hsp40) member B11
221782_at	0.61089	0.0274	-2.24213	-3.51028	-0.71707	DNAJC10	DnaJ heat shock protein family (Hsp40) member C10
225174_at	0.6875	0.0483	-2.00244	-3.9449	-0.553395	DNAJC10	DnaJ heat shock protein family (Hsp40) member C10
218976_at	0.3141	0.0029	-3.06297	-1.70736	-2.05558	DNAJC12	DnaJ heat shock protein family (Hsp40) member C12
239018_at	0.52594	0.0144	-2.49504	-3.00511	-1.59785	DNAJC30	DnaJ heat shock protein family (Hsp40) member C30
232798_at	0.68154	0.0453	-2.03077	-3.89583	-0.756667	DNAJC5B	DnaJ heat shock protein family (Hsp40) member C5 beta
204721_s_at	0.62828	0.032	-2.17815	-3.63056	-1.03877	DNAJC6	DnaJ heat shock protein family (Hsp40) member C6
212491_s_at	0.64467	0.0364	-2.12502	-3.72811	-0.412011	DNAJC8	DnaJ heat shock protein family (Hsp40) member C8
207192_at	0.68912	0.0494	1.99259	-3.96181	1.87188	DNASE1L2	deoxyribonuclease 1 like 2
226281_at	0.52697	0.0149	2.48361	-3.02894	1.90381	DNER	delta/notch like EGF repeat containing
212838_at	0.62157	0.0292	2.2172	-3.55751	0.628201	DNMBP	dynamin binding protein
201697_s_at	0.39631	0.00537	-2.85364	-2.21095	-0.768488	DNMT1	DNA (cytosine-5-)-methyltransferase 1
222640_at	0.10828	0.000199	-3.88062	0.51371	-1.17836	DNMT3A	DNA methyltransferase 3 alpha
205003_at	0.62529	0.0299	-2.20703	-3.57664	-1.08241	DOCK4	dedicator of cytokinesis 4
237470_at	0.10925	0.000204	-3.87442	0.49548	-2.26946	DOCK7	dedicator of cytokinesis 7
214054_at	0.57765	0.0206	-2.35746	-3.28573	-1.20577	DOK2	docking protein 2
207747_s_at	0.62529	0.03	2.20559	-3.57934	0.854308	DOK4	docking protein 4
209691_s_at	0.62529	0.031	2.19163	-3.60547	1.08306	DOK4	docking protein 4
209690_s_at	0.64467	0.0364	2.1241	-3.72977	0.792707	DOK4	docking protein 4
231599_x_at	0.62529	0.03	-2.20582	-3.57893	-0.750514	DPF1	double PHD fingers 1
233000_x_at	0.44641	0.00795	2.71523	-2.52797	1.50354	DPH3P1	diphthamide biosynthesis 3 pseudogene 1
1560404_a_at	0.4139	0.0059	-2.82139	-2.28597	-2.10151	DPH6	diphthamine biosynthesis 6
240301_at	0.58043	0.0211	-2.34698	-3.30653	-1.39149	DPPA2	developmental pluripotency associated 2
212792_at	0.49164	0.0119	-2.56884	-2.84898	-1.03045	DPY19L1	dpy-19 like 1
215143_at	0.59692	0.0247	-2.28529	-3.42739	-1.40177	DPY19L2P2	DPY19L2 pseudogene 2
1556826_s_at	0.63907	0.0353	-2.13715	-3.70603	-1.44403	DRAXIN	dorsal inhibitory axon guidance protein
218269_at	0.61474	0.0283	-2.23013	-3.53307	-0.485148	DROSHA	drosha ribonuclease III
219512_at	0.48903	0.0114	-2.58281	-2.81899	-0.693719	DSN1	DSN1 homolog, MIS12 kinetochore complex component
216918_s_at	0.67844	0.0442	2.04112	-3.87773	2.46627	DST	dystonin
218585_s_at	0.29894	0.00254	-3.10619	-1.59987	-1.4345	DTL	denticleless E3 ubiquitin protein ligase homolog
222680_s_at	0.58624	0.022	-2.33204	-3.33607	-1.00409	DTL	denticleless E3 ubiquitin protein ligase homolog
1553984_s_at	0.5915	0.0225	-2.32253	-3.35476	-0.535225	DTYMK	deoxythymidylate kinase
201044_x_at	0.50125	0.0125	2.54903	-2.89127	1.99655	DUSP1	dual specificity phosphatase 1
218845_at	0.59549	0.0236	2.30358	-3.39185	0.783673	DUSP22	dual specificity phosphatase 22
208892_s_at	0.59523	0.0228	-2.31664	-3.36633	-1.05475	DUSP6	dual specificity phosphatase 6
208893_s_at	0.63126	0.0328	-2.16846	-3.64851	-1.40284	DUSP6	dual specificity phosphatase 6
208891_at	0.63605	0.0337	-2.15711	-3.66945	-1.22567	DUSP6	dual specificity phosphatase 6
242881_x_at	0.09353	0.000147	-3.96661	0.76863	-2.76405	DUXAP10	double homeobox A pseudogene 10
239010_at	0.63634	0.034	-2.15329	-3.67646	-1.55562	DUXAP10	double homeobox A pseudogene 10
217976_s_at	0.6803	0.0449	2.03421	-3.88982	0.707386	DYNC1LI1	dynein cytoplasmic 1 light intermediate chain 1
238116_at	0.58043	0.0212	2.34627	-3.30795	1.98483	DYNLRB2	dynein light chain roadblock-type 2
218660_at	0.65803	0.0396	-2.08906	-3.7929	-0.853658	DYSF	dysferlin
203693_s_at	0.05017	4.22e-05	-4.30865	1.81815	-1.34477	E2F3	E2F transcription factor 3
203692_s_at	0.36778	0.00398	-2.95654	-1.96697	-0.928776	E2F3	E2F transcription factor 3
241725_at	0.68423	0.047	2.01417	-3.92466	0.772092	E2F7	E2F transcription factor 7
213787_s_at	0.63605	0.0338	2.15572	-3.672	1.09952	EBP	emopamil binding protein (sterol isomerase)
200789_at	0.38305	0.00461	2.90671	-2.08598	0.866333	ECH1	enoyl-CoA hydratase 1
218552_at	0.57378	0.02	2.36981	-3.2611	1.61388	ECHDC2	enoyl-CoA hydratase domain containing 2
219298_at	0.29779	0.00246	3.11659	-1.57383	1.43057	ECHDC3	enoyl-CoA hydratase domain containing 3
209759_s_at	0.62563	0.0315	2.18517	-3.61752	0.721106	ECI1	enoyl-CoA delta isomerase 1
206101_at	0.63634	0.034	2.15272	-3.67751	1.18669	ECM2	extracellular matrix protein 2
219787_s_at	0.6734	0.0431	-2.05177	-3.85904	-0.861188	ECT2	epithelial cell transforming 2
220156_at	0.4706	0.00939	2.65507	-2.6617	1.54566	EFCAB1	EF-hand calcium binding domain 1
201775_s_at	0.63755	0.0347	2.14453	-3.69253	0.476405	EFCAB14	EF-hand calcium binding domain 14
201778_s_at	0.68912	0.0494	1.99258	-3.96183	0.397249	EFCAB14	EF-hand calcium binding domain 14
211200_s_at	0.48191	0.0107	-2.60794	-2.76471	-1.28138	EFCAB2	EF-hand calcium binding domain 2
215328_at	0.60951	0.0268	2.25172	-3.49197	0.910503	EFR3B	EFR3 homolog B
210984_x_at	0.52865	0.0151	2.47911	-3.0383	1.65846	EGFR	epidermal growth factor receptor
211607_x_at	0.56481	0.0186	2.39808	-3.2043	1.80283	EGFR	epidermal growth factor receptor
201984_s_at	0.64113	0.0356	2.13431	-3.71121	1.57959	EGFR	epidermal growth factor receptor
201693_s_at	0.67844	0.0443	2.04044	-3.87892	0.981982	EGR1	early growth response 1
221870_at	0.56721	0.0189	2.39078	-3.21903	1.74729	EHD2	EH domain containing 2
45297_at	0.64265	0.0359	2.13067	-3.71783	0.902065	EHD2	EH domain containing 2
241267_at	0.60762	0.0265	-2.25616	-3.48349	-1.30844	EHD3	EH domain containing 3
216396_s_at	0.64444	0.0362	2.1264	-3.7256	0.570298	EI24	EI24, autophagy associated transmembrane protein
213294_at	0.48903	0.0115	-2.5797	-2.82569	-0.712107	EIF2AK2	eukaryotic translation initiation factor 2 alpha kinase 2
208725_at	0.66827	0.0417	-2.0666	-3.83287	-1.23173	EIF2S2	eukaryotic translation initiation factor 2 subunit beta
205321_at	0.68766	0.0489	1.99666	-3.95483	1.61146	EIF2S3	eukaryotic translation initiation factor 2 subunit gamma
200865_at	0.58245	0.0216	-2.33772	-3.32485	-1.6463	EIF3F	eukaryotic translation initiation factor 3 subunit F
219599_at	0.63747	0.0346	2.14552	-3.69071	0.751295	EIF4B	eukaryotic translation initiation factor 4B
238461_at	0.57409	0.0201	2.36767	-3.26537	1.15595	EIF4E3	eukaryotic translation initiation factor 4E family member 3
225941_at	0.64604	0.0366	2.12238	-3.73289	0.933276	EIF4E3	eukaryotic translation initiation factor 4E family member 3
225940_at	0.68683	0.0479	2.00571	-3.93926	0.753262	EIF4E3	eukaryotic translation initiation factor 4E family member 3
224645_at	0.08874	0.000126	4.00991	0.89839	0.959419	EIF4EBP2	eukaryotic translation initiation factor 4E binding protein 2
1570454_at	0.42467	0.00664	2.7794	-2.3826	1.48326	EIF4EBP2	eukaryotic translation initiation factor 4E binding protein 2
224653_at	0.54709	0.0167	2.4395	-3.12004	0.745349	EIF4EBP2	eukaryotic translation initiation factor 4E binding protein 2
208770_s_at	0.5915	0.0225	2.32305	-3.35376	0.472498	EIF4EBP2	eukaryotic translation initiation factor 4E binding protein 2
208769_at	0.68291	0.0457	2.02617	-3.90383	1.20312	EIF4EBP2	eukaryotic translation initiation factor 4E binding protein 2
201935_s_at	0.59549	0.0238	-2.30009	-3.39866	-0.4897	EIF4G3	eukaryotic translation initiation factor 4 gamma 3
206051_at	0.5688	0.0192	-2.38512	-3.23041	-1.32804	ELAVL4	ELAV like neuron-specific RNA binding protein 4
234904_x_at	0.68399	0.0466	-2.01762	-3.91868	-1.4573	ELAVL4	ELAV like neuron-specific RNA binding protein 4
221773_at	0.56833	0.0191	-2.38625	-3.22813	-0.754359	ELK3	ELK3, ETS transcription factor
1556618_at	0.65199	0.0377	-2.10906	-3.75699	-1.22776	ELK4	ELK4, ETS transcription factor
219517_at	0.38305	0.00464	2.9041	-2.09216	1.78965	ELL3	elongation factor for RNA polymerase II 3
219518_s_at	0.45465	0.00837	2.69685	-2.56908	1.33658	ELL3	elongation factor for RNA polymerase II 3
1557836_at	0.68399	0.0462	-2.02162	-3.91175	-1.24351	ELMOD2	ELMO domain containing 2
226286_at	0.6386	0.035	2.14125	-3.69852	1.02908	ELMOD3	ELMO domain containing 3
225980_at	0.55947	0.0179	2.41151	-3.17713	0.459089	ELMSAN1	ELM2 and Myb/SANT domain containing 1
219532_at	0.6875	0.0485	2.00079	-3.94774	3.00653	ELOVL4	ELOVL fatty acid elongase 4
228775_at	0.46831	0.00928	2.6593	-2.65237	0.566436	EMC3	ER membrane protein complex subunit 3
228307_at	0.66964	0.0422	2.06103	-3.84272	1.01105	EMILIN3	elastin microfibril interfacer 3
204398_s_at	0.20624	0.000958	3.41653	-0.79429	1.07511	EML2	echinoderm microtubule associated protein like 2
204399_s_at	0.62225	0.0293	2.21518	-3.56131	1.31229	EML2	echinoderm microtubule associated protein like 2
1568777_at	0.68072	0.045	-2.0335	-3.89106	-1.16603	EML5	echinoderm microtubule associated protein like 5
229011_at	0.35968	0.00386	2.96753	-1.94049	1.14717	EMP1	epithelial membrane protein 1
234233_s_at	0.41548	0.00631	2.79765	-2.34074	1.56329	EMP1	epithelial membrane protein 1
213895_at	0.52594	0.0144	2.49477	-3.00566	1.06661	EMP1	epithelial membrane protein 1
220559_at	0.61089	0.0273	2.24351	-3.50763	1.05223	EN1	engrailed homeobox 1
212570_at	0.38189	0.00451	2.91396	-2.06876	0.867498	ENDOD1	endonuclease domain containing 1
206605_at	0.6368	0.0342	2.15086	-3.68093	2.60827	ENDOU	endonuclease, poly(U) specific
204844_at	0.62529	0.031	-2.19119	-3.60629	-1.12138	ENPEP	glutamyl aminopeptidase
228585_at	0.38305	0.0046	-2.90719	-2.08484	-1.4915	ENTPD1	ectonucleoside triphosphate diphosphohydrolase 1
209473_at	0.42693	0.00681	-2.77045	-2.40305	-1.18026	ENTPD1	ectonucleoside triphosphate diphosphohydrolase 1
209474_s_at	0.57378	0.02	-2.36964	-3.26143	-1.22161	ENTPD1	ectonucleoside triphosphate diphosphohydrolase 1
207691_x_at	0.59692	0.0246	-2.28701	-3.42406	-1.07765	ENTPD1	ectonucleoside triphosphate diphosphohydrolase 1
200879_s_at	0.64957	0.0373	2.1142	-3.7477	0.828412	EPAS1	endothelial PAS domain protein 1
228259_s_at	0.59316	0.0227	2.31933	-3.36106	1.10099	EPB41L4A-AS1	EPB41L4A antisense RNA 1
223426_s_at	0.59549	0.0237	2.30212	-3.3947	0.792887	EPB41L4B	erythrocyte membrane protein band 4.1 like 4B
220161_s_at	0.62225	0.0294	2.21386	-3.5638	1.56	EPB41L4B	erythrocyte membrane protein band 4.1 like 4B
223427_s_at	0.64467	0.0364	2.12494	-3.72824	1.13255	EPB41L4B	erythrocyte membrane protein band 4.1 like 4B
210753_s_at	0.58224	0.0214	2.3415	-3.31738	1.0018	EPHB1	EPH receptor B1
230425_at	0.61089	0.0274	2.24208	-3.51036	1.03157	EPHB1	EPH receptor B1
211165_x_at	0.67846	0.0443	-2.03988	-3.87991	-1.49681	EPHB2	EPH receptor B2
204718_at	0.58706	0.0221	2.33023	-3.33963	1.90888	EPHB6	EPH receptor B6
203464_s_at	0.45928	0.00892	2.67382	-2.62028	0.986357	EPN2-IT1///EPN2	EPN2 intronic transcript 1///epsin 2
234552_at	0.61169	0.0278	2.23746	-3.51917	1.71908	EPPK1	epiplakin 1
208156_x_at	0.61656	0.0285	2.22693	-3.53914	1.25505	EPPK1	epiplakin 1
232164_s_at	0.66131	0.0401	2.08281	-3.80406	2.88443	EPPK1	epiplakin 1
231926_at	0.6734	0.0432	2.05077	-3.86081	0.486091	EPS15L1	epidermal growth factor receptor pathway substrate 15 like 1
218778_x_at	0.45465	0.00837	2.69706	-2.56862	1.4138	EPS8L1	EPS8 like 1
218779_x_at	0.5233	0.0141	2.5028	-2.98887	1.62486	EPS8L1	EPS8 like 1
221665_s_at	0.55155	0.0169	2.43458	-3.13011	2.38792	EPS8L1	EPS8 like 1
91826_at	0.56721	0.019	2.38879	-3.22303	1.89614	EPS8L1	EPS8 like 1
221655_x_at	0.60111	0.0254	2.27383	-3.44954	1.72934	EPS8L1	EPS8 like 1
227609_at	0.26264	0.00189	-3.2032	-1.35435	-1.66415	EPSTI1	epithelial stromal interaction 1 (breast)
235820_at	0.62529	0.0302	-2.20238	-3.58536	-0.943565	ERC1	ELKS/RAB6-interacting/CAST family member 1
213938_at	0.6875	0.0485	-2.00018	-3.94878	-1.61901	ERC2	ELKS/RAB6-interacting/CAST family member 2
228131_at	0.65379	0.0386	2.09917	-3.77477	0.759755	ERCC1	ERCC excision repair 1, endonuclease non-catalytic subunit
230108_at	0.48191	0.0107	2.60739	-2.76588	0.446556	ERCC6	ERCC excision repair 6, chromatin remodeling factor
219650_at	0.61083	0.027	-2.24932	-3.49656	-0.992737	ERCC6L	ERCC excision repair 6 like, spindle assembly checkpoint helicase
1554978_at	0.61083	0.027	-2.24933	-3.49655	-1.08669	ERICH1-AS1	ERICH1 antisense RNA 1
231911_at	0.57382	0.02	-2.3682	-3.26432	-1.26425	ERMN	ermin
218342_s_at	0.62529	0.0297	2.20927	-3.57243	0.472541	ERMP1	endoplasmic reticulum metallopeptidase 1
222139_at	0.56721	0.019	-2.38856	-3.2235	-1.33127	ERV3-2	endogenous retrovirus group 3 member 2
1553352_x_at	0.35505	0.0037	-2.98127	-1.90729	-1.22441	ERVW-1	endogenous retrovirus group W member 1
235178_x_at	0.38696	0.00509	-2.87283	-2.16597	-2.10022	ESCO2	establishment of sister chromatid cohesion N-acetyltransferase 2
208394_x_at	0.62819	0.032	-2.17836	-3.63017	-1.23473	ESM1	endothelial cell specific molecule 1
204817_at	0.47093	0.00955	-2.64894	-2.67518	-0.889323	ESPL1	extra spindle pole bodies like 1, separase
38158_at	0.65379	0.0388	-2.09768	-3.77745	-0.631541	ESPL1	extra spindle pole bodies like 1, separase
223549_s_at	0.53258	0.0154	2.46991	-3.05738	1.64832	ESPN	espin
203193_at	0.16365	0.000579	3.56935	-0.37668	0.904066	ESRRA	estrogen related receptor alpha
1569792_a_at	0.65309	0.0383	2.10238	-3.76902	0.465598	ETFBKMT	electron transfer flavoprotein beta subunit lysine methyltransferase
33494_at	0.43102	0.00716	2.75293	-2.4429	1.09538	ETFDH	electron transfer flavoprotein dehydrogenase
205530_at	0.48367	0.0109	2.6017	-2.77822	0.947848	ETFDH	electron transfer flavoprotein dehydrogenase
227200_at	0.68188	0.0455	2.02883	-3.8992	0.538003	ETV3	ETS variant 3
211603_s_at	0.64154	0.0357	-2.13269	-3.71416	-1.57537	ETV4	ETS variant 4
227188_at	0.68399	0.0467	2.01734	-3.91917	1.25696	EVA1C	eva-1 homolog C
226411_at	0.61363	0.028	2.23411	-3.52552	0.945835	EVI5L	ecotropic viral integration site 5 like
209214_s_at	0.46831	0.00928	-2.65929	-2.65239	-0.479195	EWSR1	EWS RNA binding protein 1
205521_at	0.16244	0.000561	-3.57881	-0.35042	-1.7694	EXOG	endo/exonuclease (5'-3'), endonuclease G-like
1559044_at	0.48903	0.0116	-2.57766	-2.83005	-1.72764	EXOSC1	exosome component 1
209527_at	0.43877	0.0077	-2.72669	-2.50221	-0.642333	EXOSC2	exosome component 2
205200_at	0.45018	0.0081	2.70862	-2.54279	2.24657	EXOSC7///CLEC3B	exosome component 7///C-type lectin domain family 3 member B
214734_at	0.46734	0.00921	2.66228	-2.6458	1.94516	EXPH5	exophilin 5
213929_at	0.56481	0.0186	2.39803	-3.20441	2.26998	EXPH5	exophilin 5
203358_s_at	0.48489	0.0109	-2.59985	-2.78222	-0.726428	EZH2	enhancer of zeste 2 polycomb repressive complex 2 subunit
234963_s_at	0.2067	0.00102	3.39686	-0.84705	1.56823	FA2H	fatty acid 2-hydroxylase
219429_at	0.63126	0.0325	2.17161	-3.64269	1.64663	FA2H	fatty acid 2-hydroxylase
205892_s_at	0.38037	0.00447	2.91694	-2.06167	1.55344	FABP1	fatty acid binding protein 1
235978_at	0.06218	6.25e-05	4.20269	1.48716	3.0178	FABP4	fatty acid binding protein 4
203980_at	0.25108	0.00169	3.23744	-1.2663	3.2365	FABP4	fatty acid binding protein 4
205029_s_at	0.60712	0.0264	2.25806	-3.47984	2.9436	FABP7	fatty acid binding protein 7
205030_at	0.62529	0.0301	2.20366	-3.58296	2.15963	FABP7	fatty acid binding protein 7
232990_at	0.66827	0.0417	2.06679	-3.83252	1.24262	FAM104B	family with sequence similarity 104 member B
209074_s_at	0.43493	0.00746	2.73812	-2.47642	2.2219	FAM107A	family with sequence similarity 107 member A
226504_at	0.52388	0.0142	-2.50177	-2.99102	-0.684244	FAM109B	family with sequence similarity 109 member B
226584_s_at	0.68766	0.0488	1.99766	-3.95312	1.3124	FAM110A	family with sequence similarity 110 member A
226475_at	0.6875	0.0482	-2.00303	-3.94389	-0.729806	FAM118A	family with sequence similarity 118 member A
226443_at	0.68399	0.0468	2.01592	-3.92162	0.390215	FAM122A	family with sequence similarity 122A
230519_at	0.59549	0.0234	-2.30714	-3.38491	-1.38832	FAM124A	family with sequence similarity 124 member A
1569422_at	0.60481	0.026	-2.26449	-3.46752	-1.08346	FAM129C	family with sequence similarity 129 member C
213663_s_at	0.37072	0.00413	2.94386	-1.9974	2.22422	FAM134B	family with sequence similarity 134 member B
202972_s_at	0.6338	0.033	2.16546	-3.65405	0.726332	FAM13A	family with sequence similarity 13 member A
213458_at	0.65379	0.0386	2.09941	-3.77435	1.26748	FAM149B1	family with sequence similarity 149 member B1
238018_at	0.47653	0.00976	2.64102	-2.69257	1.88943	FAM150B	family with sequence similarity 150 member B
1564467_at	0.47863	0.01	-2.63227	-2.71171	-1.50826	FAM161A	family with sequence similarity 161 member A
239090_at	0.5268	0.0148	-2.48439	-3.02732	-1.49316	FAM161A	family with sequence similarity 161 member A
222095_s_at	0.29844	0.00248	-3.11459	-1.57885	-1.55592	FAM163A	family with sequence similarity 163 member A
233971_at	0.59549	0.0232	2.30946	-3.38038	1.28077	FAM166A	family with sequence similarity 166 member A
1563254_a_at	0.5826	0.0217	2.33713	-3.32603	1.5632	FAM170B-AS1	FAM170B antisense RNA 1
226752_at	0.58043	0.0212	2.34652	-3.30745	0.856086	FAM174A	family with sequence similarity 174 member A
213900_at	0.63628	0.0339	2.15413	-3.67493	0.727078	FAM189A2	family with sequence similarity 189 member A2
226804_at	0.6734	0.0431	-2.052	-3.85864	-1.73358	FAM20A	family with sequence similarity 20 member A
232662_x_at	0.52071	0.0139	2.50813	-2.9777	1.26113	FAM213A	family with sequence similarity 213 member A
224435_at	0.52852	0.015	2.47945	-3.0376	1.17591	FAM213A	family with sequence similarity 213 member A
228155_at	0.63126	0.0328	2.16847	-3.64849	0.808427	FAM213A	family with sequence similarity 213 member A
225313_at	0.62857	0.0321	-2.17777	-3.63127	-0.593527	FAM217B	family with sequence similarity 217 member B
224798_s_at	0.68314	0.0458	2.0259	-3.9043	0.701467	FAM219B	family with sequence similarity 219 member B
216786_at	0.58043	0.0211	-2.34816	-3.30419	-1.30244	FAM224A	family with sequence similarity 224 member A (non-protein coding)
229059_at	0.24677	0.00164	-3.24839	-1.23799	-2.21976	FAM225B///FAM225A	family with sequence similarity 225 member B (non-protein coding)///family with sequence similarity 225 member A (non-protein coding)
231386_at	0.56721	0.019	2.38911	-3.22239	1.44444	FAM228A	family with sequence similarity 228 member A
229390_at	0.15293	0.000462	-3.63665	-0.18862	-2.89994	FAM26F	family with sequence similarity 26 member F
229391_s_at	0.45764	0.00858	-2.68797	-2.58888	-2.30232	FAM26F	family with sequence similarity 26 member F
229518_at	0.64046	0.0355	2.13536	-3.70929	1.94029	FAM46B	family with sequence similarity 46 member B
230276_at	0.53813	0.0159	-2.45798	-3.08204	-1.53508	FAM49A	family with sequence similarity 49 member A
217916_s_at	0.54579	0.0164	-2.44627	-3.10614	-0.699709	FAM49B	family with sequence similarity 49 member B
218898_at	0.26264	0.00186	3.20804	-1.34196	1.17128	FAM57A	family with sequence similarity 57 member A
225834_at	0.38892	0.00513	-2.86977	-2.17316	-1.13128	FAM72A///FAM72D///FAM72B///FAM72C	family with sequence similarity 72 member A///family with sequence similarity 72 member D///family with sequence similarity 72 member B///family with sequence similarity 72 member C
235269_at	0.60481	0.0259	2.26515	-3.46623	1.35333	FAM83F	family with sequence similarity 83 member F
228587_at	0.68968	0.0496	1.99069	-3.96507	1.68218	FAM83G	family with sequence similarity 83 member G
233643_at	0.61089	0.0271	2.24774	-3.49958	0.996348	FAM90A2P///FAM90A25P///FAM86B3P///FAM90A1	family with sequence similarity 90, member A2 pseudogene///family with sequence similarity 90, member A7 pseudogene///family with sequence similarity 86, member A pseudogene///family with sequence similarity 90 member A1
224779_s_at	0.63747	0.0347	-2.14529	-3.69113	-0.692763	FAM96A	family with sequence similarity 96 member A
1553625_at	0.59692	0.0245	-2.28771	-3.4227	-1.73953	FAM98B	family with sequence similarity 98 member B
227951_s_at	0.50106	0.0125	2.54972	-2.88979	0.752997	FAM98C	family with sequence similarity 98 member C
203806_s_at	0.68464	0.0471	-2.01297	-3.92673	-1.33442	FANCA	Fanconi anemia complementation group A
242560_at	0.26264	0.00184	-3.21034	-1.33606	-1.09524	FANCD2	Fanconi anemia complementation group D2
213008_at	0.29911	0.00256	-3.10389	-1.60561	-1.19212	FANCI	Fanconi anemia complementation group I
213007_at	0.30244	0.00263	-3.095	-1.62781	-1.12635	FANCI	Fanconi anemia complementation group I
220615_s_at	0.61089	0.0276	2.24024	-3.51388	1.82123	FAR2	fatty acyl-CoA reductase 2
239108_at	0.63634	0.034	2.15352	-3.67605	1.62861	FAR2	fatty acyl-CoA reductase 2
226809_at	0.64467	0.0364	-2.12418	-3.72962	-1.65752	FAR2P3///FAR2P2	fatty acyl-CoA reductase 2 pseudogene 3///fatty acyl-CoA reductase 2 pseudogene 2
216252_x_at	0.45465	0.0083	2.70006	-2.56191	0.966512	FAS	Fas cell surface death receptor
215719_x_at	0.47093	0.0095	2.65081	-2.67106	1.21675	FAS	Fas cell surface death receptor
212218_s_at	0.63605	0.0338	2.15617	-3.67117	1.10205	FASN	fatty acid synthase
220751_s_at	0.52071	0.0139	2.5084	-2.97713	1.25374	FAXDC2	fatty acid hydroxylase domain containing 2
227641_at	0.63126	0.0324	2.17369	-3.63883	0.787136	FBXL16	F-box and leucine rich repeat protein 16
219208_at	0.48903	0.0115	-2.58011	-2.82479	-1.44406	FBXO11	F-box protein 11
219305_x_at	0.66856	0.0419	2.064	-3.83748	0.725909	FBXO2	F-box protein 2
235169_at	0.59692	0.0247	2.28559	-3.42681	1.09912	FBXO27	F-box protein 27
236525_at	0.65777	0.0394	2.09036	-3.79057	1.16253	FBXO36	F-box protein 36
221813_at	0.59549	0.0236	2.30257	-3.39382	0.413789	FBXO42	F-box protein 42
1554806_a_at	0.35505	0.00371	2.98044	-1.9093	0.757826	FBXO8	F-box protein 8
223240_at	0.63634	0.034	2.15278	-3.6774	0.638172	FBXO8	F-box protein 8
241736_at	0.65345	0.0384	2.10148	-3.77064	0.909666	FBXW2	F-box and WD repeat domain containing 2
221519_at	0.52391	0.0142	2.50108	-2.99248	0.581763	FBXW4	F-box and WD repeat domain containing 4
222729_at	0.20625	0.000991	3.40608	-0.82235	1.03201	FBXW7	F-box and WD repeat domain containing 7
218751_s_at	0.4565	0.00853	2.69017	-2.58397	1.59319	FBXW7	F-box and WD repeat domain containing 7
229419_at	0.55098	0.0168	2.43584	-3.12754	1.29251	FBXW7	F-box and WD repeat domain containing 7
231883_at	0.60642	0.0263	-2.25968	-3.47673	-1.2566	FBXW8	F-box and WD repeat domain containing 8
1554899_s_at	0.58383	0.0218	-2.33476	-3.33069	-2.06461	FCER1G	Fc fragment of IgE receptor Ig
204232_at	0.62529	0.03	-2.20478	-3.58087	-1.65726	FCER1G	Fc fragment of IgE receptor Ig
214511_x_at	0.61089	0.0274	-2.24304	-3.50854	-1.75984	FCGR1B	Fc fragment of IgG receptor Ib
216950_s_at	0.47325	0.00966	-2.64485	-2.68416	-1.73417	FCGR1CP///FCGR1B///FCGR1A	Fc fragment of IgG receptor Ic, pseudogene///Fc fragment of IgG receptor Ib///Fc fragment of IgG receptor Ia
203561_at	0.57382	0.02	-2.36829	-3.26413	-1.84623	FCGR2A	Fc fragment of IgG receptor IIa
204007_at	0.62529	0.0313	-2.18791	-3.61242	-1.13543	FCGR3B	Fc fragment of IgG receptor IIIb
204006_s_at	0.59549	0.0229	-2.31446	-3.37059	-1.96512	FCGR3B///FCGR3A	Fc fragment of IgG receptor IIIb///Fc fragment of IgG receptor IIIa
238452_at	0.23593	0.00151	-3.2747	-1.16967	-2.23314	FCRLB	Fc receptor like B
223175_s_at	0.57626	0.0204	2.36191	-3.27686	0.532516	FEM1A	fem-1 homolog A
204767_s_at	0.22026	0.0012	-3.34742	-0.97871	-1.0912	FEN1	flap structure-specific endonuclease 1
1553906_s_at	0.59644	0.024	-2.29574	-3.40711	-1.10261	FGD2	FYVE, RhoGEF and PH domain containing 2
1565751_at	0.63541	0.0333	-2.16155	-3.66127	-0.973063	FGD2	FYVE, RhoGEF and PH domain containing 2
230351_at	0.6287	0.0321	2.17727	-3.63219	0.813288	FGF14-AS2	FGF14 antisense RNA 2
221433_at	0.61089	0.0271	-2.24682	-3.50134	-1.06989	FGF21	fibroblast growth factor 21
221315_s_at	0.67293	0.0429	2.05366	-3.85572	1.22175	FGF22	fibroblast growth factor 22
205588_s_at	0.64467	0.0364	-2.12468	-3.72871	-0.643374	FGFR1OP	FGFR1 oncogene partner
1554961_at	0.15989	0.000528	3.59699	-0.29976	1.05036	FGFR4	fibroblast growth factor receptor 4
201539_s_at	0.05908	5.83e-05	4.22158	1.54578	2.67527	FHL1	four and a half LIM domains 1
210299_s_at	0.09554	0.000156	3.95102	0.72212	2.65743	FHL1	four and a half LIM domains 1
210298_x_at	0.15574	0.000481	3.62486	-0.22174	3.53492	FHL1	four and a half LIM domains 1
214505_s_at	0.19315	0.000851	3.45266	-0.69676	3.18267	FHL1	four and a half LIM domains 1
201540_at	0.29393	0.00234	3.1328	-1.53311	2.03926	FHL1	four and a half LIM domains 1
232186_at	0.41438	0.00624	2.80161	-2.33162	1.53211	FITM2	fat storage inducing transmembrane protein 2
219117_s_at	0.38305	0.00462	-2.90621	-2.08716	-1.61057	FKBP11	FK506 binding protein 11
219118_at	0.62529	0.0313	-2.18786	-3.61251	-1.38433	FKBP11	FK506 binding protein 11
204560_at	0.16365	0.000583	3.56735	-0.38223	3.47407	FKBP5	FK506 binding protein 5
224856_at	0.38305	0.00463	2.90506	-2.08989	1.32264	FKBP5	FK506 binding protein 5
224840_at	0.51807	0.0138	2.51317	-2.9671	1.20188	FKBP5	FK506 binding protein 5
215645_at	0.62529	0.0314	-2.18619	-3.61562	-0.674504	FLCN	folliculin
233210_at	0.50973	0.0132	-2.52895	-2.93386	-1.3724	FLJ12120	uncharacterized LOC388439
235291_s_at	0.43542	0.00749	-2.73656	-2.47995	-1.40059	FLJ32255	uncharacterized LOC643977
204789_at	0.66131	0.0401	-2.08298	-3.80376	-1.19724	FMNL1	formin like 1
226184_at	0.48191	0.0105	-2.61257	-2.75464	-1.14844	FMNL2	formin like 2
238823_at	0.42523	0.00667	-2.77775	-2.38636	-1.1466	FMNL3	formin like 3
227844_at	0.43057	0.00712	-2.75472	-2.43883	-1.34285	FMNL3	formin like 3
230640_at	0.59549	0.0236	-2.3035	-3.39201	-1.14564	FMNL3	formin like 3
205776_at	0.40638	0.00563	2.83771	-2.24809	0.93019	FMO5	flavin containing monooxygenase 5
211719_x_at	0.1274	0.000285	-3.77775	0.21373	-1.83272	FN1	fibronectin 1
212464_s_at	0.13842	0.000349	-3.719	0.04491	-1.94572	FN1	fibronectin 1
210495_x_at	0.15293	0.000442	-3.64968	-0.15191	-1.85923	FN1	fibronectin 1
216442_x_at	0.16055	0.000538	-3.59134	-0.31551	-1.91702	FN1	fibronectin 1
204437_s_at	0.43622	0.00757	2.7329	-2.48822	0.719737	FOLR1	folate receptor 1
202768_at	0.60395	0.0257	2.26897	-3.4589	2.13462	FOSB	FosB proto-oncogene, AP-1 transcription factor subunit
214520_at	0.1948	0.000876	-3.44377	-0.72083	-1.92673	FOXC2	forkhead box C2
208006_at	0.41747	0.00639	2.79307	-2.35127	1.34504	FOXI1	forkhead box I1
202580_x_at	0.12194	0.000239	-3.82933	0.36345	-2.04114	FOXM1	forkhead box M1
241984_at	0.10357	0.000182	3.90602	0.58861	0.921996	FOXN3	forkhead box N3
222494_at	0.47453	0.00971	2.64288	-2.68849	1.26664	FOXN3	forkhead box N3
218031_s_at	0.5328	0.0156	2.46664	-3.06416	1.54304	FOXN3	forkhead box N3
205022_s_at	0.62092	0.0289	2.221	-3.55034	1.28585	FOXN3	forkhead box N3
230790_x_at	0.66496	0.0408	2.07625	-3.81574	0.944973	FOXN3	forkhead box N3
1555352_at	0.54551	0.0164	2.44705	-3.10454	1.39635	FOXP2	forkhead box P2
235201_at	0.55398	0.0172	2.42731	-3.14497	1.5296	FOXP2	forkhead box P2
243278_at	0.59549	0.023	2.31321	-3.37303	2.29907	FOXP2	forkhead box P2
227475_at	0.45018	0.00811	2.70825	-2.54361	2.28022	FOXQ1	forkhead box Q1
229731_at	0.43057	0.0071	-2.75585	-2.43627	-1.22093	FOXS1	forkhead box S1
205119_s_at	0.59549	0.0237	-2.30195	-3.39504	-1.51785	FPR1	formyl peptide receptor 1
230422_at	0.65944	0.0397	-2.08719	-3.79625	-1.33064	FPR3	formyl peptide receptor 3
243935_at	0.68399	0.0462	-2.02146	-3.91202	-1.35959	FRAS1	Fraser extracellular matrix complex subunit 1
209864_at	0.26264	0.00182	3.21428	-1.32593	0.868696	FRAT2	frequently rearranged in advanced T-cell lymphomas 2
234949_at	0.64718	0.0368	-2.12035	-3.73657	-0.953519	FRG1BP	FSHD region gene 1 family member B, pseudogene
214318_s_at	0.6659	0.0411	2.07218	-3.82297	0.813802	FRY	FRY microtubule binding protein
242586_at	0.61089	0.0276	-2.24032	-3.51372	-1.08607	FSD1L	fibronectin type III and SPRY domain containing 1 like
214489_at	0.60497	0.0262	2.26144	-3.47337	1.11527	FSHB	follicle stimulating hormone beta subunit
239020_at	0.63605	0.0338	2.15617	-3.67117	0.445466	FUT10	fucosyltransferase 10
242889_x_at	0.22327	0.00123	-3.33923	-1.00038	-1.20016	FUT8-AS1	FUT8 antisense RNA 1
235960_at	0.61145	0.0276	-2.23916	-3.51593	-0.777353	FXR1	FMR1 autosomal homolog 1
211794_at	0.31559	0.00294	-3.05843	-1.71858	-2.50604	FYB	FYN binding protein
211795_s_at	0.59644	0.0242	-2.29327	-3.41192	-1.48479	FYB	FYN binding protein
227266_s_at	0.59654	0.0243	-2.29197	-3.41445	-1.47046	FYB	FYN binding protein
210220_at	0.20625	0.000966	-3.41392	-0.80129	-2.67875	FZD2	frizzled class receptor 2
218665_at	0.56622	0.0188	2.39375	-3.21303	0.869406	FZD4	frizzled class receptor 4
225998_at	0.67844	0.0442	2.04141	-3.87723	0.521295	GAB1	GRB2 associated binding protein 1
208868_s_at	0.53268	0.0155	2.46797	-3.06139	0.942934	GABARAPL1	GABA type A receptor associated protein like 1
208869_s_at	0.67958	0.0448	2.03538	-3.88777	0.622211	GABARAPL1	GABA type A receptor associated protein like 1
204618_s_at	0.42693	0.00685	-2.7687	-2.40702	-0.669765	GABPB1	GA binding protein transcription factor beta subunit 1
228466_at	0.66496	0.0407	2.07648	-3.81533	0.530497	GABPB2	GA binding protein transcription factor beta subunit 2
1569689_s_at	0.54436	0.0162	2.45102	-3.09639	1.27672	GABRB3	gamma-aminobutyric acid type A receptor beta3 subunit
205044_at	0.41524	0.00627	2.79994	-2.33548	2.40846	GABRP	gamma-aminobutyric acid type A receptor pi subunit
202280_at	0.52594	0.0144	2.49503	-3.00513	0.916576	GAK	cyclin G associated kinase
214240_at	0.57967	0.0207	2.3546	-3.29142	2.21194	GAL	galanin and GMAP prepropeptide
1552474_a_at	0.58625	0.022	2.33156	-3.33702	1.42253	GAMT	guanidinoacetate N-methyltransferase
205354_at	0.59549	0.0233	2.30894	-3.38138	1.5426	GAMT	guanidinoacetate N-methyltransferase
228567_at	0.38657	0.00507	2.87411	-2.16295	2.12816	GAN	gigaxonin
232015_at	0.65199	0.0378	-2.10827	-3.7584	-1.19404	GAREM2	GRB2 associated regulator of MAPK1 subtype 2
210005_at	0.55232	0.0171	-2.43096	-3.13751	-0.664763	GART	phosphoribosylglycinamide formyltransferase, phosphoribosylglycinamide synthetase, phosphoribosylaminoimidazole synthetase
230097_at	0.60481	0.026	-2.2645	-3.46749	-0.923856	GART	phosphoribosylglycinamide formyltransferase, phosphoribosylglycinamide synthetase, phosphoribosylaminoimidazole synthetase
212378_at	0.61363	0.0281	-2.23239	-3.52878	-0.572591	GART	phosphoribosylglycinamide formyltransferase, phosphoribosylglycinamide synthetase, phosphoribosylaminoimidazole synthetase
204456_s_at	0.63605	0.0336	2.15808	-3.66765	1.82127	GAS1	growth arrest specific 1
1556936_at	0.65062	0.0375	2.11232	-3.7511	1.21688	GAS1RR	GAS1 adjacent regulatory RNA
208258_s_at	0.50828	0.0131	2.5325	-2.92634	1.19515	GAS2L1	growth arrest specific 2 like 1
209729_at	0.64317	0.036	2.12894	-3.72098	0.604651	GAS2L1	growth arrest specific 2 like 1
31874_at	0.65759	0.0394	2.09091	-3.78959	0.668896	GAS2L1	growth arrest specific 2 like 1
1598_g_at	0.29779	0.00243	3.12112	-1.56246	1.14525	GAS6	growth arrest specific 6
202177_at	0.48191	0.0103	2.61972	-2.7391	1.78952	GAS6	growth arrest specific 6
240192_at	0.65379	0.0388	2.09771	-3.77739	1.20188	GATA3-AS1	GATA3 antisense RNA 1
234294_x_at	0.48903	0.0115	2.58168	-2.82141	0.597628	GATAD2A	GATA zinc finger domain containing 2A
231686_at	0.26264	0.00183	3.21214	-1.33143	1.48193	GATM	glycine amidinotransferase
216733_s_at	0.59549	0.0229	2.31529	-3.36898	1.30864	GATM	glycine amidinotransferase
230787_at	0.26451	0.00195	-3.19258	-1.38152	-1.13272	GBAT2	glioblastoma multiforme-associated transcript 2
229625_at	0.08835	0.000118	-4.02837	0.95399	-2.76198	GBP5	guanylate binding protein 5
238581_at	0.65083	0.0376	-2.11089	-3.75369	-1.65164	GBP5	guanylate binding protein 5
205164_at	0.64975	0.0373	-2.11395	-3.74815	-1.48206	GCAT	glycine C-acetyltransferase
220053_at	0.38305	0.00471	-2.89956	-2.10292	-0.852909	GDF3	growth differentiation factor 3
220291_at	0.05231	4.86e-05	4.27111	1.70031	3.00795	GDPD2	glycerophosphodiester phosphodiesterase domain containing 2
219085_s_at	0.65199	0.0378	2.10827	-3.7584	1.05011	GEMIN7	gem nuclear organelle associated protein 7
237869_at	0.54616	0.0166	2.44111	-3.11673	1.31266	GGACT	gamma-glutamylamine cyclotransferase
235413_at	0.57532	0.0202	-2.366	-3.26871	-0.672025	GGCX	gamma-glutamyl carboxylase
236225_at	0.59692	0.0246	2.28658	-3.42489	2.3003	GGT6	gamma-glutamyltransferase 6
211739_x_at	0.62614	0.0316	2.18343	-3.62076	0.790122	GH1///CSHL1///CSH2///CSH1	growth hormone 1///chorionic somatomammotropin hormone like 1///chorionic somatomammotropin hormone 2///chorionic somatomammotropin hormone 1
1554510_s_at	0.6857	0.0473	2.0114	-3.92945	0.512051	GHITM	growth hormone inducible transmembrane protein
205498_at	0.45928	0.00877	2.67997	-2.60666	1.82813	GHR	growth hormone receptor
228452_at	0.21917	0.00113	3.36514	-0.93169	0.915734	GID4	GID complex subunit 4 homolog
228071_at	0.68613	0.0474	-2.01018	-3.93155	-1.0919	GIMAP7	GTPase, IMAP family member 7
225576_at	0.66914	0.0421	2.06247	-3.84017	0.586901	GINM1	glycoprotein integral membrane 1
206102_at	0.45661	0.00855	-2.68913	-2.58629	-1.11517	GINS1	GINS complex subunit 1
221521_s_at	0.1274	0.000282	-3.78077	0.22246	-1.61231	GINS2	GINS complex subunit 2
236548_at	0.52728	0.015	2.48084	-3.03471	1.61849	GIPC2	GIPC PDZ domain containing family member 2
209876_at	0.5915	0.0225	-2.32229	-3.35524	-1.20293	GIT2	GIT ArfGAP 2
208590_x_at	0.63747	0.0346	2.14587	-3.69008	0.839168	GJA3	gap junction protein alpha 3
228776_at	0.48191	0.0104	-2.61741	-2.74412	-1.49049	GJC1	gap junction protein gamma 1
229311_at	0.59626	0.024	2.29652	-3.4056	1.31816	GKAP1	G kinase anchoring protein 1
230360_at	0.67594	0.0439	2.04436	-3.87206	1.0744	GLDN	gliomedin
229435_at	0.52071	0.014	-2.50597	-2.98223	-2.2417	GLIS3	GLIS family zinc finger 3
218146_at	0.12362	0.000256	-3.80962	0.30608	-1.06461	GLT8D1	glycosyltransferase 8 domain containing 1
218147_s_at	0.65803	0.0396	-2.08902	-3.79298	-0.577511	GLT8D1	glycosyltransferase 8 domain containing 1
200946_x_at	0.23458	0.00149	3.27834	-1.16019	0.634849	GLUD1	glutamate dehydrogenase 1
200947_s_at	0.39301	0.0053	2.85818	-2.20032	0.708535	GLUD1	glutamate dehydrogenase 1
215794_x_at	0.19459	0.000872	3.44535	-0.71656	0.795796	GLUD2	glutamate dehydrogenase 2
222083_at	0.15293	0.000463	3.63642	-0.18926	1.30748	GLYAT	glycine-N-acyltransferase
231683_at	0.57557	0.0203	2.36316	-3.27437	0.760606	GLYAT	glycine-N-acyltransferase
233063_s_at	0.05017	4.17e-05	-4.31166	1.82763	-1.79005	GMDS-AS1	GMDS antisense RNA 1 (head to head)
204220_at	0.48191	0.0105	-2.61255	-2.7547	-1.63298	GMFG	glia maturation factor gamma
213944_x_at	0.37072	0.00417	2.94088	-2.00452	0.507126	GNA11	G protein subunit alpha 11
214679_x_at	0.38305	0.0047	2.89962	-2.10279	0.679669	GNA11	G protein subunit alpha 11
40562_at	0.45552	0.00846	2.69319	-2.57725	0.749143	GNA11	G protein subunit alpha 11
213766_x_at	0.60481	0.026	2.26446	-3.46756	0.522971	GNA11	G protein subunit alpha 11
564_at	0.61474	0.0283	2.2295	-3.53427	0.618413	GNA11	G protein subunit alpha 11
204248_at	0.64653	0.0367	2.12112	-3.73517	0.69737	GNA11	G protein subunit alpha 11
227692_at	0.53991	0.016	2.45515	-3.08788	1.33161	GNAI1	G protein subunit alpha i1
214071_at	0.49663	0.0121	2.5609	-2.86596	1.72058	GNAL	G protein subunit alpha L
206355_at	0.5268	0.0148	2.48451	-3.02707	1.29315	GNAL	G protein subunit alpha L
213924_at	0.67883	0.0446	2.03697	-3.885	1.70667	GNAL	G protein subunit alpha L
231951_at	0.594	0.0227	-2.31785	-3.36396	-1.16638	GNAO1	G protein subunit alpha o1
220762_s_at	0.31068	0.00274	-3.08102	-1.6626	-1.37684	GNB1L	G protein subunit beta 1 like
201921_at	0.48155	0.0102	-2.62533	-2.72686	-0.785072	GNG10	G protein subunit gamma 10
223943_s_at	0.68667	0.0477	-2.00757	-3.93605	-0.880824	GNG2	G protein subunit gamma 2
1555867_at	0.59034	0.0223	-2.32549	-3.34895	-1.71646	GNG4	G protein subunit gamma 4
232043_at	0.48315	0.0108	-2.6042	-2.77281	-1.02001	GNG7	G protein subunit gamma 7
207166_at	0.5328	0.0156	-2.4663	-3.06485	-1.94465	GNGT1	G protein subunit gamma transducin 1
205495_s_at	0.66827	0.0418	-2.06577	-3.83433	-1.53351	GNLY	granulysin
235540_at	0.67887	0.0446	-2.03683	-3.88525	-0.811002	GNRH1	gonadotropin releasing hormone 1
208519_x_at	0.68188	0.0454	-2.02935	-3.8983	-0.865057	GNRH2	gonadotropin releasing hormone 2
1553067_a_at	0.58563	0.0219	2.33275	-3.33465	0.923303	GNRHR2	gonadotropin releasing hormone receptor 2 (pseudogene)
232813_s_at	0.59596	0.024	-2.29691	-3.40485	-1.09042	GOLGA6D///GOLGA6C///GOLGA6A///GOLGA6B	golgin A6 family member D///golgin A6 family member C///golgin A6 family member A///golgin A6 family member B
226337_at	0.21989	0.00115	-3.36089	-0.94297	-1.21487	GORAB	golgin, RAB6 interacting
239159_at	0.5268	0.0148	-2.486	-3.02396	-1.38764	GOSR2	golgi SNAP receptor complex member 2
214325_at	0.61089	0.0273	-2.24433	-3.50608	-1.02734	GP2	glycoprotein 2
225424_at	0.29721	0.00241	3.12396	-1.55532	1.03643	GPAM	glycerol-3-phosphate acyltransferase, mitochondrial
225420_at	0.29911	0.00256	3.10392	-1.60555	1.06799	GPAM	glycerol-3-phosphate acyltransferase, mitochondrial
224634_at	0.61379	0.0281	-2.23178	-3.52993	-0.568223	GPATCH4	G-patch domain containing 4
204997_at	0.00237	2.17e-07	5.61913	6.27108	3.38635	GPD1	glycerol-3-phosphate dehydrogenase 1
213706_at	0.01859	3.74e-06	4.93286	3.86391	3.73547	GPD1	glycerol-3-phosphate dehydrogenase 1
211829_s_at	0.55712	0.0177	2.41777	-3.1644	1.41249	GPER1	G protein-coupled estrogen receptor 1
234941_s_at	0.56965	0.0194	2.38038	-3.23992	0.742839	GPHN	gephyrin
242592_at	0.62529	0.0314	-2.18622	-3.61557	-0.613939	GPR137C	G protein-coupled receptor 137C
1553028_at	0.34538	0.00345	3.00501	-1.84963	1.57954	GPR156	G protein-coupled receptor 156
235961_at	0.31721	0.00302	-3.04906	-1.7417	-2.11008	GPR161	G protein-coupled receptor 161
214104_at	0.56439	0.0184	-2.40073	-3.19894	-1.54095	GPR161	G protein-coupled receptor 161
230369_at	0.65614	0.0392	-2.0933	-3.78531	-1.4167	GPR161	G protein-coupled receptor 161
205419_at	0.65379	0.0387	-2.09803	-3.77683	-1.26708	GPR183	G protein-coupled receptor 183
207183_at	0.56833	0.0192	-2.38586	-3.22892	-1.83945	GPR19	G protein-coupled receptor 19
214467_at	0.58069	0.0213	-2.34461	-3.31123	-1.41717	GPR65	G protein-coupled receptor 65
244434_at	0.50106	0.0124	-2.55101	-2.88705	-1.23243	GPR82	G protein-coupled receptor 82
1562412_at	0.58224	0.0215	-2.33996	-3.32044	-1.55257	GPR89B	G protein-coupled receptor 89B
230907_at	0.62157	0.0292	2.217	-3.55788	0.728156	GPRC5C	G protein-coupled receptor class C group 5 member C
227975_at	0.56481	0.0185	-2.39898	-3.20248	-1.02242	GPRIN1	G protein regulated inducer of neurite outgrowth 1
206747_at	0.19111	0.000817	3.46533	-0.66239	1.08291	GPRIN2	G protein regulated inducer of neurite outgrowth 2
1554541_a_at	0.66107	0.0399	2.08482	-3.80047	1.61411	GPRIN2	G protein regulated inducer of neurite outgrowth 2
206709_x_at	0.60395	0.0257	2.26844	-3.45992	0.964989	GPT	glutamic--pyruvic transaminase
224839_s_at	0.68399	0.0466	2.01777	-3.91842	1.21379	GPT2	glutamic--pyruvic transaminase 2
208028_s_at	0.68517	0.0472	2.01209	-3.92824	1.03407	GPX5	glutathione peroxidase 5
218706_s_at	0.60497	0.026	2.26388	-3.46867	1.46526	GRAMD3	GRAM domain containing 3
229726_at	0.66131	0.0401	-2.08267	-3.80431	-1.219	GRAP	GRB2-related adaptor protein
206204_at	0.68072	0.045	2.03297	-3.89199	1.79827	GRB14	growth factor receptor bound protein 14
210761_s_at	0.68852	0.0491	1.99495	-3.95777	0.896511	GRB7	growth factor receptor bound protein 7
243907_at	0.5802	0.0208	2.35309	-3.29441	1.30904	GREB1L	growth regulation by estrogen in breast cancer 1 like
1552685_a_at	0.66539	0.0411	2.07301	-3.8215	1.75969	GRHL1	grainyhead like transcription factor 1
206730_at	0.68957	0.0495	-1.9915	-3.96368	-1.43458	GRIA3	glutamate ionotropic receptor AMPA type subunit 3
1553168_at	0.59034	0.0223	-2.32574	-3.34846	-1.09961	GRIK5	glutamate ionotropic receptor kainate type subunit 5
231384_at	0.50772	0.013	2.53464	-2.92181	1.96919	GRIN2A	glutamate ionotropic receptor NMDA type subunit 2A
242286_at	0.60057	0.0253	2.27525	-3.44679	1.12271	GRIN2A	glutamate ionotropic receptor NMDA type subunit 2A
207036_x_at	0.45928	0.00883	-2.67737	-2.61241	-1.57786	GRIN2D	glutamate ionotropic receptor NMDA type subunit 2D
218154_at	0.63541	0.0333	-2.16184	-3.66073	-0.780517	GSDMD	gasdermin D
200696_s_at	0.23606	0.00152	3.27214	-1.17634	0.960958	GSN	gelsolin
214040_s_at	0.47093	0.00955	2.64898	-2.67509	2.14445	GSN	gelsolin
215333_x_at	0.56721	0.019	2.38813	-3.22436	0.852371	GSTM1	glutathione S-transferase mu 1
204550_x_at	0.63993	0.0354	2.13635	-3.70747	0.783415	GSTM1	glutathione S-transferase mu 1
204418_x_at	0.55232	0.0171	2.431	-3.13744	0.802068	GSTM2	glutathione S-transferase mu 2 (muscle)
235867_at	0.18193	0.000755	3.48919	-0.59739	1.0972	GSTM3	glutathione S-transferase mu 3
205752_s_at	0.69102	0.0498	1.9887	-3.96847	0.575698	GSTM5	glutathione S-transferase mu 5
201470_at	0.58563	0.0219	-2.33302	-3.33413	-1.08842	GSTO1	glutathione S-transferase omega 1
1557915_s_at	0.63437	0.0331	-2.16412	-3.65653	-1.03261	GSTO1	glutathione S-transferase omega 1
1555439_at	0.61089	0.0273	-2.24372	-3.50724	-1.55381	GTF3C3	general transcription factor IIIC subunit 3
219198_at	0.66961	0.0422	2.06162	-3.84169	0.524432	GTF3C4	general transcription factor IIIC subunit 4
225083_at	0.59549	0.0234	-2.30653	-3.38609	-0.50732	GTF3C6	general transcription factor IIIC subunit 6
204318_s_at	0.46409	0.0091	-2.66666	-2.63613	-0.907968	GTSE1	G2 and S-phase expressed 1
227235_at	0.64774	0.0369	-2.11894	-3.73913	-1.32015	GUCY1A3	guanylate cyclase 1 soluble subunit alpha
226947_at	0.26264	0.00184	-3.21191	-1.33204	-0.675112	GUSBP1///GUSBP4	glucuronidase, beta pseudogene 1///glucuronidase, beta pseudogene 4
213502_x_at	0.60852	0.0267	-2.25323	-3.48908	-1.71437	GUSBP11	glucuronidase, beta pseudogene 11
205488_at	0.43482	0.00743	-2.73977	-2.4727	-1.57794	GZMA	granzyme A
210164_at	0.51624	0.0136	-2.5167	-2.95969	-1.82021	GZMB	granzyme B
206666_at	0.58383	0.0218	-2.33485	-3.33052	-1.95336	GZMK	granzyme K
202487_s_at	0.51807	0.0138	-2.51314	-2.96718	-0.961234	H2AFV	H2A histone family member V
205436_s_at	0.60927	0.0268	-2.25238	-3.49072	-0.81377	H2AFX	H2A histone family member X
213911_s_at	0.65356	0.0385	-2.10114	-3.77124	-0.489166	H2AFZ	H2A histone family member Z
223211_at	0.29894	0.00251	3.10998	-1.59039	0.917289	HACL1	2-hydroxyacyl-CoA lyase 1
211569_s_at	0.23992	0.00155	3.26519	-1.19442	1.00063	HADH	hydroxyacyl-CoA dehydrogenase
201035_s_at	0.4139	0.00607	2.8114	-2.30907	0.633273	HADH	hydroxyacyl-CoA dehydrogenase
201036_s_at	0.47362	0.00968	2.64423	-2.68552	0.816244	HADH	hydroxyacyl-CoA dehydrogenase
208630_at	0.55232	0.017	2.43152	-3.13637	0.513629	HADHA	hydroxyacyl-CoA dehydrogenase/3-ketoacyl-CoA thiolase/enoyl-CoA hydratase (trifunctional protein), alpha subunit
220138_at	0.68423	0.0471	2.01377	-3.92535	0.462964	HAND1	heart and neural crest derivatives expressed 1
220801_s_at	0.31107	0.00279	3.07518	-1.67711	1.64506	HAO2	hydroxyacid oxidase 2
231156_at	0.38305	0.00476	2.89548	-2.11258	1.23192	HAO2	hydroxyacid oxidase 2
227262_at	0.55947	0.018	-2.41029	-3.17959	-0.784758	HAPLN3	hyaluronan and proteoglycan link protein 3
226308_at	0.3046	0.00267	-3.08964	-1.64117	-1.70586	HAUS8	HAUS augmin like complex subunit 8
235458_at	0.61169	0.0277	-2.23781	-3.51849	-2.24808	HAVCR2	hepatitis A virus cellular receptor 2
216527_at	0.65199	0.0378	-2.10808	-3.75874	-0.959835	HCG18	HLA complex group 18 (non-protein coding)
208018_s_at	0.62529	0.0308	-2.19431	-3.60047	-1.07245	HCK	HCK proto-oncogene, Src family tyrosine kinase
202957_at	0.62737	0.0319	-2.1804	-3.62638	-1.23616	HCLS1	hematopoietic cell-specific Lyn substrate 1
232870_at	0.63889	0.0352	-2.13861	-3.70335	-1.02866	HDAC10	histone deacetylase 10
227679_at	0.55712	0.0176	2.41807	-3.16378	0.662823	HDAC11	histone deacetylase 11
229408_at	0.52728	0.0149	2.48245	-3.03136	1.29694	HDAC5	histone deacetylase 5
202455_at	0.62263	0.0294	2.21334	-3.56478	1.37146	HDAC5	histone deacetylase 5
1560727_at	0.56309	0.0183	2.40279	-3.19478	1.17884	HEATR4	HEAT repeat containing 4
203430_at	0.56151	0.0182	2.4066	-3.18706	1.04958	HEBP2	heme binding protein 2
218632_at	0.60762	0.0266	2.25552	-3.48472	0.609071	HECTD3	HECT domain E3 ubiquitin protein ligase 3
226146_at	0.63437	0.0331	2.16413	-3.65652	0.50835	HEIH	hepatocellular carcinoma up-regulated EZH2-associated long non-coding RNA
1570200_at	0.61345	0.0279	-2.23526	-3.52334	-1.09932	HELB	DNA helicase B
227350_at	0.38305	0.00457	-2.90995	-2.0783	-1.20874	HELLS	helicase, lymphoid-specific
223556_at	0.67374	0.0435	-2.04854	-3.86472	-0.652483	HELLS	helicase, lymphoid-specific
232518_at	0.41043	0.0058	-2.82729	-2.27229	-1.05023	HELZ2	helicase with zinc finger 2
203902_at	0.62529	0.0312	-2.18979	-3.6089	-1.48907	HEPH	hephaestin
238003_at	0.5578	0.0178	2.41405	-3.17195	1.23525	HEPN1///HEPACAM	hepatocellular carcinoma, down-regulated 1///hepatic and glial cell adhesion molecule
239230_at	0.31577	0.00297	3.05452	-1.72824	1.72006	HES5	hes family bHLH transcription factor 5
220718_at	0.52071	0.0139	2.50862	-2.97666	1.34204	HEXA-AS1	HEXA antisense RNA 1
219743_at	0.54608	0.0165	-2.44406	-3.11069	-1.36065	HEY2	hes related family bHLH transcription factor with YRPW motif 2
222921_s_at	0.68613	0.0475	-2.00996	-3.93194	-1.52463	HEY2	hes related family bHLH transcription factor with YRPW motif 2
205221_at	0.44343	0.00783	2.72068	-2.51574	1.92073	HGD	homogentisate 1,2-dioxygenase
226648_at	0.53924	0.016	2.45607	-3.08598	0.55934	HIF1AN	hypoxia inducible factor 1 alpha subunit inhibitor
224415_s_at	0.65324	0.0384	2.10188	-3.76992	0.42593	HINT2	histidine triad nucleotide binding protein 2
38340_at	0.6875	0.0482	2.00285	-3.9442	0.909596	HIP1R	huntingtin interacting protein 1 related
210148_at	0.56573	0.0187	2.39531	-3.2099	1.17705	HIPK3	homeodomain interacting protein kinase 3
207764_s_at	0.61363	0.0281	2.23266	-3.52827	1.2061	HIPK3	homeodomain interacting protein kinase 3
208496_x_at	0.65356	0.0385	-2.10115	-3.77123	-1.44098	HIST1H3G	histone cluster 1, H3g
208551_at	0.22026	0.00119	-3.34798	-0.9772	-1.0372	HIST1H4G	histone cluster 1, H4g
218726_at	0.2951	0.00237	-3.12945	-1.54154	-1.34701	HJURP	Holliday junction recognition protein
200697_at	0.63634	0.0341	2.1523	-3.67829	0.602326	HK1	hexokinase 1
222305_at	0.1274	0.000286	-3.77678	0.21094	-1.45841	HK2	hexokinase 2
203290_at	0.62529	0.0303	-2.20167	-3.58669	-2.8923	HLA-DQA1	major histocompatibility complex, class II, DQ alpha 1
208894_at	0.484	0.0109	-2.60084	-2.78009	-1.9854	HLA-DRA	major histocompatibility complex, class II, DR alpha
210982_s_at	0.63126	0.0327	-2.16928	-3.647	-1.80911	HLA-DRA	major histocompatibility complex, class II, DR alpha
1562381_at	0.56965	0.0195	2.37989	-3.24091	1.80083	HLA-F-AS1	HLA-F antisense RNA 1
235944_at	0.10785	0.000193	-3.88947	0.53977	-2.04309	HMCN1	hemicentin 1
241650_x_at	0.55232	0.017	2.43129	-3.13684	0.9909	HMCN2	hemicentin 2
1567223_at	0.31952	0.00305	-3.04602	-1.74919	-1.68996	HMGA2	high mobility group AT-hook 2
1558682_at	0.59154	0.0225	-2.32199	-3.35583	-1.6429	HMGA2	high mobility group AT-hook 2
1554872_a_at	0.66827	0.0416	2.06753	-3.83122	0.909585	HMGCLL1	3-hydroxymethyl-3-methylglutaryl-CoA lyase like 1
202539_s_at	0.38305	0.00478	2.89451	-2.11486	1.64094	HMGCR	3-hydroxy-3-methylglutaryl-CoA reductase
202540_s_at	0.4139	0.00599	2.81598	-2.29847	1.33466	HMGCR	3-hydroxy-3-methylglutaryl-CoA reductase
205822_s_at	0.16436	0.000589	3.56425	-0.39085	1.38681	HMGCS1	3-hydroxy-3-methylglutaryl-CoA synthase 1
204607_at	0.04991	4.02e-05	4.32193	1.85998	2.91136	HMGCS2	3-hydroxy-3-methylglutaryl-CoA synthase 2
240110_at	0.5268	0.0145	2.49301	-3.00935	0.588317	HMGCS2	3-hydroxy-3-methylglutaryl-CoA synthase 2
207165_at	0.64467	0.0364	-2.12474	-3.72861	-0.998131	HMMR	hyaluronan mediated motility receptor
217755_at	0.63876	0.0351	-2.13997	-3.70088	-0.640427	HN1	hematological and neurological expressed 1
230772_at	0.5268	0.0148	2.48593	-3.02411	0.795329	HNF4A	hepatocyte nuclear factor 4 alpha
201055_s_at	0.42561	0.0067	2.77648	-2.38926	0.989889	HNRNPA0	heterogeneous nuclear ribonucleoprotein A0
1568941_a_at	0.36948	0.00407	-2.94872	-1.98575	-1.75784	HNRNPC	heterogeneous nuclear ribonucleoprotein C (C1/C2)
222264_at	0.64282	0.036	2.1295	-3.71997	0.832504	HNRNPUL2	heterogeneous nuclear ribonucleoprotein U like 2
218780_at	0.62529	0.0307	2.19533	-3.59856	1.1019	HOOK2	hook microtubule tethering protein 2
1566140_at	0.58043	0.021	2.35049	-3.29958	1.89995	HOPX	HOP homeobox
239153_at	0.65379	0.0388	2.09784	-3.77717	1.77591	HOTAIR	HOX transcript antisense RNA
209905_at	0.13834	0.000326	3.7388	0.10161	4.07314	HOXA10-HOXA9///MIR196B///HOXA9	HOXA10-HOXA9 readthrough///microRNA 196b///homeobox A9
214651_s_at	0.16365	0.000584	3.56707	-0.38303	2.80376	HOXA10-HOXA9///MIR196B///HOXA9	HOXA10-HOXA9 readthrough///microRNA 196b///homeobox A9
235753_at	0.55467	0.0173	2.4246	-3.1505	1.33206	HOXA7	homeobox A7
206847_s_at	0.62529	0.0302	2.20212	-3.58586	1.06651	HOXA7	homeobox A7
239915_at	0.56721	0.019	2.38859	-3.22344	1.219	HOXA-AS3	HOXA cluster antisense RNA 3
236681_at	0.49631	0.0121	-2.56235	-2.86286	-2.33654	HOXD13	homeobox D13
220633_s_at	0.511	0.0132	2.52764	-2.93662	0.803783	HP1BP3	heterochromatin protein 1 binding protein 3
234293_x_at	0.68399	0.0465	2.0186	-3.91698	0.994575	HRES1	HTLV-1 related endogenous sequence
205466_s_at	0.0624	6.55e-05	-4.19003	1.44796	-2.16421	HS3ST1	heparan sulfate-glucosamine 3-sulfotransferase 1
239547_at	0.38305	0.00486	2.88867	-2.12865	3.31078	HS3ST6	heparan sulfate-glucosamine 3-sulfotransferase 6
205404_at	0.45769	0.00859	2.68757	-2.58975	1.62323	HSD11B1	hydroxysteroid 11-beta dehydrogenase 1
201413_at	0.68188	0.0454	2.02901	-3.89889	0.590715	HSD17B4	hydroxysteroid 17-beta dehydrogenase 4
204515_at	0.50673	0.0129	2.53787	-2.91498	2.55532	HSD3B1	hydroxy-delta-5-steroid dehydrogenase, 3 beta- and steroid delta-isomerase 1
206294_at	0.59549	0.0238	2.29961	-3.3996	1.41116	HSD3B2	hydroxy-delta-5-steroid dehydrogenase, 3 beta- and steroid delta-isomerase 2
215436_at	0.2821	0.00219	3.15448	-1.47838	1.07345	HSDL2	hydroxysteroid dehydrogenase like 2
209512_at	0.43057	0.0071	2.75563	-2.43676	1.10295	HSDL2	hydroxysteroid dehydrogenase like 2
209513_s_at	0.58043	0.0211	2.34771	-3.3051	1.11324	HSDL2	hydroxysteroid dehydrogenase like 2
211538_s_at	0.48315	0.0108	2.60479	-2.77152	1.30219	HSPA2	heat shock protein family A (Hsp70) member 2
208814_at	0.68957	0.0495	1.99114	-3.96429	0.767143	HSPA4	heat shock protein family A (Hsp70) member 4
230031_at	0.48191	0.0103	-2.61991	-2.73869	-0.531176	HSPA5	heat shock protein family A (Hsp70) member 5
213418_at	0.68667	0.0477	-2.00745	-3.93626	-1.08463	HSPA6	heat shock protein family A (Hsp70) member 6
215691_x_at	0.63126	0.0324	-2.17402	-3.63823	-0.622832	HSPB11	heat shock protein family B (small) member 11
238805_at	0.33401	0.00326	3.02361	-1.80421	2.19624	HSPB2-C11orf52///C11orf52///HSPB2	HSPB2-C11orf52 readthrough (NMD candidate)///chromosome 11 open reading frame 52///heat shock protein family B (small) member 2
214767_s_at	0.41808	0.00641	2.79213	-2.35343	1.37585	HSPB6	heat shock protein family B (small) member 6
226304_at	0.50828	0.0131	2.53242	-2.92652	1.53465	HSPB6	heat shock protein family B (small) member 6
218934_s_at	0.12362	0.000245	3.8216	0.34093	1.65182	HSPB7	heat shock protein family B (small) member 7
233057_at	0.4139	0.00608	2.81081	-2.31042	1.78673	HSPB8	heat shock protein family B (small) member 8
207818_s_at	0.66122	0.04	-2.08382	-3.80227	-1.48875	HTR7	5-hydroxytryptamine receptor 7
202389_s_at	0.59973	0.0252	2.27686	-3.44368	0.587103	HTT	huntingtin
210619_s_at	0.48903	0.0112	2.5892	-2.80523	1.7575	HYAL1	hyaluronoglucosaminidase 1
215142_at	0.49663	0.0121	-2.56123	-2.86527	-1.3255	HYPM	huntingtin interacting protein M
204002_s_at	0.66827	0.0417	2.06649	-3.83306	0.713471	ICA1	islet cell autoantigen 1
202637_s_at	0.68373	0.046	-2.02385	-3.90786	-1.35146	ICAM1	intercellular adhesion molecule 1
210439_at	0.35648	0.00376	-2.97637	-1.91915	-2.21043	ICOS	inducible T-cell costimulator
229756_at	0.54551	0.0164	2.44742	-3.10378	0.586319	ID2-AS1	ID2 antisense RNA 1 (head to head)
209293_x_at	0.17695	0.000722	3.50302	-0.55957	1.64471	ID4	inhibitor of DNA binding 4, HLH protein
226933_s_at	0.21002	0.00105	3.38869	-0.86892	1.72944	ID4	inhibitor of DNA binding 4, HLH protein
209292_at	0.59692	0.0246	2.28706	-3.42396	1.88074	ID4	inhibitor of DNA binding 4, HLH protein
209291_at	0.62529	0.0303	2.201	-3.58796	1.82154	ID4	inhibitor of DNA binding 4, HLH protein
208881_x_at	0.60762	0.0266	2.25486	-3.48598	0.858513	IDI1	isopentenyl-diphosphate delta isomerase 1
204615_x_at	0.62819	0.032	2.17876	-3.62943	0.854796	IDI1	isopentenyl-diphosphate delta isomerase 1
210666_at	0.68113	0.0452	2.03148	-3.89459	0.92924	IDS	iduronate 2-sulfatase
226552_at	0.6735	0.0434	-2.04921	-3.86355	-1.06181	IER5L	immediate early response 5 like
225615_at	0.57143	0.0198	2.37343	-3.25386	1.7332	IFFO2	intermediate filament family orphan 2
206332_s_at	0.20625	0.00097	-3.41271	-0.80456	-0.957096	IFI16	interferon gamma inducible protein 16
208966_x_at	0.35345	0.00365	-2.98574	-1.89645	-0.870324	IFI16	interferon gamma inducible protein 16
208965_s_at	0.56965	0.0194	-2.38029	-3.24012	-0.91115	IFI16	interferon gamma inducible protein 16
201422_at	0.4139	0.00609	-2.81022	-2.31177	-1.76249	IFI30///PIK3R2	IFI30, lysosomal thiol reductase///phosphoinositide-3-kinase regulatory subunit 2
214453_s_at	0.59858	0.0251	-2.279	-3.43955	-1.22565	IFI44	interferon induced protein 44
204785_x_at	0.03165	1.19e-05	-4.64115	2.88855	-1.33821	IFNAR2	interferon alpha and beta receptor subunit 2
227125_at	0.45465	0.00838	-2.69643	-2.57003	-0.775081	IFNAR2	interferon alpha and beta receptor subunit 2
216678_at	0.51228	0.0134	2.52467	-2.94288	0.604411	IFT122	intraflagellar transport 122
226195_at	0.64135	0.0356	-2.13347	-3.71274	-0.390978	IFT43	intraflagellar transport 43
223736_at	0.6734	0.0432	-2.0508	-3.86075	-1.22905	IFT81	intraflagellar transport 81
203627_at	0.47863	0.00998	-2.63288	-2.71038	-0.808233	IGF1R	insulin like growth factor 1 receptor
210095_s_at	0.59644	0.024	-2.29573	-3.40714	-1.49536	IGFBP3	insulin like growth factor binding protein 3
1558438_a_at	0.68875	0.0492	1.99412	-3.95918	0.745441	IGH	immunoglobulin heavy locus
216491_x_at	0.68102	0.0451	-2.03223	-3.89327	-3.00453	IGHM	immunoglobulin heavy constant mu
215980_s_at	0.68875	0.0492	-1.99382	-3.9597	-0.379094	IGHMBP2	immunoglobulin mu binding protein 2
217236_x_at	0.67917	0.0447	-2.03635	-3.88609	-1.14837	IGHV4-31///IGHM///IGHG4///IGHG3///IGHG1///IGHD///IGHA2///IGHA1///IGH	immunoglobulin heavy variable 4-31///immunoglobulin heavy constant mu///immunoglobulin heavy constant gamma 4 (G4m marker)///immunoglobulin heavy constant gamma 3 (G3m marker)///immunoglobulin heavy constant gamma 1 (G1m marker)///immunoglobulin heavy constant delta///immunoglobulin heavy constant alpha 2 (A2m marker)///immunoglobulin heavy constant alpha 1///immunoglobulin heavy locus
241874_at	0.34828	0.00355	2.99551	-1.87275	0.871438	IGIP	IgA inducing protein
211644_x_at	0.64193	0.0358	-2.13195	-3.7155	-3.10805	IGK///IGKC	immunoglobulin kappa locus///immunoglobulin kappa constant
216829_at	0.6714	0.0426	-2.05697	-3.84988	-2.3699	IGK///IGKC	immunoglobulin kappa locus///immunoglobulin kappa constant
209138_x_at	0.58563	0.0219	-2.33288	-3.33441	-2.8891	IGLC1	immunoglobulin lambda constant 1
214677_x_at	0.59812	0.025	-2.28069	-3.43629	-2.95506	IGLC1	immunoglobulin lambda constant 1
215946_x_at	0.68399	0.0461	-2.02275	-3.90978	-1.82884	IGLL3P	immunoglobulin lambda like polypeptide 3, pseudogene
215379_x_at	0.59549	0.023	-2.31351	-3.37245	-3.18949	IGLV1-44	immunoglobulin lambda variable 1-44
237253_at	0.62529	0.0313	2.1874	-3.61336	1.05393	IGSF11-AS1	IGSF11 antisense RNA 1
206420_at	0.24898	0.00167	-3.24198	-1.25458	-1.78998	IGSF6	immunoglobulin superfamily member 6
241068_at	0.6871	0.048	-2.00469	-3.94103	-1.78777	IGSF6	immunoglobulin superfamily member 6
235202_x_at	0.38305	0.00468	-2.90151	-2.09831	-1.695	IKBIP	IKBKB interacting protein
236249_at	0.64651	0.0366	-2.12193	-3.7337	-0.910595	IKBIP	IKBKB interacting protein
227346_at	0.68399	0.0469	-2.01555	-3.92227	-1.45577	IKZF1	IKAROS family zinc finger 1
220086_at	0.63126	0.0327	2.16934	-3.64688	0.515892	IKZF5	IKAROS family zinc finger 5
204912_at	0.65803	0.0395	-2.08934	-3.7924	-1.09117	IL10RA	interleukin 10 receptor subunit alpha
206924_at	0.59171	0.0226	-2.32073	-3.35831	-1.72937	IL11	interleukin 11
239522_at	0.4139	0.00607	-2.81104	-2.30988	-1.17938	IL12RB1	interleukin 12 receptor subunit beta 1
1552584_at	0.62529	0.0307	-2.1959	-3.5975	-1.32358	IL12RB1	interleukin 12 receptor subunit beta 1
224514_x_at	0.12142	0.000235	3.83324	0.37487	1.16515	IL17RC	interleukin 17 receptor C
64440_at	0.38305	0.00456	2.9105	-2.07697	0.625486	IL17RC	interleukin 17 receptor C
221926_s_at	0.41336	0.00587	2.82266	-2.28303	1.97635	IL17RC	interleukin 17 receptor C
236186_x_at	0.61858	0.0286	2.22445	-3.54383	1.03006	IL17RE	interleukin 17 receptor E
222868_s_at	0.63385	0.033	-2.16528	-3.65439	-1.235	IL18BP	interleukin 18 binding protein
222829_s_at	0.43542	0.00752	2.73517	-2.4831	3.01016	IL20RA	interleukin 20 receptor subunit alpha
219115_s_at	0.50113	0.0125	2.5494	-2.89049	2.95449	IL20RA	interleukin 20 receptor subunit alpha
234377_at	0.5268	0.0147	-2.48744	-3.02097	-1.3816	IL23A	interleukin 23 subunit alpha
217326_x_at	0.62529	0.0303	-2.20151	-3.587	-1.47286	IL23A///TRBV19	interleukin 23 subunit alpha///T cell receptor beta variable 19
222062_at	0.57557	0.0202	-2.36408	-3.27253	-1.43947	IL27RA	interleukin 27 receptor subunit alpha
206341_at	0.60497	0.0261	-2.26237	-3.47157	-1.1343	IL2RA	interleukin 2 receptor subunit alpha
1555431_a_at	0.64799	0.0369	-2.11823	-3.74041	-1.79045	IL31RA	interleukin 31 receptor A
237046_x_at	0.59886	0.0251	2.27842	-3.44067	0.932406	IL34	interleukin 34
224555_x_at	0.22993	0.00137	3.30493	-1.09068	1.82327	IL37	interleukin 37
221470_s_at	0.60762	0.0266	2.25516	-3.4854	2.75111	IL37	interleukin 37
230966_at	0.26264	0.00188	-3.20377	-1.3529	-2.29163	IL4I1	interleukin 4 induced 1
234474_x_at	0.62529	0.03	2.20485	-3.58074	1.4706	IL6ST	interleukin 6 signal transducer
226218_at	0.60395	0.0257	-2.26799	-3.46078	-1.60853	IL7R	interleukin 7 receptor
208193_at	0.55947	0.018	2.41119	-3.17777	1.5386	IL9	interleukin 9
229380_at	0.67883	0.0445	-2.03865	-3.88206	-1.13703	ILDR2	immunoglobulin like domain containing receptor 2
203126_at	0.50717	0.013	2.53596	-2.91902	2.01989	IMPA2	inositol monophosphatase 2
207252_at	0.66713	0.0412	-2.07117	-3.82477	-1.02365	INE1	inactivation escape 1 (non-protein coding)
222534_s_at	0.63126	0.0327	2.16926	-3.64704	1.23181	INF2	inverted formin, FH2 and WH2 domain containing
227140_at	0.26097	0.0018	-3.21859	-1.31486	-2.65206	INHBA	inhibin beta A subunit
210511_s_at	0.41043	0.0058	-2.82693	-2.27311	-2.61815	INHBA	inhibin beta A subunit
1559163_at	0.62437	0.0296	-2.21112	-3.56896	-1.20418	INHBA-AS1	INHBA antisense RNA 1
227087_at	0.41614	0.00633	-2.79623	-2.34399	-0.737741	INPP4A	inositol polyphosphate-4-phosphatase type I A
1554757_a_at	0.38305	0.00468	2.9016	-2.0981	1.04564	INPP5A	inositol polyphosphate-5-phosphatase A
203006_at	0.5184	0.0138	2.51258	-2.96836	0.662754	INPP5A	inositol polyphosphate-5-phosphatase A
201625_s_at	0.08874	0.000121	4.02124	0.9325	1.68272	INSIG1	insulin induced gene 1
201627_s_at	0.3141	0.00289	3.06374	-1.70546	1.41444	INSIG1	insulin induced gene 1
201626_at	0.59692	0.0244	2.289	-3.42021	1.03563	INSIG1	insulin induced gene 1
1553594_a_at	0.66862	0.042	-2.06369	-3.83801	-0.576992	INSL3	insulin like 3
222823_at	0.4722	0.00962	2.64631	-2.68095	1.22104	IPPK	inositol-pentakisphosphate 2-kinase
1552540_s_at	0.48191	0.0104	-2.61778	-2.74333	-0.778497	IQCD	IQ motif containing D
216135_at	0.5693	0.0192	-2.38428	-3.2321	-1.42507	IQCK	IQ motif containing K
201587_s_at	0.59692	0.0245	-2.28765	-3.42283	-0.617339	IRAK1	interleukin 1 receptor associated kinase 1
227389_x_at	0.59171	0.0226	2.3212	-3.35738	0.87305	IRF2BP2	interferon regulatory factor 2 binding protein 2
1552478_a_at	0.38305	0.00489	2.88625	-2.13436	2.9049	IRF6	interferon regulatory factor 6
202597_at	0.58143	0.0214	2.34306	-3.31429	2.12237	IRF6	interferon regulatory factor 6
1552477_a_at	0.60111	0.0254	2.27383	-3.44954	2.37748	IRF6	interferon regulatory factor 6
210239_at	0.63755	0.0347	2.14454	-3.69252	1.28089	IRX5	iroquois homeobox 5
205483_s_at	0.56965	0.0193	-2.38281	-3.23505	-1.56885	ISG15	ISG15 ubiquitin-like modifier
204698_at	0.0233	6.76e-06	-4.78429	3.36317	-4.68213	ISG20	interferon stimulated exonuclease gene 20
33304_at	0.21528	0.0011	-3.37403	-0.90802	-1.81679	ISG20	interferon stimulated exonuclease gene 20
212766_s_at	0.54646	0.0167	-2.44041	-3.11818	-0.580117	ISG20L2	interferon stimulated exonuclease gene 20 like 2
218170_at	0.29043	0.00229	3.13992	-1.51516	1.00287	ISOC1	isochorismatase domain containing 1
220590_at	0.67844	0.0443	-2.04045	-3.87892	-0.804029	ITFG2	integrin alpha FG-GAP repeat containing 2
1560359_at	0.64135	0.0356	-2.13388	-3.71199	-0.903923	ITGA1	integrin subunit alpha 1
213416_at	0.23304	0.00144	-3.28952	-1.13101	-1.72812	ITGA4	integrin subunit alpha 4
205885_s_at	0.59549	0.0236	-2.30245	-3.39405	-1.62691	ITGA4	integrin subunit alpha 4
243366_s_at	0.62529	0.0308	-2.19389	-3.60125	-1.36357	ITGA4	integrin subunit alpha 4
205884_at	0.66496	0.0408	-2.0757	-3.81671	-1.36073	ITGA4	integrin subunit alpha 4
210184_at	0.30244	0.00264	-3.09399	-1.63032	-2.36587	ITGAX	integrin subunit alpha X
203337_x_at	0.38305	0.00478	2.89382	-2.1165	1.05844	ITGB1BP1	integrin subunit beta 1 binding protein 1
202803_s_at	0.60712	0.0264	-2.25762	-3.48069	-1.51337	ITGB2	integrin subunit beta 2
236988_x_at	0.64136	0.0356	-2.13332	-3.71301	-1.63705	ITGB2	integrin subunit beta 2
1555349_a_at	0.6734	0.0433	-2.05054	-3.8612	-1.71905	ITGB2	integrin subunit beta 2
205176_s_at	0.62529	0.0304	-2.19994	-3.58994	-0.628789	ITGB3BP	integrin subunit beta 3 binding protein
205718_at	0.24778	0.00165	-3.2452	-1.24626	-1.81936	ITGB7	integrin subunit beta 7
242720_at	0.66155	0.0402	-2.08199	-3.80552	-0.906048	ITIH4	inter-alpha-trypsin inhibitor heavy chain family member 4
234594_at	0.68188	0.0456	-2.0279	-3.90082	-0.631954	ITPK1-AS1	ITPK1 antisense RNA 1
213076_at	0.49438	0.012	2.5656	-2.85592	0.673521	ITPKC	inositol-trisphosphate 3-kinase C
202661_at	0.59549	0.0231	2.31159	-3.37621	0.82985	ITPR2	inositol 1,4,5-trisphosphate receptor type 2
202662_s_at	0.68188	0.0455	2.02825	-3.90021	0.569828	ITPR2	inositol 1,4,5-trisphosphate receptor type 2
225582_at	0.6386	0.0349	2.14212	-3.69694	0.550283	ITPRIP	inositol 1,4,5-trisphosphate receptor interacting protein
215734_at	0.59549	0.0236	2.30324	-3.39252	1.19282	IZUMO4	IZUMO family member 4
235024_at	0.22026	0.00119	3.3503	-0.97108	0.823103	JADE1	jade family PHD finger 1
229924_s_at	0.57382	0.02	2.36856	-3.2636	0.939881	JAG1	jagged 1
227677_at	0.66496	0.0407	-2.07693	-3.81453	-1.12234	JAK3	Janus kinase 3
222256_s_at	0.62529	0.0314	2.1869	-3.6143	1.11391	JMJD7///JMJD7-PLA2G4B	jumonji domain containing 7///JMJD7-PLA2G4B readthrough
1553174_at	0.63907	0.0353	2.13798	-3.70451	0.785037	JPH2	junctophilin 2
1560011_at	0.53258	0.0154	-2.47115	-3.05482	-1.3438	JRK	Jrk helix-turn-helix protein
201464_x_at	0.41399	0.00615	2.80662	-2.32008	1.10148	JUN	Jun proto-oncogene, AP-1 transcription factor subunit
213281_at	0.52697	0.0149	2.48377	-3.0286	0.77337	JUN	Jun proto-oncogene, AP-1 transcription factor subunit
201465_s_at	0.68113	0.0452	2.03138	-3.89475	1.5791	JUN	Jun proto-oncogene, AP-1 transcription factor subunit
203751_x_at	0.41901	0.00645	2.78967	-2.35907	1.78507	JUND	JunD proto-oncogene, AP-1 transcription factor subunit
203752_s_at	0.48191	0.0105	2.61571	-2.74783	0.61169	JUND	JunD proto-oncogene, AP-1 transcription factor subunit
214326_x_at	0.59549	0.0233	2.30851	-3.38224	1.61947	JUND	JunD proto-oncogene, AP-1 transcription factor subunit
223756_at	0.6386	0.035	-2.14157	-3.69795	-1.22543	KANSL3	KAT8 regulatory NSL complex subunit 3
203845_at	0.68765	0.0487	1.99897	-3.95086	0.715629	KAT2B	lysine acetyltransferase 2B
214258_x_at	0.66868	0.042	2.0633	-3.83871	0.65494	KAT5	lysine acetyltransferase 5
211006_s_at	0.43057	0.00702	2.75986	-2.42716	0.728926	KCNB1	potassium voltage-gated channel subfamily B member 1
240869_at	0.60497	0.0261	2.26252	-3.47129	0.674889	KCNB1	potassium voltage-gated channel subfamily B member 1
223727_at	0.23304	0.00144	3.28989	-1.13004	1.3167	KCNIP2	potassium voltage-gated channel interacting protein 2
219615_s_at	0.50665	0.0129	2.53857	-2.91349	1.11687	KCNK5	potassium two pore domain channel subfamily K member 5
224008_s_at	0.23304	0.00141	3.29596	-1.11419	3.77387	KCNK7	potassium two pore domain channel subfamily K member 7
224055_x_at	0.23304	0.00142	3.29278	-1.12249	3.07806	KCNK7	potassium two pore domain channel subfamily K member 7
220412_x_at	0.59654	0.0242	2.29239	-3.41363	1.75364	KCNK7	potassium two pore domain channel subfamily K member 7
221125_s_at	0.65876	0.0397	-2.08776	-3.79523	-1.15654	KCNMB3	potassium calcium-activated channel subfamily M regulatory beta subunit 3
206231_at	0.5268	0.0146	-2.49029	-3.01502	-0.885115	KCNN1	potassium calcium-activated channel subfamily N member 1
1562960_at	0.60692	0.0263	-2.25903	-3.47798	-1.13666	KCNQ1-AS1	KCNQ1 antisense RNA 1
242855_at	0.5802	0.0208	-2.35323	-3.29413	-1.26909	KCP	kielin/chordin-like protein
237384_x_at	0.59549	0.0232	-2.31076	-3.37783	-1.52126	KCTD16	potassium channel tetramerization domain containing 16
1554566_at	0.66856	0.0419	2.06398	-3.8375	0.617114	KCTD17	potassium channel tetramerization domain containing 17
238001_at	0.50772	0.013	2.53427	-2.92259	0.587933	KCTD6	potassium channel tetramerization domain containing 6
219479_at	0.68072	0.045	-2.03286	-3.89218	-0.790214	KDELC1	KDEL motif containing 1
204017_at	0.59692	0.0245	-2.28834	-3.42149	-1.3098	KDELR3	KDEL endoplasmic reticulum protein retention receptor 3
237229_at	0.68399	0.0464	-2.0198	-3.9149	-1.20263	KDM8	lysine demethylase 8
202419_at	0.59549	0.023	2.31273	-3.37398	0.476995	KDSR	3-ketodihydrosphingosine reductase
1558279_a_at	0.6267	0.0317	2.18265	-3.62221	0.681368	KDSR	3-ketodihydrosphingosine reductase
220513_at	0.68399	0.0461	-2.02293	-3.90947	-1.36512	KHDC1L	KH domain containing 1 like
202503_s_at	0.62044	0.0288	-2.22286	-3.54683	-1.10363	KIAA0101	KIAA0101
44790_s_at	0.44381	0.00787	-2.71925	-2.51893	-1.9298	KIAA0226L	KIAA0226 like
215081_at	0.43482	0.00737	-2.74262	-2.46627	-1.65399	KIAA1024	KIAA1024
224502_s_at	0.59549	0.023	2.31266	-3.37411	0.429608	KIAA1191	KIAA1191
221874_at	0.59549	0.0237	2.30133	-3.39625	1.07339	KIAA1324	KIAA1324
1553810_a_at	0.56309	0.0183	-2.40281	-3.19474	-0.865685	KIAA1524	KIAA1524
214772_at	0.65217	0.038	-2.10627	-3.76201	-0.882413	KIAA1549L	KIAA1549 like
215367_at	0.37863	0.00437	2.92516	-2.04209	1.37375	KIAA1614	KIAA1614
228565_at	0.58347	0.0217	2.33603	-3.32819	0.95403	KIAA1804	mixed lineage kinase 4
202962_at	0.57382	0.02	2.36855	-3.2636	0.579591	KIF13B	kinesin family member 13B
236641_at	0.16356	0.000568	-3.57503	-0.36092	-1.58816	KIF14	kinesin family member 14
206364_at	0.37072	0.00412	-2.94536	-1.99379	-1.25877	KIF14	kinesin family member 14
219306_at	0.24677	0.00164	-3.24798	-1.23907	-1.06846	KIF15	kinesin family member 15
221258_s_at	0.58069	0.0212	-2.3455	-3.30946	-1.27067	KIF18A	kinesin family member 18A
222039_at	0.43333	0.00724	-2.74869	-2.45253	-0.942298	KIF18B	kinesin family member 18B
209234_at	0.55313	0.0171	2.42996	-3.13956	0.520621	KIF1B	kinesin family member 1B
218755_at	0.32142	0.00309	-3.04214	-1.75874	-0.940983	KIF20A	kinesin family member 20A
204709_s_at	0.21002	0.00106	-3.38653	-0.87468	-1.64421	KIF23	kinesin family member 23
244427_at	0.53719	0.0159	-2.45896	-3.08001	-0.89917	KIF23	kinesin family member 23
209408_at	0.38696	0.00509	-2.87258	-2.16655	-0.975429	KIF2C	kinesin family member 2C
211519_s_at	0.65379	0.0386	-2.09902	-3.77506	-0.668023	KIF2C	kinesin family member 2C
218355_at	0.4139	0.00604	-2.81294	-2.3055	-1.18499	KIF4A	kinesin family member 4A
1556233_s_at	0.36044	0.00387	-2.96624	-1.94361	-0.995873	KIF6	kinesin family member 6
205664_at	0.58904	0.0222	-2.32769	-3.34462	-0.97904	KIN	Kin17 DNA and RNA binding protein
217318_x_at	0.63217	0.0329	-2.16741	-3.65044	-0.943325	KIR2DS2///KIR2DS4///KIR2DS1///KIR2DL3///KIR2DL2///KIR2DL1	killer cell immunoglobulin like receptor, two Ig domains and short cytoplasmic tail 2///killer cell immunoglobulin like receptor, two Ig domains and short cytoplasmic tail 4///killer cell immunoglobulin like receptor, two Ig domains and short cytoplasmic tail 1///killer cell immunoglobulin like receptor, two Ig domains and long cytoplasmic tail 3///killer cell immunoglobulin like receptor, two Ig…
216428_x_at	0.20625	0.000981	-3.40893	-0.8147	-1.70492	KIR3DX1	killer cell immunoglobulin like receptor, three Ig domains X1
232467_at	0.62529	0.0312	-2.18918	-3.61004	-1.20916	KIRREL	kin of IRRE like (Drosophila)
235708_at	0.03165	1.25e-05	4.62693	2.84182	2.44302	KLB	klotho beta
244276_at	0.19111	0.000821	3.46363	-0.667	1.49946	KLB	klotho beta
1570402_at	0.57724	0.0205	2.35947	-3.28172	1.53777	KLC3	kinesin light chain 3
239853_at	0.62529	0.0307	2.1953	-3.59862	2.51736	KLC3	kinesin light chain 3
218486_at	0.15969	0.00052	3.60167	-0.28669	0.944473	KLF11	Kruppel like factor 11
1553137_s_at	0.43482	0.00736	2.74326	-2.46482	1.12419	KLF11	Kruppel like factor 11
221302_at	0.62529	0.0307	2.1956	-3.59806	0.915389	KLF15	Kruppel like factor 15
219657_s_at	0.41399	0.00619	2.80428	-2.32548	0.796201	KLF3	Kruppel like factor 3
225140_at	0.50142	0.0125	2.54863	-2.89212	1.05877	KLF3	Kruppel like factor 3
220266_s_at	0.4706	0.0094	2.65484	-2.66221	2.15177	KLF4	Kruppel like factor 4
209212_s_at	0.64273	0.0359	2.13034	-3.71842	2.25136	KLF5	Kruppel like factor 5
209211_at	0.64819	0.037	2.11733	-3.74204	2.48813	KLF5	Kruppel like factor 5
224606_at	0.47863	0.00995	2.63419	-2.70752	0.749198	KLF6	Kruppel like factor 6
208961_s_at	0.58624	0.022	2.33179	-3.33655	0.971064	KLF6	Kruppel like factor 6
1555832_s_at	0.62069	0.0288	2.22158	-3.54925	0.666092	KLF6	Kruppel like factor 6
208960_s_at	0.68399	0.0466	2.01814	-3.91778	1.14764	KLF6	Kruppel like factor 6
238482_at	0.03681	1.92e-05	-4.51722	2.48415	-0.932167	KLF7	Kruppel like factor 7
219930_at	0.26863	0.00199	3.18514	-1.40051	2.60953	KLF8	Kruppel like factor 8
230986_at	0.60481	0.0259	2.26485	-3.46681	2.40579	KLF8	Kruppel like factor 8
203543_s_at	0.62529	0.0305	2.19831	-3.59299	1.0055	KLF9	Kruppel like factor 9
217906_at	0.66964	0.0422	2.06113	-3.84254	0.396466	KLHDC2	kelch domain containing 2
215748_at	0.26097	0.0018	-3.21828	-1.31567	-1.61249	KLHL35	kelch like family member 35
233866_at	0.17546	0.000684	-3.51945	-0.5145	-1.78621	KLHL5	kelch like family member 5
228167_at	0.43057	0.00707	-2.75716	-2.4333	-1.57169	KLHL6	kelch like family member 6
1560396_at	0.48191	0.0106	-2.60934	-2.76167	-1.54631	KLHL6	kelch like family member 6
233197_at	0.56573	0.0187	2.39609	-3.20832	0.556106	KLHL9	kelch like family member 9
216699_s_at	0.53455	0.0157	2.46395	-3.06973	0.696801	KLK1	kallikrein 1
204583_x_at	0.68113	0.0452	2.03163	-3.89433	0.703149	KLK3	kallikrein related peptidase 3
206541_at	0.51671	0.0137	-2.51579	-2.96161	-1.70546	KLKB1	kallikrein B1
206785_s_at	0.55947	0.018	-2.41002	-3.18015	-2.19836	KLRC2///KLRC1	killer cell lectin like receptor C2///killer cell lectin like receptor C1
207723_s_at	0.59851	0.025	-2.27972	-3.43817	-1.67629	KLRC3	killer cell lectin like receptor C3
231195_at	0.31559	0.00293	3.0596	-1.71569	1.37758	KLRG2	killer cell lectin like receptor G2
233146_at	0.60395	0.0257	-2.26818	-3.46042	-0.999496	KNDC1	kinase non-catalytic C-lobe domain containing 1
228323_at	0.38657	0.00504	-2.87608	-2.15833	-1.01171	KNL1	kinetochore scaffold 1
206316_s_at	0.57557	0.0202	-2.36414	-3.27242	-0.820626	KNTC1	kinetochore associated 1
201088_at	0.26399	0.00193	-3.19573	-1.37346	-0.759091	KPNA2	karyopherin subunit alpha 2
211762_s_at	0.56573	0.0187	-2.39517	-3.21018	-0.981722	KPNA2	karyopherin subunit alpha 2
1559203_s_at	0.59549	0.0236	-2.30389	-3.39126	-1.80174	KRAS	KRAS proto-oncogene, GTPase
204010_s_at	0.62529	0.0301	2.20359	-3.58311	0.914721	KRAS	KRAS proto-oncogene, GTPase
201650_at	0.53924	0.016	2.45608	-3.08596	3.74764	KRT19	keratin 19
207908_at	0.62353	0.0295	2.21184	-3.5676	3.21426	KRT2	keratin 2
218963_s_at	0.67883	0.0446	2.0375	-3.88408	3.0087	KRT23	keratin 23
237905_at	0.67594	0.0438	2.04466	-3.87153	1.5688	KRT25	keratin 25
206677_at	0.46392	0.00907	2.66779	-2.63363	1.59469	KRT31	keratin 31
231583_at	0.21002	0.00106	3.38619	-0.87558	1.1447	KRT74	keratin 74
237120_at	0.27579	0.00211	3.16739	-1.44565	3.32986	KRT77	keratin 77
208188_at	0.64444	0.0362	2.12636	-3.72568	1.80549	KRT9	keratin 9
234772_s_at	0.61379	0.0281	2.23171	-3.53007	1.62156	KRTAP2-2///KRTAP2-1	keratin associated protein 2-2///keratin associated protein 2-1
244572_at	0.10324	0.000179	3.91071	0.60247	3.03995	KY	kyphoscoliosis peptidase
1570651_at	0.59549	0.0232	-2.31025	-3.37883	-1.27568	KYAT1	kynurenine aminotransferase 1
217388_s_at	0.13842	0.00037	-3.70247	-0.00226	-2.5987	KYNU	kynureninase
210663_s_at	0.20625	0.000987	-3.40721	-0.81933	-2.31974	KYNU	kynureninase
204385_at	0.65571	0.0391	-2.09449	-3.78318	-1.0446	KYNU	kynureninase
215516_at	0.17565	0.0007	3.51221	-0.5344	2.86211	LAMB4	laminin subunit beta 4
216622_at	0.65217	0.038	2.10633	-3.7619	0.859728	LAMB4	laminin subunit beta 4
201551_s_at	0.59549	0.0231	2.31188	-3.37564	1.33745	LAMP1	lysosomal associated membrane protein 1
202020_s_at	0.60181	0.0255	2.27187	-3.45332	0.61964	LANCL1	LanC like 1
218219_s_at	0.59692	0.0245	-2.28807	-3.42201	-0.528717	LANCL2	LanC like 2
201720_s_at	0.29867	0.00249	-3.11362	-1.58128	-2.02886	LAPTM5	lysosomal protein transmembrane 5
201721_s_at	0.37863	0.00443	-2.92062	-2.05291	-1.66791	LAPTM5	lysosomal protein transmembrane 5
1563039_at	0.62529	0.0304	-2.20041	-3.58906	-1.50651	LARGE-AS1	LARGE antisense RNA 1
221581_s_at	0.13842	0.000357	-3.71264	0.02673	-1.76885	LAT2	linker for activation of T-cells family member 2
230348_at	0.67134	0.0425	-2.05842	-3.84733	-1.10925	LATS2	large tumor suppressor kinase 2
228080_at	0.62529	0.0313	-2.18781	-3.6126	-0.893239	LAYN	layilin
1560531_at	0.68229	0.0457	2.02682	-3.90271	2.89596	LCE1B	late cornified envelope 1B
1559226_x_at	0.22993	0.00135	3.30953	-1.07861	1.06392	LCE1E	late cornified envelope 1E
1559224_at	0.50758	0.013	2.53508	-2.92087	0.814784	LCE1E	late cornified envelope 1E
204890_s_at	0.54551	0.0163	-2.44902	-3.10051	-1.71811	LCK	LCK proto-oncogene, Src family tyrosine kinase
1560488_at	0.68683	0.0478	2.00687	-3.93726	0.547675	LCNL1	lipocalin like 1
244578_at	0.41399	0.00614	-2.80693	-2.31937	-1.9817	LCP2	lymphocyte cytosolic protein 2
205269_at	0.42591	0.00673	-2.77487	-2.39294	-1.82385	LCP2	lymphocyte cytosolic protein 2
205270_s_at	0.45928	0.0089	-2.67465	-2.61843	-1.76251	LCP2	lymphocyte cytosolic protein 2
244251_at	0.50717	0.0129	-2.53629	-2.91831	-1.14148	LCP2	lymphocyte cytosolic protein 2
229241_at	0.27186	0.00204	3.17794	-1.41884	2.08333	LDHD	lactate dehydrogenase D
209573_s_at	0.4139	0.00607	-2.81099	-2.31	-1.31118	LDLRAD4	low density lipoprotein receptor class A domain containing 4
221558_s_at	0.54608	0.0165	-2.44381	-3.1112	-1.68981	LEF1	lymphoid enhancer binding factor 1
207092_at	0.07086	8.16e-05	4.13	1.26307	4.07076	LEP	leptin
211355_x_at	0.62092	0.0289	2.22044	-3.55139	0.911631	LEPROT///LEPR	leptin receptor overlapping transcript///leptin receptor
209894_at	0.62529	0.0314	2.1866	-3.61484	1.35389	LEPROT///LEPR	leptin receptor overlapping transcript///leptin receptor
211354_s_at	0.64883	0.0372	2.11537	-3.74559	1.16418	LEPROT///LEPR	leptin receptor overlapping transcript///leptin receptor
207170_s_at	0.60481	0.0259	2.26601	-3.46459	0.642901	LETMD1	LETM1 domain containing 1
223828_s_at	0.62529	0.0315	2.18564	-3.61664	1.27597	LGALS12	galectin 12
204272_at	0.57724	0.0205	2.36001	-3.28064	1.12022	LGALS4	galectin 4
203236_s_at	0.68613	0.0475	-2.00977	-3.93226	-1.00958	LGALS9	galectin 9
218523_at	0.66827	0.0418	2.0658	-3.83428	0.587308	LHPP	phospholysine phosphohistidine inorganic pyrophosphate phosphatase
228209_at	0.62529	0.0304	-2.20016	-3.58953	-0.728398	LHX4-AS1	LHX4 antisense RNA 1
224556_s_at	0.6714	0.0426	-2.0574	-3.84913	-0.695877	LHX6	LIM homeobox 6
208594_x_at	0.54551	0.0163	-2.44769	-3.10323	-1.45664	LILRA6	leukocyte immunoglobulin like receptor A6
218600_at	0.42693	0.00677	-2.77267	-2.39796	-1.75082	LIMD2	LIM domain containing 2
212687_at	0.46409	0.00911	-2.6663	-2.63692	-0.736446	LIMS4///LIMS3///LIMS1	LIM zinc finger domain containing 4///LIM zinc finger domain containing 3///LIM zinc finger domain containing 1
219760_at	0.42824	0.00693	2.7646	-2.41636	1.09903	LIN7B	lin-7 homolog B, crumbs cell polarity complex component
241957_x_at	0.53098	0.0152	2.47558	-3.04563	0.862141	LIN7B	lin-7 homolog B, crumbs cell polarity complex component
231196_x_at	0.57557	0.0203	2.36317	-3.27435	1.03343	LINC00202-1	long intergenic non-protein coding RNA 202-1
1564601_at	0.64883	0.0372	-2.11541	-3.74551	-1.25265	LINC00221	long intergenic non-protein coding RNA 221
243384_at	0.58043	0.0211	2.34708	-3.30633	0.670605	LINC00280	long intergenic non-protein coding RNA 280
1563145_at	0.56965	0.0194	-2.38171	-3.23725	-1.09513	LINC00301	long intergenic non-protein coding RNA 301
1554764_a_at	0.67684	0.044	-2.043	-3.87444	-1.53164	LINC00301	long intergenic non-protein coding RNA 301
216935_at	0.63747	0.0345	2.14699	-3.68803	2.94852	LINC00302	long intergenic non-protein coding RNA 302
236631_at	0.59692	0.0246	2.28643	-3.42519	1.19105	LINC00319	long intergenic non-protein coding RNA 319
241118_at	0.30673	0.0027	3.08592	-1.65042	1.73002	LINC00462	long intergenic non-protein coding RNA 462
1564282_a_at	0.67883	0.0444	-2.03873	-3.88192	-1.16227	LINC00491	long intergenic non-protein coding RNA 491
1561423_at	0.55712	0.0178	-2.41551	-3.169	-0.843364	LINC00535	long intergenic non-protein coding RNA 535
1559079_at	0.46409	0.00909	-2.6671	-2.63516	-1.56177	LINC00567	long intergenic non-protein coding RNA 567
1556447_at	0.68188	0.0454	-2.02903	-3.89886	-1.35345	LINC00606	long intergenic non-protein coding RNA 606
232822_x_at	0.16365	0.000575	-3.57175	-0.37004	-1.29096	LINC00629	long intergenic non-protein coding RNA 629
1569674_at	0.45928	0.00892	-2.67393	-2.62005	-1.73727	LINC00630	long intergenic non-protein coding RNA 630
231421_at	0.58043	0.021	2.34953	-3.30147	1.41084	LINC00710	long intergenic non-protein coding RNA 710
235747_at	0.62108	0.029	2.21939	-3.55337	0.737607	LINC00849///SLC25A16	long intergenic non-protein coding RNA 849///solute carrier family 25 member 16
1564204_at	0.68968	0.0496	-1.99019	-3.96592	-1.06413	LINC00869	long intergenic non-protein coding RNA 869
228275_at	0.68399	0.0468	-2.01572	-3.92197	-1.97063	LINC00888	long intergenic non-protein coding RNA 888
234925_at	0.67844	0.0443	-2.04004	-3.87963	-1.38439	LINC00917	long intergenic non-protein coding RNA 917
229363_at	0.65062	0.0374	-2.11249	-3.75079	-1.67916	LINC00920	long intergenic non-protein coding RNA 920
232131_at	0.68373	0.046	2.02415	-3.90734	0.736158	LINC00933	long intergenic non-protein coding RNA 933
1564175_at	0.62529	0.0313	-2.18812	-3.61203	-1.39146	LINC00960	long intergenic non-protein coding RNA 960
243813_at	0.62529	0.0314	2.1859	-3.61615	1.45893	LINC00968	long intergenic non-protein coding RNA 968
1559033_at	0.38305	0.00459	2.90785	-2.08327	0.807414	LINC01018	long intergenic non-protein coding RNA 1018
1553796_at	0.62529	0.0304	2.19994	-3.58994	1.15423	LINC01105	long intergenic non-protein coding RNA 1105
1553614_a_at	0.68423	0.0469	-2.01474	-3.92366	-2.50409	LINC01198	long intergenic non-protein coding RNA 1198
1560836_at	0.23304	0.00145	-3.28734	-1.13672	-1.72009	LINC01241	long intergenic non-protein coding RNA 1241
1561414_at	0.68373	0.0459	-2.02466	-3.90646	-1.47066	LINC01242	long intergenic non-protein coding RNA 1242
1556896_at	0.41399	0.00616	-2.80602	-2.32147	-1.13492	LINC01270	long intergenic non-protein coding RNA 1270
242546_at	0.29894	0.00254	-3.10662	-1.59879	-2.13564	LINC01296///DUXAP10	long intergenic non-protein coding RNA 1296///double homeobox A pseudogene 10
1569297_at	0.47863	0.00989	2.6364	-2.70269	1.39797	LINC01300	long intergenic non-protein coding RNA 1300
230541_at	0.59973	0.0252	-2.27653	-3.44433	-1.27193	LINC01341	long intergenic non-protein coding RNA 1341
1562510_at	0.68973	0.0497	-1.99005	-3.96617	-0.796557	LINC01343	long intergenic non-protein coding RNA 1343
243824_at	0.65759	0.0394	-2.09074	-3.7899	-1.49859	LINC01410	long intergenic non-protein coding RNA 1410
1557312_at	0.56721	0.019	-2.38856	-3.2235	-0.580489	LINC01465	long intergenic non-protein coding RNA 1465
1568919_at	0.48903	0.0116	-2.57713	-2.8312	-1.69474	LINC01492	long intergenic non-protein coding RNA 1492
230279_at	0.65247	0.0383	2.10292	-3.76805	0.611503	LINC01504	long intergenic non-protein coding RNA 1504
1559725_at	0.63271	0.0329	-2.16661	-3.65193	-2.29986	LINC01537	long intergenic non-protein coding RNA 1537
236855_at	0.68102	0.0451	-2.03208	-3.89354	-0.608528	LINC01561	long intergenic non-protein coding RNA 1561
1569833_at	0.62529	0.0314	-2.18688	-3.61433	-0.967505	LINC01585	long intergenic non-protein coding RNA 1585
1561881_at	0.38896	0.00516	-2.86793	-2.17747	-1.77416	LINC01592	long intergenic non-protein coding RNA 1592
208186_s_at	0.03165	1.33e-05	4.6115	2.79122	2.25688	LIPE	lipase E, hormone sensitive type
213855_s_at	0.08531	0.000111	4.04514	1.00464	1.45457	LIPE	lipase E, hormone sensitive type
241898_at	0.23304	0.00147	3.2835	-1.14675	0.97361	LIPH	lipase H
1554006_a_at	0.65416	0.0389	2.09599	-3.78049	1.22137	LLGL2	LLGL2, scribble cell polarity complex component
209779_at	0.04248	2.65e-05	-4.43234	2.21087	-1.53192	LLPH	LLP homolog, long-term synaptic facilitation
224629_at	0.68683	0.048	-2.00535	-3.93989	-0.423463	LMAN1	lectin, mannose binding 1
220420_at	0.64046	0.0355	2.13535	-3.7093	0.895256	LMAN1L	lectin, mannose binding 1 like
218191_s_at	0.45928	0.00878	2.67951	-2.60767	0.661743	LMBRD1	LMBR1 domain containing 1
212086_x_at	0.6734	0.043	2.05267	-3.85746	0.85102	LMNA	lamin A/C
202674_s_at	0.61345	0.0279	2.23532	-3.52321	0.855927	LMO7	LIM domain 7
203766_s_at	0.48191	0.0107	2.60741	-2.76585	1.96093	LMOD1	leiomodin 1
240407_at	0.64467	0.0364	-2.1245	-3.72904	-1.50059	LOC100126784	uncharacterized LOC100126784
1561940_at	0.48835	0.011	2.59553	-2.79157	1.04082	LOC100128843///CHFR	uncharacterized LOC100128843///checkpoint with forkhead and ring finger domains, E3 ubiquitin protein ligase
215223_s_at	0.6875	0.0482	-2.00323	-3.94354	-1.08369	LOC100129518///SOD2	uncharacterized LOC100129518///superoxide dismutase 2, mitochondrial
1555979_at	0.49663	0.0121	-2.56036	-2.86712	-0.840661	LOC100130417	uncharacterized LOC100130417
243871_at	0.66827	0.0417	2.06634	-3.83334	2.10579	LOC100130476	uncharacterized LOC100130476
239546_at	0.5268	0.0148	-2.48597	-3.02403	-1.51917	LOC100131053	uncharacterized LOC100131053
233491_at	0.59973	0.0252	-2.27643	-3.44452	-1.20037	LOC100268168	uncharacterized LOC100268168
226125_at	0.63747	0.0343	2.14917	-3.68403	1.39626	LOC100288152	uncharacterized LOC100288152
1558750_a_at	0.48903	0.0116	-2.57792	-2.82951	-1.09884	LOC100288637///ARHGAP11B	OTU deubiquitinase 7A pseudogene///Rho GTPase activating protein 11B
233074_at	0.67958	0.0448	-2.03567	-3.88728	-1.31302	LOC100421494	microtubule affinity regulating kinase 2 pseudogene
228207_at	0.54616	0.0166	-2.44134	-3.11627	-1.46163	LOC100499489	uncharacterized LOC100499489
235171_at	0.66496	0.0407	-2.07662	-3.81508	-1.29472	LOC100505501	uncharacterized LOC100505501
231089_at	0.29779	0.00247	3.11629	-1.57459	2.46343	LOC100505664	uncharacterized LOC100505664
1568647_at	0.63605	0.0336	2.15765	-3.66844	1.19402	LOC100505851	uncharacterized LOC100505851
1568787_at	0.63264	0.0329	2.16682	-3.65155	1.46429	LOC100506083	uncharacterized LOC100506083
227985_at	0.62529	0.0304	2.19988	-3.59005	1.06457	LOC100506098	uncharacterized LOC100506098
243224_at	0.65217	0.0381	-2.10459	-3.76503	-0.980988	LOC100506302	uncharacterized LOC100506302
237899_at	0.68639	0.0476	2.00912	-3.93339	1.09498	LOC100506374	uncharacterized LOC100506374
231270_at	0.58224	0.0216	2.33882	-3.32268	1.33772	LOC100507258///CA13	uncharacterized LOC100507258///carbonic anhydrase 13
235899_at	0.68968	0.0496	1.99051	-3.96538	0.735639	LOC100507258///CA13	uncharacterized LOC100507258///carbonic anhydrase 13
237601_at	0.59549	0.0232	2.30948	-3.38033	1.21016	LOC100507277	uncharacterized LOC100507277
230334_at	0.65379	0.0389	-2.0965	-3.77958	-1.14308	LOC100507291	uncharacterized LOC100507291
1558944_at	0.60497	0.0262	2.26152	-3.47321	1.56609	LOC100507353///CACNA1A	uncharacterized LOC100507353///calcium voltage-gated channel subunit alpha1 A
206399_x_at	0.6875	0.0483	2.00188	-3.94586	1.33067	LOC100507353///CACNA1A	uncharacterized LOC100507353///calcium voltage-gated channel subunit alpha1 A
224006_at	0.45928	0.0089	-2.67458	-2.6186	-1.54246	LOC100507377	uncharacterized LOC100507377
226295_at	0.62157	0.0291	-2.21747	-3.557	-0.959292	LOC100507424///ITFG2	uncharacterized LOC100507424///integrin alpha FG-GAP repeat containing 2
1560412_at	0.62529	0.0312	2.18886	-3.61064	1.04863	LOC100507506	uncharacterized LOC100507506
241353_s_at	0.68399	0.0461	-2.02234	-3.9105	-0.647779	LOC100507507	uncharacterized LOC100507507
244037_at	0.62529	0.0314	-2.18637	-3.61528	-0.987839	LOC100507520	uncharacterized LOC100507520
1557567_a_at	0.53258	0.0154	-2.4697	-3.05782	-1.27035	LOC100507634	uncharacterized LOC100507634
230630_at	0.54616	0.0166	2.44252	-3.11385	1.11515	LOC100507855///AK4	adenylate kinase 4, mitochondrial-like///adenylate kinase 4
225342_at	0.56123	0.0181	2.40729	-3.18567	0.923943	LOC100507855///AK4	adenylate kinase 4, mitochondrial-like///adenylate kinase 4
1566472_s_at	0.21989	0.00114	3.36283	-0.93783	1.64112	LOC100996506///RETSAT	uncharacterized LOC100996506///retinol saturase
1559474_at	0.59644	0.0242	2.29386	-3.41077	0.839981	LOC100996693///SPEG	CAVP-target protein-like///SPEG complex locus
222315_at	0.61162	0.0277	2.23842	-3.51733	1.45979	LOC100996756	uncharacterized LOC100996756
204670_x_at	0.59148	0.0224	-2.3237	-3.35248	-1.38867	LOC100996809///HLA-DRB4///HLA-DRB1	HLA class II histocompatibility antigen, DRB1-10 beta chain-like///major histocompatibility complex, class II, DR beta 4///major histocompatibility complex, class II, DR beta 1
232289_at	0.66827	0.0418	2.06546	-3.83489	0.728577	LOC100996843///KCNJ18///KCNJ12	ATP-sensitive inward rectifier potassium channel 12-like///potassium voltage-gated channel subfamily J member 18///potassium voltage-gated channel subfamily J member 12
237871_x_at	0.64113	0.0356	2.13444	-3.71096	0.677307	LOC100996902	uncharacterized LOC100996902
224986_s_at	0.49029	0.0118	2.57181	-2.84262	0.393734	LOC101060747///PDPK1	3-phosphoinositide-dependent protein kinase 1-like///3-phosphoinositide dependent protein kinase 1
221491_x_at	0.26264	0.00188	-3.20421	-1.35176	-2.47503	LOC101060835///LOC100996809///HLA-DRB6///HLA-DRB5///HLA-DRB4///HLA-DRB3///HLA-DRB1///HLA-DQB1	HLA class II histocompatibility antigen, DQ beta 1 chain-like///HLA class II histocompatibility antigen, DRB1-10 beta chain-like///major histocompatibility complex, class II, DR beta 6 (pseudogene)///major histocompatibility complex, class II, DR beta 5///major histocompatibility complex, class II, DR beta 4///major histocompatibility complex, class II, DR beta 3///major histocompatibility comple…
1560850_at	0.52071	0.014	2.50613	-2.9819	1.63737	LOC101926959	uncharacterized LOC101926959
237105_at	0.22598	0.00126	-3.33006	-1.02459	-1.37161	LOC101927027	uncharacterized LOC101927027
236271_at	0.55398	0.0172	-2.42791	-3.14374	-1.63171	LOC101927085	uncharacterized LOC101927085
239297_at	0.66827	0.0417	2.06587	-3.83416	0.87692	LOC101927137///KIAA1456	uncharacterized LOC101927137///KIAA1456
1561530_at	0.39799	0.00543	2.85007	-2.21928	2.30142	LOC101927164	uncharacterized LOC101927164
238249_at	0.55398	0.0172	2.42766	-3.14426	1.32927	LOC101927499	uncharacterized LOC101927499
1562895_at	0.68683	0.0479	-2.00628	-3.93828	-0.942063	LOC101927502	uncharacterized LOC101927502
240917_at	0.63126	0.0326	2.17117	-3.64349	0.562304	LOC101927640	uncharacterized LOC101927640
1568755_a_at	0.60395	0.0257	-2.26852	-3.45976	-1.18103	LOC101927814	uncharacterized LOC101927814
44040_at	0.64653	0.0367	-2.1211	-3.73522	-0.702106	LOC101927826///FBXO41	uncharacterized LOC101927826///F-box protein 41
1562272_at	0.63747	0.0344	-2.14826	-3.6857	-1.33115	LOC101927914	uncharacterized LOC101927914
240012_at	0.65217	0.0382	2.10423	-3.76568	0.613623	LOC101928014	uncharacterized LOC101928014
1560156_at	0.63605	0.0335	-2.15957	-3.66491	-0.944809	LOC101928054	uncharacterized LOC101928054
1560070_at	0.68933	0.0494	-1.992	-3.96283	-0.524177	LOC101928191	uncharacterized LOC101928191
225520_at	0.65379	0.0387	-2.0984	-3.77617	-0.828542	LOC101928195///LOC100996643///MTHFD1L	methylenetetrahydrofolate dehydrogenase (NADP+ dependent) 1-like pseudogene///monofunctional C1-tetrahydrofolate synthase, mitochondrial-like///methylenetetrahydrofolate dehydrogenase (NADP+ dependent) 1-like
1561427_at	0.5268	0.0146	2.49043	-3.01474	1.17452	LOC101928333	uncharacterized LOC101928333
1556748_x_at	0.58347	0.0217	2.33578	-3.32868	1.21507	LOC101928343	uncharacterized LOC101928343
218870_at	0.62529	0.0303	-2.20144	-3.58714	-1.44179	LOC101928361///ARHGAP15	uncharacterized LOC101928361///Rho GTPase activating protein 15
1561446_at	0.56737	0.0191	-2.38781	-3.22501	-1.62354	LOC101928443	uncharacterized LOC101928443
1561451_a_at	0.42161	0.00653	-2.7854	-2.36886	-1.42825	LOC101928551	uncharacterized LOC101928551
220486_x_at	0.33116	0.00322	3.02777	-1.79401	0.817343	LOC101928589///TMEM164	uncharacterized LOC101928589///transmembrane protein 164
223202_s_at	0.58043	0.0211	2.34702	-3.30646	0.622416	LOC101928589///TMEM164	uncharacterized LOC101928589///transmembrane protein 164
223201_s_at	0.59679	0.0243	2.29161	-3.41515	0.911293	LOC101928589///TMEM164	uncharacterized LOC101928589///transmembrane protein 164
1558525_at	0.63126	0.0327	-2.16915	-3.64723	-0.896656	LOC101928595	uncharacterized LOC101928595
1555890_at	0.62529	0.0313	2.18749	-3.6132	1.69732	LOC101928605///OR2A1-AS1///OR2A9P///OR2A20P	uncharacterized LOC101928605///OR2A1 antisense RNA 1///olfactory receptor family 2 subfamily A member 9 pseudogene///olfactory receptor family 2 subfamily A member 20 pseudogene
203507_at	0.64426	0.0362	-2.12705	-3.72442	-1.39464	LOC101928634///SNORA67///CD68	uncharacterized LOC101928634///small nucleolar RNA, H/ACA box 67///CD68 molecule
1557898_at	0.62529	0.0304	2.20006	-3.58972	1.28848	LOC101928663	uncharacterized LOC101928663
241668_s_at	0.29721	0.0024	-3.12469	-1.55351	-1.70855	LOC101928728	uncharacterized LOC101928728
238139_at	0.48903	0.0115	-2.57972	-2.82564	-1.27146	LOC101928728	uncharacterized LOC101928728
1570110_at	0.66398	0.0405	-2.07905	-3.81075	-1.26207	LOC101928730	uncharacterized LOC101928730
202237_at	0.5233	0.0141	-2.50293	-2.9886	-1.57165	LOC101928916///NNMT	uncharacterized LOC101928916///nicotinamide N-methyltransferase
202238_s_at	0.68399	0.0469	-2.01529	-3.92272	-1.42994	LOC101928916///NNMT	uncharacterized LOC101928916///nicotinamide N-methyltransferase
1568832_a_at	0.43057	0.00704	-2.75874	-2.42971	-1.40268	LOC101928933	uncharacterized LOC101928933
235826_at	0.59549	0.0231	-2.31173	-3.37594	-0.805052	LOC101928954	uncharacterized LOC101928954
1557099_at	0.37072	0.00416	-2.94139	-2.00331	-1.20852	LOC101929132	uncharacterized LOC101929132
206183_s_at	0.61089	0.0276	2.24027	-3.51381	0.568781	LOC101929134///HERC3	uncharacterized LOC101929134///HECT and RLD domain containing E3 ubiquitin protein ligase 3
1557366_at	0.23304	0.00142	-3.29388	-1.11962	-2.66459	LOC101929141///CCDC144CP///CCDC144B///CCDC144A	coiled-coil domain-containing protein 144B-like///coiled-coil domain containing 144C, pseudogene///coiled-coil domain containing 144B (pseudogene)///coiled-coil domain containing 144A
1563371_at	0.43482	0.00742	2.74008	-2.472	1.55466	LOC101929167	uncharacterized LOC101929167
1563274_at	0.6875	0.0485	-2.00053	-3.94818	-0.873566	LOC101929269	uncharacterized LOC101929269
215565_at	0.68399	0.0464	-2.02029	-3.91406	-1.3955	LOC101929272	uncharacterized LOC101929272
1557017_at	0.6734	0.0431	2.05248	-3.8578	1.48613	LOC101929607	uncharacterized LOC101929607
222278_at	0.04152	2.28e-05	4.47193	2.33795	1.97889	LOC101929726	uncharacterized LOC101929726
1556378_a_at	0.43542	0.00755	-2.73394	-2.48588	-1.61707	LOC101929800///LOC101927424///LOC440896	putative uncharacterized protein FLJ45355///uncharacterized LOC101927424///uncharacterized LOC440896
1566145_s_at	0.62529	0.031	-2.19233	-3.60417	-1.36893	LOC101930100///LOC101928669///LOC644450	uncharacterized LOC101930100///uncharacterized LOC101928669///uncharacterized LOC644450
225545_at	0.05231	4.88e-05	4.26977	1.6961	1.02422	LOC101930123///EEF2K	eukaryotic elongation factor 2 kinase///eukaryotic elongation factor 2 kinase
225546_at	0.29779	0.00244	3.11932	-1.56699	1.1596	LOC101930123///EEF2K	eukaryotic elongation factor 2 kinase///eukaryotic elongation factor 2 kinase
206955_at	0.6383	0.0348	2.14361	-3.69421	1.12023	LOC101930168///LOC100509620///AQP7	putative aquaporin-7-like protein 3///putative aquaporin-7-like protein 3///aquaporin 7
244266_at	0.31721	0.00301	3.05034	-1.73855	1.38254	LOC101930400///AKR1C2	aldo-keto reductase family 1 member C2-like///aldo-keto reductase family 1, member C2
211653_x_at	0.68399	0.0461	2.02299	-3.90936	2.01233	LOC101930400///AKR1C2	aldo-keto reductase family 1 member C2-like///aldo-keto reductase family 1, member C2
1555854_at	0.57557	0.0203	2.36325	-3.27419	1.9865	LOC101930400///AKR1C2///AKR1C1	aldo-keto reductase family 1 member C2-like///aldo-keto reductase family 1, member C2///aldo-keto reductase family 1 member C1
225799_at	0.16816	0.000609	-3.55432	-0.41835	-1.90717	LOC101930489///MIR4435-2HG///LINC00152	uncharacterized LOC101930489///MIR4435-2 host gene///long intergenic non-protein coding RNA 152
242135_at	0.62529	0.0309	-2.19314	-3.60266	-2.28537	LOC101930531///LOC101930288	uncharacterized LOC101930531///uncharacterized LOC101930288
238273_at	0.68399	0.0467	-2.01742	-3.91903	-0.808483	LOC101930655///C7orf73///SLC13A4	uncharacterized LOC101930655///chromosome 7 open reading frame 73///solute carrier family 13 member 4
1561386_at	0.59572	0.0239	2.29798	-3.40275	1.03957	LOC102723701	uncharacterized LOC102723701
235921_at	0.17104	0.000646	-3.53664	-0.46718	-1.21645	LOC102723721	uncharacterized LOC102723721
244505_at	0.65083	0.0375	-2.11136	-3.75282	-1.05953	LOC102724537	uncharacterized LOC102724537
239287_at	0.66131	0.0402	-2.08254	-3.80454	-1.36132	LOC102724714	uncharacterized LOC102724714
214203_s_at	0.59171	0.0226	2.32094	-3.3579	1.29338	LOC102724788///PRODH	proline dehydrogenase 1, mitochondrial///proline dehydrogenase 1
1569348_at	0.41399	0.00622	2.80238	-2.32986	0.954897	LOC102725451///TPTEP1	uncharacterized LOC102725451///transmembrane phosphatase with tensin homology pseudogene 1
1556374_s_at	0.59549	0.0236	2.30343	-3.39214	0.992595	LOC105370622	uncharacterized LOC105370622
227571_at	0.5176	0.0137	2.5142	-2.96495	1.00238	LOC105371763	uncharacterized LOC105371763
1563069_at	0.37228	0.00423	-2.93614	-2.01587	-1.60591	LOC105372761	uncharacterized LOC105372761
216108_at	0.34828	0.00354	-2.99643	-1.87052	-1.74977	LOC105373738	uncharacterized LOC105373738
1560637_at	0.66496	0.0406	-2.0777	-3.81316	-1.0664	LOC105375839	uncharacterized LOC105375839
1567181_x_at	0.68957	0.0496	-1.99094	-3.96464	-1.59938	LOC105376944	uncharacterized LOC105376944
1556261_a_at	0.19459	0.000865	-3.44763	-0.71038	-2.375	LOC105378732	uncharacterized LOC105378732
1556161_a_at	0.6734	0.0431	2.05188	-3.85885	2.38227	LOC105379178	uncharacterized LOC105379178
226444_at	0.25375	0.00173	-3.23154	-1.28154	-1.57949	LOC107985971	uncharacterized LOC107985971
1556078_at	0.6875	0.0486	1.99918	-3.95051	0.675582	LOC143286	uncharacterized LOC143286
1568951_at	0.511	0.0133	-2.52692	-2.93813	-0.840019	LOC145783///ZNF280D	uncharacterized LOC145783///zinc finger protein 280D
1562581_at	0.20952	0.00104	-3.39147	-0.86148	-1.22285	LOC254028	uncharacterized LOC254028
215302_at	0.3585	0.0038	-2.97213	-1.9294	-1.14833	LOC257152	uncharacterized LOC257152
238096_at	0.50954	0.0132	2.52935	-2.933	1.27272	LOC284023	uncharacterized LOC284023
1557474_at	0.41736	0.00637	2.794	-2.34913	1.19934	LOC284578	uncharacterized LOC284578
1562724_at	0.56965	0.0196	2.37779	-3.24512	1.18476	LOC286114	uncharacterized LOC286114
230930_at	0.65199	0.0379	-2.10788	-3.75911	-0.727346	LOC338620	uncharacterized LOC338620
1564786_at	0.19216	0.000844	3.45551	-0.68905	2.28054	LOC338667	V-set and immunoglobulin domain-containing protein 10-like
227940_at	0.15293	0.000459	-3.63887	-0.18236	-1.22081	LOC339803	uncharacterized LOC339803
242577_at	0.60712	0.0264	-2.25766	-3.48061	-1.29354	LOC389834	ankyrin repeat domain 57 pseudogene
222031_at	0.65217	0.0381	2.10513	-3.76406	0.982803	LOC389906	zinc finger protein 839 pseudogene
1564401_at	0.56965	0.0194	-2.38011	-3.24048	-1.27634	LOC400748	uncharacterized LOC400748
1560108_at	0.26306	0.0019	-3.20002	-1.36251	-1.6381	LOC401433///NUB1	uncharacterized LOC401433///negative regulator of ubiquitin like proteins 1
1562558_at	0.6875	0.0486	-1.99947	-3.95	-1.23559	LOC440704	uncharacterized LOC440704
1562983_at	0.6386	0.0349	2.14184	-3.69746	1.20819	LOC441025	uncharacterized LOC441025
1561685_a_at	0.6735	0.0433	-2.05019	-3.86183	-1.00486	LOC441178	uncharacterized LOC441178
236929_at	0.62737	0.0319	2.18049	-3.62622	0.998902	LOC441242	uncharacterized LOC441242
239321_at	0.62565	0.0315	2.18492	-3.61798	1.11581	LOC441454	prothymosin, alpha pseudogene
1559503_a_at	0.55704	0.0175	-2.42193	-3.15594	-1.8212	LOC441666	zinc finger protein 91 pseudogene
217342_x_at	0.68933	0.0494	-1.99208	-3.96268	-0.939072	LOC55338	uncharacterized LOC55338
1570009_at	0.63605	0.0338	-2.15565	-3.67212	-1.19362	LOC643711	platelet activating factor acetylhydrolase 1b catalytic subunit 2 pseudogene
1564787_at	0.59549	0.0238	2.30025	-3.39834	1.0221	LOC643923///ELMOD1	uncharacterized LOC643923///ELMO domain containing 1
236643_s_at	0.63747	0.0346	2.1455	-3.69076	1.11921	LOC645321	uncharacterized LOC645321
242133_s_at	0.45928	0.00884	-2.67726	-2.61266	-1.69018	LOC654342///LOC645166	lymphocyte-specific protein 1 pseudogene///lymphocyte-specific protein 1 pseudogene
1569452_at	0.43057	0.0071	2.75586	-2.43625	1.63961	LOC692247	uncharacterized LOC692247
242835_s_at	0.37863	0.00438	2.92385	-2.04522	0.878271	LOC728730	uncharacterized LOC728730
220823_at	0.47093	0.00952	-2.65008	-2.67268	-1.00579	LOC729164	hCG1732469
231821_x_at	0.68399	0.046	-2.0233	-3.90883	-0.702267	LOC729218///GTF2IP20///LINC01061	uncharacterized LOC729218///general transcription factor IIi pseudogene 20///long intergenic non-protein coding RNA 1061
228515_at	0.19111	0.000812	-3.46702	-0.6578	-1.51697	LOC90784///POLR1A	uncharacterized LOC90784///RNA polymerase I subunit A
215322_at	0.44867	0.00806	2.71068	-2.53817	1.04097	LONRF1	LON peptidase N-terminal domain and ring finger 1
226038_at	0.57626	0.0204	2.36177	-3.27714	1.02057	LONRF1	LON peptidase N-terminal domain and ring finger 1
241117_at	0.65217	0.0381	2.10455	-3.76511	1.02393	LOXHD1	lipoxygenase homology domains 1
202998_s_at	0.15782	0.0005	-3.61352	-0.25355	-1.5837	LOXL2	lysyl oxidase like 2
201818_at	0.41524	0.00628	-2.79947	-2.33655	-1.20896	LPCAT1	lysophosphatidylcholine acyltransferase 1
202793_at	0.60712	0.0264	2.25743	-3.48105	0.904279	LPCAT3	lysophosphatidylcholine acyltransferase 3
203548_s_at	0.53098	0.0153	2.47352	-3.04991	2.26433	LPL	lipoprotein lipase
203549_s_at	0.56115	0.0181	2.40796	-3.18432	1.46291	LPL	lipoprotein lipase
214109_at	0.47031	0.00935	2.65673	-2.65803	0.720998	LRBA	LPS responsive beige-like anchor protein
212692_s_at	0.59148	0.0224	2.32357	-3.35272	0.756765	LRBA	LPS responsive beige-like anchor protein
235012_at	0.57317	0.0199	2.37182	-3.25708	0.595192	LRCH1	leucine rich repeats and calponin homology domain containing 1
232486_at	0.42693	0.00679	-2.7718	-2.39995	-0.837756	LRFN1	leucine rich repeat and fibronectin type III domain containing 1
204381_at	0.63747	0.0345	2.14698	-3.68804	1.11199	LRP3	LDL receptor related protein 3
205606_at	0.66894	0.0421	-2.06273	-3.83971	-1.32811	LRP6	LDL receptor related protein 6
228955_at	0.15293	0.000464	-3.63528	-0.19246	-2.31278	LRP8	LDL receptor related protein 8
205282_at	0.43057	0.00706	-2.75805	-2.43128	-0.93409	LRP8	LDL receptor related protein 8
1557360_at	0.64819	0.037	-2.11704	-3.74257	-0.734529	LRPPRC	leucine rich pentatricopeptide repeat containing
242154_x_at	0.56481	0.0186	-2.39831	-3.20384	-1.19928	LRR1	leucine rich repeat protein 1
236666_s_at	0.51365	0.0135	2.52031	-2.95208	1.78864	LRRC10B	leucine rich repeat containing 10B
219949_at	0.58043	0.0209	2.35198	-3.29661	1.91617	LRRC2	leucine rich repeat containing 2
231781_s_at	0.59549	0.0234	2.30733	-3.38453	1.86652	LRRC2	leucine rich repeat containing 2
220622_at	0.56309	0.0183	2.40296	-3.19444	1.46403	LRRC31	leucine rich repeat containing 31
229085_at	0.55232	0.017	-2.43218	-3.13503	-1.21826	LRRC3B	leucine rich repeat containing 3B
1553729_s_at	0.64426	0.0362	-2.12723	-3.72409	-1.46177	LRRC43	leucine rich repeat containing 43
1556484_at	0.59374	0.0227	-2.3184	-3.36287	-1.2433	LRRC52	leucine rich repeat containing 52
218684_at	0.60762	0.0266	-2.25503	-3.48565	-0.627236	LRRC8D	leucine rich repeat containing 8 family member D
218364_at	0.66794	0.0415	2.06869	-3.82917	0.50535	LRRFIP2	LRR binding FLII interacting protein 2
235498_at	0.65175	0.0377	-2.10954	-3.75612	-0.953824	LRRIQ3	leucine rich repeats and IQ motif containing 3
203534_at	0.60745	0.0265	-2.25673	-3.48239	-0.507809	LSM1	LSM1 homolog, mRNA degradation associated
236363_at	0.55712	0.0177	2.41744	-3.16508	0.720523	LSM3	LSM3 homolog, U6 small nuclear RNA and mRNA degradation associated
219119_at	0.55712	0.0178	-2.41497	-3.17008	-0.839034	LSM8	LSM8 homolog, U6 small nuclear RNA associated
211019_s_at	0.50293	0.0127	2.54286	-2.90438	1.02935	LSS	lanosterol synthase (2,3-oxidosqualene-lanosterol cyclase)
226758_at	0.61474	0.0283	-2.22982	-3.53366	-0.525777	LUC7L2	LUC7 like 2, pre-mRNA splicing factor
201744_s_at	0.18799	0.000789	-3.47583	-0.63383	-3.08734	LUM	lumican
229554_at	0.38305	0.00481	-2.89215	-2.12043	-1.83558	LUM	lumican
235382_at	0.22327	0.00123	3.33899	-1.00101	2.49726	LVRN	laeverin
207114_at	0.6875	0.0486	1.99965	-3.9497	2.33167	LY6G6C	lymphocyte antigen 6 complex, locus G6C
203799_at	0.68399	0.0466	2.01795	-3.91812	0.958236	LY75-CD302///CD302///LY75	LY75-CD302 readthrough///CD302 molecule///lymphocyte antigen 75
223414_s_at	0.68399	0.0463	-2.02093	-3.91293	-0.541609	LYAR	Ly1 antibody reactive
210044_s_at	0.57779	0.0206	-2.35635	-3.28794	-1.43126	LYL1	LYL1, basic helix-loop-helix family member
202625_at	0.67009	0.0423	-2.06048	-3.84369	-1.09709	LYN	LYN proto-oncogene, Src family tyrosine kinase
226305_at	0.55398	0.0172	2.42828	-3.143	1.20985	LYNX1	Ly6/neurotoxin 1
228360_at	0.49561	0.012	2.56355	-2.86031	2.0264	LYPD6B	LY6/PLAUR domain containing 6B
225469_at	0.67844	0.0443	2.04045	-3.87891	0.768386	LYRM5	LYR motif containing 5
228954_at	0.38305	0.00484	2.89013	-2.12521	1.31686	LYSMD4	LysM domain containing 4
220037_s_at	0.63747	0.0346	2.14533	-3.69106	1.94413	LYVE1	lymphatic vessel endothelial hyaluronan receptor 1
213975_s_at	0.04248	3.23e-05	-4.37955	2.04245	-2.89204	LYZ	lysozyme
221719_s_at	0.62096	0.029	2.21979	-3.55262	1.24152	LZTS1	leucine zipper tumor suppressor 1
241896_at	0.51691	0.0137	-2.51523	-2.96278	-1.03276	MACF1	microtubule-actin crosslinking factor 1
219188_s_at	0.17565	0.000702	3.51139	-0.53665	1.15007	MACROD1	MACRO domain containing 1
203362_s_at	0.47863	0.00995	-2.6341	-2.70773	-1.25435	MAD2L1	MAD2 mitotic arrest deficient-like 1 (yeast)
236312_at	0.50665	0.0129	-2.5382	-2.91427	-1.05423	MAD2L1	MAD2 mitotic arrest deficient-like 1 (yeast)
209014_at	0.57557	0.0203	-2.36351	-3.27367	-0.892295	MAGED1	MAGE family member D1
1560526_at	0.52071	0.014	-2.50622	-2.98171	-1.69865	MAGI2-IT1	MAGI2 intronic transcript 1
218894_s_at	0.37863	0.0044	-2.92242	-2.04863	-0.865889	MAGOHB	mago homolog B, exon junction complex core component
230516_at	0.68198	0.0456	-2.0276	-3.90135	-1.09093	MALSU1	mitochondrial assembly of ribosomal large subunit 1
204389_at	0.12362	0.000254	3.81113	0.31045	2.18963	MAOA	monoamine oxidase A
212741_at	0.13842	0.000362	3.70839	0.01462	2.29983	MAOA	monoamine oxidase A
204388_s_at	0.39631	0.00536	2.85429	-2.20942	2.0623	MAOA	monoamine oxidase A
232039_at	0.60962	0.0268	-2.25114	-3.49308	-0.970198	MAP10	microtubule associated protein 10
214577_at	0.48835	0.011	2.59572	-2.79115	1.42925	MAP1B	microtubule associated protein 1B
226084_at	0.5026	0.0126	2.5461	-2.89749	1.5195	MAP1B	microtubule associated protein 1B
212233_at	0.66131	0.0401	2.08282	-3.80404	1.03194	MAP1B	microtubule associated protein 1B
224378_x_at	0.43472	0.00731	2.74521	-2.46039	1.20691	MAP1LC3A	microtubule associated protein 1 light chain 3 alpha
227219_x_at	0.46145	0.009	2.67061	-2.6274	1.01051	MAP1LC3A	microtubule associated protein 1 light chain 3 alpha
232011_s_at	0.64277	0.0359	2.13004	-3.71898	0.884113	MAP1LC3A	microtubule associated protein 1 light chain 3 alpha
208785_s_at	0.59549	0.023	2.3128	-3.37384	0.520075	MAP1LC3B	microtubule associated protein 1 light chain 3 beta
216765_at	0.5268	0.0148	-2.48449	-3.02711	-1.76774	MAP2K5	mitogen-activated protein kinase kinase 5
216206_x_at	0.59745	0.0249	-2.28203	-3.4337	-1.33553	MAP2K7	mitogen-activated protein kinase kinase 7
1552631_a_at	0.63388	0.0331	2.16511	-3.65469	0.733163	MAP3K6	mitogen-activated protein kinase kinase kinase 6
235066_at	0.62529	0.031	-2.19134	-3.60601	-0.940387	MAP4	microtubule associated protein 4
206571_s_at	0.5328	0.0155	-2.46728	-3.06282	-0.661156	MAP4K4	mitogen-activated protein kinase kinase kinase kinase 4
222548_s_at	0.63126	0.0326	-2.17122	-3.6434	-0.54806	MAP4K4	mitogen-activated protein kinase kinase kinase kinase 4
222547_at	0.68683	0.0479	-2.00576	-3.93918	-0.48876	MAP4K4	mitogen-activated protein kinase kinase kinase kinase 4
239415_at	0.62529	0.0308	-2.19472	-3.5997	-1.0213	MAP9	microtubule associated protein 9
214270_s_at	0.59935	0.0251	2.27792	-3.44165	1.2934	MAPRE3	microtubule associated protein RP/EB family member 3
225379_at	0.38305	0.00472	2.89839	-2.10568	1.26127	MAPT	microtubule associated protein tau
203929_s_at	0.53098	0.0153	2.47379	-3.04935	0.875994	MAPT	microtubule associated protein tau
203930_s_at	0.63907	0.0353	2.13736	-3.70564	0.941783	MAPT	microtubule associated protein tau
237331_s_at	0.66868	0.042	2.06345	-3.83844	0.676373	MAPT-AS1	MAPT antisense RNA 1
218865_at	0.46145	0.00901	2.67041	-2.62783	1.28549	MARC1	mitochondrial amidoxime reducing component 1
200644_at	0.56481	0.0185	-2.39994	-3.20055	-1.01042	MARCKSL1	MARCKS like 1
1557558_s_at	0.63605	0.0337	-2.15669	-3.67021	-0.603735	MATN1-AS1	MATN1 antisense RNA 1
214047_s_at	0.45928	0.00876	-2.68036	-2.60577	-0.699431	MBD4	methyl-CpG binding domain 4, DNA glycosylase
214048_at	0.47093	0.00946	-2.65256	-2.66722	-0.907259	MBD4	methyl-CpG binding domain 4, DNA glycosylase
235173_at	0.60172	0.0255	2.27211	-3.45286	0.531005	MBNL1-AS1	MBNL1 antisense RNA 1
227379_at	0.67917	0.0447	-2.03642	-3.88595	-0.921545	MBOAT1	membrane bound O-acyltransferase domain containing 1
1554604_at	0.20625	0.000988	-3.40695	-0.82003	-1.52481	MBTPS2	membrane bound transcription factor peptidase, site 2
218440_at	0.62529	0.0304	2.19968	-3.59042	0.584749	MCCC1	methylcrotonoyl-CoA carboxylase 1
226238_at	0.63126	0.0325	2.17183	-3.64228	0.625599	MCEE	methylmalonyl-CoA epimerase
1563809_a_at	0.68399	0.0463	2.02106	-3.91272	1.07089	MCF2L	MCF.2 cell line derived transforming sequence like
220651_s_at	0.55467	0.0173	-2.42632	-3.14698	-1.10092	MCM10	minichromosome maintenance 10 replication initiation factor
222962_s_at	0.62529	0.03	-2.20569	-3.57916	-1.21561	MCM10	minichromosome maintenance 10 replication initiation factor
201555_at	0.62529	0.0315	-2.18581	-3.61632	-0.651606	MCM3	minichromosome maintenance complex component 3
212269_s_at	0.61214	0.0278	-2.23675	-3.5205	-0.498299	MCM3AP	minichromosome maintenance complex component 3 associated protein
[truncated: 1,521 more rows]

## Sheet: Sheet3
ID	adj.P.Val	P.Value	t	B	logFC	Gene.symbol	Gene.title
205969_at	0.69102	0.0498	1.98866	-3.96854	2.38544	AADAC	arylacetamide deacetylase
206068_s_at	0.03275	1.44e-05	4.59171	2.72647	2.94286	ACADL	acyl-CoA dehydrogenase, long chain
206069_s_at	0.04248	2.86e-05	4.41252	2.14748	2.5614	ACADL	acyl-CoA dehydrogenase, long chain
1553929_at	0.56965	0.0196	2.37779	-3.24512	3.01734	ACER1	alkaline ceramidase 1
206465_at	0.64136	0.0357	2.13304	-3.71351	2.12892	ACSBG1	acyl-CoA synthetase bubblegum family member 1
207275_s_at	0.06343	7.19e-05	4.16467	1.36962	2.13321	ACSL1	acyl-CoA synthetase long-chain family member 1
205942_s_at	0.27393	0.00207	3.17298	-1.43147	2.36131	ACSM3	acyl-CoA synthetase medium-chain family member 3
226777_at	0.04248	2.92e-05	-4.40698	2.1298	-2.83613	ADAM12	ADAM metallopeptidase domain 12
213790_at	0.09554	0.000154	-3.95411	0.73134	-3.01464	ADAM12	ADAM metallopeptidase domain 12
202952_s_at	0.38305	0.00463	-2.9049	-2.09027	-2.03099	ADAM12	ADAM metallopeptidase domain 12
206134_at	0.45952	0.00893	-2.67329	-2.62145	-2.27919	ADAMDEC1	ADAM like decysin 1
226311_at	0.2142	0.00109	-3.3769	-0.90038	-2.58806	ADAMTS2	ADAM metallopeptidase with thrombospondin type 1 motif 2
237411_at	0.10828	0.0002	-3.87978	0.51123	-2.77575	ADAMTS6	ADAM metallopeptidase with thrombospondin type 1 motif 6
209614_at	0.04248	2.72e-05	4.42535	2.18848	2.78303	ADH1B	alcohol dehydrogenase 1B (class I), beta polypeptide
209612_s_at	0.06259	6.76e-05	4.18166	1.42206	4.03475	ADH1B	alcohol dehydrogenase 1B (class I), beta polypeptide
209613_s_at	0.12445	0.000264	3.80024	0.27884	4.35495	ADH1B	alcohol dehydrogenase 1B (class I), beta polypeptide
206262_at	0.13255	0.000305	3.75808	0.15699	2.00553	ADH1C	alcohol dehydrogenase 1C (class I), gamma polypeptide
207175_at	0.02482	8.17e-06	4.73638	3.20341	4.22511	ADIPOQ	adiponectin, C1Q and collagen domain containing
203571_s_at	0.62205	0.0292	2.21593	-3.55991	3.01148	ADIRF	adipogenesis regulatory factor
206170_at	0.01165	2.13e-06	5.07185	4.33945	2.05081	ADRB2	adrenoceptor beta 2
209173_at	0.65726	0.0393	2.09167	-3.78823	2.06469	AGR2	anterior gradient 2, protein disulphide isomerase family member
220016_at	0.55578	0.0174	2.42355	-3.15264	2.80379	AHNAK	AHNAK nucleoprotein
215051_x_at	0.26306	0.0019	-3.2007	-1.36075	-3.12156	AIF1	allograft inflammatory factor 1
213095_x_at	0.50865	0.0131	-2.53107	-2.92936	-2.53071	AIF1	allograft inflammatory factor 1
209901_x_at	0.52576	0.0143	-2.49795	-2.99902	-2.53498	AIF1	allograft inflammatory factor 1
206513_at	0.23304	0.00143	-3.29171	-1.12529	-2.17206	AIM2	absent in melanoma 2
1553734_at	0.09694	0.00016	3.94364	0.70016	2.01128	AK7	adenylate kinase 7
204941_s_at	0.64273	0.0359	2.13034	-3.71843	2.92306	ALDH3B2	aldehyde dehydrogenase 3 family member B2
1555416_a_at	0.4565	0.0085	2.69146	-2.5811	2.10097	ALOX15B	arachidonate 15-lipoxygenase, type B
222383_s_at	0.55398	0.0172	2.42745	-3.14469	2.82918	ALOXE3	arachidonate lipoxygenase 3
243276_at	0.62529	0.0297	2.20907	-3.57281	2.19113	ALS2CL	ALS2 C-terminal like
236421_at	0.25108	0.0017	-3.2368	-1.26797	-2.12735	ANKRD45	ankyrin repeat domain 45
203747_at	0.60026	0.0253	2.27572	-3.4459	2.28943	AQP3	aquaporin 3 (Gill blood group)
213611_at	0.43953	0.00773	2.7257	-2.50444	2.03944	AQP5	aquaporin 5
222764_at	0.57724	0.0204	-2.36056	-3.27955	-2.02711	ASRGL1	asparaginase like 1
230696_at	0.20456	0.000935	-3.42378	-0.77477	-2.08381	ATP2A1-AS1	ATP2A1 antisense RNA 1
219659_at	0.45316	0.0082	-2.70441	-2.5522	-2.0646	ATP8A2	ATPase phospholipid transporting 8A2
1560507_at	0.52594	0.0144	2.49479	-3.00564	2.25209	AWAT1	acyl-CoA wax alcohol acyltransferase 1
205681_at	0.47325	0.00966	-2.64492	-2.68401	-2.52346	BCL2A1	BCL2 related protein A1
213905_x_at	0.08878	0.000129	-4.00384	0.88014	-2.72866	BGN	biglycan
1553072_at	0.62529	0.031	2.19228	-3.60427	2.43441	BNIPL	BCL2 interacting protein like
241412_at	0.43726	0.00764	2.72979	-2.49523	2.59727	BTC	betacellulin
1554246_at	0.59549	0.023	2.31425	-3.37101	2.09562	C1orf210	chromosome 1 open reading frame 210
217087_at	0.35602	0.00374	2.97798	-1.91526	3.6588	C1orf68	chromosome 1 open reading frame 68
202953_at	0.5268	0.0147	-2.48799	-3.01982	-2.16696	C1QB	complement C1q B chain
225353_s_at	0.59549	0.0231	-2.31134	-3.37671	-2.09959	C1QC	complement C1q C chain
223623_at	0.17104	0.000642	3.53862	-0.46174	2.31593	C2orf40	chromosome 2 open reading frame 40
226494_at	0.45928	0.00879	2.67921	-2.60834	2.40507	CAMSAP3	calmodulin regulated spectrin associated protein family member 3
229280_s_at	0.12142	0.000235	-3.83409	0.37734	-2.51989	CASC15	cancer susceptibility candidate 15 (non-protein coding)
220301_at	0.17546	0.000682	-3.52032	-0.51212	-2.7307	CCDC102B	coiled-coil domain containing 102B
1564359_a_at	0.48903	0.0116	-2.57771	-2.82997	-2.50408	CCDC144NL-AS1	CCDC144NL antisense RNA 1
236665_at	0.25972	0.00178	-3.22228	-1.30537	-2.09062	CCDC18	coiled-coil domain containing 18
207955_at	0.35968	0.00384	2.96862	-1.93786	2.28886	CCL27	C-C motif chemokine ligand 27
1405_i_at	0.08874	0.000127	-4.00869	0.89471	-3.43995	CCL5	C-C motif chemokine ligand 5
209555_s_at	0.48015	0.0101	2.62937	-2.71805	2.24073	CD36	CD36 molecule
228766_at	0.48303	0.0107	2.60581	-2.76933	2.18256	CD36	CD36 molecule
205692_s_at	0.20625	0.001	-3.4028	-0.83114	-2.7933	CD38	CD38 molecule
222292_at	0.09342	0.000145	-3.97023	0.77944	-2.58736	CD40	CD40 molecule
34210_at	0.56965	0.0193	-2.38342	-3.23382	-2.0891	CD52	CD52 molecule
204126_s_at	0.23593	0.00151	-3.27322	-1.17354	-2.28537	CDC45	cell division cycle 45
213369_at	0.49029	0.0117	2.57286	-2.84037	3.6066	CDHR1	cadherin related family member 1
218922_s_at	0.68688	0.048	2.00509	-3.94034	2.28797	CERS4	ceramide synthase 4
228903_at	0.40832	0.00569	2.83357	-2.2577	2.29467	CES4A	carboxylesterase 4A
205043_at	0.08878	0.00013	4.00147	0.87303	2.1165	CFTR	cystic fibrosis transmembrane conductance regulator
215702_s_at	0.19111	0.000821	3.4638	-0.66655	2.18626	CFTR	cystic fibrosis transmembrane conductance regulator
206149_at	0.27186	0.00204	3.17803	-1.41861	3.88068	CHP2	calcineurin like EF-hand protein 2
209763_at	0.37598	0.00431	2.92949	-2.03176	2.4694	CHRDL1	chordin like 1
226372_at	0.38305	0.00478	-2.8939	-2.1163	-2.0691	CHST11	carbohydrate (chondroitin 4) sulfotransferase 11
221295_at	0.37072	0.00417	2.94118	-2.00382	2.63294	CIDEA	cell death-inducing DFFA-like effector a
219398_at	0.00928	1.36e-06	5.18174	4.72002	2.29646	CIDEC	cell death inducing DFFA like effector c
203953_s_at	0.00275	3.02e-07	5.54142	5.99156	3.01829	CLDN3	claudin 3
201428_at	0.62092	0.0289	2.22018	-3.55188	2.48662	CLDN4	claudin 4
214598_at	0.16055	0.000543	3.5885	-0.32343	2.95962	CLDN8	claudin 8
231357_at	0.38026	0.00446	2.91809	-2.05895	2.01662	CLEC12B	C-type lectin domain family 12 member B
235522_at	0.07323	8.84e-05	-4.10817	1.19626	-2.08387	CLEC2D	C-type lectin domain family 2 member D
229580_at	0.31577	0.00297	3.05471	-1.72778	2.36118	CLSTN2	calsyntenin 2
213050_at	0.48903	0.0113	2.58731	-2.8093	2.09549	COBL	cordon-bleu WH2 repeat protein
217428_s_at	0.4237	0.00658	-2.78282	-2.37477	-2.52563	COL10A1	collagen type X alpha 1 chain
204636_at	0.63605	0.0335	2.15949	-3.66507	3.31405	COL17A1	collagen type XVII alpha 1 chain
1556499_s_at	0.05231	4.7e-05	-4.28005	1.7283	-2.312	COL1A1	collagen type I alpha 1 chain
202310_s_at	0.16055	0.000545	-3.58742	-0.32643	-2.65992	COL1A1	collagen type I alpha 1 chain
202404_s_at	0.07194	8.42e-05	-4.12152	1.23709	-2.51109	COL1A2	collagen type I alpha 2 chain
215076_s_at	0.07638	9.5e-05	-4.08837	1.13586	-2.60584	COL3A1	collagen type III alpha 1 chain
211161_s_at	0.13021	0.000297	-3.76634	0.18079	-2.41579	COL3A1	collagen type III alpha 1 chain
203325_s_at	0.29894	0.00252	-3.10862	-1.5938	-2.1448	COL5A1	collagen type V alpha 1 chain
212489_at	0.4139	0.00599	-2.81569	-2.29915	-2.0112	COL5A1	collagen type V alpha 1 chain
239765_at	0.13021	0.000298	3.76556	0.17856	2.06157	CPEB3	cytoplasmic polyadenylation element binding protein 3
227189_at	0.20552	0.000945	-3.42075	-0.78294	-2.45054	CPNE5	copine 5
207802_at	0.63126	0.0324	2.17297	-3.64016	2.59639	CRISP3	cysteine rich secretory protein 3
212695_at	0.24595	0.00162	3.25196	-1.22875	2.25694	CRY2	cryptochrome circadian clock 2
210140_at	0.26451	0.00194	-3.1936	-1.3789	-2.15016	CST7	cystatin F
204470_at	0.38192	0.00452	-2.9134	-2.07009	-2.25738	CXCL1	C-X-C motif chemokine ligand 1
205242_at	0.2269	0.00128	-3.32674	-1.03334	-4.19929	CXCL13	C-X-C motif chemokine ligand 13
237038_at	0.6871	0.048	2.00478	-3.94086	2.02416	CXCL14	C-X-C motif chemokine ligand 14
215101_s_at	0.4028	0.00552	-2.84449	-2.23229	-3.29086	CXCL5	C-X-C motif chemokine ligand 5
214974_x_at	0.55467	0.0173	-2.4248	-3.1501	-2.41426	CXCL5	C-X-C motif chemokine ligand 5
202859_x_at	0.12362	0.00026	-3.8052	0.29323	-3.55235	CXCL8	C-X-C motif chemokine ligand 8
211506_s_at	0.45465	0.00829	-2.70037	-2.56122	-3.33189	CXCL8	C-X-C motif chemokine ligand 8
217028_at	0.08874	0.000126	-4.01016	0.89913	-2.6069	CXCR4	C-X-C motif chemokine receptor 4
215121_x_at	0.62529	0.0297	-2.20906	-3.57284	-2.72151	CYAT1///IGLV1-44///IGLC1	immunoglobulin lambda light chain-like///immunoglobulin lambda variable 1-44///immunoglobulin lambda constant 1
205765_at	0.37072	0.00417	2.94096	-2.00434	2.74627	CYP3A5	cytochrome P450 family 3 subfamily A member 5
211843_x_at	0.20625	0.000973	3.4115	-0.80781	2.14549	CYP3A7-CYP3A51P	CYP3A7-CYP3A51P readthrough
210096_at	0.14139	0.000395	3.68333	-0.05671	3.469	CYP4B1	cytochrome P450 family 4 subfamily B member 1
206539_s_at	0.37072	0.00411	2.94556	-1.99333	2.57702	CYP4F12	cytochrome P450 family 4 subfamily F member 12
210576_at	0.52071	0.014	2.50668	-2.98073	2.17008	CYP4F8	cytochrome P450 family 4 subfamily F member 8
1553946_at	0.02285	5.85e-06	4.82084	3.48561	7.0436	DCD	dermcidin
205311_at	0.2142	0.00109	3.3775	-0.89879	2.0795	DDC	dopa decarboxylase
236496_at	0.56965	0.0196	2.3768	-3.24712	2.48826	DEGS2	delta 4-desaturase, sphingolipid 2
224327_s_at	0.50106	0.0124	2.55283	-2.88318	2.09381	DGAT2	diacylglycerol O-acyltransferase 2
200862_at	0.40369	0.00554	2.84299	-2.23578	2.08291	DHCR24	24-dehydrocholesterol reductase
1559039_at	0.38305	0.00485	-2.88896	-2.12797	-2.00132	DHX36	DEAH-box helicase 36
1568736_s_at	0.24898	0.00167	-3.24192	-1.25474	-2.94531	DLGAP1	DLG associated protein 1
231778_at	0.61169	0.0277	2.23759	-3.51891	2.33695	DLX3	distal-less homeobox 3
218976_at	0.3141	0.0029	-3.06297	-1.70736	-2.05558	DNAJC12	DnaJ heat shock protein family (Hsp40) member C12
237470_at	0.10925	0.000204	-3.87442	0.49548	-2.26946	DOCK7	dedicator of cytokinesis 7
1560404_a_at	0.4139	0.0059	-2.82139	-2.28597	-2.10151	DPH6	diphthamine biosynthesis 6
216918_s_at	0.67844	0.0442	2.04112	-3.87773	2.46627	DST	dystonin
242881_x_at	0.09353	0.000147	-3.96661	0.76863	-2.76405	DUXAP10	double homeobox A pseudogene 10
219532_at	0.6875	0.0485	2.00079	-3.94774	3.00653	ELOVL4	ELOVL fatty acid elongase 4
206605_at	0.6368	0.0342	2.15086	-3.68093	2.60827	ENDOU	endonuclease, poly(U) specific
232164_s_at	0.66131	0.0401	2.08281	-3.80406	2.88443	EPPK1	epiplakin 1
221665_s_at	0.55155	0.0169	2.43458	-3.13011	2.38792	EPS8L1	EPS8 like 1
235178_x_at	0.38696	0.00509	-2.87283	-2.16597	-2.10022	ESCO2	establishment of sister chromatid cohesion N-acetyltransferase 2
205200_at	0.45018	0.0081	2.70862	-2.54279	2.24657	EXOSC7///CLEC3B	exosome component 7///C-type lectin domain family 3 member B
213929_at	0.56481	0.0186	2.39803	-3.20441	2.26998	EXPH5	exophilin 5
235978_at	0.06218	6.25e-05	4.20269	1.48716	3.0178	FABP4	fatty acid binding protein 4
203980_at	0.25108	0.00169	3.23744	-1.2663	3.2365	FABP4	fatty acid binding protein 4
205029_s_at	0.60712	0.0264	2.25806	-3.47984	2.9436	FABP7	fatty acid binding protein 7
205030_at	0.62529	0.0301	2.20366	-3.58296	2.15963	FABP7	fatty acid binding protein 7
209074_s_at	0.43493	0.00746	2.73812	-2.47642	2.2219	FAM107A	family with sequence similarity 107 member A
213663_s_at	0.37072	0.00413	2.94386	-1.9974	2.22422	FAM134B	family with sequence similarity 134 member B
229059_at	0.24677	0.00164	-3.24839	-1.23799	-2.21976	FAM225B///FAM225A	family with sequence similarity 225 member B (non-protein coding)///family with sequence similarity 225 member A (non-protein coding)
229390_at	0.15293	0.000462	-3.63665	-0.18862	-2.89994	FAM26F	family with sequence similarity 26 member F
229391_s_at	0.45764	0.00858	-2.68797	-2.58888	-2.30232	FAM26F	family with sequence similarity 26 member F
1554899_s_at	0.58383	0.0218	-2.33476	-3.33069	-2.06461	FCER1G	Fc fragment of IgE receptor Ig
238452_at	0.23593	0.00151	-3.2747	-1.16967	-2.23314	FCRLB	Fc receptor like B
201539_s_at	0.05908	5.83e-05	4.22158	1.54578	2.67527	FHL1	four and a half LIM domains 1
210299_s_at	0.09554	0.000156	3.95102	0.72212	2.65743	FHL1	four and a half LIM domains 1
210298_x_at	0.15574	0.000481	3.62486	-0.22174	3.53492	FHL1	four and a half LIM domains 1
214505_s_at	0.19315	0.000851	3.45266	-0.69676	3.18267	FHL1	four and a half LIM domains 1
201540_at	0.29393	0.00234	3.1328	-1.53311	2.03926	FHL1	four and a half LIM domains 1
204560_at	0.16365	0.000583	3.56735	-0.38223	3.47407	FKBP5	FK506 binding protein 5
202768_at	0.60395	0.0257	2.26897	-3.4589	2.13462	FOSB	FosB proto-oncogene, AP-1 transcription factor subunit
202580_x_at	0.12194	0.000239	-3.82933	0.36345	-2.04114	FOXM1	forkhead box M1
243278_at	0.59549	0.023	2.31321	-3.37303	2.29907	FOXP2	forkhead box P2
227475_at	0.45018	0.00811	2.70825	-2.54361	2.28022	FOXQ1	forkhead box Q1
211794_at	0.31559	0.00294	-3.05843	-1.71858	-2.50604	FYB	FYN binding protein
210220_at	0.20625	0.000966	-3.41392	-0.80129	-2.67875	FZD2	frizzled class receptor 2
205044_at	0.41524	0.00627	2.79994	-2.33548	2.40846	GABRP	gamma-aminobutyric acid type A receptor pi subunit
214240_at	0.57967	0.0207	2.3546	-3.29142	2.21194	GAL	galanin and GMAP prepropeptide
228567_at	0.38657	0.00507	2.87411	-2.16295	2.12816	GAN	gigaxonin
229625_at	0.08835	0.000118	-4.02837	0.95399	-2.76198	GBP5	guanylate binding protein 5
220291_at	0.05231	4.86e-05	4.27111	1.70031	3.00795	GDPD2	glycerophosphodiester phosphodiesterase domain containing 2
236225_at	0.59692	0.0246	2.28658	-3.42489	2.3003	GGT6	gamma-glutamyltransferase 6
229435_at	0.52071	0.014	-2.50597	-2.98223	-2.2417	GLIS3	GLIS family zinc finger 3
204997_at	0.00237	2.17e-07	5.61913	6.27108	3.38635	GPD1	glycerol-3-phosphate dehydrogenase 1
213706_at	0.01859	3.74e-06	4.93286	3.86391	3.73547	GPD1	glycerol-3-phosphate dehydrogenase 1
235961_at	0.31721	0.00302	-3.04906	-1.7417	-2.11008	GPR161	G protein-coupled receptor 161
214040_s_at	0.47093	0.00955	2.64898	-2.67509	2.14445	GSN	gelsolin
235458_at	0.61169	0.0277	-2.23781	-3.51849	-2.24808	HAVCR2	hepatitis A virus cellular receptor 2
203290_at	0.62529	0.0303	-2.20167	-3.58669	-2.8923	HLA-DQA1	major histocompatibility complex, class II, DQ alpha 1
235944_at	0.10785	0.000193	-3.88947	0.53977	-2.04309	HMCN1	hemicentin 1
204607_at	0.04991	4.02e-05	4.32193	1.85998	2.91136	HMGCS2	3-hydroxy-3-methylglutaryl-CoA synthase 2
209905_at	0.13834	0.000326	3.7388	0.10161	4.07314	HOXA10-HOXA9///MIR196B///HOXA9	HOXA10-HOXA9 readthrough///microRNA 196b///homeobox A9
214651_s_at	0.16365	0.000584	3.56707	-0.38303	2.80376	HOXA10-HOXA9///MIR196B///HOXA9	HOXA10-HOXA9 readthrough///microRNA 196b///homeobox A9
236681_at	0.49631	0.0121	-2.56235	-2.86286	-2.33654	HOXD13	homeobox D13
205466_s_at	0.0624	6.55e-05	-4.19003	1.44796	-2.16421	HS3ST1	heparan sulfate-glucosamine 3-sulfotransferase 1
[truncated: 219 more rows]
