# Supplementary material for: Decreased expression of SCARA5 predicts a poor prognosis in melanoma using bioinformatics analysis
Source: Front Oncol. 2023 Mar 24;13:1015358. doi: 10.3389/fonc.2023.1015358 (PMC10079878; doi:10.3389/fonc.2023.1015358)
Supplement: Supplementary file 2 [file DataSheet_2.xlsx]

## Sheet: Sheet1
ID	adj.P.Val	P.Value	t	B	logFC	Gene.symbol	Gene.title
235385_at	0.111	0.0471	-2.01818	-4.74711	-0.543903	2022-03-01	membrane associated ring-CH-type finger 1
219574_at	0.151	0.0708	-1.83275	-5.08679	-0.615415	2022-03-01	membrane associated ring-CH-type finger 1
229383_at	0.272	0.156	-1.43229	-5.71694	-0.488482	2022-03-01	membrane associated ring-CH-type finger 1
210075_at	0.192	0.0979	-1.67573	-5.35099	-0.342919	2022-03-02	membrane associated ring-CH-type finger 2
213256_at	0.0526	0.0182	2.41416	-3.92527	0.619475	2022-03-03	membrane associated ring-CH-type finger 3
230385_at	0.266	0.152	1.44889	-5.69371	0.249959	2022-03-03	membrane associated ring-CH-type finger 3
230112_at	0.946	0.916	0.106328	-6.72214	0.0108685	2022-03-04	membrane associated ring-CH-type finger 4
226394_at	0.0835	0.0328	2.17488	-4.4373	0.35193	2022-03-05	membrane associated ring-CH-type finger 5
218582_at	0.87	0.803	-0.250808	-6.69638	-0.0384402	2022-03-05	membrane associated ring-CH-type finger 5
212498_at	0.137	0.0624	1.89188	-4.9817	0.239435	2022-03-06	membrane associated ring-CH-type finger 6
215422_at	0.31	0.187	-1.33245	-5.85136	-0.157311	2022-03-06	membrane associated ring-CH-type finger 6
201737_s_at	0.413	0.275	-1.10027	-6.12794	-0.318137	2022-03-06	membrane associated ring-CH-type finger 6
215423_at	0.768	0.665	0.435422	-6.6332	0.0700677	2022-03-06	membrane associated ring-CH-type finger 6
201736_s_at	0.929	0.89	-0.138841	-6.71816	-0.0158561	2022-03-06	membrane associated ring-CH-type finger 6
202654_x_at	0.4	0.263	-1.12763	-6.098	-0.23987	2022-03-07	membrane associated ring-CH-type finger 7
232371_at	0.435	0.295	-1.05469	-6.17625	-0.285208	2022-03-07	membrane associated ring-CH-type finger 7
202653_s_at	0.747	0.638	0.472593	-6.61639	0.0598251	2022-03-07	membrane associated ring-CH-type finger 7
1557704_a_at	0.94	0.906	-0.118045	-6.72083	-0.0137788	2022-03-07	membrane associated ring-CH-type finger 7
221824_s_at	0.203	0.105	1.63994	-5.40814	0.238654	2022-03-08	membrane associated ring-CH-type finger 8
231933_at	0.801	0.708	-0.375867	-6.65728	-0.0462499	2022-03-08	membrane associated ring-CH-type finger 8
226454_at	0.0817	0.0319	-2.18693	-4.41263	-0.396107	2022-03-09	membrane associated ring-CH-type finger 9
230001_at	0.733	0.62	-0.497673	-6.60427	-0.0999592	2022-03-09	membrane associated ring-CH-type finger 9
237724_at	0.0141	0.00352	3.01383	-2.44787	0.239957	2022-03-10	membrane associated ring-CH-type finger 10
230824_at	0.947	0.917	0.104586	-6.72233	0.00843427	2022-03-10	membrane associated ring-CH-type finger 10
239359_at	0.592	0.454	0.751998	-6.44637	0.168346	2022-03-11	membrane associated ring-CH-type finger 11
200902_at	0.125	0.0555	-1.94501	-4.88468	-0.315187	2022-09-15	15 kDa selenoprotein
229819_at	1.24e-08	1.65e-10	-7.39539	13.7068	-1.3967	A1BG	alpha-1-B glycoprotein
232462_s_at	0.000198	1.99e-05	-4.55455	2.40617	-0.729108	A1BG-AS1	A1BG antisense RNA 1
217757_at	0.209	0.109	-1.61975	-5.43988	-0.278001	A2M	alpha-2-macroglobulin
1558450_at	0.978	0.966	-0.0433424	-6.72685	-0.00438457	A2M	alpha-2-macroglobulin
1564139_at	0.0159	0.00408	-2.96276	-2.58393	-0.631835	A2M-AS1	A2M antisense RNA 1 (head to head)
1553505_at	0.000102	8.8e-06	4.77096	3.18488	1.86341	A2ML1	alpha-2-macroglobulin like 1
1564307_a_at	0.000419	4.85e-05	4.31174	1.55684	2.43359	A2ML1	alpha-2-macroglobulin like 1
236394_at	0.133	0.0604	-1.90687	-4.95457	-0.617303	A2MP1	alpha-2-macroglobulin pseudogene 1
219488_at	0.000206	2.07e-05	4.54379	2.36796	0.502986	A4GALT	alpha 1,4-galactosyltransferase
241552_at	0.735	0.623	-0.493756	-6.60621	-0.0412224	AA06	uncharacterized LOC100506677
218075_at	0.378	0.243	-1.17636	-6.04289	-0.178271	AAAS	aladin WD repeat nucleoporin
218434_s_at	7.37e-09	8.6e-11	7.54555	14.3434	2.07979	AACS	acetoacetyl-CoA synthetase
1570020_at	0.19	0.0963	1.68415	-5.33737	0.72363	AACSP1	acetoacetyl-CoA synthetase pseudogene 1
205969_at	5.92e-05	4.59e-06	4.94054	3.80837	1.62469	AADAC	arylacetamide deacetylase
240420_at	0.000179	1.76e-05	4.58775	2.52433	3.19214	AADACL2	arylacetamide deacetylase like 2
223593_at	0.573	0.434	-0.786965	-6.41971	-0.251466	AADAT	aminoadipate aminotransferase
227534_at	0.000117	1.04e-05	-4.7259	3.02113	-0.863459	AAED1	AhpC/TSA antioxidant enzyme domain containing 1
202852_s_at	0.0821	0.0321	-2.18387	-4.4189	-0.391219	AAGAB	alpha- and gamma-adaptin binding protein
202851_at	0.737	0.625	0.490653	-6.60773	0.0719645	AAGAB	alpha- and gamma-adaptin binding protein
243284_at	0.834	0.752	-0.317073	-6.6776	-0.107186	AAGAB	alpha- and gamma-adaptin binding protein
225522_at	0.012	0.00289	-3.08	-2.2689	-0.39733	AAK1	AP2 associated kinase 1
205434_s_at	0.0473	0.0159	-2.4673	-3.80535	-0.416667	AAK1	AP2 associated kinase 1
214956_at	0.101	0.0418	-2.071	-4.64499	-0.405192	AAK1	AP2 associated kinase 1
238100_at	0.218	0.116	-1.59095	-5.48453	-0.202842	AAK1	AP2 associated kinase 1
205435_s_at	0.296	0.175	1.36951	-5.80254	0.171886	AAK1	AP2 associated kinase 1
214998_at	0.666	0.538	-0.618024	-6.53748	-0.0822839	AAK1	AP2 associated kinase 1
211186_s_at	0.933	0.896	0.131034	-6.71921	0.00998709	AAK1	AP2 associated kinase 1
220268_at	0.164	0.079	1.78055	-5.17703	0.202637	AAMDC	adipogenesis associated Mth938 domain containing
221599_at	0.839	0.758	0.309203	-6.68006	0.0584327	AAMDC	adipogenesis associated Mth938 domain containing
221600_s_at	0.874	0.808	-0.244304	-6.69799	-0.0529292	AAMDC	adipogenesis associated Mth938 domain containing
201511_at	0.923	0.881	-0.149658	-6.7166	-0.0220972	AAMP	angio associated migratory cell protein
218089_at	0.143	0.0661	-1.86503	-5.02979	-0.2355	AAR2	AAR2 splicing factor homolog
201000_at	0.000455	5.33e-05	-4.28589	1.46804	-0.706571	AARS	alanyl-tRNA synthetase
231845_at	0.749	0.641	-0.468208	-6.61844	-0.112834	AARS2	alanyl-tRNA synthetase 2, mitochondrial
230024_at	0.979	0.967	0.0419375	-6.72691	0.00726962	AARS2	alanyl-tRNA synthetase 2, mitochondrial
235435_at	0.0513	0.0176	-2.42645	-3.89773	-0.596225	AASDH	aminoadipate-semialdehyde dehydrogenase
228041_at	0.765	0.66	0.441021	-6.63076	0.0704181	AASDH	aminoadipate-semialdehyde dehydrogenase
202170_s_at	0.0292	0.00868	-2.69502	-3.26667	-0.480633	AASDHPPT	aminoadipate-semialdehyde dehydrogenase-phosphopantetheinyl transferase
202169_s_at	0.866	0.797	-0.258471	-6.69443	-0.0410721	AASDHPPT	aminoadipate-semialdehyde dehydrogenase-phosphopantetheinyl transferase
210852_s_at	0.00288	0.000503	-3.63698	-0.648498	-0.575719	AASS	aminoadipate-semialdehyde synthase
214829_at	0.0248	0.0071	-2.76799	-3.08575	-0.865048	AASS	aminoadipate-semialdehyde synthase
1563088_a_at	2.29e-06	8.81e-08	5.92452	7.61667	2.7069	AATBC	apoptosis associated transcript in bladder cancer
209165_at	4.55e-05	3.34e-06	-5.02268	4.11428	-0.586261	AATF	apoptosis antagonizing transcription factor
205986_at	0.278	0.161	-1.41683	-5.73836	-0.207757	AATK	apoptosis associated tyrosine kinase
209460_at	0.0697	0.026	2.27045	-4.23836	0.693054	ABAT	4-aminobutyrate aminotransferase
209459_s_at	0.103	0.0428	2.06012	-4.66622	0.702743	ABAT	4-aminobutyrate aminotransferase
206527_at	0.201	0.104	1.64574	-5.39896	0.227	ABAT	4-aminobutyrate aminotransferase
203504_s_at	0.0669	0.0247	-2.29167	-4.19318	-0.633884	ABCA1	ATP binding cassette subfamily A member 1
203505_at	0.28	0.162	-1.4108	-5.74665	-0.259424	ABCA1	ATP binding cassette subfamily A member 1
1570279_at	0.401	0.264	1.12464	-6.1013	0.246275	ABCA1	ATP binding cassette subfamily A member 1
220159_at	0.104	0.0434	2.05478	-4.6766	0.516357	ABCA11P	ATP binding cassette subfamily A member 11, pseudogene
215465_at	0.0017	0.000265	3.82896	-0.046102	2.32728	ABCA12	ATP binding cassette subfamily A member 12
1553605_a_at	0.309	0.186	1.33455	-5.84862	0.54747	ABCA13	ATP binding cassette subfamily A member 13
1553604_at	0.693	0.57	0.569826	-6.56595	0.216503	ABCA13	ATP binding cassette subfamily A member 13
231164_at	0.00891	0.00199	-3.20308	-1.92805	-0.911878	ABCA17P	ATP binding cassette subfamily A member 17, pseudogene
210099_at	0.58	0.441	0.774732	-6.42917	0.0749521	ABCA2	ATP binding cassette subfamily A member 2
210100_s_at	0.797	0.703	-0.382556	-6.65476	-0.0450645	ABCA2	ATP binding cassette subfamily A member 2
212772_s_at	0.947	0.917	0.105088	-6.72227	0.0233637	ABCA2	ATP binding cassette subfamily A member 2
204343_at	0.118	0.0514	1.97968	-4.82006	0.463017	ABCA3	ATP binding cassette subfamily A member 3
210082_at	5.55e-08	1.01e-09	6.97805	11.948	2.40509	ABCA4	ATP binding cassette subfamily A member 4
241705_at	0.188	0.0948	-1.69198	-5.32466	-0.530248	ABCA5	ATP binding cassette subfamily A member 5
213353_at	0.54	0.399	0.848608	-6.36979	0.222008	ABCA5	ATP binding cassette subfamily A member 5
217504_at	0.0606	0.0218	2.34225	-4.08401	0.891523	ABCA6	ATP binding cassette subfamily A member 6
219577_s_at	0.0537	0.0187	2.40333	-3.94944	0.449985	ABCA7	ATP binding cassette subfamily A member 7
204719_at	0.0088	0.00197	3.20781	-1.91477	2.10836	ABCA8	ATP binding cassette subfamily A member 8
1565778_at	0.213	0.113	1.60545	-5.46213	0.269304	ABCA8	ATP binding cassette subfamily A member 8
1565780_at	0.316	0.191	1.31847	-5.86944	0.111061	ABCA8	ATP binding cassette subfamily A member 8
235335_at	0.00722	0.00154	3.2867	-1.69076	0.630936	ABCA9	ATP binding cassette subfamily A member 9
239185_at	0.0549	0.0193	2.39191	-3.97483	0.956186	ABCA9	ATP binding cassette subfamily A member 9
242541_at	0.276	0.159	1.42143	-5.73201	0.377423	ABCA9	ATP binding cassette subfamily A member 9
243951_at	0.0166	0.00429	2.94517	-2.63037	0.702831	ABCB1	ATP binding cassette subfamily B member 1
209993_at	0.13	0.0586	1.92033	-4.93004	0.496827	ABCB1	ATP binding cassette subfamily B member 1
223320_s_at	0.0873	0.0347	-2.15047	-4.48692	-0.400185	ABCB10	ATP binding cassette subfamily B member 10
1570505_at	0.19	0.0968	-1.68161	-5.34148	-0.665568	ABCB4	ATP binding cassette subfamily B member 4
207819_s_at	0.315	0.191	-1.32008	-5.86737	-0.522621	ABCB4	ATP binding cassette subfamily B member 4
209994_s_at	0.36	0.228	-1.21582	-5.99664	-0.432939	ABCB4///ABCB1	ATP binding cassette subfamily B member 4///ATP binding cassette subfamily B member 1
243167_at	1.3e-05	7.26e-07	-5.40819	5.58148	-3.79419	ABCB5	ATP binding cassette subfamily B member 5
240717_at	1.59e-05	9.27e-07	-5.34706	5.34557	-3.92168	ABCB5	ATP binding cassette subfamily B member 5
1569072_s_at	0.000703	9.02e-05	-4.13892	0.969302	-2.59402	ABCB5	ATP binding cassette subfamily B member 5
1555371_at	0.156	0.0738	-1.81293	-5.12132	-0.612804	ABCB5	ATP binding cassette subfamily B member 5
203191_at	0.515	0.373	0.896455	-6.32851	0.0813763	ABCB6	ATP binding cassette subfamily B member 6 (Langereis blood group)
203192_at	0.641	0.508	-0.665398	-6.50728	-0.120661	ABCB6	ATP binding cassette subfamily B member 6 (Langereis blood group)
209620_s_at	0.943	0.911	0.111869	-6.72154	0.0210811	ABCB7	ATP binding cassette subfamily B member 7
229539_at	0.694	0.572	0.56803	-6.56696	0.107572	ABCB8	ATP binding cassette subfamily B member 8
206317_s_at	0.697	0.575	-0.562452	-6.5701	-0.0966164	ABCB8	ATP binding cassette subfamily B member 8
207561_s_at	0.419	0.28	1.0878	-6.14136	0.355318	ABCB8///ASIC3	ATP binding cassette subfamily B member 8///acid sensing ion channel subunit 3
207321_s_at	0.331	0.204	-1.28108	-5.91692	-0.315649	ABCB9	ATP binding cassette subfamily B member 9
214209_s_at	0.84	0.761	-0.305918	-6.68107	-0.0505859	ABCB9	ATP binding cassette subfamily B member 9
202805_s_at	0.105	0.0442	-2.04664	-4.69239	-0.429864	ABCC1	ATP binding cassette subfamily C member 1
202804_at	0.166	0.0808	1.76975	-5.19541	0.233459	ABCC1	ATP binding cassette subfamily C member 1
215873_x_at	0.0105	0.00244	-3.13696	-2.11244	-0.541761	ABCC10	ATP binding cassette subfamily C member 10
213485_s_at	0.125	0.0555	-1.94511	-4.8845	-0.381103	ABCC10	ATP binding cassette subfamily C member 10
224146_s_at	0.918	0.873	-0.160561	-6.71491	-0.054787	ABCC11	ATP binding cassette subfamily C member 11
206155_at	5.15e-05	3.88e-06	-4.98425	3.97083	-2.09899	ABCC2	ATP binding cassette subfamily C member 2
209641_s_at	8.3e-07	2.64e-08	6.21312	8.78294	1.31436	ABCC3	ATP binding cassette subfamily C member 3
230682_x_at	4.27e-06	1.88e-07	5.74055	6.88331	1.12794	ABCC3	ATP binding cassette subfamily C member 3
208161_s_at	9.08e-05	7.7e-06	4.80608	3.31308	1.95729	ABCC3	ATP binding cassette subfamily C member 3
239217_x_at	0.000847	0.000113	4.07539	0.75709	0.814037	ABCC3	ATP binding cassette subfamily C member 3
242553_at	0.00169	0.000262	3.8321	-0.036085	0.348111	ABCC3	ATP binding cassette subfamily C member 3
1554918_a_at	1.38e-05	7.76e-07	-5.39143	5.51668	-1.26092	ABCC4	ATP binding cassette subfamily C member 4
203196_at	0.000762	9.93e-05	-4.11181	0.878482	-0.920171	ABCC4	ATP binding cassette subfamily C member 4
1555039_a_at	0.0661	0.0243	-2.29823	-4.17912	-0.397186	ABCC4	ATP binding cassette subfamily C member 4
243928_s_at	0.273	0.157	-1.43072	-5.71912	-0.311584	ABCC4	ATP binding cassette subfamily C member 4
226363_at	0.00215	0.00035	-3.74576	-0.30977	-0.588887	ABCC5	ATP binding cassette subfamily C member 5
1558460_at	0.157	0.075	-1.80547	-5.13424	-0.282916	ABCC5	ATP binding cassette subfamily C member 5
209380_s_at	0.883	0.821	0.227144	-6.70203	0.0451549	ABCC5	ATP binding cassette subfamily C member 5
210246_s_at	7.03e-06	3.45e-07	5.59229	6.29875	0.889312	ABCC8	ATP binding cassette subfamily C member 8
210245_at	0.711	0.592	0.538317	-6.58331	0.0511381	ABCC8	ATP binding cassette subfamily C member 8
1557374_at	0.0174	0.00459	2.92227	-2.69049	0.689144	ABCC9	ATP binding cassette subfamily C member 9
208562_s_at	0.0409	0.0132	2.53802	-3.64231	0.331102	ABCC9	ATP binding cassette subfamily C member 9
208561_at	0.0783	0.0301	2.21022	-4.36462	0.422399	ABCC9	ATP binding cassette subfamily C member 9
205142_x_at	7.83e-06	3.93e-07	-5.5598	6.17144	-1.60726	ABCD1	ATP binding cassette subfamily D member 1
202850_at	0.0132	0.00324	3.04171	-2.37282	0.341915	ABCD3	ATP binding cassette subfamily D member 3
1554878_a_at	0.822	0.736	-0.33838	-6.67064	-0.105259	ABCD3	ATP binding cassette subfamily D member 3
203981_s_at	0.176	0.0873	-1.73237	-5.25819	-0.196007	ABCD4	ATP binding cassette subfamily D member 4
203982_s_at	0.872	0.806	-0.246215	-6.69752	-0.0326733	ABCD4	ATP binding cassette subfamily D member 4
201872_s_at	0.00478	0.000934	-3.44626	-1.22543	-0.577721	ABCE1	ATP binding cassette subfamily E member 1
201873_s_at	0.0621	0.0225	-2.3301	-4.11042	-0.314993	ABCE1	ATP binding cassette subfamily E member 1
200045_at	0.000534	6.46e-05	-4.23245	1.28548	-0.515977	ABCF1	ATP binding cassette subfamily F member 1
209247_s_at	6.55e-07	1.99e-08	-6.28038	9.05724	-1.0937	ABCF2	ATP binding cassette subfamily F member 2
214232_at	0.000239	2.49e-05	-4.49392	2.19157	-0.887521	ABCF2	ATP binding cassette subfamily F member 2
207622_s_at	0.000931	0.000127	-4.0425	0.648011	-0.843691	ABCF2	ATP binding cassette subfamily F member 2
209246_at	0.108	0.0457	-2.03175	-4.7211	-0.311402	ABCF2	ATP binding cassette subfamily F member 2
207623_at	0.275	0.159	1.42362	-5.72898	0.442552	ABCF2	ATP binding cassette subfamily F member 2
202394_s_at	0.121	0.0531	-1.96505	-4.84747	-0.259143	ABCF3	ATP binding cassette subfamily F member 3
230913_at	0.115	0.0494	1.99721	-4.787	0.594693	ABCG1	ATP binding cassette subfamily G member 1
232081_at	0.27	0.155	1.43807	-5.70888	0.444882	ABCG1	ATP binding cassette subfamily G member 1
204567_s_at	0.434	0.294	-1.05569	-6.17521	-0.305287	ABCG1	ATP binding cassette subfamily G member 1
211113_s_at	0.631	0.497	-0.681993	-6.49618	-0.14967	ABCG1	ATP binding cassette subfamily G member 1
209735_at	0.736	0.624	-0.492636	-6.60676	-0.119155	ABCG2	ATP binding cassette subfamily G member 2 (Junior blood group)
207593_at	0.861	0.79	-0.267777	-6.69199	-0.0452605	ABCG4	ATP binding cassette subfamily G member 4
220383_at	0.077	0.0295	-2.2186	-4.34722	-0.834552	ABCG5	ATP binding cassette subfamily G member 5
232550_at	0.419	0.28	1.08782	-6.14133	0.0855396	ABHD1	abhydrolase domain containing 1
236461_at	0.952	0.925	0.0950307	-6.72328	0.0140091	ABHD1	abhydrolase domain containing 1
222697_s_at	0.0047	0.000915	-3.45249	-1.20693	-0.764752	ABHD10	abhydrolase domain containing 10
218633_x_at	0.0448	0.0149	-2.49299	-3.74656	-0.305161	ABHD10	abhydrolase domain containing 10
221927_s_at	0.47	0.328	-0.984578	-6.24668	-0.161786	ABHD11	abhydrolase domain containing 11
1552800_at	0.866	0.796	0.259269	-6.69423	0.0217694	ABHD11	abhydrolase domain containing 11
1552470_a_at	0.87	0.802	-0.251378	-6.69624	-0.0460607	ABHD11	abhydrolase domain containing 11
228124_at	0.0393	0.0126	2.55649	-3.5991	0.587917	ABHD12	abhydrolase domain containing 12
224742_at	0.139	0.0637	-1.88184	-4.99975	-0.23869	ABHD12	abhydrolase domain containing 12
228123_s_at	0.524	0.382	0.87931	-6.34356	0.140028	ABHD12	abhydrolase domain containing 12
235348_at	0.0256	0.00739	-2.75358	-3.12181	-0.483148	ABHD13	abhydrolase domain containing 13
234993_at	0.438	0.297	-1.04911	-6.18203	-0.231219	ABHD13	abhydrolase domain containing 13
210006_at	0.0472	0.0159	-2.46808	-3.80356	-0.555756	ABHD14A///ACY1	abhydrolase domain containing 14A///aminoacylase 1
202740_at	0.877	0.813	0.237642	-6.69959	0.0516291	ABHD14A-ACY1///ACY1	ABHD14A-ACY1 readthrough///aminoacylase 1
224821_at	0.812	0.722	0.356994	-6.66418	0.0942362	ABHD14B	abhydrolase domain containing 14B
226796_at	0.0772	0.0296	-2.21765	-4.3492	-0.308225	ABHD15	abhydrolase domain containing 15
230221_at	0.112	0.0481	2.00961	-4.76346	0.21016	ABHD16A	abhydrolase domain containing 16A
224756_s_at	0.187	0.0943	-1.69446	-5.32062	-0.264953	ABHD16A	abhydrolase domain containing 16A
234002_at	0.688	0.563	0.580285	-6.55996	0.0576802	ABHD16B	abhydrolase domain containing 16B
221267_s_at	0.294	0.173	-1.37513	-5.79503	-0.196119	ABHD17A	abhydrolase domain containing 17A
227551_at	0.0231	0.00649	-2.80011	-3.0049	-0.386432	ABHD17B	abhydrolase domain containing 17B
220285_at	0.0475	0.016	-2.46554	-3.80934	-0.408655	ABHD17B	abhydrolase domain containing 17B
228872_at	0.582	0.443	0.77049	-6.43242	0.095109	ABHD17B	abhydrolase domain containing 17B
225436_at	0.699	0.577	0.559576	-6.5717	0.131628	ABHD17C	abhydrolase domain containing 17C
241968_at	0.0521	0.018	2.41858	-3.91539	0.461613	ABHD18	abhydrolase domain containing 18
236240_at	0.691	0.568	0.574058	-6.56354	0.0713226	ABHD18	abhydrolase domain containing 18
219980_at	0.967	0.947	-0.0661015	-6.72561	-0.0149594	ABHD18	abhydrolase domain containing 18
228490_at	2.15e-05	1.34e-06	-5.25489	4.99212	-1.38358	ABHD2	abhydrolase domain containing 2
205566_at	0.000369	4.15e-05	-4.35484	1.70564	-0.978197	ABHD2	abhydrolase domain containing 2
87100_at	0.00117	0.000168	-3.96185	0.382998	-0.782323	ABHD2	abhydrolase domain containing 2
63825_at	0.00373	0.000687	-3.54165	-0.939639	-0.803522	ABHD2	abhydrolase domain containing 2
221815_at	0.0291	0.00866	-2.69601	-3.26423	-0.865913	ABHD2	abhydrolase domain containing 2
225337_at	0.109	0.0465	-2.02452	-4.73499	-0.379478	ABHD2	abhydrolase domain containing 2
213017_at	0.718	0.601	-0.525028	-6.59035	-0.113625	ABHD3	abhydrolase domain containing 3
242023_at	0.779	0.679	0.415327	-6.64172	0.0899009	ABHD4	abhydrolase domain containing 4
218581_at	0.98	0.968	0.0406953	-6.72696	0.00672585	ABHD4	abhydrolase domain containing 4
213935_at	1.07e-09	7.68e-12	8.09732	16.6931	2.22949	ABHD5	abhydrolase domain containing 5
213805_at	1.12e-09	8.13e-12	8.08417	16.637	2.1981	ABHD5	abhydrolase domain containing 5
218739_at	4.81e-09	5.25e-11	7.65853	14.8233	2.21488	ABHD5	abhydrolase domain containing 5
232862_at	3.87e-08	6.51e-10	7.07983	12.3753	1.79219	ABHD5	abhydrolase domain containing 5
221552_at	0.000222	2.27e-05	4.51862	2.27881	0.969712	ABHD6	abhydrolase domain containing 6
45288_at	0.000609	7.57e-05	4.18831	1.13574	0.969598	ABHD6	abhydrolase domain containing 6
221678_at	0.0119	0.00285	3.08446	-2.25672	0.265133	ABHD6	abhydrolase domain containing 6
221679_s_at	0.0709	0.0266	2.26159	-4.25711	0.609054	ABHD6	abhydrolase domain containing 6
219101_x_at	0.492	0.35	0.941102	-6.28799	0.0949602	ABHD8	abhydrolase domain containing 8
209028_s_at	0.292	0.172	1.3804	-5.78796	0.201772	ABI1	abl interactor 1
209027_s_at	0.572	0.432	-0.789537	-6.4177	-0.125206	ABI1	abl interactor 1
207268_x_at	1.6e-05	9.35e-07	-5.34497	5.33754	-1.01889	ABI2	abl-interactor 2
211793_s_at	0.00019	1.88e-05	-4.56918	2.45819	-1.01129	ABI2	abl-interactor 2
209856_x_at	0.000625	7.82e-05	-4.17918	1.10487	-0.748823	ABI2	abl-interactor 2
225098_at	0.0153	0.00391	-2.97783	-2.54396	-0.554243	ABI2	abl-interactor 2
227631_at	0.0724	0.0273	-2.25138	-4.27864	-0.437947	ABI2	abl-interactor 2
225112_at	0.176	0.0871	-1.73366	-5.25605	-0.218563	ABI2	abl-interactor 2
231075_x_at	0.582	0.444	0.770159	-6.43267	0.111339	ABI2	abl-interactor 2
216113_at	0.733	0.62	-0.497545	-6.60434	-0.134291	ABI2	abl-interactor 2
223615_at	0.268	0.153	-1.4431	-5.70185	-0.269956	ABI3	ABI family member 3
223395_at	0.000552	6.73e-05	4.22087	1.24609	1.69168	ABI3BP	ABI family member 3 binding protein
202123_s_at	0.0114	0.00271	-3.10149	-2.21014	-0.673324	ABL1	ABL proto-oncogene 1, non-receptor tyrosine kinase
206411_s_at	1.76e-09	1.46e-11	-7.95073	16.0677	-1.76237	ABL2	ABL proto-oncogene 2, non-receptor tyrosine kinase
226893_at	3.64e-08	6.06e-10	-7.09653	12.4455	-1.46623	ABL2	ABL proto-oncogene 2, non-receptor tyrosine kinase
231907_at	2.96e-05	1.99e-06	-5.1544	4.60993	-1.99738	ABL2	ABL proto-oncogene 2, non-receptor tyrosine kinase
200965_s_at	7.71e-05	6.28e-06	4.85932	3.50835	1.58558	ABLIM1	actin binding LIM protein 1
210461_s_at	0.00165	0.000255	3.83979	-0.0115	1.52	ABLIM1	actin binding LIM protein 1
228132_at	0.00922	0.00208	3.18904	-1.96747	1.01259	ABLIM2	actin binding LIM protein family member 2
236087_at	0.0432	0.0142	2.51074	-3.70566	0.2247	ABLIM2	actin binding LIM protein family member 2
1567622_at	0.413	0.275	1.09911	-6.1292	0.112339	ABLIM2	actin binding LIM protein family member 2
242624_at	0.788	0.691	-0.3985	-6.64855	-0.0794426	ABLIM2	actin binding LIM protein family member 2
205730_s_at	0.169	0.083	-1.75713	-5.21674	-0.525679	ABLIM3	actin binding LIM protein family member 3
216716_at	0.000661	8.37e-05	4.16009	1.0405	0.365626	ABO	ABO blood group (transferase A, alpha 1-3-N-acetylgalactosaminyltransferase; transferase B, alpha 1-3-galactosyltransferase)
216929_x_at	0.00246	0.000414	3.69565	-0.466644	0.363816	ABO	ABO blood group (transferase A, alpha 1-3-N-acetylgalactosaminyltransferase; transferase B, alpha 1-3-galactosyltransferase)
214504_at	0.533	0.392	0.861429	-6.35895	0.0800849	ABO	ABO blood group (transferase A, alpha 1-3-N-acetylgalactosaminyltransferase; transferase B, alpha 1-3-galactosyltransferase)
212895_s_at	0.0172	0.0045	-2.92923	-2.67224	-0.434765	ABR	active BCR-related
214671_s_at	0.0541	0.0189	-2.39928	-3.95845	-0.390719	ABR	active BCR-related
1564121_at	0.189	0.0955	-1.68819	-5.33081	-0.381193	ABR	active BCR-related
1552731_at	0.0204	0.00557	2.8542	-2.86701	0.424342	ABRA	actin binding Rho activating protein
223361_at	0.0479	0.0161	2.4611	-3.81945	0.346064	ABRACL	ABRA C-terminal like
218405_at	0.0339	0.0105	-2.62617	-3.43369	-0.395317	ABT1	activator of basal transcription 1
226442_at	0.111	0.0471	-2.01818	-4.74711	-0.200155	ABTB1	ankyrin repeat and BTB domain containing 1
229164_s_at	0.264	0.15	1.45444	-5.68588	0.185927	ABTB1	ankyrin repeat and BTB domain containing 1
242567_at	0.518	0.376	0.890388	-6.33387	0.0959155	ABTB1	ankyrin repeat and BTB domain containing 1
229162_s_at	0.967	0.949	-0.0635819	-6.72577	-0.00863306	ABTB1	ankyrin repeat and BTB domain containing 1
213497_at	0.171	0.0843	-1.74937	-5.22979	-0.356627	ABTB2	ankyrin repeat and BTB domain containing 2
232624_at	0.671	0.544	0.609233	-6.54284	0.0603236	ABTB2	ankyrin repeat and BTB domain containing 2
202025_x_at	6.27e-05	4.93e-06	4.9223	3.74078	0.79062	ACAA1	acetyl-CoA acyltransferase 1
214274_s_at	0.000274	2.91e-05	4.45141	2.04211	0.779202	ACAA1	acetyl-CoA acyltransferase 1
202003_s_at	5.49e-06	2.53e-07	5.66803	6.59662	1.26274	ACAA2	acetyl-CoA acyltransferase 2
241114_s_at	0.00446	0.000857	3.47312	-1.14552	0.922991	ACAA2	acetyl-CoA acyltransferase 2
202002_at	0.198	0.102	-1.65454	-5.38497	-0.195446	ACAA2	acetyl-CoA acyltransferase 2
212186_at	0.000124	1.12e-05	4.70784	2.95575	0.743836	ACACA	acetyl-CoA carboxylase alpha
214358_at	0.012	0.00289	3.07952	-2.27019	0.79781	ACACA	acetyl-CoA carboxylase alpha
221928_at	4.28e-07	1.2e-08	6.40067	9.55002	1.55215	ACACB	acetyl-CoA carboxylase beta
43427_at	7.18e-07	2.21e-08	6.25499	8.95359	1.57092	ACACB	acetyl-CoA carboxylase beta
49452_at	2.08e-06	7.79e-08	5.95416	7.73559	1.5407	ACACB	acetyl-CoA carboxylase beta
214584_x_at	0.000149	1.4e-05	4.64869	2.74249	0.69077	ACACB	acetyl-CoA carboxylase beta
1552615_at	0.00226	0.000373	3.72668	-0.36966	0.342046	ACACB	acetyl-CoA carboxylase beta
1552616_a_at	0.0859	0.034	2.15966	-4.46829	0.364337	ACACB	acetyl-CoA carboxylase beta
219986_s_at	0.0661	0.0243	2.29803	-4.17955	0.284826	ACAD10	acyl-CoA dehydrogenase family member 10
238655_at	0.523	0.381	0.881441	-6.3417	0.0811875	ACAD10	acyl-CoA dehydrogenase family member 10
237482_s_at	0.747	0.639	-0.471525	-6.61689	-0.0755476	ACAD10	acyl-CoA dehydrogenase family member 10
237481_at	0.851	0.775	-0.28676	-6.68674	-0.0537174	ACAD10	acyl-CoA dehydrogenase family member 10
221669_s_at	3.58e-05	2.48e-06	5.09842	4.39854	1.24569	ACAD8	acyl-CoA dehydrogenase family member 8
224160_s_at	1.95e-07	4.54e-09	6.62816	10.4888	1.13235	ACAD9	acyl-CoA dehydrogenase family member 9
239976_at	0.0198	0.00537	2.86743	-2.83296	0.750856	ACAD9	acyl-CoA dehydrogenase family member 9
202502_at	0.004	0.00075	3.51454	-1.02141	0.810573	ACADM	acyl-CoA dehydrogenase, C-4 to C-12 straight chain
202366_at	0.552	0.411	0.826431	-6.38818	0.120452	ACADS	acyl-CoA dehydrogenase, C-2 to C-3 short chain
226030_at	0.00266	0.000454	3.66788	-0.552979	0.710668	ACADSB	acyl-CoA dehydrogenase, short/branched chain
205355_at	0.0235	0.00662	2.79294	-3.02302	0.534501	ACADSB	acyl-CoA dehydrogenase, short/branched chain
200710_at	2.32e-05	1.47e-06	5.23084	4.90034	1.04995	ACADVL	acyl-CoA dehydrogenase, very long chain
217161_x_at	0.264	0.15	1.45406	-5.68641	0.208641	ACAN	aggrecan
205679_x_at	0.613	0.477	0.714984	-6.4733	0.13193	ACAN	aggrecan
207692_s_at	0.859	0.787	0.271248	-6.69106	0.0451326	ACAN	aggrecan
242081_at	0.367	0.234	1.20041	-6.01487	0.176902	ACAP1	ArfGAP with coiled-coil, ankyrin repeat and PH domains 1
205213_at	0.594	0.456	-0.748751	-6.44879	-0.274313	ACAP1	ArfGAP with coiled-coil, ankyrin repeat and PH domains 1
205212_s_at	0.722	0.607	-0.516784	-6.59462	-0.114494	ACAP1	ArfGAP with coiled-coil, ankyrin repeat and PH domains 1
1552472_a_at	0.00556	0.00112	-3.38784	-1.39766	-0.760512	ACAP2	ArfGAP with coiled-coil, ankyrin repeat and PH domains 2
212477_at	0.0806	0.0313	-2.19408	-4.39794	-0.489558	ACAP2	ArfGAP with coiled-coil, ankyrin repeat and PH domains 2
212476_at	0.997	0.996	0.0053182	-6.72778	0.0006217	ACAP2	ArfGAP with coiled-coil, ankyrin repeat and PH domains 2
225529_at	0.00235	0.000392	3.71177	-0.416348	0.936866	ACAP3	ArfGAP with coiled-coil, ankyrin repeat and PH domains 3
225542_at	0.0201	0.00548	2.85997	-2.85216	0.765663	ACAP3	ArfGAP with coiled-coil, ankyrin repeat and PH domains 3
205412_at	0.00828	0.00182	3.23224	-1.84585	0.515032	ACAT1	acetyl-CoA acetyltransferase 1
1559239_s_at	0.0424	0.0138	2.52042	-3.68326	0.390314	ACAT1	acetyl-CoA acetyltransferase 1
209608_s_at	1.02e-08	1.31e-10	7.44943	13.9357	2.11473	ACAT2	acetyl-CoA acetyltransferase 2
202324_s_at	0.00658	0.00137	-3.32364	-1.58448	-0.273813	ACBD3	acyl-CoA binding domain containing 3
202323_s_at	0.649	0.518	-0.649913	-6.51739	-0.125028	ACBD3	acyl-CoA binding domain containing 3
219413_at	0.245	0.135	1.50949	-5.60671	0.163518	ACBD4	acyl-CoA binding domain containing 4
1568877_a_at	0.00642	0.00134	-3.33293	-1.55762	-0.560226	ACBD5	acyl-CoA binding domain containing 5
225663_at	0.891	0.832	0.213064	-6.70512	0.0296968	ACBD5	acyl-CoA binding domain containing 5
225317_at	0.00134	0.000198	-3.91391	0.227093	-0.454277	ACBD6	acyl-CoA binding domain containing 6
228264_at	0.988	0.981	-0.0243873	-6.72749	-0.00514987	ACCS	1-aminocyclopropane-1-carboxylate synthase homolog (inactive)
204617_s_at	0.0093	0.00211	-3.18535	-1.9778	-0.459235	ACD	adrenocortical dysplasia homolog
227463_at	0.513	0.371	0.900856	-6.3246	0.17554	ACE	angiotensin I converting enzyme
209749_s_at	0.771	0.669	0.428976	-6.63598	0.051878	ACE	angiotensin I converting enzyme
219962_at	4.38e-06	1.93e-07	5.73396	6.8572	1.27905	ACE2	angiotensin I converting enzyme 2
222257_s_at	0.00032	3.52e-05	4.40034	1.86362	1.11742	ACE2	angiotensin I converting enzyme 2
1553929_at	6.55e-09	7.56e-11	7.57514	14.469	2.58624	ACER1	alkaline ceramidase 1
227306_at	2.19e-07	5.23e-09	6.59523	10.3524	1.26811	ACER2	alkaline ceramidase 2
222688_at	0.0254	0.00731	-2.75723	-3.11269	-0.683364	ACER3	alkaline ceramidase 3
222687_s_at	0.145	0.0671	-1.85783	-5.04258	-0.530236	ACER3	alkaline ceramidase 3
222689_at	0.179	0.0893	-1.72139	-5.2764	-0.335807	ACER3	alkaline ceramidase 3
231321_s_at	0.201	0.104	-1.64564	-5.39912	-0.484871	ACER3	alkaline ceramidase 3
227776_at	0.324	0.198	-1.29897	-5.89437	-0.220076	ACER3	alkaline ceramidase 3
210332_at	0.134	0.0604	1.90631	-4.95558	0.179275	ACHE	acetylcholinesterase (Cartwright blood group)
205378_s_at	0.606	0.468	-0.72904	-6.46324	-0.155059	ACHE	acetylcholinesterase (Cartwright blood group)
205377_s_at	0.866	0.796	-0.2593	-6.69422	-0.0249834	ACHE	acetylcholinesterase (Cartwright blood group)
201715_s_at	0.015	0.00379	-2.98802	-2.51686	-0.415769	ACIN1	apoptotic chromatin condensation inducer 1
208335_s_at	0.00141	0.000212	3.89423	0.163438	2.01464	ACKR1	atypical chemokine receptor 1 (Duffy blood group)
1559432_at	0.000625	7.83e-05	4.1787	1.10324	0.432073	ACKR2	atypical chemokine receptor 2
212977_at	0.0018	0.000283	3.8087	-0.110656	0.999688	ACKR3	atypical chemokine receptor 3
232746_at	0.00557	0.00113	3.38725	-1.39941	0.965257	ACKR3	atypical chemokine receptor 3
220351_at	0.0523	0.0181	2.41709	-3.91871	0.88981	ACKR4	atypical chemokine receptor 4
201128_s_at	0.156	0.0742	1.81073	-5.12515	0.20658	ACLY	ATP citrate lyase
201127_s_at	0.691	0.567	0.574378	-6.56335	0.0849613	ACLY	ATP citrate lyase
210337_s_at	0.798	0.704	0.380938	-6.65537	0.0802992	ACLY	ATP citrate lyase
207071_s_at	1.43e-06	5.04e-08	6.05894	8.15758	1.49041	ACO1	aconitase 1
237622_at	0.154	0.073	1.81832	-5.11198	0.82659	ACO1	aconitase 1
200793_s_at	0.544	0.403	-0.841751	-6.37553	-0.184764	ACO2	aconitase 2
217307_at	0.795	0.7	-0.3867	-6.65317	-0.0390624	ACO2	aconitase 2
202982_s_at	2.94e-05	1.97e-06	5.15736	4.62115	1.60142	ACOT1///ACOT2	acyl-CoA thioesterase 1///acyl-CoA thioesterase 2
216103_at	0.0484	0.0164	2.45541	-3.83236	0.57143	ACOT11	acyl-CoA thioesterase 11
1555321_at	0.275	0.159	1.42371	-5.72886	0.122818	ACOT11	acyl-CoA thioesterase 11
214763_at	0.734	0.622	-0.495159	-6.60551	-0.134757	ACOT11	acyl-CoA thioesterase 11
1554938_a_at	0.855	0.781	0.279307	-6.68884	0.0279518	ACOT11	acyl-CoA thioesterase 11
204565_at	0.333	0.205	1.27839	-5.92028	0.308361	ACOT13	acyl-CoA thioesterase 13
229534_at	0.000453	5.3e-05	4.28757	1.47379	1.61786	ACOT4	acyl-CoA thioesterase 4
208002_s_at	9.75e-08	1.97e-09	-6.82274	11.2982	-1.36057	ACOT7	acyl-CoA thioesterase 7
215728_s_at	0.00214	0.000349	-3.747	-0.305864	-0.982839	ACOT7	acyl-CoA thioesterase 7
236514_at	0.39	0.254	1.1484	-6.07479	0.297338	ACOT8	acyl-CoA thioesterase 8
204212_at	0.69	0.566	-0.576079	-6.56238	-0.0782174	ACOT8	acyl-CoA thioesterase 8
221641_s_at	8.23e-09	9.87e-11	-7.51403	14.2096	-1.06051	ACOT9	acyl-CoA thioesterase 9
227962_at	0.000347	3.86e-05	4.37497	1.77539	0.568968	ACOX1	acyl-CoA oxidase 1
209600_s_at	0.029	0.00861	2.69782	-3.2598	0.463511	ACOX1	acyl-CoA oxidase 1
213501_at	0.126	0.0559	1.94212	-4.89002	0.41699	ACOX1	acyl-CoA oxidase 1
205364_at	1.07e-07	2.21e-09	6.79644	11.1885	2.97197	ACOX2	acyl-CoA oxidase 2
204242_s_at	0.0246	0.00701	2.7726	-3.07422	0.535377	ACOX3	acyl-CoA oxidase 3, pristanoyl
204241_at	0.0248	0.00712	2.767	-3.08825	0.592697	ACOX3	acyl-CoA oxidase 3, pristanoyl
240189_at	0.41	0.272	-1.10674	-6.12092	-0.1661	ACOXL	acyl-CoA oxidase-like
201629_s_at	0.255	0.143	-1.48095	-5.64811	-0.351817	ACP1	acid phosphatase 1, soluble
215227_x_at	0.531	0.39	-0.864901	-6.35598	-0.111896	ACP1	acid phosphatase 1, soluble
201630_s_at	0.61	0.473	-0.721129	-6.46893	-0.0883133	ACP1	acid phosphatase 1, soluble
202767_at	0.00272	0.000469	-3.65826	-0.58278	-0.532913	ACP2	acid phosphatase 2, lysosomal
204638_at	0.000532	6.43e-05	-4.23373	1.28984	-1.01319	ACP5	acid phosphatase 5, tartrate resistant
218795_at	0.00287	0.000499	3.63918	-0.6417	0.983708	ACP6	acid phosphatase 6, lysophosphatidic
242270_at	0.764	0.659	-0.442552	-6.63008	-0.131744	ACP6	acid phosphatase 6, lysophosphatidic
237030_at	0.000358	4.01e-05	4.36454	1.73924	1.29826	ACPP	acid phosphatase, prostate
231711_at	0.00306	0.00054	3.61522	-0.715424	2.04458	ACPP	acid phosphatase, prostate
204393_s_at	0.00455	0.000877	3.46598	-1.16681	1.89625	ACPP	acid phosphatase, prostate
241715_x_at	0.00256	0.000436	3.68036	-0.514237	0.350683	ACPT	acid phosphatase, testicular
207427_at	0.814	0.724	0.353993	-6.66525	0.0464597	ACR	acrosin
223718_at	0.147	0.0684	-1.84915	-5.05793	-0.202071	ACRBP	acrosin binding protein
230833_at	0.815	0.726	0.352319	-6.66584	0.0477469	ACRBP	acrosin binding protein
223717_s_at	0.901	0.848	-0.192667	-6.70925	-0.0397957	ACRBP	acrosin binding protein
238825_at	0.0541	0.0189	-2.39983	-3.95723	-0.54583	ACRC	acidic repeat containing
207991_x_at	0.106	0.0445	-2.04344	-4.69857	-0.305731	ACRV1	acrosomal vesicle protein 1
208013_s_at	0.14	0.0641	-1.87945	-5.00403	-0.284796	ACRV1	acrosomal vesicle protein 1
207990_x_at	0.197	0.102	-1.65759	-5.38011	-0.211746	ACRV1	acrosomal vesicle protein 1
207969_x_at	0.33	0.203	-1.28494	-5.91208	-0.182082	ACRV1	acrosomal vesicle protein 1
207973_x_at	0.498	0.355	-0.930449	-6.29783	-0.119524	ACRV1	acrosomal vesicle protein 1
206466_at	8.16e-11	2.85e-13	8.84774	19.8982	4.13353	ACSBG1	acyl-CoA synthetase bubblegum family member 1
206465_at	1.97e-09	1.69e-11	7.91697	15.9237	4.28877	ACSBG1	acyl-CoA synthetase bubblegum family member 1
218844_at	1.62e-05	9.52e-07	5.3405	5.32031	1.19614	ACSF2	acyl-CoA synthetase family member 2
235823_at	0.107	0.0454	2.03451	-4.71579	0.313679	ACSF3	acyl-CoA synthetase family member 3
1556552_a_at	0.257	0.145	-1.47373	-5.65845	-0.186049	ACSF3	acyl-CoA synthetase family member 3
227464_at	0.859	0.787	0.271574	-6.69097	0.0322152	ACSF3	acyl-CoA synthetase family member 3
207275_s_at	1.71e-09	1.39e-11	7.96172	16.1145	2.53196	ACSL1	acyl-CoA synthetase long-chain family member 1
201963_at	6.46e-08	1.21e-09	6.93608	11.7721	1.93921	ACSL1	acyl-CoA synthetase long-chain family member 1
201661_s_at	0.139	0.0639	-1.88046	-5.00223	-0.469779	ACSL3	acyl-CoA synthetase long-chain family member 3
201660_at	0.163	0.0783	-1.78509	-5.16928	-0.415982	ACSL3	acyl-CoA synthetase long-chain family member 3
201662_s_at	0.257	0.144	-1.47484	-5.65686	-0.30664	ACSL3	acyl-CoA synthetase long-chain family member 3
1557418_at	0.196	0.1	-1.6633	-5.37096	-0.340728	ACSL4	acyl-CoA synthetase long-chain family member 4
202422_s_at	0.445	0.305	-1.0336	-6.19793	-0.167659	ACSL4	acyl-CoA synthetase long-chain family member 4
1557419_a_at	0.903	0.85	-0.189678	-6.70982	-0.0343658	ACSL4	acyl-CoA synthetase long-chain family member 4
218322_s_at	0.00119	0.000171	3.95688	0.366766	1.4156	ACSL5	acyl-CoA synthetase long-chain family member 5
222592_s_at	0.00181	0.000286	3.80619	-0.118634	1.40139	ACSL5	acyl-CoA synthetase long-chain family member 5
216409_at	0.793	0.698	0.38956	-6.65206	0.0370855	ACSL6	acyl-CoA synthetase long-chain family member 6
229725_at	0.948	0.919	0.10234	-6.72256	0.0311734	ACSL6	acyl-CoA synthetase long-chain family member 6
215432_at	5.97e-07	1.78e-08	6.3065	9.16403	0.659847	ACSM1	acyl-CoA synthetase medium-chain family member 1
210377_at	2.56e-10	1.27e-12	8.50721	18.444	3.39289	ACSM3	acyl-CoA synthetase medium-chain family member 3
205942_s_at	7.41e-10	4.8e-12	8.20415	17.1492	3.3599	ACSM3	acyl-CoA synthetase medium-chain family member 3
220061_at	0.0691	0.0257	2.27574	-4.22713	0.547854	ACSM5	acyl-CoA synthetase medium-chain family member 5
89977_at	0.162	0.0779	1.78747	-5.16521	0.547885	ACSM5	acyl-CoA synthetase medium-chain family member 5
224882_at	0.319	0.194	-1.31116	-5.87883	-0.215014	ACSS1	acyl-CoA synthetase short-chain family member 1
235724_at	0.764	0.659	-0.443713	-6.62957	-0.0415819	ACSS1	acyl-CoA synthetase short-chain family member 1
234484_s_at	0.784	0.685	0.407023	-6.64513	0.0430688	ACSS1	acyl-CoA synthetase short-chain family member 1
234801_s_at	0.85	0.774	0.28872	-6.68617	0.0448906	ACSS1	acyl-CoA synthetase short-chain family member 1
234312_s_at	1.18e-07	2.47e-09	6.7701	11.0787	1.67113	ACSS2	acyl-CoA synthetase short-chain family member 2
229222_at	0.0004	4.57e-05	4.32806	1.6131	1.95734	ACSS3	acyl-CoA synthetase short-chain family member 3
219616_at	0.000528	6.37e-05	4.23625	1.29842	1.82653	ACSS3	acyl-CoA synthetase short-chain family member 3
203872_at	7.97e-10	5.35e-12	8.17982	17.0453	2.06479	ACTA1	actin, alpha 1, skeletal muscle
243140_at	3.93e-06	1.7e-07	5.7648	6.97949	1.5168	ACTA2	actin, alpha 2, smooth muscle, aorta
200974_at	2.16e-05	1.35e-06	5.25297	4.98478	1.26403	ACTA2	actin, alpha 2, smooth muscle, aorta
215787_at	0.194	0.0992	1.66918	-5.36154	0.345927	ACTA2	actin, alpha 2, smooth muscle, aorta
1564257_at	1.8e-06	6.55e-08	5.99603	7.9039	1.55834	ACTA2-AS1	ACTA2 antisense RNA 1
AFFX-HSAC07/X00351_M_at	0.103	0.043	-2.0588	-4.66878	-0.537783	ACTB	actin beta
AFFX-HSAC07/X00351_5_at	0.242	0.134	-1.51679	-5.59601	-0.61946	ACTB	actin beta
AFFX-HSAC07/X00351_3_at	0.287	0.168	-1.39352	-5.77023	-0.0626096	ACTB	actin beta
200801_x_at	0.35	0.22	-1.2374	-5.97071	-0.0518881	ACTB	actin beta
224594_x_at	0.46	0.319	-1.00333	-6.22831	-0.0418476	ACTB	actin beta
213867_x_at	0.529	0.388	-0.869043	-6.35243	-0.0364597	ACTB	actin beta
217211_at	0.593	0.455	-0.750815	-6.44726	-0.107356	ACTBP9	actin, beta pseudogene 9
205132_at	5.02e-10	2.84e-12	8.32378	17.6602	3.12945	ACTC1	actin, alpha, cardiac muscle 1
212988_x_at	0.00683	0.00144	-3.30886	-1.62709	-0.24431	ACTG1///ACTB	actin gamma 1///actin beta
211970_x_at	0.00758	0.00164	-3.26748	-1.7457	-0.198471	ACTG1///ACTB	actin gamma 1///actin beta
201550_x_at	0.00812	0.00178	-3.24023	-1.8232	-0.235841	ACTG1///ACTB	actin gamma 1///actin beta
211983_x_at	0.00978	0.00224	-3.16505	-2.03447	-0.186764	ACTG1///ACTB	actin gamma 1///actin beta
221607_x_at	0.0105	0.00244	-3.13613	-2.11471	-0.198362	ACTG1///ACTB	actin gamma 1///actin beta
224585_x_at	0.0115	0.00274	-3.09812	-2.21936	-0.214876	ACTG1///ACTB	actin gamma 1///actin beta
212363_x_at	0.0467	0.0156	-2.47331	-3.79165	-0.326727	ACTG1///ACTB	actin gamma 1///actin beta
213214_x_at	0.0534	0.0186	-2.40585	-3.94383	-0.133746	ACTG1///ACTB	actin gamma 1///actin beta
211995_x_at	0.0777	0.0298	-2.21424	-4.35628	-0.285663	ACTG1///ACTB	actin gamma 1///actin beta
1565912_at	0.234	0.128	-1.54046	-5.56098	-0.290872	ACTG1P17	actin gamma 1 pseudogene 17
208498_s_at	0.00918	0.00207	3.1908	-1.96254	1.16206	ACTG1P4///AMY2B///AMY2A///AMY1C///AMY1B///AMY1A	actin gamma 1 pseudogene 4///amylase, alpha 2B (pancreatic)///amylase, alpha 2A (pancreatic)///amylase, alpha 1C (salivary)///amylase, alpha 1B (salivary)///amylase, alpha 1A (salivary)
228023_x_at	0.801	0.707	0.376745	-6.65696	0.085244	ACTG1P4///RNPC3///AMY2B	actin gamma 1 pseudogene 4///RNA binding region (RNP1, RRM) containing 3///amylase, alpha 2B (pancreatic)
202274_at	2.51e-07	6.25e-09	6.55349	10.1798	3.06184	ACTG2	actin, gamma 2, smooth muscle, enteric
232619_at	0.406	0.269	-1.11476	-6.11217	-0.16206	ACTL10	actin like 10
202666_s_at	0.00328	0.000588	-3.58917	-0.795197	-0.534381	ACTL6A	actin like 6A
206014_at	0.843	0.765	0.300505	-6.68271	0.0275066	ACTL6B	actin like 6B
220501_at	0.806	0.714	0.367771	-6.66029	0.0372395	ACTL7A	actin like 7A
220498_at	0.691	0.568	0.573861	-6.56365	0.0543205	ACTL7B	actin like 7B
214957_at	0.242	0.133	-1.51821	-5.59392	-0.300675	ACTL8	actin like 8
208636_at	0.125	0.0554	1.94605	-4.88275	0.255461	ACTN1	actinin alpha 1
237401_at	0.243	0.134	1.51553	-5.59786	0.144909	ACTN1	actinin alpha 1
208637_x_at	0.907	0.856	0.181824	-6.71128	0.0457898	ACTN1	actinin alpha 1
211160_x_at	0.939	0.905	-0.119437	-6.72067	-0.0242599	ACTN1	actinin alpha 1
203861_s_at	0.26	0.147	-1.46659	-5.66865	-0.292387	ACTN2	actinin alpha 2
203862_s_at	0.277	0.16	-1.42062	-5.73313	-0.304591	ACTN2	actinin alpha 2
206891_at	0.49	0.348	-0.945223	-6.28415	-0.0940025	ACTN3	actinin alpha 3 (gene/pseudogene)
200601_at	0.897	0.841	-0.200786	-6.70766	-0.0311471	ACTN4	actinin alpha 4
222230_s_at	0.946	0.915	0.10658	-6.72212	0.0106242	ACTR10	actin-related protein 10 homolog
200720_s_at	0.29	0.17	1.38627	-5.78004	0.232858	ACTR1A	ARP1 actin-related protein 1 homolog A, centractin alpha
200721_s_at	0.744	0.634	-0.477662	-6.61399	-0.0936463	ACTR1A	ARP1 actin-related protein 1 homolog A, centractin alpha
202135_s_at	0.869	0.801	0.252845	-6.69587	0.0386893	ACTR1B	ARP1 actin-related protein 1 homolog B, centractin beta
200727_s_at	0.000252	2.64e-05	-4.47799	2.13549	-1.06429	ACTR2	ARP2 actin related protein 2 homolog
200729_s_at	0.000255	2.68e-05	-4.4743	2.12249	-0.865162	ACTR2	ARP2 actin related protein 2 homolog
1554390_s_at	0.00233	0.000388	-3.71529	-0.405336	-0.668541	ACTR2	ARP2 actin related protein 2 homolog
1558015_s_at	0.00429	0.000817	-3.48785	-1.10151	-0.817662	ACTR2	ARP2 actin related protein 2 homolog
200728_at	0.0327	0.01	-2.64297	-3.39327	-0.60363	ACTR2	ARP2 actin related protein 2 homolog
234210_x_at	0.283	0.164	-1.40414	-5.75578	-0.259792	ACTR2	ARP2 actin related protein 2 homolog
200996_at	0.013	0.00318	-3.04823	-2.35521	-0.47812	ACTR3	ARP3 actin related protein 3 homolog
213101_s_at	0.0565	0.02	-2.37792	-4.00577	-0.213831	ACTR3	ARP3 actin related protein 3 homolog
239170_at	0.0806	0.0313	-2.19426	-4.39757	-0.449392	ACTR3	ARP3 actin related protein 3 homolog
213102_at	0.154	0.073	-1.81855	-5.11156	-0.167959	ACTR3	ARP3 actin related protein 3 homolog
228603_at	0.718	0.601	-0.525616	-6.59004	-0.090009	ACTR3	ARP3 actin related protein 3 homolog
218868_at	0.485	0.342	0.955534	-6.27448	0.175121	ACTR3B	ARP3 actin related protein 3 homolog B
1555487_a_at	0.891	0.832	0.212457	-6.70525	0.0484392	ACTR3B	ARP3 actin related protein 3 homolog B
224424_x_at	0.138	0.0633	1.88501	-4.99406	0.387048	ACTR3BP2///ACTR3BP5	ACTR3B pseudogene 2///ACTR3B pseudogene 5
223874_at	0.0252	0.00726	2.75995	-3.1059	0.957105	ACTR3C	ARP3 actin-related protein 3 homolog C
222147_s_at	0.203	0.105	-1.63927	-5.40921	-0.262658	ACTR5	ARP5 actin-related protein 5 homolog
219623_at	0.706	0.586	0.547412	-6.5784	0.0706842	ACTR5	ARP5 actin-related protein 5 homolog
241794_at	0.477	0.335	0.970828	-6.25994	0.0757549	ACTR6	ARP6 actin-related protein 6 homolog
218395_at	0.893	0.835	-0.208945	-6.70599	-0.0321335	ACTR6	ARP6 actin-related protein 6 homolog
222707_s_at	1.28e-05	7.14e-07	-5.41223	5.5971	-0.668957	ACTR8	ARP8 actin-related protein 8 homolog
218658_s_at	0.0026	0.000442	-3.67571	-0.52867	-0.606783	ACTR8	ARP8 actin-related protein 8 homolog
223665_at	0.00106	0.000149	-3.9963	0.495779	-0.649645	ACTRT3	actin related protein T3
203935_at	0.0399	0.0128	-2.54924	-3.61608	-0.367366	ACVR1	activin A receptor type 1
213198_at	1.27e-06	4.37e-08	6.09318	8.29602	0.878461	ACVR1B	activin A receptor type 1B
208218_s_at	0.0869	0.0345	2.15311	-4.48157	0.214355	ACVR1B	activin A receptor type 1B
205209_at	0.245	0.136	1.50881	-5.60772	0.448963	ACVR1B	activin A receptor type 1B
208219_at	0.779	0.68	-0.4146	-6.64202	-0.0427801	ACVR1B	activin A receptor type 1B
1552519_at	0.996	0.993	0.0090092	-6.72775	0.00262969	ACVR1C	activin A receptor type 1C
228416_at	6.5e-05	5.14e-06	4.91112	3.69941	0.685884	ACVR2A	activin A receptor type 2A
205327_s_at	0.000162	1.56e-05	4.6194	2.63745	0.731326	ACVR2A	activin A receptor type 2A
220028_at	0.013	0.00318	-3.04796	-2.35594	-0.554264	ACVR2B	activin A receptor type 2B
236126_at	0.0221	0.00614	-2.81974	-2.95511	-0.590419	ACVR2B	activin A receptor type 2B
1559548_at	0.0368	0.0116	-2.58692	-3.52732	-0.459948	ACVR2B	activin A receptor type 2B
215590_x_at	0.767	0.663	-0.437508	-6.6323	-0.0930118	ACVR2B-AS1	ACVR2B antisense RNA 1
210838_s_at	0.0102	0.00235	3.14922	-2.07846	0.57384	ACVRL1	activin A receptor like type 1
226950_at	0.737	0.626	0.489192	-6.60844	0.123995	ACVRL1	activin A receptor like type 1
238849_at	0.226	0.122	1.56617	-5.52232	0.125844	ACY1	aminoacylase 1
205260_s_at	0.0798	0.0309	-2.1997	-4.38636	-0.425154	ACYP1	acylphosphatase 1
216705_s_at	0.00611	0.00126	-3.35165	-1.5033	-0.559138	ADA	adenosine deaminase
204639_at	0.223	0.119	-1.57597	-5.50745	-0.368421	ADA	adenosine deaminase
236463_at	0.0687	0.0255	2.27862	-4.22101	0.262859	ADAD2	adenosine deaminase domain containing 2
238424_at	0.00336	0.000605	-3.58065	-0.821166	-0.687206	ADAL	adenosine deaminase like
236018_at	0.0864	0.0342	-2.15704	-4.47361	-0.352892	ADAL	adenosine deaminase like
239711_at	0.892	0.834	-0.209894	-6.70579	-0.0501748	ADAL	adenosine deaminase like
202604_x_at	4.66e-11	1.35e-13	-9.01723	20.6212	-2.15368	ADAM10	ADAM metallopeptidase domain 10
214895_s_at	8.94e-05	7.53e-06	-4.8119	3.33437	-1.48782	ADAM10	ADAM metallopeptidase domain 10
202603_at	0.00486	0.000954	-3.43961	-1.24515	-0.461783	ADAM10	ADAM metallopeptidase domain 10
207880_at	0.414	0.276	-1.09812	-6.13026	-0.157963	ADAM11	ADAM metallopeptidase domain 11
239837_at	0.86	0.789	0.269072	-6.69164	0.0403694	ADAM11	ADAM metallopeptidase domain 11
202952_s_at	1.79e-06	6.52e-08	-5.99703	7.90795	-1.77065	ADAM12	ADAM metallopeptidase domain 12
226777_at	4.54e-06	2.02e-07	-5.72284	6.8132	-1.95439	ADAM12	ADAM metallopeptidase domain 12
213790_at	0.000296	3.2e-05	-4.42587	1.95272	-1.66366	ADAM12	ADAM metallopeptidase domain 12
204943_at	0.101	0.0418	-2.07106	-4.64488	-0.256993	ADAM12	ADAM metallopeptidase domain 12
215613_at	0.154	0.073	-1.81827	-5.11206	-0.542687	ADAM12	ADAM metallopeptidase domain 12
1555896_a_at	0.0326	0.00996	2.64416	-3.3904	0.555262	ADAM15	ADAM metallopeptidase domain 15
217007_s_at	0.114	0.0489	2.00178	-4.77834	0.310536	ADAM15	ADAM metallopeptidase domain 15
205746_s_at	0.0253	0.00727	-2.75928	-3.10758	-0.642305	ADAM17	ADAM metallopeptidase domain 17
205745_x_at	0.107	0.0451	-2.03793	-4.7092	-0.364881	ADAM17	ADAM metallopeptidase domain 17
213532_at	0.415	0.277	-1.09545	-6.13315	-0.119094	ADAM17	ADAM metallopeptidase domain 17
209765_at	0.014	0.00348	-3.01686	-2.43975	-0.855207	ADAM19	ADAM metallopeptidase domain 19
207423_s_at	0.0748	0.0285	2.2337	-4.31575	0.416012	ADAM20	ADAM metallopeptidase domain 20
1552579_a_at	0.612	0.475	-0.718337	-6.47092	-0.118994	ADAM21	ADAM metallopeptidase domain 21
206615_s_at	0.325	0.199	-1.29687	-5.89703	-0.350124	ADAM22	ADAM metallopeptidase domain 22
208237_x_at	0.485	0.343	-0.955036	-6.27495	-0.233317	ADAM22	ADAM metallopeptidase domain 22
244194_at	0.847	0.77	-0.293036	-6.68492	-0.0961583	ADAM22	ADAM metallopeptidase domain 22
213411_at	0.967	0.949	0.0642979	-6.72572	0.02343	ADAM22	ADAM metallopeptidase domain 22
206046_at	0.00343	0.000622	-3.57231	-0.846593	-1.39277	ADAM23	ADAM metallopeptidase domain 23
244463_at	0.0291	0.00863	-2.697	-3.26182	-1.14458	ADAM23	ADAM metallopeptidase domain 23
213808_at	0.0873	0.0347	-2.15082	-4.48621	-0.960262	ADAM23	ADAM metallopeptidase domain 23
205997_at	0.265	0.151	-1.45106	-5.69064	-0.584904	ADAM28	ADAM metallopeptidase domain 28
208268_at	0.926	0.886	0.144063	-6.71742	0.0467285	ADAM28	ADAM metallopeptidase domain 28
208269_s_at	0.946	0.915	-0.107197	-6.72205	-0.0134718	ADAM28	ADAM metallopeptidase domain 28
233868_x_at	2e-08	2.97e-10	7.26109	13.139	1.66673	ADAM33	ADAM metallopeptidase domain 33
232570_s_at	2.23e-06	8.49e-08	5.93336	7.65209	1.98882	ADAM33	ADAM metallopeptidase domain 33
217237_at	0.00139	0.000207	3.90112	0.185712	0.469986	ADAM3B	ADAM metallopeptidase domain 3B (pseudogene)
205179_s_at	0.299	0.178	1.36008	-5.81508	0.127669	ADAM8	ADAM metallopeptidase domain 8
205180_s_at	0.989	0.982	0.0224048	-6.72754	0.00612248	ADAM8	ADAM metallopeptidase domain 8
202381_at	0.000584	7.2e-05	-4.20222	1.18281	-0.854935	ADAM9	ADAM metallopeptidase domain 9
1555326_a_at	0.00273	0.000471	-3.65704	-0.586545	-1.08462	ADAM9	ADAM metallopeptidase domain 9
1570042_a_at	0.732	0.619	-0.499759	-6.60324	-0.114414	ADAM9	ADAM metallopeptidase domain 9
206134_at	0.0048	0.00094	-3.44428	-1.2313	-1.98007	ADAMDEC1	ADAM like decysin 1
222486_s_at	0.00862	0.00191	-3.21646	-1.89039	-0.919559	ADAMTS1	ADAM metallopeptidase with thrombospondin type 1 motif 1
222162_s_at	0.0161	0.00414	-2.95764	-2.59746	-0.827289	ADAMTS1	ADAM metallopeptidase with thrombospondin type 1 motif 1
230341_x_at	0.00487	0.000955	3.43931	-1.24604	0.419319	ADAMTS10	ADAM metallopeptidase with thrombospondin type 1 motif 10
232133_at	0.134	0.0605	1.90595	-4.95624	0.241823	ADAMTS10	ADAM metallopeptidase with thrombospondin type 1 motif 10
226997_at	0.0686	0.0255	-2.2794	-4.21934	-0.716305	ADAMTS12	ADAM metallopeptidase with thrombospondin type 1 motif 12
221421_s_at	0.629	0.495	0.685927	-6.4935	0.0675559	ADAMTS12	ADAM metallopeptidase with thrombospondin type 1 motif 12
223844_at	0.268	0.153	-1.4437	-5.701	-0.241665	ADAMTS13	ADAM metallopeptidase with thrombospondin type 1 motif 13
220208_at	0.849	0.773	0.290093	-6.68578	0.0290732	ADAMTS13	ADAM metallopeptidase with thrombospondin type 1 motif 13
230167_at	0.351	0.221	-1.23545	-5.97307	-0.258863	ADAMTS14	ADAM metallopeptidase with thrombospondin type 1 motif 14
229004_at	1.6e-06	5.73e-08	6.02805	8.03291	2.29141	ADAMTS15	ADAM metallopeptidase with thrombospondin type 1 motif 15
1553427_at	0.522	0.38	0.88289	-6.34044	0.075341	ADAMTS15	ADAM metallopeptidase with thrombospondin type 1 motif 15
238125_at	0.234	0.127	-1.54191	-5.5588	-0.485131	ADAMTS16	ADAM metallopeptidase with thrombospondin type 1 motif 16
1552727_s_at	0.412	0.274	1.10154	-6.12657	0.389252	ADAMTS17	ADAM metallopeptidase with thrombospondin type 1 motif 17
1552725_s_at	0.46	0.318	1.00478	-6.22687	0.109699	ADAMTS17	ADAM metallopeptidase with thrombospondin type 1 motif 17
1552726_at	0.51	0.368	0.906402	-6.31965	0.325207	ADAMTS17	ADAM metallopeptidase with thrombospondin type 1 motif 17
230040_at	0.000282	3.02e-05	4.44182	2.0085	0.940562	ADAMTS18	ADAM metallopeptidase with thrombospondin type 1 motif 18
226311_at	0.0468	0.0157	-2.47196	-3.79472	-0.887835	ADAMTS2	ADAM metallopeptidase with thrombospondin type 1 motif 2
214535_s_at	0.176	0.0872	-1.73301	-5.25712	-0.553368	ADAMTS2	ADAM metallopeptidase with thrombospondin type 1 motif 2
214454_at	0.615	0.479	0.711633	-6.47568	0.211836	ADAMTS2	ADAM metallopeptidase with thrombospondin type 1 motif 2
214913_at	0.606	0.468	-0.728641	-6.46352	-0.292631	ADAMTS3	ADAM metallopeptidase with thrombospondin type 1 motif 3
1555380_at	0.405	0.268	-1.11589	-6.11094	-0.099439	ADAMTS4	ADAM metallopeptidase with thrombospondin type 1 motif 4
229357_at	0.0122	0.00293	3.07513	-2.28216	1.09317	ADAMTS5	ADAM metallopeptidase with thrombospondin type 1 motif 5
235368_at	0.0641	0.0234	2.31373	-4.14581	0.893934	ADAMTS5	ADAM metallopeptidase with thrombospondin type 1 motif 5
219935_at	0.22	0.117	1.58455	-5.49434	0.678286	ADAMTS5	ADAM metallopeptidase with thrombospondin type 1 motif 5
237411_at	0.975	0.961	-0.0490158	-6.72659	-0.0171342	ADAMTS6	ADAM metallopeptidase with thrombospondin type 1 motif 6
228911_at	0.026	0.00753	-2.74646	-3.13956	-0.53508	ADAMTS7	ADAM metallopeptidase with thrombospondin type 1 motif 7
220705_s_at	0.0604	0.0217	2.34465	-4.07876	0.218605	ADAMTS7	ADAM metallopeptidase with thrombospondin type 1 motif 7
220677_s_at	3.93e-06	1.7e-07	5.76487	6.97976	0.919533	ADAMTS8	ADAM metallopeptidase with thrombospondin type 1 motif 8
235649_at	1.43e-05	8.16e-07	5.37899	5.46866	1.47487	ADAMTS8	ADAM metallopeptidase with thrombospondin type 1 motif 8
220676_at	0.000206	2.07e-05	4.54365	2.36745	0.318477	ADAMTS8	ADAM metallopeptidase with thrombospondin type 1 motif 8
226814_at	0.323	0.197	1.30134	-5.89135	0.36774	ADAMTS9	ADAM metallopeptidase with thrombospondin type 1 motif 9
1554697_at	0.74	0.63	-0.483464	-6.61121	-0.0633807	ADAMTS9	ADAM metallopeptidase with thrombospondin type 1 motif 9
220287_at	0.947	0.917	-0.105109	-6.72227	-0.0324545	ADAMTS9	ADAM metallopeptidase with thrombospondin type 1 motif 9
233928_at	0.474	0.332	-0.976478	-6.25452	-0.140222	ADAMTS9-AS1	ADAMTS9 antisense RNA 1
241369_at	0.815	0.727	-0.351036	-6.66629	-0.0829125	ADAMTS9-AS1	ADAMTS9 antisense RNA 1
234078_at	7.78e-06	3.91e-07	5.56151	6.17812	0.974028	ADAMTS9-AS2	ADAMTS9 antisense RNA 2
1556364_at	4.6e-05	3.39e-06	5.01856	4.09888	1.51857	ADAMTS9-AS2	ADAMTS9 antisense RNA 2
224371_at	0.0266	0.00773	2.73722	-3.16252	0.320057	ADAMTSL1	ADAMTS like 1
229585_at	0.248	0.138	1.49972	-5.62097	0.493778	ADAMTSL1	ADAMTS like 1
239909_at	0.308	0.185	1.33838	-5.84364	0.20824	ADAMTSL1	ADAMTS like 1
206629_at	0.368	0.235	-1.19841	-6.01722	-0.164935	ADAMTSL2	ADAMTS like 2
1559748_at	0.981	0.97	0.0382873	-6.72706	0.00457755	ADAMTSL3	ADAMTS like 3
226071_at	0.00361	0.00066	3.55376	-0.902931	1.08868	ADAMTSL4	ADAMTS like 4
220578_at	0.193	0.0989	1.67102	-5.35857	0.213182	ADAMTSL4	ADAMTS like 4
242200_at	0.902	0.848	0.192344	-6.70931	0.0187565	ADAMTSL5	ADAMTS like 5
219150_s_at	0.154	0.073	-1.81815	-5.11227	-0.330935	ADAP1	ArfGAP with dual PH domains 1
90265_at	0.282	0.164	-1.40606	-5.75316	-0.380885	ADAP1	ArfGAP with dual PH domains 1
222876_s_at	0.576	0.436	-0.782777	-6.42296	-0.162153	ADAP2	ArfGAP with dual PH domains 2
219358_s_at	0.829	0.745	-0.326994	-6.67442	-0.0875967	ADAP2	ArfGAP with dual PH domains 2
201786_s_at	0.000146	1.36e-05	-4.65532	2.76633	-0.307694	ADAR	adenosine deaminase, RNA specific
207999_s_at	0.0476	0.0161	-2.4634	-3.81423	-0.304234	ADARB1	adenosine deaminase, RNA specific B1
234539_at	0.424	0.285	1.07629	-6.15361	0.0939373	ADARB1	adenosine deaminase, RNA specific B1
203865_s_at	0.551	0.41	0.827959	-6.38692	0.176182	ADARB1	adenosine deaminase, RNA specific B1
209979_at	0.691	0.568	0.574028	-6.56355	0.0542173	ADARB1	adenosine deaminase, RNA specific B1
234799_at	0.798	0.704	0.381477	-6.65517	0.0838154	ADARB1	adenosine deaminase, RNA specific B1
237437_s_at	0.0645	0.0236	2.31024	-4.15333	0.234251	ADARB2	adenosine deaminase, RNA specific B2 (inactive)
1561127_at	0.119	0.0521	1.97367	-4.83135	0.159957	ADARB2-AS1	ADARB2 antisense RNA 1
219384_s_at	0.00586	0.0012	-3.368	-1.45568	-0.971773	ADAT1	adenosine deaminase, tRNA specific 1
236817_at	0.626	0.491	0.692215	-6.4892	0.160721	ADAT2	adenosine deaminase, tRNA specific 2
227213_at	0.634	0.501	-0.676545	-6.49985	-0.170022	ADAT2	adenosine deaminase, tRNA specific 2
1553967_at	0.174	0.086	1.73964	-5.24609	0.15648	ADAT3	adenosine deaminase, tRNA specific 3
1553968_a_at	0.433	0.293	1.05939	-6.17137	0.222697	ADAT3	adenosine deaminase, tRNA specific 3
230634_x_at	0.696	0.574	0.564414	-6.569	0.155796	ADAT3///SCAMP4	adenosine deaminase, tRNA specific 3///secretory carrier membrane protein 4
227482_at	0.00849	0.00188	3.22273	-1.87271	0.848497	ADCK1	aarF domain containing kinase 1
44120_at	0.227	0.122	1.56208	-5.52852	0.277813	ADCK2	aarF domain containing kinase 2
221894_at	0.253	0.142	1.48529	-5.64185	0.232782	ADCK2	aarF domain containing kinase 2
222117_s_at	0.263	0.149	-1.45926	-5.67905	-0.252847	ADCK2	aarF domain containing kinase 2
221893_s_at	0.726	0.612	0.509391	-6.5984	0.133647	ADCK2	aarF domain containing kinase 2
228524_at	0.0485	0.0164	2.45474	-3.83389	0.427415	ADCK5	aarF domain containing kinase 5
213245_at	0.00511	0.00101	-3.4203	-1.30222	-1.80012	ADCY1	adenylate cyclase 1
235049_at	0.0147	0.00371	-2.99554	-2.49681	-1.35604	ADCY1	adenylate cyclase 1
215340_at	0.0664	0.0245	-2.2954	-4.18518	-0.62685	ADCY1	adenylate cyclase 1
232062_at	0.256	0.144	1.47809	-5.65221	0.142252	ADCY1	adenylate cyclase 1
215348_at	0.975	0.96	-0.0503048	-6.72653	-0.00505731	ADCY1	adenylate cyclase 1
236832_at	0.242	0.134	-1.51683	-5.59596	-0.39254	ADCY10P1	adenylate cyclase 10, soluble pseudogene 1
217687_at	0.0663	0.0245	2.29592	-4.18409	0.268933	ADCY2	adenylate cyclase 2
213217_at	0.235	0.128	1.53897	-5.56319	0.876103	ADCY2	adenylate cyclase 2
209321_s_at	0.199	0.103	-1.65139	-5.38999	-0.360419	ADCY3	adenylate cyclase 3
209320_at	0.914	0.867	-0.167525	-6.71377	-0.0274667	ADCY3	adenylate cyclase 3
230800_at	0.000233	2.41e-05	4.50261	2.22222	1.31599	ADCY4	adenylate cyclase 4
228182_at	3.42e-09	3.43e-11	7.75574	15.2369	1.45695	ADCY5	adenylate cyclase 5
242891_at	0.986	0.977	-0.0283903	-6.72739	-0.00248763	ADCY5	adenylate cyclase 5
209195_s_at	0.882	0.819	-0.229464	-6.7015	-0.0491456	ADCY6	adenylate cyclase 6
1554827_a_at	0.544	0.403	-0.841505	-6.37573	-0.139888	ADCY7	adenylate cyclase 7
203741_s_at	0.783	0.684	0.408025	-6.64472	0.0933197	ADCY7	adenylate cyclase 7
206811_at	5.59e-08	1.02e-09	6.97624	11.9404	1.51066	ADCY8	adenylate cyclase 8
204497_at	0.0444	0.0146	-2.49872	-3.73338	-0.447431	ADCY9	adenylate cyclase 9
204498_s_at	0.44	0.299	-1.0449	-6.18637	-0.173225	ADCY9	adenylate cyclase 9
215400_x_at	0.925	0.884	-0.145948	-6.71715	-0.0117103	ADCY9	adenylate cyclase 9
206281_at	0.293	0.173	1.3756	-5.7944	0.263311	ADCYAP1	adenylate cyclase activating polypeptide 1
230237_at	0.743	0.633	0.479022	-6.61334	0.194508	ADCYAP1	adenylate cyclase activating polypeptide 1
226690_at	0.00123	0.000178	3.94544	0.329474	1.50234	ADCYAP1R1	ADCYAP receptor type I
214726_x_at	0.317	0.192	-1.31624	-5.87231	-0.213633	ADD1	adducin 1
208030_s_at	0.757	0.651	0.454806	-6.62461	0.0351048	ADD1	adducin 1
238939_at	0.791	0.695	0.392942	-6.65074	0.0354563	ADD1	adducin 1
214736_s_at	0.967	0.949	0.0642403	-6.72573	0.0107952	ADD1	adducin 1
206807_s_at	0.135	0.0613	1.89992	-4.96718	0.171249	ADD2	adducin 2
239530_at	0.427	0.288	1.07037	-6.15986	0.156671	ADD2	adducin 2
213484_at	0.676	0.55	0.600986	-6.5478	0.163871	ADD2	adducin 2
205268_s_at	0.915	0.869	0.165659	-6.71408	0.0372076	ADD2	adducin 2
201034_at	0.0805	0.0313	2.19482	-4.39641	0.364818	ADD3	adducin 3
201753_s_at	0.137	0.0625	-1.8912	-4.98292	-0.515476	ADD3	adducin 3
205882_x_at	0.833	0.751	0.318518	-6.67715	0.0810747	ADD3	adducin 3
201752_s_at	0.904	0.852	-0.186789	-6.71037	-0.0495902	ADD3	adducin 3
222072_at	0.00751	0.00162	3.27146	-1.73435	0.857096	ADD3-AS1	ADD3 antisense RNA 1
217380_s_at	0.0286	0.00847	2.70409	-3.2444	0.589801	ADD3-AS1	ADD3 antisense RNA 1
228215_at	0.919	0.875	0.157851	-6.71535	0.026208	ADD3-AS1	ADD3 antisense RNA 1
221814_at	0.46	0.319	1.00348	-6.22816	0.296969	ADGRA2	adhesion G protein-coupled receptor A2
65718_at	0.768	0.665	0.435197	-6.6333	0.0757043	ADGRA2	adhesion G protein-coupled receptor A2
210473_s_at	0.0198	0.00538	-2.86653	-2.83529	-0.541194	ADGRA3	adhesion G protein-coupled receptor A3
1569542_at	0.197	0.101	-1.6598	-5.37657	-0.504741	ADGRA3	adhesion G protein-coupled receptor A3
1555122_at	0.544	0.402	-0.842583	-6.37484	-0.182787	ADGRA3	adhesion G protein-coupled receptor A3
206083_at	0.00424	0.000804	3.49293	-1.08628	0.405205	ADGRB1	adhesion G protein-coupled receptor B1
204966_at	0.923	0.882	-0.149415	-6.71664	-0.0252028	ADGRB2	adhesion G protein-coupled receptor B2
232267_at	6.82e-05	5.43e-06	4.89686	3.64669	1.49887	ADGRD1	adhesion G protein-coupled receptor D1
216289_at	0.0303	0.0091	2.67752	-3.30947	0.272928	ADGRD2	adhesion G protein-coupled receptor D2
207111_at	0.0365	0.0115	-2.59122	-3.51712	-0.773488	ADGRE1	adhesion G protein-coupled receptor E1
207610_s_at	1.45e-06	5.09e-08	-6.05641	8.14736	-1.5988	ADGRE2	adhesion G protein-coupled receptor E2
232009_at	0.145	0.0673	-1.85619	-5.04549	-0.282534	ADGRE2	adhesion G protein-coupled receptor E2
202910_s_at	0.000186	1.83e-05	-4.57644	2.48403	-0.965352	ADGRE5	adhesion G protein-coupled receptor E5
220907_at	0.795	0.701	0.385662	-6.65357	0.0415171	ADGRF1	adhesion G protein-coupled receptor F1
1553036_at	0.0095	0.00216	3.1767	-2.00197	0.45973	ADGRF2	adhesion G protein-coupled receptor F2
1553031_at	7.48e-10	4.92e-12	8.19892	17.1269	1.41751	ADGRF4	adhesion G protein-coupled receptor F4
237690_at	7.04e-06	3.45e-07	5.592	6.29758	3.08382	ADGRF4	adhesion G protein-coupled receptor F4
212950_at	0.135	0.0612	1.90049	-4.96614	0.403102	ADGRF5	adhesion G protein-coupled receptor F5
212951_at	0.475	0.334	0.973327	-6.25755	0.222123	ADGRF5	adhesion G protein-coupled receptor F5
206582_s_at	0.0606	0.0218	-2.34244	-4.08359	-0.762378	ADGRG1	adhesion G protein-coupled receptor G1
212070_at	0.089	0.0356	-2.14004	-4.50795	-0.478968	ADGRG1	adhesion G protein-coupled receptor G1
206002_at	0.0554	0.0195	2.38768	-3.98421	1.29856	ADGRG2	adhesion G protein-coupled receptor G2
220404_at	0.229	0.124	-1.55703	-5.53613	-0.26471	ADGRG3	adhesion G protein-coupled receptor G3
1555447_at	0.854	0.779	0.281741	-6.68816	0.0271491	ADGRG5	adhesion G protein-coupled receptor G5
229971_at	0.961	0.939	0.0767219	-6.72485	0.00992617	ADGRG5	adhesion G protein-coupled receptor G5
213094_at	0.363	0.231	1.20855	-6.00528	0.430199	ADGRG6	adhesion G protein-coupled receptor G6
1553025_at	0.621	0.486	0.700797	-6.48327	0.150009	ADGRG6	adhesion G protein-coupled receptor G6
233887_at	0.636	0.503	0.672558	-6.50252	0.238311	ADGRG6	adhesion G protein-coupled receptor G6
203488_at	0.305	0.182	1.34584	-5.83387	0.236781	ADGRL1	adhesion G protein-coupled receptor L1
219145_at	0.576	0.437	0.782034	-6.42354	0.18234	ADGRL1	adhesion G protein-coupled receptor L1
47560_at	0.605	0.467	0.73045	-6.46221	0.202864	ADGRL1	adhesion G protein-coupled receptor L1
206953_s_at	0.00827	0.00182	3.23293	-1.84387	1.21801	ADGRL2	adhesion G protein-coupled receptor L2
209866_s_at	1.78e-09	1.49e-11	7.94644	16.0493	3.46325	ADGRL3	adhesion G protein-coupled receptor L3
209867_s_at	2.92e-09	2.79e-11	7.80309	15.4385	3.31037	ADGRL3	adhesion G protein-coupled receptor L3
236264_at	4.34e-09	4.59e-11	7.6892	14.9537	3.18559	ADGRL3	adhesion G protein-coupled receptor L3
219134_at	0.00995	0.00229	3.15774	-2.05481	0.667185	ADGRL4	adhesion G protein-coupled receptor L4
223582_at	0.00648	0.00135	3.32922	-1.56833	1.25055	ADGRV1	adhesion G protein-coupled receptor V1
209612_s_at	3.51e-10	1.88e-12	8.41815	18.0634	4.38341	ADH1B	alcohol dehydrogenase 1B (class I), beta polypeptide
209614_at	6.38e-10	3.93e-12	8.2499	17.3447	1.41251	ADH1B	alcohol dehydrogenase 1B (class I), beta polypeptide
209613_s_at	9.6e-09	1.21e-10	7.46748	14.0122	4.66639	ADH1B	alcohol dehydrogenase 1B (class I), beta polypeptide
223781_x_at	0.00927	0.0021	3.18671	-1.97399	0.253741	ADH4	alcohol dehydrogenase 4 (class II), pi polypeptide
208847_s_at	0.000112	9.88e-06	-4.74053	3.07422	-0.422939	ADH5	alcohol dehydrogenase 5 (class III), chi polypeptide
208848_at	0.0205	0.00561	-2.852	-2.87266	-0.436813	ADH5	alcohol dehydrogenase 5 (class III), chi polypeptide
207544_s_at	0.123	0.0542	1.95625	-4.86385	0.178104	ADH6	alcohol dehydrogenase 6 (class V)
227113_at	0.121	0.0529	1.96666	-4.84446	0.519407	ADHFE1	alcohol dehydrogenase, iron containing 1
241443_at	0.15	0.0705	-1.83506	-5.08273	-0.384637	ADI1	acireductone dioxygenase 1
222400_s_at	0.272	0.156	-1.43196	-5.71741	-0.199066	ADI1	acireductone dioxygenase 1
217761_at	0.74	0.63	0.48418	-6.61087	0.0599032	ADI1	acireductone dioxygenase 1
1554129_a_at	0.0624	0.0226	2.32733	-4.11643	0.238244	ADIG	adipogenin
1554128_at	0.187	0.0941	1.69539	-5.3191	0.185191	ADIG	adipogenin
207175_at	3.65e-09	3.74e-11	7.73598	15.1527	4.55185	ADIPOQ	adiponectin, C1Q and collagen domain containing
217748_at	0.0933	0.0378	-2.11392	-4.56027	-0.316905	ADIPOR1	adiponectin receptor 1
201346_at	0.0439	0.0145	-2.50373	-3.72185	-0.282658	ADIPOR2	adiponectin receptor 2
203571_s_at	6.01e-06	2.84e-07	5.64036	6.48763	2.39103	ADIRF	adipogenesis regulatory factor
232300_at	0.00046	5.4e-05	4.28251	1.45646	1.52097	ADIRF-AS1	ADIRF antisense RNA 1
204119_s_at	0.0219	0.00608	2.82343	-2.9457	0.548924	ADK	adenosine kinase
204120_s_at	0.339	0.21	1.26399	-5.93818	0.320583	ADK	adenosine kinase
202912_at	0.782	0.683	0.41009	-6.64388	0.111565	ADM	adrenomedullin
220538_at	0.77	0.668	0.43068	-6.63525	0.0418742	ADM2	adrenomedullin 2
232154_at	0.0345	0.0107	2.61806	-3.45315	0.540362	ADM5	adrenomedullin 5 (putative)
226426_at	0.0526	0.0182	-2.41456	-3.92438	-0.329757	ADNP	activity dependent neuroprotector homeobox
201773_at	0.0574	0.0204	-2.36934	-4.02468	-0.35875	ADNP	activity dependent neuroprotector homeobox
203321_s_at	0.601	0.464	-0.736641	-6.45771	-0.143916	ADNP2	ADNP homeobox 2
203322_at	0.712	0.593	-0.536647	-6.58421	-0.0865479	ADNP2	ADNP homeobox 2
212502_at	0.000111	9.8e-06	-4.7428	3.08247	-0.645852	ADO	2-aminoethanethiol dioxygenase
212500_at	0.0387	0.0123	-2.56471	-3.57977	-0.378899	ADO	2-aminoethanethiol dioxygenase
205481_at	0.00557	0.00113	3.38695	-1.40028	0.807349	ADORA1	adenosine A1 receptor
216220_s_at	0.0815	0.0317	2.1884	-4.40961	0.196216	ADORA1	adenosine A1 receptor
239513_at	4.62e-07	1.31e-08	6.37901	9.4611	0.807697	ADORA2A-AS1	ADORA2A antisense RNA 1
237447_at	3.29e-05	2.25e-06	5.12321	4.49202	0.574005	ADORA2A-AS1	ADORA2A antisense RNA 1
205891_at	0.149	0.07	1.83786	-5.07782	0.672206	ADORA2B	adenosine A2b receptor
223660_at	0.000207	2.09e-05	-4.54135	2.35932	-1.53323	ADORA3	adenosine A3 receptor
206171_at	0.00265	0.000452	-3.66948	-0.548027	-1.06136	ADORA3	adenosine A3 receptor
224455_s_at	0.0024	0.000403	-3.7038	-0.441222	-0.85681	ADPGK	ADP dependent glucokinase
220980_s_at	0.00247	0.000416	-3.69408	-0.47156	-0.400797	ADPGK	ADP dependent glucokinase
228042_at	3.4e-06	1.43e-07	-5.80669	7.146	-0.970842	ADPRH	ADP-ribosylarginine hydrolase
238505_at	0.00285	0.000496	-3.64126	-0.635287	-0.686608	ADPRH	ADP-ribosylarginine hydrolase
238054_at	0.00372	0.000685	3.5424	-0.937356	0.958579	ADPRHL1	ADP-ribosylhydrolase like 1
1553163_at	0.0316	0.00959	2.65828	-3.35624	0.326836	ADPRHL1	ADP-ribosylhydrolase like 1
223097_at	0.574	0.435	-0.78526	-6.42103	-0.118822	ADPRHL2	ADP-ribosylhydrolase like 2
223401_at	0.102	0.0422	-2.06665	-4.65348	-0.292906	ADPRM	ADP-ribose/CDP-alcohol diphosphatase, manganese dependent
220606_s_at	0.129	0.0578	-1.92632	-4.91908	-0.53554	ADPRM	ADP-ribose/CDP-alcohol diphosphatase, manganese dependent
237390_at	5.82e-11	1.81e-13	8.95121	20.3397	2.63163	ADRA1A	adrenoceptor alpha 1A
211491_at	0.000196	1.96e-05	4.55853	2.4203	0.501915	ADRA1A	adrenoceptor alpha 1A
207589_at	0.529	0.387	0.870166	-6.35147	0.0889419	ADRA1B	adrenoceptor alpha 1B
210961_s_at	0.473	0.331	-0.979119	-6.25197	-0.080425	ADRA1D	adrenoceptor alpha 1D
209869_at	0.000674	8.57e-05	4.15322	1.01737	1.72107	ADRA2A	adrenoceptor alpha 2A
208544_at	0.825	0.739	0.334244	-6.67202	0.027997	ADRA2B	adrenoceptor alpha 2B
206128_at	0.86	0.788	0.26994	-6.69141	0.0637215	ADRA2C	adrenoceptor alpha 2C
229309_at	3.48e-05	2.4e-06	5.10648	4.42892	2.47601	ADRB1	adrenoceptor beta 1
208214_at	0.38	0.245	1.17088	-6.04921	0.109963	ADRB1	adrenoceptor beta 1
206170_at	0.0181	0.00482	2.90515	-2.7352	1.09666	ADRB2	adrenoceptor beta 2
217303_s_at	0.0779	0.03	2.21272	-4.35942	0.180327	ADRB3	adrenoceptor beta 3
201281_at	0.463	0.322	-0.997213	-6.23434	-0.166985	ADRM1	adhesion regulating molecule 1
210250_x_at	7.19e-06	3.55e-07	-5.58534	6.27148	-0.861784	ADSL	adenylosuccinate lyase
202144_s_at	2.61e-05	1.7e-06	-5.19461	4.76244	-0.627372	ADSL	adenylosuccinate lyase
221761_at	0.000342	3.79e-05	-4.37963	1.7916	-0.485991	ADSS	adenylosuccinate synthase
227310_at	0.00177	0.000277	-3.81516	-0.0901	-1.10811	ADSS	adenylosuccinate synthase
238259_at	0.354	0.223	1.23002	-5.97963	0.11242	ADSSL1	adenylosuccinate synthase like 1
226325_at	0.547	0.406	0.836409	-6.37996	0.192134	ADSSL1	adenylosuccinate synthase like 1
215100_at	1.64e-08	2.32e-10	7.31807	13.3797	3.64534	ADTRP	androgen dependent TFPI regulating protein
229070_at	6.23e-07	1.88e-08	6.29408	9.11324	3.28085	ADTRP	androgen dependent TFPI regulating protein
201792_at	3.74e-05	2.62e-06	-5.08422	4.34509	-1.30393	AEBP1	AE binding protein 1
235184_at	0.0291	0.00863	-2.6969	-3.26205	-0.568329	AEBP2	AE binding protein 2
225889_at	0.616	0.48	0.709578	-6.47713	0.0830702	AEBP2	AE binding protein 2
219361_s_at	4.01e-07	1.1e-08	-6.41965	9.62801	-1.11192	AEN	apoptosis enhancing nuclease
217729_s_at	0.524	0.382	-0.878482	-6.34428	-0.184398	AES	amino-terminal enhancer of split
203563_at	0.521	0.379	-0.884654	-6.3389	-0.141616	AFAP1	actin filament associated protein 1
223779_at	0.967	0.949	-0.063912	-6.72575	-0.00603474	AFAP1-AS1	AFAP1 antisense RNA 1
226955_at	0.0026	0.000442	-3.67583	-0.528301	-1.04018	AFAP1L1	actin filament associated protein 1 like 1
1555542_at	0.00371	0.000684	-3.54316	-0.93506	-0.415465	AFAP1L1	actin filament associated protein 1 like 1
226829_at	0.637	0.504	-0.671684	-6.5031	-0.178688	AFAP1L2	actin filament associated protein 1 like 2
224685_at	7.68e-05	6.25e-06	4.86046	3.51254	0.749953	AFDN	afadin, adherens junction formation factor
214939_x_at	8.59e-05	7.16e-06	4.82514	3.38287	0.498296	AFDN	afadin, adherens junction formation factor
208512_s_at	0.00506	0.001	3.42436	-1.29025	0.353941	AFDN	afadin, adherens junction formation factor
238871_at	0.00514	0.00102	3.41806	-1.30885	0.544614	AFDN	afadin, adherens junction formation factor
229775_s_at	0.0623	0.0226	2.3279	-4.1152	0.678609	AFDN	afadin, adherens junction formation factor
215904_at	0.185	0.0928	1.70258	-5.30735	0.202591	AFDN	afadin, adherens junction formation factor
230622_at	0.254	0.142	1.48248	-5.64591	0.250003	AFDN	afadin, adherens junction formation factor
210409_at	0.000966	0.000132	4.02971	0.605761	0.924623	AFDN-AS1	AFDN antisense RNA 1 (head to head)
201924_at	0.00337	0.000608	3.57925	-0.825451	0.353101	AFF1	AF4/FMR2 family member 1
215451_s_at	0.698	0.576	-0.56189	-6.57041	-0.149871	AFF1	AF4/FMR2 family member 1
211826_s_at	0.925	0.884	0.146673	-6.71704	0.0271104	AFF1	AF4/FMR2 family member 1
206105_at	0.103	0.0432	-2.05631	-4.67362	-0.468241	AFF2	AF4/FMR2 family member 2
227198_at	0.00196	0.000313	-3.77953	-0.203212	-1.60585	AFF3	AF4/FMR2 family member 3
205735_s_at	0.0401	0.0129	-2.54745	-3.62028	-0.468279	AFF3	AF4/FMR2 family member 3
1565034_s_at	0.0473	0.0159	-2.46752	-3.80485	-0.608063	AFF3	AF4/FMR2 family member 3
242078_at	0.204	0.106	-1.63446	-5.41679	-0.369779	AFF3	AF4/FMR2 family member 3
205734_s_at	0.306	0.184	-1.34196	-5.83896	-0.149677	AFF3	AF4/FMR2 family member 3
239439_at	0.027	0.00787	-2.73079	-3.17848	-0.391908	AFF4	AF4/FMR2 family member 4
243487_at	0.065	0.0239	-2.3061	-4.16223	-0.438317	AFF4	AF4/FMR2 family member 4
219199_at	0.0892	0.0357	-2.13882	-4.51042	-0.353153	AFF4	AF4/FMR2 family member 4
1555436_a_at	0.204	0.106	-1.63414	-5.4173	-0.287258	AFF4	AF4/FMR2 family member 4
225229_at	0.809	0.718	0.362474	-6.66222	0.0346251	AFF4	AF4/FMR2 family member 4
232865_at	0.831	0.748	-0.322135	-6.67599	-0.0819023	AFF4	AF4/FMR2 family member 4
232864_s_at	0.943	0.911	0.111973	-6.72153	0.0234397	AFF4	AF4/FMR2 family member 4
236250_at	0.00014	1.29e-05	-4.66935	2.81683	-0.630569	AFG3L1P	AFG3 like matrix AAA peptidase subunit 1, pseudogene
1552287_s_at	0.129	0.058	-1.92519	-4.92115	-0.447466	AFG3L1P	AFG3 like matrix AAA peptidase subunit 1, pseudogene
1559863_a_at	0.662	0.533	0.626408	-6.5323	0.0693017	AFG3L1P	AFG3 like matrix AAA peptidase subunit 1, pseudogene
202486_at	0.501	0.359	-0.923396	-6.30429	-0.138113	AFG3L2	AFG3 like matrix AAA peptidase subunit 2
1557820_at	0.704	0.583	-0.550863	-6.57652	-0.0675502	AFG3L2	AFG3 like matrix AAA peptidase subunit 2
232919_at	0.967	0.948	-0.0648537	-6.72569	-0.0099955	AFG3L2	AFG3 like matrix AAA peptidase subunit 2
240318_at	0.329	0.202	1.28619	-5.91051	0.184562	AFMID	arylformamidase
222472_at	0.0034	0.000616	3.57531	-0.837455	0.315583	AFTPH	aftiphilin
217939_s_at	0.0184	0.00493	2.89744	-2.75526	0.425761	AFTPH	aftiphilin
204332_s_at	0.546	0.404	0.838511	-6.37822	0.139712	AGA	aspartylglucosaminidase
216064_s_at	0.723	0.608	-0.515178	-6.59545	-0.136911	AGA	aspartylglucosaminidase
204333_s_at	0.815	0.725	-0.352538	-6.66576	-0.0685807	AGA	aspartylglucosaminidase
204066_s_at	3.55e-05	2.46e-06	-5.10096	4.4081	-0.920637	AGAP1	ArfGAP with GTPase domain, ankyrin repeat and PH domain 1
235968_at	0.0227	0.00635	-2.80761	-2.9859	-0.315981	AGAP1	ArfGAP with GTPase domain, ankyrin repeat and PH domain 1
228240_at	0.182	0.091	-1.7119	-5.29206	-0.277929	AGAP1	ArfGAP with GTPase domain, ankyrin repeat and PH domain 1
1557380_at	9.46e-06	4.96e-07	5.50279	5.9488	1.30669	AGAP11	ArfGAP with GTPase domain, ankyrin repeat and PH domain 11
1557382_x_at	0.000124	1.12e-05	4.70766	2.95511	1.11994	AGAP11	ArfGAP with GTPase domain, ankyrin repeat and PH domain 11
215080_s_at	0.153	0.0722	-1.82378	-5.10246	-0.247876	AGAP2	ArfGAP with GTPase domain, ankyrin repeat and PH domain 2
229917_at	0.175	0.0863	1.73776	-5.24923	0.288561	AGAP2	ArfGAP with GTPase domain, ankyrin repeat and PH domain 2
206152_at	0.492	0.349	0.941692	-6.28744	0.148101	AGAP2	ArfGAP with GTPase domain, ankyrin repeat and PH domain 2
1555907_at	0.00733	0.00157	-3.28066	-1.70806	-0.798253	AGAP2-AS1	AGAP2 antisense RNA 1
231299_at	0.0218	0.00605	-2.8251	-2.94146	-0.427897	AGAP3	ArfGAP with GTPase domain, ankyrin repeat and PH domain 3
239026_x_at	0.0478	0.0161	-2.46195	-3.81752	-0.448487	AGAP3	ArfGAP with GTPase domain, ankyrin repeat and PH domain 3
225789_at	0.604	0.466	-0.732231	-6.46092	-0.114158	AGAP3	ArfGAP with GTPase domain, ankyrin repeat and PH domain 3
1565620_at	0.384	0.249	1.16247	-6.05883	0.18368	AGAP4	ArfGAP with GTPase domain, ankyrin repeat and PH domain 4
243937_x_at	0.684	0.559	0.587483	-6.55578	0.106213	AGAP6	ArfGAP with GTPase domain, ankyrin repeat and PH domain 6
242393_x_at	0.826	0.741	0.331467	-6.67295	0.0680319	AGAP6	ArfGAP with GTPase domain, ankyrin repeat and PH domain 6
240230_s_at	0.0222	0.0062	2.81664	-2.96297	0.686289	AGAP9	ArfGAP with GTPase domain, ankyrin repeat and PH domain 9
238553_at	0.581	0.443	0.771983	-6.43128	0.143805	AGAP9///AGAP6///BMS1P5	ArfGAP with GTPase domain, ankyrin repeat and PH domain 9///ArfGAP with GTPase domain, ankyrin repeat and PH domain 6///BMS1, ribosome biogenesis factor pseudogene 5
220390_at	0.599	0.462	-0.740159	-6.45513	-0.140913	AGBL2	ATP/GTP binding protein like 2
232395_x_at	0.0339	0.0104	-2.62682	-3.43213	-0.952806	AGBL3	ATP/GTP binding protein like 3
1554820_at	0.409	0.271	1.1083	-6.11922	0.20279	AGBL3	ATP/GTP binding protein like 3
1553412_at	0.018	0.00476	2.9092	-2.72464	0.382606	AGBL4	ATP/GTP binding protein like 4
238889_at	0.0428	0.014	-2.5158	-3.69396	-0.449173	AGBL5	ATP/GTP binding protein like 5
218480_at	0.482	0.339	-0.961511	-6.26882	-0.175667	AGBL5	ATP/GTP binding protein like 5
231857_s_at	0.788	0.692	-0.398085	-6.64871	-0.0806869	AGBL5	ATP/GTP binding protein like 5
217046_s_at	0.00421	0.000797	3.49558	-1.07837	0.487781	AGER	advanced glycosylation end-product specific receptor
210081_at	0.00463	0.000898	3.45842	-1.1893	0.683661	AGER	advanced glycosylation end-product specific receptor
218092_s_at	0.00101	0.000139	-4.0154	0.558588	-0.615787	AGFG1	ArfGAP with FG repeats 1
213926_s_at	0.0548	0.0192	-2.3935	-3.9713	-0.404056	AGFG1	ArfGAP with FG repeats 1
226561_at	0.062	0.0224	-2.3308	-4.1089	-0.371048	AGFG1	ArfGAP with FG repeats 1
218091_at	0.126	0.056	-1.94072	-4.89261	-0.302853	AGFG1	ArfGAP with FG repeats 1
213928_s_at	0.213	0.112	-1.60811	-5.45802	-0.172325	AGFG1	ArfGAP with FG repeats 1
222362_at	4.45e-12	6.45e-15	9.71416	23.5815	2.19865	AGFG2	ArfGAP with FG repeats 2
206820_at	0.157	0.0746	1.80795	-5.12996	0.151795	AGFG2	ArfGAP with FG repeats 2
206821_x_at	0.911	0.862	0.174277	-6.71262	0.015696	AGFG2	ArfGAP with FG repeats 2
222126_at	0.935	0.9	0.126355	-6.71982	0.0238436	AGFG2	ArfGAP with FG repeats 2
208042_at	0.0474	0.0159	-2.4661	-3.80808	-0.521069	AGGF1	angiogenic factor with G-patch and FHA domains 1
210710_at	0.103	0.043	-2.05896	-4.66847	-0.372548	AGGF1	angiogenic factor with G-patch and FHA domains 1
218534_s_at	0.165	0.0801	-1.77413	-5.18796	-0.436466	AGGF1	angiogenic factor with G-patch and FHA domains 1
222661_at	0.376	0.242	-1.17859	-6.04033	-0.148577	AGGF1	angiogenic factor with G-patch and FHA domains 1
218568_at	2.05e-07	4.84e-09	-6.61354	10.4282	-1.02284	AGK	acylglycerol kinase
222132_s_at	0.00026	2.75e-05	-4.46707	2.09708	-0.679504	AGK	acylglycerol kinase
203566_s_at	0.103	0.0431	2.05765	-4.67103	0.388531	AGL	amylo-alpha-1, 6-glucosidase, 4-alpha-glucanotransferase
222930_s_at	0.0409	0.0132	-2.53746	-3.64362	-0.421722	AGMAT	agmatinase
221648_s_at	0.0792	0.0306	-2.2037	-4.3781	-0.639512	AGMAT	agmatinase
222576_s_at	0.0126	0.00307	-3.0602	-2.32277	-0.390857	AGO1	argonaute 1, RISC catalytic component
239036_at	0.746	0.637	-0.473602	-6.61591	-0.0634738	AGO1	argonaute 1, RISC catalytic component
228120_at	0.768	0.665	0.435074	-6.63335	0.0924959	AGO1	argonaute 1, RISC catalytic component
218287_s_at	0.796	0.702	0.384232	-6.65412	0.0391919	AGO1	argonaute 1, RISC catalytic component
225827_at	0.0294	0.00874	-2.69231	-3.2733	-0.544381	AGO2	argonaute 2, RISC catalytic component
219426_at	0.000377	4.27e-05	-4.34703	1.6786	-0.920356	AGO3	argonaute 3, RISC catalytic component
235782_at	0.136	0.0619	1.89511	-4.97586	0.461426	AGO3	argonaute 3, RISC catalytic component
241091_at	0.308	0.185	-1.33744	-5.84487	-0.334184	AGO3	argonaute 3, RISC catalytic component
228932_at	0.646	0.514	0.655779	-6.51359	0.149621	AGO3	argonaute 3, RISC catalytic component
227930_at	0.0605	0.0217	2.34394	-4.08031	0.369304	AGO4	argonaute 4, RISC catalytic component
219190_s_at	0.0991	0.0409	2.08053	-4.62631	0.337331	AGO4	argonaute 4, RISC catalytic component
222842_at	0.925	0.885	0.145536	-6.71721	0.0231003	AGO4	argonaute 4, RISC catalytic component
215535_s_at	0.524	0.382	0.879638	-6.34327	0.219409	AGPAT1	1-acylglycerol-3-phosphate O-acyltransferase 1
32836_at	0.576	0.436	0.782668	-6.42305	0.21086	AGPAT1	1-acylglycerol-3-phosphate O-acyltransferase 1
32837_at	0.385	0.25	-1.1584	-6.06347	-0.17592	AGPAT2	1-acylglycerol-3-phosphate O-acyltransferase 2
210678_s_at	0.591	0.453	-0.754431	-6.44456	-0.117709	AGPAT2	1-acylglycerol-3-phosphate O-acyltransferase 2
223184_s_at	7.34e-07	2.28e-08	6.24774	8.92403	1.54218	AGPAT3	1-acylglycerol-3-phosphate O-acyltransferase 3
223182_s_at	9.08e-05	7.69e-06	4.80625	3.31372	1.32819	AGPAT3	1-acylglycerol-3-phosphate O-acyltransferase 3
225440_at	0.000177	1.73e-05	4.59161	2.5381	1.07144	AGPAT3	1-acylglycerol-3-phosphate O-acyltransferase 3
223183_at	0.000745	9.68e-05	4.11906	0.902752	1.09469	AGPAT3	1-acylglycerol-3-phosphate O-acyltransferase 3
224282_s_at	0.00222	0.000366	3.73285	-0.350301	1.03586	AGPAT3	1-acylglycerol-3-phosphate O-acyltransferase 3
219723_x_at	0.00515	0.00102	3.41719	-1.3114	0.915586	AGPAT3	1-acylglycerol-3-phosphate O-acyltransferase 3
228667_at	0.0264	0.00766	2.74038	-3.15467	1.00617	AGPAT4	1-acylglycerol-3-phosphate O-acyltransferase 4
219693_at	0.0862	0.0341	2.15832	-4.47102	0.576759	AGPAT4	1-acylglycerol-3-phosphate O-acyltransferase 4
223740_at	0.00975	0.00223	3.16605	-2.03168	0.656646	AGPAT4-IT1	AGPAT4 intronic transcript 1
218096_at	0.000112	9.87e-06	-4.74073	3.07493	-0.823777	AGPAT5	1-acylglycerol-3-phosphate O-acyltransferase 5
232007_at	0.0352	0.011	-2.60849	-3.47601	-0.65055	AGPAT5	1-acylglycerol-3-phosphate O-acyltransferase 5
205401_at	2.27e-07	5.47e-09	-6.58462	10.3085	-1.72513	AGPS	alkylglycerone phosphate synthase
225113_at	2.27e-07	5.48e-09	-6.58451	10.308	-1.41889	AGPS	alkylglycerone phosphate synthase
225114_at	6.41e-06	3.09e-07	-5.61952	6.40566	-1.24593	AGPS	alkylglycerone phosphate synthase
225108_at	4.94e-05	3.68e-06	-4.99758	4.02054	-0.855611	AGPS	alkylglycerone phosphate synthase
209173_at	4.69e-09	5.1e-11	7.66532	14.8522	2.72181	AGR2	anterior gradient 2, protein disulphide isomerase family member
217419_x_at	0.115	0.0499	-1.99301	-4.79494	-0.406574	AGRN	agrin
217410_at	0.118	0.0516	1.97795	-4.82332	0.167701	AGRN	agrin
212285_s_at	0.139	0.064	-1.87998	-5.00308	-0.384458	AGRN	agrin
212283_at	0.871	0.803	-0.249818	-6.69663	-0.0189592	AGRN	agrin
207193_at	0.861	0.789	-0.268154	-6.69189	-0.0189876	AGRP	agouti related neuropeptide
202834_at	0.226	0.121	-1.56626	-5.52219	-0.812153	AGT	angiotensinogen
204500_s_at	0.0613	0.0222	-2.33614	-4.09729	-0.461653	AGTPBP1	ATP/GTP binding protein 1
204499_at	0.966	0.946	0.068059	-6.72548	0.0152838	AGTPBP1	ATP/GTP binding protein 1
205357_s_at	1.17e-06	3.97e-08	6.11619	8.38918	2.61257	AGTR1	angiotensin II receptor type 1
208016_s_at	7.18e-05	5.78e-06	4.88102	3.58827	1.51633	AGTR1	angiotensin II receptor type 1
238135_at	0.46	0.319	1.00405	-6.2276	0.246725	AGTRAP	angiotensin II receptor associated protein
1555736_a_at	0.534	0.392	-0.861024	-6.35929	-0.169449	AGTRAP	angiotensin II receptor associated protein
225059_at	0.765	0.661	0.440861	-6.63083	0.0787817	AGTRAP	angiotensin II receptor associated protein
210327_s_at	0.0868	0.0345	2.15387	-4.48003	0.204932	AGXT	alanine-glyoxylate aminotransferase
210326_at	0.452	0.311	1.01938	-6.21231	0.0830193	AGXT	alanine-glyoxylate aminotransferase
214766_s_at	0.0377	0.0119	-2.57624	-3.55259	-0.702643	AHCTF1	AT-hook containing transcription factor 1
226115_at	0.234	0.127	-1.54221	-5.55836	-0.243617	AHCTF1	AT-hook containing transcription factor 1
200903_s_at	0.00305	0.000536	-3.6176	-0.708119	-0.613747	AHCY	adenosylhomocysteinase
200849_s_at	0.00899	0.00202	3.19937	-1.93849	0.335457	AHCYL1	adenosylhomocysteinase like 1
200850_s_at	0.537	0.396	-0.854061	-6.3652	-0.258158	AHCYL1	adenosylhomocysteinase like 1
200848_at	0.61	0.473	0.720978	-6.46903	0.1442	AHCYL1	adenosylhomocysteinase like 1
215672_s_at	0.000358	4.01e-05	-4.36427	1.73828	-1.32971	AHCYL2	adenosylhomocysteinase like 2
212814_at	0.477	0.335	-0.970741	-6.26003	-0.231282	AHCYL2	adenosylhomocysteinase like 2
205002_at	0.00231	0.000383	3.7191	-0.393412	0.486274	AHDC1	AT-hook DNA binding motif containing 1
229379_at	0.986	0.977	0.0289393	-6.72737	0.00271416	AHDC1	AT-hook DNA binding motif containing 1
220842_at	0.194	0.0995	-1.66768	-5.36394	-0.258284	AHI1	Abelson helper integration site 1
220841_s_at	0.328	0.201	-1.28895	-5.90703	-0.267721	AHI1	Abelson helper integration site 1
221569_at	0.819	0.732	0.344028	-6.66871	0.0680598	AHI1	Abelson helper integration site 1
244699_at	0.954	0.929	-0.0898057	-6.72376	-0.0203497	AHI1	Abelson helper integration site 1
211986_at	5.47e-05	4.17e-06	4.96514	3.8997	0.793692	AHNAK	AHNAK nucleoprotein
220016_at	9.54e-05	8.17e-06	4.79037	3.25567	1.76771	AHNAK	AHNAK nucleoprotein
1563560_at	0.234	0.128	1.54054	-5.56086	0.319902	AHNAK	AHNAK nucleoprotein
235281_x_at	0.431	0.292	1.06172	-6.16893	0.293757	AHNAK	AHNAK nucleoprotein
238855_at	0.459	0.317	1.0066	-6.22507	0.108804	AHNAK	AHNAK nucleoprotein
212992_at	0.00181	0.000285	3.80745	-0.114638	1.85867	AHNAK2	AHNAK nucleoprotein 2
1558378_a_at	0.011	0.00258	3.11864	-2.163	1.33069	AHNAK2	AHNAK nucleoprotein 2
202820_at	0.466	0.325	-0.991095	-6.24033	-0.178833	AHR	aryl hydrocarbon receptor
229354_at	0.718	0.601	-0.525309	-6.5902	-0.1728	AHRR	aryl-hydrocarbon receptor repressor
201491_at	0.0399	0.0128	-2.54959	-3.61527	-0.391889	AHSA1	activator of Hsp90 ATPase activity 1
226665_at	0.204	0.106	1.63412	-5.41733	0.537672	AHSA2	AHA1, activator of heat shock 90kDa protein ATPase homolog 2 (yeast)
230148_at	0.485	0.343	0.954229	-6.27571	0.24665	AHSA2	AHA1, activator of heat shock 90kDa protein ATPase homolog 2 (yeast)
226334_s_at	0.487	0.345	0.950905	-6.27883	0.213303	AHSA2	AHA1, activator of heat shock 90kDa protein ATPase homolog 2 (yeast)
212980_at	0.836	0.754	0.314148	-6.67852	0.104013	AHSA2	AHA1, activator of heat shock 90kDa protein ATPase homolog 2 (yeast)
204551_s_at	0.508	0.366	0.910134	-6.3163	0.08741	AHSG	alpha 2-HS glycoprotein
210929_s_at	0.694	0.571	0.569027	-6.5664	0.137999	AHSG	alpha 2-HS glycoprotein
219672_at	4.7e-05	3.47e-06	5.01237	4.07576	1.18515	AHSP	alpha hemoglobin stabilizing protein
220199_s_at	0.0019	0.000302	-3.78938	-0.172029	-0.921873	AIDA	axin interactor, dorsalization associated
226801_s_at	0.00444	0.000851	-3.47508	-1.13967	-0.300396	AIDA	axin interactor, dorsalization associated
215051_x_at	0.151	0.0711	-1.83094	-5.08996	-0.488554	AIF1	allograft inflammatory factor 1
213095_x_at	0.166	0.0806	-1.77083	-5.19356	-0.508341	AIF1	allograft inflammatory factor 1
209901_x_at	0.174	0.086	-1.73951	-5.2463	-0.519472	AIF1	allograft inflammatory factor 1
223074_s_at	0.0105	0.00245	-3.13488	-2.11819	-0.939758	AIF1L	allograft inflammatory factor 1 like
223075_s_at	0.178	0.0887	-1.72482	-5.27073	-0.524506	AIF1L	allograft inflammatory factor 1 like
205512_s_at	0.177	0.0879	-1.72898	-5.26383	-0.329811	AIFM1	apoptosis inducing factor, mitochondria associated 1
224461_s_at	0.00367	0.000674	-3.54744	-0.922092	-0.715571	AIFM2	apoptosis inducing factor, mitochondria associated 2
228445_at	0.0663	0.0244	-2.29637	-4.18312	-0.434298	AIFM2	apoptosis inducing factor, mitochondria associated 2
244084_at	0.668	0.54	0.615642	-6.53894	0.102266	AIFM3	apoptosis inducing factor, mitochondria associated 3
223136_at	0.107	0.0449	2.03925	-4.70666	0.381753	AIG1	androgen induced 1
230520_at	0.722	0.607	-0.516459	-6.59479	-0.0807656	AIG1	androgen induced 1
232810_at	0.776	0.675	0.420378	-6.63962	0.0890509	AIG1	androgen induced 1
212543_at	6.69e-05	5.31e-06	4.90271	3.66832	2.11173	AIM1	absent in melanoma 1
220289_s_at	5.66e-06	2.63e-07	5.65846	6.55891	2.35227	AIM1L	absent in melanoma 1-like
220290_at	0.115	0.0496	1.99575	-4.78977	0.205448	AIM1L	absent in melanoma 1-like
206513_at	0.000676	8.6e-05	-4.15232	1.01435	-2.30914	AIM2	absent in melanoma 2
202541_at	0.0571	0.0203	-2.37198	-4.01888	-0.293722	AIMP1	aminoacyl tRNA synthetase complex interacting multifunctional protein 1
202542_s_at	0.0835	0.0328	-2.17529	-4.43647	-0.458423	AIMP1	aminoacyl tRNA synthetase complex interacting multifunctional protein 1
227605_at	0.364	0.232	1.20616	-6.0081	0.305741	AIMP1	aminoacyl tRNA synthetase complex interacting multifunctional protein 1
209971_x_at	0.0479	0.0161	-2.46124	-3.81912	-0.379514	AIMP2	aminoacyl tRNA synthetase complex interacting multifunctional protein 2
209972_s_at	0.0673	0.0249	-2.28911	-4.19865	-0.266545	AIMP2	aminoacyl tRNA synthetase complex interacting multifunctional protein 2
202138_x_at	0.0832	0.0326	-2.17686	-4.43326	-0.357878	AIMP2	aminoacyl tRNA synthetase complex interacting multifunctional protein 2
201782_s_at	0.000391	4.45e-05	-4.33575	1.63962	-0.761916	AIP	aryl hydrocarbon receptor interacting protein
201781_s_at	0.00475	0.000924	-3.44937	-1.21619	-0.926421	AIP	aryl hydrocarbon receptor interacting protein
235731_at	0.715	0.598	0.529768	-6.58786	0.0569786	AIPL1	aryl hydrocarbon receptor interacting protein like 1
208090_s_at	0.573	0.433	0.787712	-6.41912	0.0776993	AIRE	autoimmune regulator
206460_at	0.512	0.37	-0.902256	-6.32335	-0.214234	AJAP1	adherens junctions associated protein 1
215790_at	0.539	0.397	-0.85176	-6.36714	-0.141271	AJAP1	adherens junctions associated protein 1
215149_at	0.994	0.991	0.0116651	-6.72772	0.00294951	AJAP1	adherens junctions associated protein 1
225807_at	1.85e-06	6.79e-08	5.98722	7.86846	1.58652	AJUBA	ajuba LIM protein
1553764_a_at	4.59e-06	2.05e-07	5.71994	6.80172	1.47028	AJUBA	ajuba LIM protein
225806_at	1.46e-05	8.32e-07	5.37397	5.44929	1.61366	AJUBA	ajuba LIM protein
202588_at	0.198	0.102	1.65385	-5.38607	0.250814	AK1	adenylate kinase 1
202587_s_at	0.983	0.973	-0.0337394	-6.72722	-0.00677345	AK1	adenylate kinase 1
212174_at	0.00128	0.000188	-3.92933	0.277091	-0.684551	AK2	adenylate kinase 2
212173_at	0.00155	0.000235	-3.86351	0.064523	-0.784993	AK2	adenylate kinase 2
205996_s_at	0.0491	0.0167	-2.44858	-3.84783	-0.610048	AK2	adenylate kinase 2
212175_s_at	0.233	0.126	-1.54543	-5.55355	-0.221127	AK2	adenylate kinase 2
208967_s_at	0.482	0.34	-0.960849	-6.26945	-0.152415	AK2	adenylate kinase 2
212172_at	0.821	0.734	-0.340505	-6.66992	-0.0462541	AK2	adenylate kinase 2
224655_at	0.000544	6.62e-05	4.22549	1.26178	0.629349	AK3	adenylate kinase 3
224151_s_at	0.185	0.0931	1.70062	-5.31055	0.379175	AK3	adenylate kinase 3
222862_s_at	0.0879	0.035	-2.14717	-4.49357	-0.713539	AK5	adenylate kinase 5
219308_s_at	0.759	0.653	0.452098	-6.62583	0.161934	AK5	adenylate kinase 5
203893_at	0.54	0.399	-0.848782	-6.36965	-0.162137	AK6	adenylate kinase 6
202168_at	0.391	0.255	-1.14647	-6.07695	-0.175527	AK6///TAF9	adenylate kinase 6///TATA-box binding protein associated factor 9
1553734_at	1.65e-05	9.71e-07	5.33559	5.30143	0.944005	AK7	adenylate kinase 7
241326_at	0.157	0.0749	1.80636	-5.1327	0.164222	AK7	adenylate kinase 7
1569700_s_at	0.457	0.316	1.01031	-6.22138	0.114981	AK7	adenylate kinase 7
230976_at	0.00963	0.0022	3.17062	-2.01893	0.813049	AK8	adenylate kinase 8
1557666_s_at	0.922	0.879	0.152999	-6.7161	0.0314967	AK8	adenylate kinase 8
239828_at	0.00298	0.000523	3.62507	-0.685154	1.01192	AK9	adenylate kinase 9
1552299_at	0.247	0.138	-1.50111	-5.61894	-0.330892	AK9	adenylate kinase 9
1564002_a_at	0.793	0.698	0.389853	-6.65195	0.0743816	AK9	adenylate kinase 9
201675_at	1.94e-05	1.18e-06	5.28693	5.11469	0.760184	AKAP1	A-kinase anchoring protein 1
210626_at	0.024	0.00681	2.78288	-3.04838	0.231186	AKAP1	A-kinase anchoring protein 1
201674_s_at	0.179	0.089	1.72275	-5.27416	0.423893	AKAP1	A-kinase anchoring protein 1
210625_s_at	0.248	0.138	1.49796	-5.62352	0.305107	AKAP1	A-kinase anchoring protein 1
213396_s_at	0.087	0.0346	-2.1527	-4.4824	-0.313224	AKAP10	A-kinase anchoring protein 10
205045_at	0.104	0.0436	-2.05293	-4.68019	-0.457877	AKAP10	A-kinase anchoring protein 10
236006_s_at	0.291	0.17	-1.38408	-5.783	-0.378632	AKAP10	A-kinase anchoring protein 10
236007_at	0.394	0.258	-1.13916	-6.08516	-0.367902	AKAP10	A-kinase anchoring protein 10
203156_at	0.0663	0.0245	-2.29619	-4.18351	-0.286718	AKAP11	A-kinase anchoring protein 11
215336_at	0.622	0.487	-0.698962	-6.48454	-0.177057	AKAP11	A-kinase anchoring protein 11
227529_s_at	0.0364	0.0114	-2.59309	-3.51268	-1.13307	AKAP12	A-kinase anchoring protein 12
231067_s_at	0.0575	0.0204	-2.36851	-4.02652	-0.984732	AKAP12	A-kinase anchoring protein 12
227530_at	0.0621	0.0225	-2.3303	-4.10999	-0.835466	AKAP12	A-kinase anchoring protein 12
210517_s_at	0.221	0.118	-1.58178	-5.49857	-0.598542	AKAP12	A-kinase anchoring protein 12
1555395_at	0.608	0.47	-0.725862	-6.46553	-0.14112	AKAP12	A-kinase anchoring protein 12
213516_at	4.7e-05	3.48e-06	5.0121	4.07474	0.881653	AKAP13	A-kinase anchoring protein 13
222024_s_at	0.00718	0.00153	3.28885	-1.68461	0.69603	AKAP13	A-kinase anchoring protein 13
222023_at	0.00976	0.00223	3.16581	-2.03234	0.750128	AKAP13	A-kinase anchoring protein 13
209534_x_at	0.0561	0.0198	2.3813	-3.99831	0.44991	AKAP13	A-kinase anchoring protein 13
224884_at	0.128	0.057	-1.93278	-4.90723	-0.32447	AKAP13	A-kinase anchoring protein 13
208325_s_at	0.624	0.489	-0.694855	-6.48738	-0.239448	AKAP13	A-kinase anchoring protein 13
232188_at	0.726	0.612	-0.509934	-6.59812	-0.125859	AKAP13	A-kinase anchoring protein 13
229783_at	0.795	0.701	0.38525	-6.65372	0.0868746	AKAP13	A-kinase anchoring protein 13
221718_s_at	0.859	0.788	-0.270516	-6.69125	-0.0764485	AKAP13	A-kinase anchoring protein 13
227039_at	0.897	0.841	-0.201533	-6.70751	-0.037654	AKAP13	A-kinase anchoring protein 13
203624_at	0.0508	0.0174	2.43176	-3.88579	0.364103	AKAP17A	A-kinase anchoring protein 17A
210269_s_at	0.396	0.26	1.1355	-6.08925	0.155614	AKAP17A	A-kinase anchoring protein 17A
207344_at	0.317	0.193	1.31484	-5.87411	0.224213	AKAP3	A-kinase anchoring protein 3
207019_s_at	0.386	0.251	1.15605	-6.06613	0.0897906	AKAP4	A-kinase anchoring protein 4
230846_at	0.00604	0.00124	3.35614	-1.49023	1.03761	AKAP5	A-kinase anchoring protein 5
205359_at	0.0364	0.0114	-2.59306	-3.51276	-1.10542	AKAP6	A-kinase anchoring protein 6
217669_s_at	0.114	0.049	-2.00099	-4.77985	-0.827854	AKAP6	A-kinase anchoring protein 6
205771_s_at	0.00266	0.000455	-3.66715	-0.555244	-0.75978	AKAP7	A-kinase anchoring protein 7
211172_x_at	0.233	0.127	1.54423	-5.55534	0.142936	AKAP7	A-kinase anchoring protein 7
203847_s_at	0.232	0.126	-1.54772	-5.55012	-0.225633	AKAP8	A-kinase anchoring protein 8
203848_at	0.416	0.278	1.0932	-6.13556	0.164245	AKAP8	A-kinase anchoring protein 8
240554_at	0.152	0.0713	1.82938	-5.09269	0.378519	AKAP8L	A-kinase anchoring protein 8 like
218064_s_at	0.393	0.257	-1.14278	-6.0811	-0.22556	AKAP8L	A-kinase anchoring protein 8 like
227691_at	0.456	0.315	-1.01142	-6.22028	-0.0969039	AKAP8L	A-kinase anchoring protein 8 like
222160_at	0.78	0.681	0.413174	-6.64261	0.0367587	AKAP8L	A-kinase anchoring protein 8 like
215741_x_at	0.786	0.688	0.403484	-6.64656	0.0314158	AKAP8L	A-kinase anchoring protein 8 like
215483_at	0.761	0.656	-0.447628	-6.62783	-0.181731	AKAP9	A-kinase anchoring protein 9
210962_s_at	0.846	0.768	0.296021	-6.68404	0.049549	AKAP9	A-kinase anchoring protein 9
219953_s_at	2.46e-07	6.06e-09	-6.56072	10.2096	-0.833987	AKIP1	A-kinase interacting protein 1
242515_x_at	9.15e-06	4.76e-07	-5.51289	5.98815	-0.634526	AKIP1	A-kinase interacting protein 1
222458_s_at	0.0338	0.0104	-2.62741	-3.43073	-0.735728	AKIRIN1	akirin 1
222459_at	0.0592	0.0212	-2.35409	-4.05815	-0.352369	AKIRIN1	akirin 1
217893_s_at	0.156	0.0739	-1.81254	-5.12201	-0.726784	AKIRIN1	akirin 1
213810_s_at	0.00033	3.63e-05	-4.39121	1.83184	-0.52893	AKIRIN2	akirin 2
223145_s_at	0.00824	0.00181	-3.23467	-1.83896	-0.436502	AKIRIN2	akirin 2
223144_s_at	0.0343	0.0106	-2.62065	-3.44695	-0.328097	AKIRIN2	akirin 2
223143_s_at	0.698	0.577	-0.560797	-6.57102	-0.0632171	AKIRIN2	akirin 2
1558565_at	0.188	0.0953	1.68923	-5.32912	0.120522	AKNA	AT-hook transcription factor
225701_at	0.466	0.324	-0.992065	-6.23939	-0.261337	AKNA	AT-hook transcription factor
1558834_s_at	0.981	0.969	0.0389322	-6.72703	0.00784906	AKNAD1	AKNA domain containing 1
201900_s_at	0.00166	0.000257	3.83784	-0.017733	0.549165	AKR1A1	aldo-keto reductase family 1 member A1
241978_at	0.91	0.862	0.174996	-6.7125	0.0216537	AKR1A1	aldo-keto reductase family 1 member A1
201272_at	7.69e-07	2.42e-08	-6.23431	8.86925	-1.33153	AKR1B1	aldo-keto reductase family 1 member B
206561_s_at	0.43	0.29	1.06529	-6.16519	0.742973	AKR1B10	aldo-keto reductase family 1 member B10
216594_x_at	2.96e-06	1.22e-07	5.84677	7.3057	2.21377	AKR1C1	aldo-keto reductase family 1 member C1
1555855_at	5.8e-06	2.72e-07	5.65091	6.52914	0.586454	AKR1C1	aldo-keto reductase family 1 member C1
204151_x_at	1.07e-05	5.76e-07	5.46574	5.80463	2.19591	AKR1C1	aldo-keto reductase family 1 member C1
1555856_s_at	0.00034	3.77e-05	4.38115	1.79689	0.487311	AKR1C1	aldo-keto reductase family 1 member C1
217626_at	0.00785	0.00171	3.25357	-1.78533	0.647715	AKR1C1	aldo-keto reductase family 1 member C1
209160_at	2.84e-06	1.15e-07	5.85944	7.35629	2.51922	AKR1C3	aldo-keto reductase family 1, member C3
1555220_a_at	0.0222	0.00618	-2.81742	-2.96101	-0.532593	AKR1E2	aldo-keto reductase family 1 member E2
223856_at	0.695	0.573	-0.566766	-6.56767	-0.143464	AKR1E2	aldo-keto reductase family 1 member E2
1559982_s_at	0.915	0.869	0.16584	-6.71405	0.0208276	AKR1E2	aldo-keto reductase family 1 member E2
202139_at	0.0534	0.0186	-2.40588	-3.94376	-0.678471	AKR7A2	aldo-keto reductase family 7 member A2
214259_s_at	0.391	0.255	-1.14642	-6.07701	-0.138629	AKR7A2	aldo-keto reductase family 7 member A2
206469_x_at	0.605	0.468	-0.729609	-6.46282	-0.0981215	AKR7A3	aldo-keto reductase family 7 member A3
216381_x_at	0.672	0.546	-0.607197	-6.54407	-0.0679584	AKR7A3	aldo-keto reductase family 7 member A3
207163_s_at	0.00177	0.000277	-3.81582	-0.087992	-0.733583	AKT1	AKT serine/threonine kinase 1
1555821_a_at	0.19	0.0965	-1.68319	-5.33893	-0.239295	AKT1S1	AKT1 substrate 1
224982_at	0.191	0.0971	-1.67988	-5.34428	-0.355537	AKT1S1	AKT1 substrate 1
226156_at	0.373	0.239	1.1868	-6.0308	0.234612	AKT2	AKT serine/threonine kinase 2
1560689_s_at	0.647	0.515	0.653869	-6.51483	0.152616	AKT2	AKT serine/threonine kinase 2
225471_s_at	0.672	0.545	0.608433	-6.54333	0.0727173	AKT2	AKT serine/threonine kinase 2
211453_s_at	0.834	0.751	-0.31821	-6.67724	-0.0340348	AKT2	AKT serine/threonine kinase 2
236664_at	0.911	0.862	0.174237	-6.71263	0.0366079	AKT2	AKT serine/threonine kinase 2
212607_at	6.77e-10	4.27e-12	-8.23127	17.265	-1.97956	AKT3	AKT serine/threonine kinase 3
242879_x_at	5.21e-08	9.39e-10	-6.99511	12.0195	-1.81794	AKT3	AKT serine/threonine kinase 3
224229_s_at	4.13e-07	1.15e-08	-6.41101	9.59251	-1.48443	AKT3	AKT serine/threonine kinase 3
242876_at	4.47e-06	1.99e-07	-5.72709	6.83001	-1.44608	AKT3	AKT serine/threonine kinase 3
222880_at	1.09e-05	5.86e-07	-5.46151	5.78819	-2.11412	AKT3	AKT serine/threonine kinase 3
219393_s_at	2.82e-05	1.87e-06	-5.16981	4.66833	-1.03901	AKT3	AKT serine/threonine kinase 3
212609_s_at	0.000233	2.41e-05	-4.50258	2.22214	-0.711871	AKT3	AKT serine/threonine kinase 3
218373_at	0.00279	0.000483	3.64915	-0.610958	0.529368	AKTIP	AKT interacting protein
223894_s_at	0.0209	0.00576	2.8422	-2.89779	0.513989	AKTIP	AKT interacting protein
218487_at	0.187	0.0947	1.69257	-5.3237	0.278766	ALAD	aminolevulinate dehydratase
218489_s_at	0.334	0.206	-1.27553	-5.92386	-0.174622	ALAD	aminolevulinate dehydratase
205633_s_at	0.0697	0.026	2.2709	-4.23739	0.470027	ALAS1	5'-aminolevulinate synthase 1
211560_s_at	1.62e-05	9.51e-07	5.34072	5.32115	0.518156	ALAS2	5'-aminolevulinate synthase 2
201952_at	0.00305	0.000537	3.61681	-0.710548	1.04043	ALCAM	activated leukocyte cell adhesion molecule
201951_at	0.0202	0.0055	2.85893	-2.85486	0.918397	ALCAM	activated leukocyte cell adhesion molecule
1569362_at	0.173	0.085	1.74521	-5.23677	0.32878	ALCAM	activated leukocyte cell adhesion molecule
227592_at	0.859	0.786	-0.271858	-6.69089	-0.039378	ALDH16A1	aldehyde dehydrogenase 16 family member A1
217791_s_at	0.0845	0.0333	-2.16842	-4.45048	-0.490657	ALDH18A1	aldehyde dehydrogenase 18 family member A1
222416_at	0.43	0.29	-1.06466	-6.16586	-0.132002	ALDH18A1	aldehyde dehydrogenase 18 family member A1
212224_at	0.91	0.862	0.174873	-6.71252	0.0686309	ALDH1A1	aldehyde dehydrogenase 1 family member A1
207015_s_at	0.218	0.116	1.59081	-5.48474	0.160759	ALDH1A2	aldehyde dehydrogenase 1 family member A2
1558649_at	0.00065	8.2e-05	-4.16582	1.05978	-0.84191	ALDH1A3	aldehyde dehydrogenase 1 family member A3
203180_at	0.00278	0.00048	-3.65098	-0.6053	-1.35789	ALDH1A3	aldehyde dehydrogenase 1 family member A3
209645_s_at	0.108	0.0457	-2.03147	-4.72164	-0.541326	ALDH1B1	aldehyde dehydrogenase 1 family member B1
209646_x_at	0.83	0.746	-0.324625	-6.67519	-0.0611438	ALDH1B1	aldehyde dehydrogenase 1 family member B1
205208_at	1.08e-12	1.12e-15	10.1168	25.2785	2.30387	ALDH1L1	aldehyde dehydrogenase 1 family member L1
215798_at	0.00483	0.000946	3.44203	-1.23796	0.366062	ALDH1L1	aldehyde dehydrogenase 1 family member L1
1559766_at	0.0143	0.00359	3.00686	-2.46653	0.281451	ALDH1L1-AS2	ALDH1L1 antisense RNA 2
1559393_at	0.0119	0.00286	-3.08399	-2.258	-0.625226	ALDH1L2	aldehyde dehydrogenase 1 family member L2
231202_at	0.0123	0.00298	-3.06929	-2.29806	-1.048	ALDH1L2	aldehyde dehydrogenase 1 family member L2
1556841_a_at	0.0886	0.0354	-2.14254	-4.50292	-0.275932	ALDH1L2	aldehyde dehydrogenase 1 family member L2
201425_at	3.86e-06	1.66e-07	5.77038	7.00167	2.24007	ALDH2	aldehyde dehydrogenase 2 family (mitochondrial)
205623_at	5.43e-05	4.14e-06	4.96735	3.90793	1.92736	ALDH3A1	aldehyde dehydrogenase 3 family member A1
202054_s_at	2.76e-09	2.56e-11	7.82294	15.523	1.65669	ALDH3A2	aldehyde dehydrogenase 3 family member A2
202053_s_at	1.28e-06	4.4e-08	6.09114	8.28776	1.12244	ALDH3A2	aldehyde dehydrogenase 3 family member A2
210544_s_at	0.00128	0.000187	3.93032	0.280307	1.14005	ALDH3A2	aldehyde dehydrogenase 3 family member A2
205640_at	5.4e-07	1.58e-08	-6.3348	9.27985	-1.61104	ALDH3B1	aldehyde dehydrogenase 3 family member B1
211004_s_at	0.00294	0.000514	-3.63062	-0.668077	-0.610653	ALDH3B1	aldehyde dehydrogenase 3 family member B1
1565731_at	0.814	0.725	-0.352749	-6.66568	-0.0342638	ALDH3B1	aldehyde dehydrogenase 3 family member B1
204941_s_at	1.53e-05	8.88e-07	5.3577	5.38656	1.3698	ALDH3B2	aldehyde dehydrogenase 3 family member B2
204942_s_at	9.51e-05	8.13e-06	4.79179	3.26088	3.46163	ALDH3B2	aldehyde dehydrogenase 3 family member B2
211552_s_at	0.0344	0.0106	2.61955	-3.44957	0.418739	ALDH4A1	aldehyde dehydrogenase 4 family member A1
203722_at	0.123	0.0544	1.95456	-4.86699	0.378641	ALDH4A1	aldehyde dehydrogenase 4 family member A1
203608_at	0.0119	0.00287	3.08297	-2.26078	0.981087	ALDH5A1	aldehyde dehydrogenase 5 family member A1
203609_s_at	0.42	0.281	1.08546	-6.14385	0.173602	ALDH5A1	aldehyde dehydrogenase 5 family member A1
204290_s_at	0.00603	0.00124	3.35695	-1.48789	0.698999	ALDH6A1	aldehyde dehydrogenase 6 family member A1
221589_s_at	0.00607	0.00125	3.35434	-1.49548	0.580398	ALDH6A1	aldehyde dehydrogenase 6 family member A1
221588_x_at	0.0331	0.0101	2.63747	-3.40654	0.699363	ALDH6A1	aldehyde dehydrogenase 6 family member A1
221590_s_at	0.0653	0.024	2.30405	-4.16665	0.573158	ALDH6A1	aldehyde dehydrogenase 6 family member A1
204289_at	0.249	0.139	1.49544	-5.62718	0.157917	ALDH6A1	aldehyde dehydrogenase 6 family member A1
208950_s_at	0.179	0.0896	1.7199	-5.27887	0.248886	ALDH7A1	aldehyde dehydrogenase 7 family member A1
213591_at	0.299	0.178	1.36096	-5.81392	0.327289	ALDH7A1	aldehyde dehydrogenase 7 family member A1
208951_at	0.58	0.441	0.773912	-6.4298	0.127182	ALDH7A1	aldehyde dehydrogenase 7 family member A1
220148_at	0.951	0.923	-0.0970981	-6.72308	-0.028308	ALDH8A1	aldehyde dehydrogenase 8 family member A1
201612_at	0.000209	2.12e-05	4.53766	2.34624	0.517966	ALDH9A1	aldehyde dehydrogenase 9 family member A1
214687_x_at	0.499	0.356	-0.927816	-6.30025	-0.138788	ALDOA	aldolase, fructose-bisphosphate A
200966_x_at	0.602	0.464	-0.736032	-6.45815	-0.119933	ALDOA	aldolase, fructose-bisphosphate A
238996_x_at	0.629	0.494	-0.686809	-6.4929	-0.128218	ALDOA	aldolase, fructose-bisphosphate A
211617_at	0.0854	0.0337	2.16301	-4.46149	0.378946	ALDOAP2	aldolase, fructose-bisphosphate A pseudogene 2
204705_x_at	0.372	0.238	1.18988	-6.02721	0.175318	ALDOB	aldolase, fructose-bisphosphate B
211357_s_at	0.403	0.266	1.12104	-6.10527	0.214241	ALDOB	aldolase, fructose-bisphosphate B
202022_at	0.00858	0.0019	3.21871	-1.88406	0.993674	ALDOC	aldolase, fructose-bisphosphate C
223355_at	0.00379	0.0007	-3.53569	-0.957647	-0.496197	ALG1	ALG1, chitobiosyldiphosphodolichol beta-mannosyltransferase
1552306_at	0.0409	0.0132	-2.53794	-3.64249	-0.620231	ALG10	ALG10, alpha-1,2-glucosyltransferase
1552304_at	0.0548	0.0192	-2.3931	-3.97218	-0.37945	ALG10	ALG10, alpha-1,2-glucosyltransferase
228941_at	0.174	0.0859	-1.74043	-5.24475	-0.321901	ALG10B///ALG10	ALG10B, alpha-1,2-glucosyltransferase///ALG10, alpha-1,2-glucosyltransferase
242900_at	0.188	0.0953	-1.68954	-5.32862	-0.483117	ALG10B///ALG10	ALG10B, alpha-1,2-glucosyltransferase///ALG10, alpha-1,2-glucosyltransferase
238475_at	0.203	0.106	-1.63744	-5.4121	-0.25586	ALG10B///ALG10	ALG10B, alpha-1,2-glucosyltransferase///ALG10, alpha-1,2-glucosyltransferase
221513_s_at	0.00281	0.000487	-3.64692	-0.617834	-0.480907	ALG11///UTP14A///UTP14C	ALG11, alpha-1,2-mannosyltransferase///UTP14A small subunit processome component///UTP14, small subunit processome component homolog C (S. cerevisiae)
203614_at	0.0914	0.0368	-2.12565	-4.53685	-0.24895	ALG11///UTP14C	ALG11, alpha-1,2-mannosyltransferase///UTP14, small subunit processome component homolog C (S. cerevisiae)
218444_at	0.92	0.876	-0.156224	-6.7156	-0.0178618	ALG12	ALG12, alpha-1,6-mannosyltransferase
219015_s_at	0.435	0.295	-1.05352	-6.17746	-0.224636	ALG13	ALG13, UDP-N-acetylglucosaminyltransferase subunit
222808_at	0.61	0.473	-0.721097	-6.46895	-0.129487	ALG13	ALG13, UDP-N-acetylglucosaminyltransferase subunit
205583_s_at	0.642	0.51	0.662386	-6.50926	0.151525	ALG13	ALG13, UDP-N-acetylglucosaminyltransferase subunit
205584_at	0.687	0.563	-0.58098	-6.55956	-0.127063	ALG13	ALG13, UDP-N-acetylglucosaminyltransferase subunit
1553954_at	0.485	0.343	-0.954337	-6.27561	-0.17713	ALG14	ALG14, UDP-N-acetylglucosaminyltransferase subunit
228871_at	0.902	0.849	-0.190756	-6.70962	-0.034757	ALG14	ALG14, UDP-N-acetylglucosaminyltransferase subunit
225621_at	0.28	0.162	-1.41129	-5.74599	-0.151733	ALG2	ALG2, alpha-1,3/1,6-mannosyltransferase
228166_at	0.464	0.322	-0.995962	-6.23557	-0.210993	ALG2	ALG2, alpha-1,3/1,6-mannosyltransferase
207396_s_at	0.0284	0.00838	-2.70772	-3.23546	-0.49428	ALG3	ALG3, alpha-1,3- mannosyltransferase
218203_at	0.0159	0.00409	-2.96174	-2.58661	-0.40999	ALG5	ALG5, dolichyl-phosphate beta-glucosyltransferase
222556_at	0.188	0.0949	-1.69152	-5.32541	-0.490364	ALG5	ALG5, dolichyl-phosphate beta-glucosyltransferase
219649_at	0.397	0.26	-1.13429	-6.09059	-0.217749	ALG6	ALG6, alpha-1,3-glucosyltransferase
203545_at	0.00718	0.00153	-3.28932	-1.68325	-0.53163	ALG8	ALG8, alpha-1,3-glucosyltransferase
228817_at	0.269	0.154	1.43985	-5.70639	0.227766	ALG9	ALG9, alpha-1,2-mannosyltransferase
219374_s_at	0.975	0.961	0.0493224	-6.72658	0.006448	ALG9	ALG9, alpha-1,2-mannosyltransferase
208212_s_at	0.0027	0.000464	-3.66129	-0.573386	-1.49158	ALK	anaplastic lymphoma receptor tyrosine kinase
208211_s_at	0.304	0.182	-1.34624	-5.83335	-0.357838	ALK	anaplastic lymphoma receptor tyrosine kinase
205621_at	0.152	0.0715	-1.82781	-5.09543	-0.254328	ALKBH1	alkB homolog 1, histone H2A dioxygenase
236721_at	0.47	0.328	-0.984521	-6.24674	-0.164077	ALKBH1	alkB homolog 1, histone H2A dioxygenase
225625_at	0.323	0.198	-1.30007	-5.89296	-0.229576	ALKBH2	alkB homolog 2, alpha-ketoglutarate dependent dioxygenase
226127_at	0.145	0.0676	-1.85472	-5.04809	-0.201839	ALKBH3	alkB homolog 3, alpha-ketoglutaratedependent dioxygenase
222228_s_at	0.00879	0.00196	-3.2081	-1.91396	-0.569159	ALKBH4	alkB homolog 4, lysine demethylase
234302_s_at	0.25	0.139	-1.49352	-5.62996	-0.240745	ALKBH5	alkB homolog 5, RNA demethylase
1553101_a_at	0.357	0.226	-1.22202	-5.98923	-0.337722	ALKBH5	alkB homolog 5, RNA demethylase
228034_x_at	0.537	0.395	0.855695	-6.36382	0.0665004	ALKBH5	alkB homolog 5, RNA demethylase
225969_at	0.693	0.57	-0.570943	-6.56531	-0.0868468	ALKBH6	alkB homolog 6
227878_s_at	0.733	0.621	0.496613	-6.6048	0.106371	ALKBH7	alkB homolog 7
227879_at	0.802	0.709	0.374664	-6.65773	0.0826567	ALKBH7	alkB homolog 7
223318_s_at	0.923	0.881	0.150579	-6.71647	0.0528907	ALKBH7	alkB homolog 7
223317_at	0.986	0.977	-0.0289184	-6.72737	-0.00279104	ALKBH7	alkB homolog 7
235610_at	0.914	0.867	0.167524	-6.71377	0.038384	ALKBH8	alkB homolog 8, tRNA methyltransferase
214221_at	0.0237	0.00669	-2.78941	-3.03192	-0.55824	ALMS1	ALMS1, centrosome and basal body associated protein
214707_x_at	0.0668	0.0247	2.29252	-4.19135	0.301999	ALMS1	ALMS1, centrosome and basal body associated protein
214220_s_at	0.65	0.518	-0.648737	-6.51815	-0.143696	ALMS1	ALMS1, centrosome and basal body associated protein
1556911_at	0.0109	0.00255	-3.12146	-2.15522	-0.981537	ALMS1-IT1	ALMS1 intronic transcript 1
1552576_at	0.928	0.888	-0.141002	-6.71786	-0.020238	ALMS1P1	ALMS1, centrosome and basal body associated protein pseudogene 1
207206_s_at	2.85e-06	1.16e-07	5.85863	7.35306	2.34634	ALOX12	arachidonate 12-lipoxygenase, 12S type
236433_at	0.0472	0.0158	-2.46838	-3.80287	-0.404175	ALOX12-AS1	ALOX12 antisense RNA 1
229833_at	0.169	0.0825	1.76	-5.2119	0.333957	ALOX12-AS1	ALOX12 antisense RNA 1
207381_at	0.00661	0.00138	3.32184	-1.58967	1.94707	ALOX12B	arachidonate 12-lipoxygenase, 12R type
214340_at	2.39e-06	9.32e-08	5.91087	7.56196	1.34473	ALOX12P2	arachidonate 12-lipoxygenase pseudogene 2
207328_at	0.00393	0.000734	3.52115	-1.00152	0.677137	ALOX15	arachidonate 15-lipoxygenase
1555416_a_at	3.26e-10	1.71e-12	8.43884	18.1518	4.47914	ALOX15B	arachidonate 15-lipoxygenase, type B
206714_at	1.12e-09	8.15e-12	8.08379	16.6353	5.16484	ALOX15B	arachidonate 15-lipoxygenase, type B
204445_s_at	0.221	0.118	1.58241	-5.49762	0.147032	ALOX5	arachidonate 5-lipoxygenase
213952_s_at	0.302	0.18	1.35403	-5.82309	0.342554	ALOX5	arachidonate 5-lipoxygenase
204446_s_at	0.302	0.18	1.35253	-5.82507	0.506939	ALOX5	arachidonate 5-lipoxygenase
214366_s_at	0.769	0.667	0.432214	-6.63459	0.0620269	ALOX5	arachidonate 5-lipoxygenase
204174_at	0.744	0.635	-0.477089	-6.61426	-0.15765	ALOX5AP	arachidonate 5-lipoxygenase activating protein
207708_at	2.84e-05	1.89e-06	5.16795	4.66128	1.79705	ALOXE3	arachidonate lipoxygenase 3
222383_s_at	5.92e-05	4.59e-06	4.94031	3.80751	2.20004	ALOXE3	arachidonate lipoxygenase 3
207140_at	0.139	0.064	1.87998	-5.00309	0.187855	ALPI	alkaline phosphatase, intestinal
211618_s_at	0.632	0.499	-0.679999	-6.49752	-0.0547592	ALPI	alkaline phosphatase, intestinal
243352_at	0.338	0.21	-1.26474	-5.93725	-0.31905	ALPK1	alpha kinase 1
207133_x_at	0.348	0.218	1.24315	-5.96374	0.134784	ALPK1	alpha kinase 1
243222_at	0.424	0.285	1.0773	-6.15253	0.209225	ALPK1	alpha kinase 1
227438_at	0.707	0.588	0.544564	-6.57995	0.111061	ALPK1	alpha kinase 1
228367_at	0.551	0.41	-0.828123	-6.38679	-0.246343	ALPK2	alpha kinase 2
228342_s_at	0.0988	0.0407	2.08238	-4.62267	0.487411	ALPK3	alpha kinase 3
214846_s_at	0.117	0.0509	1.98443	-4.81114	0.408918	ALPK3	alpha kinase 3
1557924_s_at	0.882	0.819	0.229258	-6.70154	0.0171448	ALPL	alkaline phosphatase, liver/bone/kidney
215783_s_at	0.944	0.912	0.110317	-6.72171	0.0191143	ALPL	alkaline phosphatase, liver/bone/kidney
204664_at	0.143	0.0663	-1.86367	-5.0322	-0.173855	ALPP	alkaline phosphatase, placental
210431_at	0.142	0.0653	1.87033	-5.02035	0.173211	ALPPL2	alkaline phosphatase, placental like 2
216377_x_at	0.445	0.304	1.03404	-6.19748	0.0888151	ALPPL2	alkaline phosphatase, placental like 2
211619_s_at	0.568	0.428	0.796663	-6.4121	0.0729392	ALPPL2///ALPP	alkaline phosphatase, placental like 2///alkaline phosphatase, placental
226291_at	0.0345	0.0107	-2.61829	-3.4526	-0.41091	ALS2	ALS2, alsin Rho guanine nucleotide exchange factor
232184_at	0.0501	0.0171	-2.43882	-3.8699	-0.480048	ALS2	ALS2, alsin Rho guanine nucleotide exchange factor
222333_at	9.33e-06	4.87e-07	5.50711	5.96563	1.8946	ALS2CL	ALS2 C-terminal like
229887_at	1.21e-05	6.64e-07	5.43033	5.6672	2.3476	ALS2CL	ALS2 C-terminal like
243276_at	3.45e-05	2.37e-06	5.10971	4.4411	1.94879	ALS2CL	ALS2 C-terminal like
1554831_x_at	0.00366	0.000672	-3.54839	-0.91923	-0.816492	ALS2CR11	amyotrophic lateral sclerosis 2 chromosome region candidate 11
1553260_s_at	0.0319	0.00971	-2.65369	-3.36737	-1.04754	ALS2CR11	amyotrophic lateral sclerosis 2 chromosome region candidate 11
1563673_a_at	0.632	0.498	-0.681321	-6.49663	-0.150492	ALS2CR11	amyotrophic lateral sclerosis 2 chromosome region candidate 11
239458_at	0.0246	0.00702	-2.77203	-3.07563	-0.47009	ALS2CR12	amyotrophic lateral sclerosis 2 chromosome region candidate 12
242661_x_at	0.0717	0.027	-2.25643	-4.26802	-0.393744	ALS2CR12	amyotrophic lateral sclerosis 2 chromosome region candidate 12
206837_at	6.51e-11	2.14e-13	-8.91346	20.1787	-3.43307	ALX1	ALX homeobox 1
207690_at	0.666	0.538	-0.618698	-6.53707	-0.0951061	ALX3	ALX homeobox 3
208330_at	0.956	0.93	0.087513	-6.72396	0.00635527	ALX4	ALX homeobox 4
226319_s_at	0.0952	0.0388	-2.10301	-4.58195	-0.599727	ALYREF	Aly/REF export factor
226320_at	0.45	0.309	-1.02341	-6.20826	-0.236859	ALYREF	Aly/REF export factor
217113_at	0.122	0.0537	1.96015	-4.85658	0.221009	AMACR	alpha-methylacyl-CoA racemase
236365_at	0.517	0.375	0.891954	-6.33249	0.15805	AMACR	alpha-methylacyl-CoA racemase
217111_at	0.852	0.776	-0.284914	-6.68726	-0.0416607	AMACR	alpha-methylacyl-CoA racemase
205477_s_at	0.000951	0.00013	4.03494	0.62303	0.410772	AMBP	alpha-1-microglobulin/bikunin precursor
52731_at	4.31e-05	3.12e-06	-5.03974	4.17812	-0.565047	AMBRA1	autophagy and beclin 1 regulator 1
219141_s_at	0.00029	3.12e-05	-4.43328	1.9786	-0.625606	AMBRA1	autophagy and beclin 1 regulator 1
201196_s_at	3.51e-05	2.43e-06	-5.1039	4.41921	-1.15494	AMD1	adenosylmethionine decarboxylase 1
201197_at	0.102	0.0422	-2.06649	-4.6538	-0.26077	AMD1	adenosylmethionine decarboxylase 1
229596_at	0.695	0.572	0.567326	-6.56736	0.212977	AMDHD1	amidohydrolase domain containing 1
1552882_a_at	0.447	0.306	1.03035	-6.20124	0.25466	AMER1	APC membrane recruitment protein 1
230496_at	0.258	0.145	-1.47216	-5.6607	-0.791426	AMER2	APC membrane recruitment protein 2
235465_at	0.323	0.197	-1.30125	-5.89147	-0.602304	AMER2	APC membrane recruitment protein 2
1553720_a_at	0.905	0.853	-0.185741	-6.71056	-0.0439228	AMER2	APC membrane recruitment protein 2
244709_at	0.058	0.0206	2.3644	-4.03556	0.159172	AMER3	APC membrane recruitment protein 3
202203_s_at	0.0214	0.0059	-2.8337	-2.91952	-1.03019	AMFR	autocrine motility factor receptor
202204_s_at	0.168	0.082	-1.76255	-5.20759	-0.251949	AMFR	autocrine motility factor receptor
206892_at	0.586	0.447	0.764101	-6.43728	0.0710711	AMHR2	anti-Mullerian hormone receptor type 2
226718_at	0.0335	0.0103	2.63104	-3.422	0.811275	AMIGO1	adhesion molecule with Ig like domain 1
222108_at	0.148	0.069	1.84483	-5.06557	0.725489	AMIGO2	adhesion molecule with Ig like domain 2
219920_s_at	0.647	0.515	0.653826	-6.51486	0.125956	AMIGO3///GMPPB	adhesion molecule with Ig like domain 3///GDP-mannose pyrophosphorylase B
222710_at	0.825	0.74	0.333507	-6.67227	0.0669394	AMIGO3///GMPPB	adhesion molecule with Ig like domain 3///GDP-mannose pyrophosphorylase B
229717_at	0.879	0.816	0.234112	-6.70042	0.0216268	AMIGO3///GMPPB	adhesion molecule with Ig like domain 3///GDP-mannose pyrophosphorylase B
236760_at	0.498	0.356	0.929213	-6.29897	0.185486	AMMECR1	Alport syndrome, mental retardation, midface hypoplasia and elliptocytosis chromosomal region gene 1
226421_at	0.593	0.455	-0.751582	-6.44669	-0.115201	AMMECR1	Alport syndrome, mental retardation, midface hypoplasia and elliptocytosis chromosomal region gene 1
204976_s_at	0.898	0.843	0.199029	-6.70801	0.0426127	AMMECR1	Alport syndrome, mental retardation, midface hypoplasia and elliptocytosis chromosomal region gene 1
223297_at	1.11e-05	6.02e-07	-5.45459	5.76131	-0.619088	AMMECR1L	AMMECR1 like
1563792_at	0.000863	0.000115	4.06886	0.735376	0.732773	AMN	amnion associated transmembrane protein
223587_s_at	0.149	0.0696	1.84058	-5.07305	0.189272	AMN	amnion associated transmembrane protein
220989_s_at	0.366	0.233	1.20152	-6.01358	0.120251	AMN	amnion associated transmembrane protein
226258_at	0.111	0.0476	-2.01429	-4.75454	-0.383157	AMN1	antagonist of mitotic exit network 1 homolog
209521_s_at	0.892	0.834	0.210579	-6.70565	0.0399587	AMOT	angiomotin
225450_at	0.0483	0.0163	2.45742	-3.82781	0.476799	AMOTL1	angiomotin like 1
228840_at	0.472	0.331	-0.979356	-6.25174	-0.207953	AMOTL1	angiomotin like 1
235277_at	0.508	0.366	0.909482	-6.31689	0.210339	AMOTL1	angiomotin like 1
225459_at	0.567	0.427	0.798931	-6.41031	0.18619	AMOTL1	angiomotin like 1
203002_at	0.12	0.0527	1.96881	-4.84044	0.281324	AMOTL2	angiomotin like 2
212360_at	0.00673	0.00142	-3.31407	-1.6121	-0.553436	AMPD2	adenosine monophosphate deaminase 2
207992_s_at	0.0987	0.0406	2.08318	-4.62111	0.60933	AMPD3	adenosine monophosphate deaminase 3
205257_s_at	0.317	0.192	-1.31571	-5.873	-0.510039	AMPH	amphiphysin
204294_at	0.0441	0.0146	2.50098	-3.72819	0.766188	AMT	aminomethyltransferase
1562261_at	0.778	0.678	-0.416583	-6.6412	-0.0378791	AMZ1	archaelysin family metallopeptidase 1
1561179_s_at	0.997	0.995	0.0064456	-6.72777	0.00055874	AMZ1	archaelysin family metallopeptidase 1
218167_at	0.00413	0.000781	-3.5021	-1.05879	-0.412155	AMZ2	archaelysin family metallopeptidase 2
223443_s_at	0.00933	0.00212	-3.18364	-1.98258	-0.578177	AMZ2P1	archaelysin family metallopeptidase 2 pseudogene 1
207845_s_at	0.0266	0.00775	-2.73627	-3.16488	-0.420796	ANAPC10	anaphase promoting complex subunit 10
241959_at	0.173	0.085	-1.74551	-5.23626	-0.311112	ANAPC10	anaphase promoting complex subunit 10
226414_s_at	0.0978	0.0402	-2.08768	-4.61225	-0.290457	ANAPC11	anaphase promoting complex subunit 11
224010_at	0.31	0.187	-1.33203	-5.8519	-0.214622	ANAPC11	anaphase promoting complex subunit 11
209001_s_at	0.345	0.216	-1.24877	-5.95689	-0.105256	ANAPC13	anaphase promoting complex subunit 13
204218_at	0.0226	0.00634	2.80832	-2.98409	0.443702	ANAPC15	anaphase promoting complex subunit 15
229145_at	0.00338	0.000611	3.5775	-0.830795	0.651092	ANAPC16	anaphase promoting complex subunit 16
224664_at	0.00511	0.00101	3.4201	-1.30283	0.318786	ANAPC16	anaphase promoting complex subunit 16
224665_at	0.0203	0.00554	2.8561	-2.86213	0.348105	ANAPC16	anaphase promoting complex subunit 16
224667_x_at	0.0762	0.0291	2.22412	-4.33574	0.298969	ANAPC16	anaphase promoting complex subunit 16
218555_at	0.597	0.459	0.744203	-6.45216	0.15567	ANAPC2	anaphase promoting complex subunit 2
226917_s_at	0.793	0.698	0.389367	-6.65214	0.0637445	ANAPC4	anaphase promoting complex subunit 4
232524_x_at	0.86	0.788	0.270129	-6.69136	0.057345	ANAPC4	anaphase promoting complex subunit 4
239651_at	0.509	0.367	-0.907645	-6.31853	-0.206733	ANAPC5	anaphase promoting complex subunit 5
208722_s_at	0.65	0.519	-0.6482	-6.5185	-0.0724711	ANAPC5	anaphase promoting complex subunit 5
235926_at	0.812	0.722	0.357128	-6.66413	0.0902167	ANAPC5	anaphase promoting complex subunit 5
211036_x_at	0.93	0.892	0.136633	-6.71847	0.014076	ANAPC5	anaphase promoting complex subunit 5
208721_s_at	0.938	0.904	-0.121313	-6.72044	-0.0184588	ANAPC5	anaphase promoting complex subunit 5
200098_s_at	0.986	0.977	0.0287448	-6.72738	0.00305279	ANAPC5	anaphase promoting complex subunit 5
225521_at	0.463	0.322	-0.997826	-6.23374	-0.252066	ANAPC7	anaphase promoting complex subunit 7
225554_s_at	0.464	0.322	0.996266	-6.23527	0.142778	ANAPC7	anaphase promoting complex subunit 7
205141_at	0.00211	0.000342	3.75312	-0.286594	0.842582	ANG	angiogenin
36865_at	4.37e-06	1.93e-07	-5.73494	6.86108	-1.13546	ANGEL1	angel homolog 1
213099_at	4.99e-06	2.26e-07	-5.69593	6.70674	-1.21974	ANGEL1	angel homolog 1
217630_at	0.0415	0.0135	-2.53062	-3.65955	-0.60058	ANGEL2	angel homolog 2
221826_at	0.0704	0.0263	-2.26602	-4.24774	-0.459086	ANGEL2	angel homolog 2
221825_at	0.318	0.193	-1.31257	-5.87703	-0.188164	ANGEL2	angel homolog 2
205608_s_at	0.473	0.331	-0.978811	-6.25227	-0.28412	ANGPT1	angiopoietin 1
205609_at	0.861	0.79	0.26769	-6.69201	0.111192	ANGPT1	angiopoietin 1
211148_s_at	0.165	0.0798	-1.77591	-5.18494	-0.527517	ANGPT2	angiopoietin 2
205572_at	0.191	0.0969	-1.68126	-5.34206	-0.6487	ANGPT2	angiopoietin 2
236034_at	0.485	0.343	-0.954766	-6.2752	-0.308909	ANGPT2	angiopoietin 2
237261_at	0.823	0.737	0.337031	-6.67109	0.106146	ANGPT2	angiopoietin 2
221134_at	0.195	0.0998	1.66631	-5.36614	0.15703	ANGPT4	angiopoietin 4
231773_at	6.45e-08	1.21e-09	6.93679	11.7751	2.24451	ANGPTL1	angiopoietin like 1
239183_at	2.96e-06	1.22e-07	5.84656	7.30487	1.57862	ANGPTL1	angiopoietin like 1
224339_s_at	1.93e-05	1.17e-06	5.28887	5.12211	1.04535	ANGPTL1	angiopoietin like 1
213001_at	0.0356	0.0111	2.60355	-3.48779	0.911316	ANGPTL2	angiopoietin like 2
213004_at	0.345	0.215	1.24939	-5.95613	0.418557	ANGPTL2	angiopoietin like 2
219514_at	0.454	0.313	1.01513	-6.21657	0.260756	ANGPTL2	angiopoietin like 2
221009_s_at	0.00394	0.000736	3.52032	-1.00402	1.52692	ANGPTL4	angiopoietin like 4
223333_s_at	0.0264	0.00768	2.73977	-3.15618	0.689768	ANGPTL4	angiopoietin like 4
223967_at	0.000127	1.15e-05	-4.70086	2.9305	-0.640501	ANGPTL6	angiopoietin like 6
206423_at	0.101	0.0417	2.07163	-4.64376	1.27584	ANGPTL7	angiopoietin like 7
220437_at	0.00139	0.000207	3.90044	0.183509	0.419832	ANGPTL8	angiopoietin like 8
1556959_at	0.422	0.283	1.08071	-6.14892	0.106026	ANHX	anomalous homeobox
208353_x_at	0.013	0.00319	3.04705	-2.3584	0.293687	ANK1	ankyrin 1
240363_at	0.0272	0.00795	2.72692	-3.18808	0.265887	ANK1	ankyrin 1
207087_x_at	0.0739	0.028	2.2404	-4.30171	0.251097	ANK1	ankyrin 1
205391_x_at	0.104	0.0434	2.05468	-4.67679	0.204994	ANK1	ankyrin 1
208352_x_at	0.183	0.0916	1.70913	-5.29662	0.147727	ANK1	ankyrin 1
205390_s_at	0.279	0.161	-1.41471	-5.74128	-0.272243	ANK1	ankyrin 1
205389_s_at	0.507	0.365	0.911978	-6.31464	0.159382	ANK1	ankyrin 1
202921_s_at	0.00401	0.000754	-3.51292	-1.02628	-0.684723	ANK2	ankyrin 2, neuronal
216195_at	0.103	0.0428	-2.06076	-4.66496	-0.373498	ANK2	ankyrin 2, neuronal
202920_at	0.263	0.149	-1.45701	-5.68224	-0.317187	ANK2	ankyrin 2, neuronal
232606_at	0.824	0.738	0.335964	-6.67145	0.0892183	ANK2	ankyrin 2, neuronal
238786_at	9.79e-09	1.25e-10	7.45913	13.9769	2.23293	ANK3	ankyrin 3, node of Ranvier (ankyrin G)
209442_x_at	1.46e-06	5.16e-08	6.05303	8.13373	2.08923	ANK3	ankyrin 3, node of Ranvier (ankyrin G)
206385_s_at	2.84e-06	1.15e-07	5.86003	7.35862	2.9978	ANK3	ankyrin 3, node of Ranvier (ankyrin G)
207950_s_at	1.37e-05	7.74e-07	5.39211	5.51932	2.1997	ANK3	ankyrin 3, node of Ranvier (ankyrin G)
239726_at	1.73e-05	1.03e-06	5.32129	5.24647	1.77843	ANK3	ankyrin 3, node of Ranvier (ankyrin G)
1556653_at	0.588	0.45	-0.759144	-6.44102	-0.12821	ANKAR	ankyrin and armadillo repeat containing
229497_at	0.427	0.288	1.07065	-6.15956	0.308996	ANKDD1A	ankyrin repeat and death domain containing 1A
237316_at	0.777	0.677	-0.418038	-6.6406	-0.111361	ANKDD1A	ankyrin repeat and death domain containing 1A
220144_s_at	0.000455	5.32e-05	4.28645	1.46997	1.26595	ANKEF1	ankyrin repeat and EF-hand domain containing 1
222951_s_at	0.0329	0.0101	2.64054	-3.39914	0.395044	ANKEF1	ankyrin repeat and EF-hand domain containing 1
1553211_at	0.000204	2.05e-05	4.54588	2.37539	1.0131	ANKFN1	ankyrin repeat and fibronectin type III domain containing 1
244095_at	0.011	0.00258	3.11825	-2.16406	0.304438	ANKFN1	ankyrin repeat and fibronectin type III domain containing 1
219868_s_at	0.00576	0.00117	-3.37384	-1.43865	-0.858067	ANKFY1	ankyrin repeat and FYVE domain containing 1
224900_at	0.0173	0.00455	-2.92485	-2.68373	-0.334362	ANKFY1	ankyrin repeat and FYVE domain containing 1
239073_at	0.383	0.248	1.16495	-6.056	0.104145	ANKFY1	ankyrin repeat and FYVE domain containing 1
1562495_at	0.426	0.287	1.07269	-6.15741	0.097593	ANKFY1	ankyrin repeat and FYVE domain containing 1
223093_at	0.00274	0.000472	3.65604	-0.589654	0.905738	ANKH	ANKH inorganic pyrophosphate transport regulator
220076_at	0.0033	0.000591	3.5877	-0.799683	1.06657	ANKH	ANKH inorganic pyrophosphate transport regulator
229176_at	0.05	0.0171	2.43888	-3.86975	0.648453	ANKH	ANKH inorganic pyrophosphate transport regulator
223092_at	0.0586	0.0209	2.35993	-4.04537	0.585184	ANKH	ANKH inorganic pyrophosphate transport regulator
223094_s_at	0.106	0.0446	2.04218	-4.70101	0.5271	ANKH	ANKH inorganic pyrophosphate transport regulator
229457_at	0.0199	0.00543	2.8636	-2.84284	0.716405	ANKHD1	ankyrin repeat and KH domain containing 1
208773_s_at	0.101	0.0419	2.06969	-4.64755	0.278632	ANKHD1-EIF4EBP3///ANKHD1	ANKHD1-EIF4EBP3 readthrough///ankyrin repeat and KH domain containing 1
208772_at	0.356	0.225	1.22389	-5.98699	0.420646	ANKHD1-EIF4EBP3///ANKHD1	ANKHD1-EIF4EBP3 readthrough///ankyrin repeat and KH domain containing 1
233292_s_at	0.871	0.804	-0.248767	-6.69689	-0.0486488	ANKHD1-EIF4EBP3///ANKHD1	ANKHD1-EIF4EBP3 readthrough///ankyrin repeat and KH domain containing 1
219081_at	0.996	0.993	-0.0088048	-6.72775	-0.001706	ANKHD1-EIF4EBP3///ANKHD1	ANKHD1-EIF4EBP3 readthrough///ankyrin repeat and KH domain containing 1
214919_s_at	0.0249	0.00715	2.76513	-3.09293	0.38699	ANKHD1-EIF4EBP3///ANKHD1///EIF4EBP3	ANKHD1-EIF4EBP3 readthrough///ankyrin repeat and KH domain containing 1///eukaryotic translation initiation factor 4E binding protein 3
224687_at	0.00772	0.00167	-3.26069	-1.76506	-0.773222	ANKIB1	ankyrin repeat and IBR domain containing 1
224682_at	0.04	0.0129	-2.54822	-3.61848	-0.397764	ANKIB1	ankyrin repeat and IBR domain containing 1
243181_at	0.171	0.0841	-1.75031	-5.22822	-0.315346	ANKIB1	ankyrin repeat and IBR domain containing 1
1553138_a_at	0.116	0.0502	-1.98994	-4.80075	-0.391909	ANKLE1	ankyrin repeat and LEM domain containing 1
213962_s_at	0.0335	0.0103	-2.63185	-3.42006	-0.550078	ANKLE2	ankyrin repeat and LEM domain containing 2
212201_at	0.384	0.249	1.16085	-6.06067	0.162764	ANKLE2	ankyrin repeat and LEM domain containing 2
212200_at	0.702	0.582	0.553341	-6.57515	0.0744919	ANKLE2	ankyrin repeat and LEM domain containing 2
210486_at	0.00438	0.000838	3.48014	-1.12457	0.512871	ANKMY1	ankyrin repeat and MYND domain containing 1
1554610_at	0.786	0.689	0.401933	-6.64718	0.0381911	ANKMY1	ankyrin repeat and MYND domain containing 1
220280_s_at	0.849	0.773	0.289998	-6.6858	0.0418828	ANKMY1	ankyrin repeat and MYND domain containing 1
212798_s_at	0.595	0.457	-0.746847	-6.4502	-0.124081	ANKMY2	ankyrin repeat and MYND domain containing 2
218769_s_at	0.455	0.314	-1.01418	-6.21752	-0.218991	ANKRA2	ankyrin repeat family A member 2
239116_at	1.42e-08	1.96e-10	-7.35685	13.5437	-2.20949	ANKRD10	ankyrin repeat domain 10
218093_s_at	0.000215	2.19e-05	-4.52855	2.31394	-0.792212	ANKRD10	ankyrin repeat domain 10
223251_s_at	0.00173	0.00027	-3.82341	-0.063808	-0.500311	ANKRD10	ankyrin repeat domain 10
241414_at	0.00226	0.000372	-3.72767	-0.366553	-0.791798	ANKRD10	ankyrin repeat domain 10
226663_at	0.00432	0.000824	-3.4853	-1.10914	-1.30498	ANKRD10-IT1	ANKRD10 intronic transcript 1
215504_x_at	0.774	0.672	-0.424521	-6.63787	-0.0530089	ANKRD10-IT1	ANKRD10 intronic transcript 1
219437_s_at	0.49	0.348	-0.944679	-6.28466	-0.266286	ANKRD11	ankyrin repeat domain 11
228356_at	0.531	0.389	-0.866273	-6.35481	-0.140376	ANKRD11	ankyrin repeat domain 11
231999_at	0.687	0.563	0.581044	-6.55952	0.101057	ANKRD11	ankyrin repeat domain 11
238538_at	0.899	0.844	-0.197772	-6.70826	-0.0217461	ANKRD11	ankyrin repeat domain 11
234701_at	0.94	0.906	0.11829	-6.7208	0.0227503	ANKRD11	ankyrin repeat domain 11
226012_at	0.949	0.92	-0.100874	-6.72271	-0.0134574	ANKRD11	ankyrin repeat domain 11
216563_at	0.142	0.0656	1.86824	-5.02407	0.849206	ANKRD12	ankyrin repeat domain 12
216550_x_at	0.16	0.0767	1.79487	-5.1525	0.761858	ANKRD12	ankyrin repeat domain 12
212289_at	0.539	0.397	0.851924	-6.367	0.194491	ANKRD12	ankyrin repeat domain 12
212286_at	0.897	0.841	0.20083	-6.70765	0.0396669	ANKRD12	ankyrin repeat domain 12
224810_s_at	0.0978	0.0402	2.08797	-4.61167	0.231688	ANKRD13A	ankyrin repeat domain 13A
238851_at	0.17	0.0832	1.75557	-5.21936	0.341673	ANKRD13A	ankyrin repeat domain 13A
227720_at	0.979	0.966	0.0427952	-6.72687	0.00985682	ANKRD13B	ankyrin repeat domain 13B
1554471_a_at	0.00528	0.00106	-3.40746	-1.34005	-0.50533	ANKRD13C	ankyrin repeat domain 13C
223418_x_at	0.0111	0.0026	-3.11498	-2.17306	-0.473487	ANKRD13C	ankyrin repeat domain 13C
227375_at	0.0949	0.0386	-2.10519	-4.57763	-0.433619	ANKRD13C	ankyrin repeat domain 13C
238597_at	0.0963	0.0394	-2.09663	-4.59459	-0.518339	ANKRD13C	ankyrin repeat domain 13C
1556361_s_at	0.185	0.0931	-1.7007	-5.31043	-0.444155	ANKRD13C	ankyrin repeat domain 13C
238642_at	0.53	0.388	0.867627	-6.35365	0.192477	ANKRD13D	ankyrin repeat domain 13D
244756_at	0.533	0.392	0.86164	-6.35877	0.138129	ANKRD13D	ankyrin repeat domain 13D
226205_at	0.587	0.449	-0.76171	-6.43909	-0.147724	ANKRD13D	ankyrin repeat domain 13D
231423_s_at	0.461	0.319	1.00243	-6.2292	0.198758	ANKRD16	ankyrin repeat domain 16
229058_at	0.554	0.414	-0.822259	-6.39158	-0.15918	ANKRD16	ankyrin repeat domain 16
225852_at	0.175	0.0866	-1.73626	-5.25172	-0.59984	ANKRD17	ankyrin repeat domain 17
212211_at	0.179	0.0893	-1.72141	-5.27637	-0.165114	ANKRD17	ankyrin repeat domain 17
244297_at	7.97e-09	9.49e-11	7.52302	14.2478	2.2204	ANKRD18A	ankyrin repeat domain 18A
1559406_at	0.107	0.0449	2.03932	-4.70652	0.423163	ANKRD18A	ankyrin repeat domain 18A
233592_at	0.00124	0.00018	3.94142	0.316403	0.456934	ANKRD18B	ankyrin repeat domain 18B
232926_x_at	0.615	0.479	0.711916	-6.47548	0.0715296	ANKRD19P	ankyrin repeat domain 19, pseudogene
221232_s_at	0.00229	0.000379	3.7221	-0.384011	0.442023	ANKRD2	ankyrin repeat domain 2
241233_x_at	0.764	0.659	-0.4425	-6.63011	-0.0948921	ANKRD20A11P	ankyrin repeat domain 20 family member A11, pseudogene
1566147_a_at	0.00225	0.000371	-3.72855	-0.363796	-1.26226	ANKRD20A12P	ankyrin repeat domain 20 family member A12, pseudogene
1558982_at	0.0118	0.00282	-3.08776	-2.24771	-0.927817	ANKRD20A12P	ankyrin repeat domain 20 family member A12, pseudogene
1570255_s_at	0.627	0.492	0.690414	-6.49044	0.204024	ANKRD20A12P///ANKRD20A8P///ANKRD20A4///ANKRD20A2///ANKRD20A3///ANKRD20A5P///ANKRD20A1	ankyrin repeat domain 20 family member A12, pseudogene///ankyrin repeat domain 20 family member A8, pseudogene///ankyrin repeat domain 20 family member A4///ankyrin repeat domain 20 family member A2///ankyrin repeat domain 20 family member A3///ankyrin repeat domain 20 family member A5, pseudogene///ankyrin repeat domain 20 family member A1
1559170_at	0.0091	0.00205	-3.19428	-1.95277	-1.29382	ANKRD20A5P	ankyrin repeat domain 20 family member A5, pseudogene
238439_at	9.98e-05	8.62e-06	4.77635	3.20454	2.4242	ANKRD22	ankyrin repeat domain 22
239196_at	0.000138	1.27e-05	4.67473	2.83619	2.7267	ANKRD22	ankyrin repeat domain 22
230384_at	0.756	0.649	0.45737	-6.62344	0.123577	ANKRD23	ankyrin repeat domain 23
229052_at	0.203	0.105	-1.63993	-5.40816	-0.380004	ANKRD23///ANKRD39	ankyrin repeat domain 23///ankyrin repeat domain 39
1553366_s_at	0.607	0.47	-0.726464	-6.46509	-0.0771399	ANKRD23///ANKRD39	ankyrin repeat domain 23///ankyrin repeat domain 39
233895_at	0.135	0.0615	1.89813	-4.97041	0.206254	ANKRD24	ankyrin repeat domain 24
1558398_at	0.777	0.677	-0.418549	-6.64038	-0.0358346	ANKRD24	ankyrin repeat domain 24
1558400_x_at	0.841	0.761	0.304968	-6.68136	0.0239694	ANKRD24	ankyrin repeat domain 24
205705_at	0.256	0.144	-1.47569	-5.65565	-0.259156	ANKRD26	ankyrin repeat domain 26
205706_s_at	0.624	0.489	-0.695546	-6.48691	-0.203756	ANKRD26	ankyrin repeat domain 26
221522_at	0.983	0.974	-0.0332346	-6.72724	-0.00339682	ANKRD27	ankyrin repeat domain 27
229307_at	4.12e-07	1.14e-08	-6.41138	9.594	-1.9741	ANKRD28	ankyrin repeat domain 28
213035_at	3.54e-06	1.5e-07	-5.79535	7.10087	-1.28918	ANKRD28	ankyrin repeat domain 28
226025_at	4.02e-05	2.87e-06	-5.06115	4.25839	-0.823449	ANKRD28	ankyrin repeat domain 28
1561079_at	0.46	0.319	-1.00383	-6.22782	-0.432437	ANKRD28	ankyrin repeat domain 28
229308_at	0.0017	0.000264	3.82949	-0.044403	1.62639	ANKRD29	ankyrin repeat domain 29
238332_at	0.067	0.0248	2.29068	-4.19529	0.954287	ANKRD29	ankyrin repeat domain 29
1562292_at	0.0495	0.0169	-2.44429	-3.85755	-1.13289	ANKRD30B	ankyrin repeat domain 30B
1562294_x_at	0.0533	0.0185	-2.40722	-3.94076	-1.1938	ANKRD30B	ankyrin repeat domain 30B
231963_at	5.22e-05	3.94e-06	4.97993	3.95476	1.49941	ANKRD33B	ankyrin repeat domain 33B
232735_at	0.0674	0.025	-2.28791	-4.20121	-0.307876	ANKRD34A	ankyrin repeat domain 34A
231118_at	1.26e-05	7.02e-07	5.41632	5.61292	2.65833	ANKRD35	ankyrin repeat domain 35
238464_at	0.13	0.0582	-1.92376	-4.92378	-0.333625	ANKRD36	ankyrin repeat domain 36
214723_x_at	0.404	0.267	1.11789	-6.10874	0.412895	ANKRD36	ankyrin repeat domain 36
220940_at	0.857	0.784	0.27473	-6.69011	0.107835	ANKRD36B	ankyrin repeat domain 36B
1556183_at	0.061	0.022	-2.33875	-4.09162	-0.628881	ANKRD36BP2	ankyrin repeat domain 36B pseudogene 2
1569040_s_at	0.665	0.536	-0.621114	-6.53558	-0.263586	ANKRD36BP2	ankyrin repeat domain 36B pseudogene 2
1555898_at	0.605	0.468	0.730243	-6.46237	0.186572	ANKRD36C	ankyrin repeat domain 36C
227337_at	0.466	0.324	-0.992351	-6.23911	-0.199755	ANKRD37	ankyrin repeat domain 37
223532_at	0.000462	5.41e-05	-4.28153	1.45309	-0.678728	ANKRD39	ankyrin repeat domain 39
211717_at	0.000152	1.44e-05	-4.64103	2.715	-0.783157	ANKRD40	ankyrin repeat domain 40
227064_at	0.00152	0.000231	-3.86907	0.082401	-0.511082	ANKRD40	ankyrin repeat domain 40
232600_at	0.871	0.804	-0.248516	-6.69695	-0.0833014	ANKRD42	ankyrin repeat domain 42
235777_at	2.91e-09	2.76e-11	-7.80505	15.4468	-2.4711	ANKRD44	ankyrin repeat domain 44
228471_at	1.6e-08	2.25e-10	-7.32525	13.4101	-1.57857	ANKRD44	ankyrin repeat domain 44
235778_s_at	2.93e-07	7.51e-09	-6.51025	10.0012	-1.62943	ANKRD44	ankyrin repeat domain 44
226641_at	5.83e-07	1.73e-08	-6.31381	9.19394	-1.138	ANKRD44	ankyrin repeat domain 44
233361_at	0.0185	0.00493	-2.8973	-2.75563	-0.40392	ANKRD44	ankyrin repeat domain 44
236421_at	0.00859	0.0019	-3.2182	-1.88549	-1.20647	ANKRD45	ankyrin repeat domain 45
212731_at	0.956	0.931	-0.0866103	-6.72404	-0.0144315	ANKRD46	ankyrin repeat domain 46
219069_at	0.94	0.906	-0.118579	-6.72077	-0.0289282	ANKRD49	ankyrin repeat domain 49
236189_at	0.0428	0.014	-2.51538	-3.69492	-0.385115	ANKRD50	ankyrin repeat domain 50
225735_at	0.142	0.0653	-1.87029	-5.02041	-0.398448	ANKRD50	ankyrin repeat domain 50
225731_at	0.249	0.138	-1.49736	-5.6244	-0.242739	ANKRD50	ankyrin repeat domain 50
228257_at	0.0698	0.0261	-2.27003	-4.23925	-0.357544	ANKRD52	ankyrin repeat domain 52
244453_at	0.411	0.274	-1.10292	-6.12507	-0.15676	ANKRD53	ankyrin repeat domain 53
215759_at	0.591	0.453	0.755116	-6.44405	0.0709309	ANKRD53	ankyrin repeat domain 53
231847_at	0.0231	0.00651	-2.79895	-3.00784	-0.547617	ANKRD54	ankyrin repeat domain 54
1558193_at	0.27	0.154	-1.43959	-5.70676	-0.21766	ANKRD54	ankyrin repeat domain 54
220112_at	0.905	0.852	0.186607	-6.7104	0.057677	ANKRD55	ankyrin repeat domain 55
204672_s_at	0.00739	0.00159	-3.27763	-1.71671	-0.698274	ANKRD6	ankyrin repeat domain 6
204671_s_at	0.223	0.119	-1.57536	-5.50838	-0.466019	ANKRD6	ankyrin repeat domain 6
234511_at	0.313	0.189	1.3243	-5.86193	0.113798	ANKRD60	ankyrin repeat domain 60
1556182_x_at	5.45e-06	2.51e-07	5.66998	6.60432	0.919026	ANKRD65	ankyrin repeat domain 65
1556181_at	1.28e-05	7.11e-07	5.41328	5.60118	1.06661	ANKRD65	ankyrin repeat domain 65
206112_at	0.00185	0.000292	-3.79933	-0.140456	-1.22905	ANKRD7	ankyrin repeat domain 7
227959_at	0.282	0.164	1.40645	-5.75262	0.377793	ANKRD9	ankyrin repeat domain 9
230972_at	0.586	0.447	0.764722	-6.43681	0.214805	ANKRD9	ankyrin repeat domain 9
244245_at	0.81	0.719	-0.360818	-6.66281	-0.0310905	ANKRD9	ankyrin repeat domain 9
212747_at	0.0486	0.0164	-2.45393	-3.83573	-0.575365	ANKS1A	ankyrin repeat and sterile alpha motif domain containing 1A
240292_x_at	0.145	0.0675	-1.85495	-5.04769	-0.728942	ANKS1B	ankyrin repeat and sterile alpha motif domain containing 1B
227441_s_at	0.305	0.182	-1.34574	-5.834	-0.479703	ANKS1B	ankyrin repeat and sterile alpha motif domain containing 1B
227439_at	0.452	0.311	-1.02072	-6.21096	-0.350113	ANKS1B	ankyrin repeat and sterile alpha motif domain containing 1B
227440_at	0.456	0.314	-1.0127	-6.219	-0.335693	ANKS1B	ankyrin repeat and sterile alpha motif domain containing 1B
227303_at	0.711	0.592	-0.53771	-6.58364	-0.054432	ANKS3	ankyrin repeat and sterile alpha motif domain containing 3
235903_at	2.13e-05	1.33e-06	-5.25696	5.00003	-0.712725	ANKS6	ankyrin repeat and sterile alpha motif domain containing 6
226586_at	0.0178	0.00472	-2.91256	-2.71587	-0.549274	ANKS6	ankyrin repeat and sterile alpha motif domain containing 6
238626_at	0.357	0.226	-1.22132	-5.99008	-0.126678	ANKS6	ankyrin repeat and sterile alpha motif domain containing 6
218274_s_at	0.00585	0.00119	3.36858	-1.454	0.461579	ANKZF1	ankyrin repeat and zinc finger domain containing 1
1552619_a_at	0.000669	8.48e-05	-4.15624	1.02753	-1.46925	ANLN	anillin actin binding protein
222608_s_at	0.000788	0.000104	-4.09972	0.838101	-0.965312	ANLN	anillin actin binding protein
218804_at	3.05e-06	1.26e-07	5.83736	7.26815	1.09158	ANO1	anoctamin 1
1555269_a_at	0.276	0.159	1.42201	-5.73121	0.121004	ANO1	anoctamin 1
218910_at	0.000452	5.28e-05	4.28844	1.4768	0.772785	ANO10	anoctamin 10
234718_at	0.517	0.375	0.893236	-6.33136	0.075635	ANO2	anoctamin 2
215241_at	0.779	0.68	-0.414363	-6.64212	-0.142011	ANO3	anoctamin 3
239883_s_at	0.00618	0.00128	-3.34757	-1.51515	-1.91119	ANO4	anoctamin 4
236420_s_at	0.0189	0.00507	-2.88769	-2.78057	-1.55561	ANO4	anoctamin 4
229749_at	0.103	0.0428	-2.06086	-4.66477	-0.573474	ANO4	anoctamin 4
229313_at	0.268	0.153	-1.44391	-5.70071	-0.661937	ANO5	anoctamin 5
224906_at	0.59	0.452	-0.755872	-6.44348	-0.0781909	ANO6	anoctamin 6
241918_at	0.904	0.851	0.188594	-6.71003	0.0264655	ANO7	anoctamin 7
1563549_a_at	0.0499	0.017	2.44023	-3.86672	0.644877	ANO8	anoctamin 8
227393_at	1.53e-07	3.42e-09	6.69494	10.766	2.14733	ANO9	anoctamin 9
205206_at	0.000431	5.01e-05	4.30301	1.52683	1.64604	ANOS1	anosmin 1
229853_at	0.334	0.206	1.2748	-5.92476	0.141617	ANOS1	anosmin 1
201038_s_at	0.000131	1.19e-05	-4.69135	2.89616	-0.480234	ANP32A	acidic nuclear phosphoprotein 32 family member A
201043_s_at	0.00157	0.00024	-3.85748	0.045157	-1.34686	ANP32A	acidic nuclear phosphoprotein 32 family member A
201051_at	0.0378	0.012	-2.57556	-3.5542	-0.557238	ANP32A	acidic nuclear phosphoprotein 32 family member A
220710_at	0.0167	0.00435	-2.94036	-2.64303	-0.879664	ANP32A-IT1	ANP32A intronic transcript 1
201306_s_at	0.721	0.605	0.519841	-6.59304	0.0418657	ANP32B	acidic nuclear phosphoprotein 32 family member B
201305_x_at	0.768	0.665	0.434538	-6.63359	0.0663517	ANP32B	acidic nuclear phosphoprotein 32 family member B
208103_s_at	3.63e-07	9.74e-09	-6.4492	9.74956	-1.13136	ANP32E	acidic nuclear phosphoprotein 32 family member E
221505_at	0.00758	0.00164	-3.26779	-1.74483	-0.348695	ANP32E	acidic nuclear phosphoprotein 32 family member E
229128_s_at	0.0838	0.0329	-2.17336	-4.44042	-0.861636	ANP32E	acidic nuclear phosphoprotein 32 family member E
202888_s_at	0.145	0.0677	1.8539	-5.04954	0.540516	ANPEP	alanyl aminopeptidase, membrane
234458_at	0.369	0.236	-1.19431	-6.02203	-0.13335	ANPEP	alanyl aminopeptidase, membrane
220092_s_at	0.00389	0.000724	-3.52559	-0.988123	-1.02071	ANTXR1	anthrax toxin receptor 1
227660_at	0.239	0.131	-1.52562	-5.583	-0.385759	ANTXR1	anthrax toxin receptor 1
220093_at	0.249	0.139	-1.49664	-5.62545	-0.33985	ANTXR1	anthrax toxin receptor 1
224694_at	0.274	0.157	1.42839	-5.72237	0.278708	ANTXR1	anthrax toxin receptor 1
234430_at	0.327	0.2	1.29185	-5.90338	0.107984	ANTXR1	anthrax toxin receptor 1
234832_at	0.387	0.252	1.15452	-6.06787	0.104865	ANTXR1	anthrax toxin receptor 1
225524_at	0.206	0.108	1.62835	-5.4264	0.476447	ANTXR2	anthrax toxin receptor 2
228573_at	0.513	0.371	0.899445	-6.32585	0.272208	ANTXR2	anthrax toxin receptor 2
201012_at	0.404	0.267	-1.11912	-6.10739	-0.281391	ANXA1	annexin A1
228727_at	0.0235	0.00663	2.79235	-3.0245	0.825467	ANXA11	annexin A11
214783_s_at	0.434	0.294	1.05688	-6.17398	0.209067	ANXA11	annexin A11
206200_s_at	0.837	0.757	-0.311182	-6.67945	-0.042085	ANXA11	annexin A11
208323_s_at	0.0858	0.0339	-2.16073	-4.46612	-0.494658	ANXA13	annexin A13
213503_x_at	0.326	0.2	1.29392	-5.90076	0.107198	ANXA2	annexin A2
210427_x_at	0.363	0.231	1.20835	-6.00551	0.0967937	ANXA2	annexin A2
201590_x_at	0.367	0.234	1.19897	-6.01657	0.0933153	ANXA2	annexin A2
1568126_at	0.936	0.901	-0.125402	-6.71994	-0.0420354	ANXA2	annexin A2
210876_at	0.111	0.0476	2.01406	-4.75498	0.202105	ANXA2P1	annexin A2 pseudogene 1
208816_x_at	0.256	0.144	1.47805	-5.65227	0.130845	ANXA2P2	annexin A2 pseudogene 2
211241_at	0.569	0.429	0.795695	-6.41286	0.0687104	ANXA2P3	annexin A2 pseudogene 3
227877_at	0.197	0.101	-1.6581	-5.37928	-0.343095	ANXA2R	annexin A2 receptor
209369_at	0.0104	0.0024	3.1415	-2.09986	1.4786	ANXA3	annexin A3
201301_s_at	0.121	0.0532	-1.96458	-4.84834	-0.293635	ANXA4	annexin A4
201302_at	0.878	0.813	0.236751	-6.6998	0.0372058	ANXA4	annexin A4
200782_at	2.86e-10	1.45e-12	-8.47768	18.3178	-1.17798	ANXA5	annexin A5
200982_s_at	0.1	0.0416	-2.07289	-4.64128	-0.462928	ANXA6	annexin A6
209860_s_at	0.119	0.0517	1.97692	-4.82525	0.288183	ANXA7	annexin A7
201366_at	0.231	0.125	1.55035	-5.54618	0.223607	ANXA7	annexin A7
203074_at	0.000258	2.73e-05	4.46942	2.10535	3.4631	ANXA8L1///ANXA8	annexin A8-like 1///annexin A8
211712_s_at	0.0106	0.00247	3.13279	-2.12395	1.44451	ANXA9	annexin A9
210085_s_at	0.0268	0.00782	2.73297	-3.17308	0.718675	ANXA9	annexin A9
205639_at	0.109	0.0464	-2.02516	-4.73376	-0.620785	AOAH	acyloxyacyl hydrolase
203559_s_at	0.000111	9.79e-06	4.74306	3.0834	1.56163	AOC1	amine oxidase, copper containing 1
207064_s_at	0.591	0.453	0.754121	-6.44479	0.166649	AOC2	amine oxidase, copper containing 2
204894_s_at	3.53e-06	1.5e-07	5.79567	7.10215	1.83045	AOC3	amine oxidase, copper containing 3
216601_at	0.584	0.445	0.767823	-6.43445	0.072448	AOC4P	amine oxidase, copper containing 4, pseudogene
205082_s_at	3.06e-09	2.99e-11	7.78701	15.37	1.68771	AOX1	aldehyde oxidase 1
205083_at	3.29e-06	1.38e-07	5.81663	7.18555	2.09757	AOX1	aldehyde oxidase 1
219023_at	0.0041	0.000773	-3.50512	-1.04972	-0.674503	AP1AR	adaptor related protein complex 1 associated regulatory protein
242753_x_at	0.351	0.221	-1.235	-5.97362	-0.151499	AP1AR	adaptor related protein complex 1 associated regulatory protein
205423_at	0.0746	0.0284	2.23545	-4.31209	0.350494	AP1B1	adaptor related protein complex 1 beta 1 subunit
225771_at	0.202	0.104	1.64336	-5.40273	0.1185	AP1G1	adaptor related protein complex 1 gamma 1 subunit
225754_at	0.539	0.397	0.851396	-6.36745	0.165096	AP1G1	adaptor related protein complex 1 gamma 1 subunit
203350_at	0.702	0.581	0.554951	-6.57427	0.0671727	AP1G1	adaptor related protein complex 1 gamma 1 subunit
201613_s_at	0.00863	0.00192	3.21588	-1.89203	0.81649	AP1G2	adaptor related protein complex 1 gamma 2 subunit
214341_at	0.081	0.0315	2.19135	-4.40356	0.477788	AP1G2	adaptor related protein complex 1 gamma 2 subunit
223024_at	7.95e-05	6.52e-06	-4.8496	3.47263	-0.863254	AP1M1	adaptor related protein complex 1 mu 1 subunit
223025_s_at	0.00325	0.000581	-3.5931	-0.783166	-0.667446	AP1M1	adaptor related protein complex 1 mu 1 subunit
65517_at	4.64e-08	8.18e-10	7.02715	12.154	2.06493	AP1M2	adaptor related protein complex 1 mu 2 subunit
218261_at	2.67e-07	6.68e-09	6.53791	10.1154	2.25295	AP1M2	adaptor related protein complex 1 mu 2 subunit
209635_at	0.0495	0.0169	-2.44411	-3.85796	-0.460596	AP1S1	adaptor related protein complex 1 sigma 1 subunit
205195_at	0.183	0.0918	-1.70776	-5.29886	-0.551101	AP1S1	adaptor related protein complex 1 sigma 1 subunit
205196_s_at	0.213	0.112	-1.6063	-5.46082	-0.566792	AP1S1	adaptor related protein complex 1 sigma 1 subunit
203299_s_at	1.09e-11	2.03e-14	-9.45117	22.4673	-1.88704	AP1S2	adaptor related protein complex 1 sigma 2 subunit
230264_s_at	1.15e-11	2.18e-14	-9.43484	22.398	-2.00949	AP1S2	adaptor related protein complex 1 sigma 2 subunit
203300_x_at	2.96e-09	2.85e-11	-7.79776	15.4157	-3.16941	AP1S2	adaptor related protein complex 1 sigma 2 subunit
228415_at	0.000177	1.72e-05	-4.59285	2.54254	-1.15435	AP1S2	adaptor related protein complex 1 sigma 2 subunit
237159_x_at	0.158	0.0755	-1.80219	-5.13991	-0.495065	AP1S3	adaptor related protein complex 1 sigma 3 subunit
234068_s_at	0.0503	0.0172	-2.43598	-3.87629	-0.503446	AP2A1	adaptor related protein complex 2 alpha 1 subunit
223237_x_at	0.0636	0.0232	-2.318	-4.1366	-0.290615	AP2A1	adaptor related protein complex 2 alpha 1 subunit
1558792_x_at	0.544	0.402	0.842253	-6.37511	0.103585	AP2A1	adaptor related protein complex 2 alpha 1 subunit
229617_x_at	0.585	0.446	-0.765321	-6.43635	-0.0741655	AP2A1	adaptor related protein complex 2 alpha 1 subunit
212159_x_at	0.238	0.131	-1.52734	-5.58046	-0.214351	AP2A2	adaptor related protein complex 2 alpha 2 subunit
211779_x_at	0.304	0.182	-1.34757	-5.8316	-0.190461	AP2A2	adaptor related protein complex 2 alpha 2 subunit
215764_x_at	0.319	0.194	-1.31001	-5.8803	-0.160006	AP2A2	adaptor related protein complex 2 alpha 2 subunit
212161_at	0.927	0.888	0.141666	-6.71777	0.0171425	AP2A2	adaptor related protein complex 2 alpha 2 subunit
200615_s_at	1.64e-08	2.31e-10	-7.31896	13.3835	-1.92849	AP2B1	adaptor related protein complex 2 beta 1 subunit
200612_s_at	0.00207	0.000335	-3.75927	-0.267208	-0.726968	AP2B1	adaptor related protein complex 2 beta 1 subunit
200613_at	0.0404	0.013	-2.54317	-3.63029	-0.440396	AP2M1	adaptor related protein complex 2 mu 1 subunit
202120_x_at	0.698	0.576	-0.561273	-6.57076	-0.0983877	AP2S1	adaptor related protein complex 2 sigma 1 subunit
211047_x_at	0.768	0.664	-0.436099	-6.63291	-0.0764313	AP2S1	adaptor related protein complex 2 sigma 1 subunit
208074_s_at	0.891	0.832	-0.212838	-6.70517	-0.044478	AP2S1	adaptor related protein complex 2 sigma 1 subunit
203142_s_at	0.00237	0.000396	-3.70915	-0.424536	-0.62539	AP3B1	adaptor related protein complex 3 beta 1 subunit
203141_s_at	0.234	0.127	-1.54116	-5.55993	-0.396702	AP3B1	adaptor related protein complex 3 beta 1 subunit
205678_at	0.00111	0.000156	3.982	0.448875	1.2379	AP3B2	adaptor related protein complex 3 beta 2 subunit
206592_s_at	0.000765	9.98e-05	-4.11041	0.873807	-0.423787	AP3D1	adaptor related protein complex 3 delta 1 subunit
208710_s_at	0.0262	0.00761	-2.74282	-3.14861	-0.710564	AP3D1	adaptor related protein complex 3 delta 1 subunit
210974_s_at	0.064	0.0234	-2.31407	-4.14509	-0.545867	AP3D1	adaptor related protein complex 3 delta 1 subunit
222516_at	0.0334	0.0103	-2.63352	-3.41605	-0.35347	AP3M1	adaptor related protein complex 3 mu 1 subunit
222517_at	0.653	0.523	0.642077	-6.52242	0.103033	AP3M1	adaptor related protein complex 3 mu 1 subunit
203410_at	4.23e-05	3.05e-06	-5.04614	4.20211	-1.04101	AP3M2	adaptor related protein complex 3 mu 2 subunit
1569053_at	0.00187	0.000296	-3.79605	-0.15085	-1.1378	AP3M2	adaptor related protein complex 3 mu 2 subunit
202442_at	0.922	0.879	-0.152214	-6.71622	-0.0110614	AP3S1	adaptor related protein complex 3 sigma 1 subunit
231962_at	0.167	0.081	-1.76848	-5.19756	-0.42275	AP4B1	adaptor related protein complex 4 beta 1 subunit
231714_s_at	0.878	0.814	0.236383	-6.69989	0.03846	AP4B1	adaptor related protein complex 4 beta 1 subunit
241174_at	0.191	0.0973	-1.67891	-5.34585	-0.358803	AP4E1	adaptor related protein complex 4 epsilon 1 subunit
228164_at	0.471	0.329	-0.98244	-6.24876	-0.135633	AP4E1	adaptor related protein complex 4 epsilon 1 subunit
209837_at	0.528	0.386	-0.872392	-6.34955	-0.168198	AP4M1	adaptor related protein complex 4 mu 1 subunit
235647_at	0.261	0.147	1.46359	-5.67292	0.309059	AP4S1	adaptor related protein complex 4 sigma 1 subunit
210278_s_at	0.389	0.253	1.15091	-6.07195	0.237965	AP4S1	adaptor related protein complex 4 sigma 1 subunit
210952_at	0.54	0.399	0.849092	-6.36939	0.119122	AP4S1	adaptor related protein complex 4 sigma 1 subunit
210277_at	0.877	0.812	0.238333	-6.69943	0.0517801	AP4S1	adaptor related protein complex 4 sigma 1 subunit
231858_x_at	0.601	0.463	-0.738078	-6.45666	-0.254513	AP5B1	adaptor related protein complex 5 beta 1 subunit
236004_at	0.134	0.0608	1.90346	-4.96075	0.524824	AP5M1	adaptor related protein complex 5 mu 1 subunit
222531_s_at	0.195	0.0996	1.66733	-5.3645	0.325103	AP5M1	adaptor related protein complex 5 mu 1 subunit
232156_at	0.385	0.25	1.15872	-6.0631	0.222992	AP5M1	adaptor related protein complex 5 mu 1 subunit
218139_s_at	0.647	0.516	0.65286	-6.51548	0.100857	AP5M1	adaptor related protein complex 5 mu 1 subunit
1555448_at	0.867	0.798	-0.257123	-6.69478	-0.0579171	AP5M1	adaptor related protein complex 5 mu 1 subunit
219706_at	0.00138	0.000205	-3.90355	0.193549	-0.718176	AP5S1	adaptor related protein complex 5 sigma 1 subunit
204859_s_at	0.115	0.0498	-1.99356	-4.79392	-0.317273	APAF1	apoptotic peptidase activating factor 1
211554_s_at	0.439	0.299	-1.04608	-6.18516	-0.163126	APAF1	apoptotic peptidase activating factor 1
228101_at	0.0012	0.000173	3.95217	0.351415	0.956782	APBA1	amyloid beta precursor protein binding family A member 1
206679_at	0.601	0.463	0.737717	-6.45692	0.0667458	APBA1	amyloid beta precursor protein binding family A member 1
209870_s_at	0.000153	1.45e-05	-4.63953	2.70961	-1.54743	APBA2	amyloid beta precursor protein binding family A member 2
209871_s_at	0.00199	0.000318	-3.77449	-0.219161	-1.60774	APBA2	amyloid beta precursor protein binding family A member 2
205146_x_at	0.0987	0.0406	-2.08307	-4.62131	-0.262025	APBA3	amyloid beta precursor protein binding family A member 3
215148_s_at	0.143	0.0659	-1.86625	-5.02761	-0.351564	APBA3	amyloid beta precursor protein binding family A member 3
202652_at	0.192	0.0977	-1.67698	-5.34896	-0.332252	APBB1	amyloid beta precursor protein binding family B member 1
219994_at	0.347	0.217	-1.24484	-5.96169	-0.180768	APBB1IP	amyloid beta precursor protein binding family B member 1 interacting protein
230925_at	0.526	0.385	-0.874463	-6.34776	-0.270351	APBB1IP	amyloid beta precursor protein binding family B member 1 interacting protein
212972_x_at	0.0276	0.00808	2.72106	-3.20255	0.390672	APBB2	amyloid beta precursor protein binding family B member 2
212970_at	0.0807	0.0314	2.19331	-4.39953	0.516845	APBB2	amyloid beta precursor protein binding family B member 2
212985_at	0.337	0.209	1.26797	-5.93325	0.277532	APBB2	amyloid beta precursor protein binding family B member 2
213419_at	0.523	0.38	-0.882412	-6.34086	-0.200032	APBB2	amyloid beta precursor protein binding family B member 2
40148_at	0.524	0.382	-0.879401	-6.34348	-0.21831	APBB2	amyloid beta precursor protein binding family B member 2
203527_s_at	0.00381	0.000707	-3.53296	-0.965899	-0.686621	APC	APC, WNT signaling pathway regulator
203526_s_at	0.137	0.0623	-1.89236	-4.98082	-0.494372	APC	APC, WNT signaling pathway regulator
215310_at	0.264	0.15	-1.45538	-5.68455	-0.450546	APC	APC, WNT signaling pathway regulator
203525_s_at	0.287	0.168	-1.39206	-5.77222	-0.259984	APC	APC, WNT signaling pathway regulator
216933_x_at	0.994	0.989	-0.0132266	-6.7277	-0.00317009	APC	APC, WNT signaling pathway regulator
217174_s_at	0.103	0.0429	2.05987	-4.6667	0.225078	APC2	APC2, WNT signaling pathway regulator
205320_at	0.489	0.347	-0.946554	-6.28291	-0.0948871	APC2	APC2, WNT signaling pathway regulator
225016_at	0.00221	0.000364	3.73456	-0.344946	1.88691	APCDD1	APC down-regulated 1
235548_at	0.315	0.191	1.31953	-5.86808	0.332976	APCDD1L	APC down-regulated 1 like
1556900_at	0.603	0.465	-0.734015	-6.45962	-0.0777197	APCDD1L-AS1	APCDD1L antisense RNA 1 (head to head)
1556901_s_at	0.648	0.517	-0.651624	-6.51629	-0.104493	APCDD1L-AS1	APCDD1L antisense RNA 1 (head to head)
242015_x_at	0.203	0.105	-1.64033	-5.40752	-0.296426	APEH	acylaminoacyl-peptide hydrolase
201284_s_at	0.215	0.114	-1.60073	-5.46944	-0.330094	APEH	acylaminoacyl-peptide hydrolase
1559280_a_at	0.114	0.0488	2.00265	-4.7767	1.08389	APELA	apelin receptor early endogenous ligand
210027_s_at	0.238	0.131	-1.52745	-5.58029	-0.157351	APEX1	apurinic/apyrimidinic endodeoxyribonuclease 1
204408_at	0.191	0.0969	-1.68105	-5.34239	-0.241974	APEX2	apurinic/apyrimidinic endodeoxyribonuclease 2
238813_at	0.892	0.835	-0.20933	-6.70591	-0.0484505	APEX2	apurinic/apyrimidinic endodeoxyribonuclease 2
218389_s_at	0.15	0.0702	-1.83694	-5.07944	-0.369105	APH1A	aph-1 homolog A, gamma-secretase subunit
1554417_s_at	0.196	0.101	-1.6621	-5.37289	-0.468531	APH1A	aph-1 homolog A, gamma-secretase subunit
237327_at	0.293	0.172	1.37839	-5.79065	0.291966	APH1A	aph-1 homolog A, gamma-secretase subunit
221036_s_at	7.67e-05	6.25e-06	-4.86066	3.51328	-0.891196	APH1B	aph-1 homolog B, gamma-secretase subunit
226358_at	0.00179	0.000282	-3.81038	-0.105321	-0.631581	APH1B	aph-1 homolog B, gamma-secretase subunit
201686_x_at	0.119	0.0521	-1.97323	-4.83217	-0.315684	API5	apoptosis inhibitor 5
214960_at	0.175	0.0867	-1.73559	-5.25283	-0.416932	API5	apoptosis inhibitor 5
233078_at	0.2	0.103	-1.64859	-5.39444	-0.498311	API5	apoptosis inhibitor 5
214959_s_at	0.234	0.127	-1.54176	-5.55904	-0.323038	API5	apoptosis inhibitor 5
201687_s_at	0.783	0.685	0.407761	-6.64483	0.0296706	API5	apoptosis inhibitor 5
218698_at	0.433	0.293	-1.05827	-6.17252	-0.175956	APIP	APAF1 interacting protein
232630_at	0.9	0.845	0.195841	-6.70864	0.0213065	APIP	APAF1 interacting protein
213454_at	0.109	0.0461	-2.02781	-4.72867	-0.386706	APITD1-CORT///APITD1	APITD1-CORT readthrough///apoptosis-inducing, TAF9-like domain 1
241379_at	0.392	0.256	1.1456	-6.07794	0.258425	APLF	aprataxin and PNKP like factor
244166_at	0.149	0.0697	-1.84012	-5.07386	-0.551248	APLN	apelin
222856_at	0.621	0.485	-0.701801	-6.48257	-0.0692476	APLN	apelin
213592_at	0.463	0.322	0.997669	-6.23389	0.393429	APLNR	apelin receptor
209462_at	0.459	0.317	-1.00633	-6.22533	-0.323526	APLP1	amyloid beta precursor like protein 1
228520_s_at	0.0624	0.0226	2.32742	-4.11623	0.203957	APLP2	amyloid beta precursor like protein 2
208248_x_at	0.0994	0.041	2.07914	-4.62903	0.204541	APLP2	amyloid beta precursor like protein 2
208704_x_at	0.116	0.0505	1.9879	-4.80459	0.232856	APLP2	amyloid beta precursor like protein 2
208703_s_at	0.388	0.252	1.15374	-6.06875	0.244948	APLP2	amyloid beta precursor like protein 2
208701_at	0.461	0.32	1.00205	-6.22957	0.262187	APLP2	amyloid beta precursor like protein 2
208702_x_at	0.533	0.391	-0.862621	-6.35793	-0.181987	APLP2	amyloid beta precursor like protein 2
211404_s_at	0.545	0.403	-0.840142	-6.37687	-0.151738	APLP2	amyloid beta precursor like protein 2
214875_x_at	0.711	0.592	-0.538623	-6.58315	-0.110755	APLP2	amyloid beta precursor like protein 2
206656_s_at	5.17e-06	2.36e-07	5.68569	6.66632	0.861902	APMAP	adipocyte plasma membrane associated protein
228309_at	2.03e-05	1.24e-06	5.27353	5.06339	0.782469	APMAP	adipocyte plasma membrane associated protein
227857_at	0.000295	3.19e-05	4.42723	1.95747	1.43258	APMAP	adipocyte plasma membrane associated protein
204450_x_at	0.013	0.00317	3.0486	-2.3542	0.29575	APOA1	apolipoprotein A1
217073_x_at	0.0268	0.00779	2.73432	-3.16974	0.293014	APOA1	apolipoprotein A1
231694_at	0.0288	0.00852	2.70166	-3.25036	0.237106	APOA1	apolipoprotein A1
206894_at	0.852	0.777	-0.284241	-6.68745	-0.0251786	APOA4	apolipoprotein A4
224243_at	0.485	0.342	0.955651	-6.27437	0.0839443	APOA5	apolipoprotein A5
205108_s_at	0.0148	0.00373	2.99354	-2.50213	0.445117	APOB	apolipoprotein B
206160_at	0.908	0.859	0.178855	-6.71181	0.0317893	APOBEC2	apolipoprotein B mRNA editing enzyme catalytic subunit 2
210873_x_at	0.735	0.622	-0.494419	-6.60588	-0.209106	APOBEC3A_B///APOBEC3A	APOBEC3A and APOBEC3B deletion hybrid///apolipoprotein B mRNA editing enzyme catalytic subunit 3A
206632_s_at	0.00113	0.00016	-3.9751	0.426285	-1.11533	APOBEC3B	apolipoprotein B mRNA editing enzyme catalytic subunit 3B
209584_x_at	0.000335	3.71e-05	-4.38594	1.81353	-0.693402	APOBEC3C	apolipoprotein B mRNA editing enzyme catalytic subunit 3C
214994_at	0.0154	0.00391	-2.97757	-2.54464	-0.659403	APOBEC3F	apolipoprotein B mRNA editing enzyme catalytic subunit 3F
243912_x_at	0.572	0.433	0.788627	-6.41841	0.0712959	APOBEC3F	apolipoprotein B mRNA editing enzyme catalytic subunit 3F
214995_s_at	0.0303	0.0091	-2.67774	-3.30892	-0.740294	APOBEC3F///APOBEC3G	apolipoprotein B mRNA editing enzyme catalytic subunit 3F///apolipoprotein B mRNA editing enzyme catalytic subunit 3G
204205_at	0.0125	0.00304	-3.06347	-2.31388	-0.984837	APOBEC3G	apolipoprotein B mRNA editing enzyme catalytic subunit 3G
215579_at	0.659	0.529	0.632534	-6.52846	0.0635974	APOBEC3G	apolipoprotein B mRNA editing enzyme catalytic subunit 3G
220023_at	0.826	0.74	-0.332485	-6.67261	-0.0637967	APOBR	apolipoprotein B receptor
204416_x_at	0.213	0.113	1.60524	-5.46246	0.610067	APOC1	apolipoprotein C1
213553_x_at	0.234	0.128	1.54077	-5.56051	0.503507	APOC1	apolipoprotein C1
231561_s_at	0.002	0.000321	-3.77147	-0.228707	-1.94214	APOC2	apolipoprotein C2
231562_at	0.00574	0.00117	-3.37559	-1.43353	-1.87157	APOC2	apolipoprotein C2
231587_at	0.0234	0.0066	2.7942	-3.01984	0.285517	APOC3	apolipoprotein C3
205820_s_at	0.0294	0.00873	2.69283	-3.27203	0.277332	APOC3	apolipoprotein C3
204561_x_at	0.00269	0.000462	-3.66256	-0.569466	-1.81119	APOC4-APOC2///APOC4///APOC2	APOC4-APOC2 readthrough (NMD candidate)///apolipoprotein C4///apolipoprotein C2
206738_at	0.772	0.67	-0.428043	-6.63638	-0.0619903	APOC4-APOC2///APOC4///APOC2	APOC4-APOC2 readthrough (NMD candidate)///apolipoprotein C4///apolipoprotein C2
201525_at	0.0553	0.0194	-2.3886	-3.98217	-0.486213	APOD	apolipoprotein D
203381_s_at	0.372	0.238	-1.18923	-6.02797	-0.469517	APOE	apolipoprotein E
203382_s_at	0.563	0.422	-0.806538	-6.40426	-0.256559	APOE	apolipoprotein E
212884_x_at	0.735	0.623	-0.493495	-6.60633	-0.145771	APOE	apolipoprotein E
209546_s_at	0.233	0.127	-1.54442	-5.55505	-0.511911	APOL1	apolipoprotein L1
221653_x_at	0.00143	0.000214	-3.89133	0.154094	-0.62025	APOL2	apolipoprotein L2
221013_s_at	0.252	0.141	1.48761	-5.63851	0.217306	APOL2	apolipoprotein L2
221087_s_at	0.431	0.291	1.06284	-6.16776	0.373482	APOL3	apolipoprotein L3
223801_s_at	0.496	0.353	-0.933601	-6.29493	-0.142832	APOL4	apolipoprotein L4
224491_at	0.711	0.593	0.537429	-6.58379	0.0453491	APOL4	apolipoprotein L4
1555600_s_at	0.763	0.658	-0.445134	-6.62894	-0.0712368	APOL4	apolipoprotein L4
220478_at	0.335	0.207	1.27177	-5.92854	0.107548	APOL5	apolipoprotein L5
219716_at	0.000192	1.91e-05	-4.56543	2.44482	-1.3663	APOL6	apolipoprotein L6
1557116_at	0.0534	0.0186	-2.40659	-3.94218	-0.683083	APOL6	apolipoprotein L6
1557236_at	0.068	0.0252	-2.28374	-4.2101	-0.728549	APOL6	apolipoprotein L6
241869_at	0.0775	0.0298	-2.21522	-4.35424	-0.772081	APOL6	apolipoprotein L6
221031_s_at	0.0037	0.000681	-3.54416	-0.932029	-0.859877	APOLD1	apolipoprotein L domain containing 1
220890_s_at	0.0332	0.0102	-2.63656	-3.40874	-0.322509	APOLD1///DDX47	apolipoprotein L domain containing 1///DEAD-box helicase 47
214910_s_at	5.04e-05	3.77e-06	4.99147	3.99775	1.04512	APOM	apolipoprotein M
205682_x_at	6.54e-05	5.17e-06	4.90958	3.69372	1.08528	APOM	apolipoprotein M
221620_s_at	0.00772	0.00167	-3.26075	-1.76489	-0.628438	APOO	apolipoprotein O
222269_at	0.531	0.39	0.865356	-6.3556	0.219288	APOOL	apolipoprotein O like
213282_at	0.591	0.454	0.753503	-6.44525	0.141901	APOOL	apolipoprotein O like
235433_at	0.779	0.679	-0.415327	-6.64172	-0.113409	APOOL	apolipoprotein O like
213289_at	0.86	0.788	-0.269377	-6.69156	-0.0714759	APOOL	apolipoprotein O like
232814_x_at	0.141	0.0648	1.8742	-5.01343	0.220934	APOPT1	apoptogenic 1, mitochondrial
225948_at	0.945	0.914	0.108428	-6.72192	0.0129817	APOPT1	apoptogenic 1, mitochondrial
200602_at	0.51	0.368	0.906152	-6.31987	0.117699	APP	amyloid beta precursor protein
214953_s_at	0.7	0.579	0.557213	-6.57301	0.0885726	APP	amyloid beta precursor protein
211277_x_at	0.782	0.683	-0.409348	-6.64418	-0.0748744	APP	amyloid beta precursor protein
202629_at	0.000516	6.19e-05	-4.24435	1.32602	-0.562897	APPBP2	amyloid beta precursor protein binding protein 2
202631_s_at	0.00125	0.000181	-3.94019	0.312397	-0.721191	APPBP2	amyloid beta precursor protein binding protein 2
202630_at	0.577	0.438	-0.779334	-6.42563	-0.146104	APPBP2	amyloid beta precursor protein binding protein 2
215402_at	0.921	0.878	-0.153861	-6.71597	-0.02215	APPBP2	amyloid beta precursor protein binding protein 2
222538_s_at	0.101	0.0419	-2.06992	-4.64709	-0.494737	APPL1	adaptor protein, phosphotyrosine interacting with PH domain and leucine zipper 1
218158_s_at	0.232	0.126	1.54738	-5.55063	0.187053	APPL1	adaptor protein, phosphotyrosine interacting with PH domain and leucine zipper 1
218218_at	0.192	0.0978	1.67644	-5.34983	0.331877	APPL2	adaptor protein, phosphotyrosine interacting with PH domain and leucine zipper 2
203219_s_at	0.781	0.682	-0.411277	-6.64339	-0.0971852	APRT	adenine phosphoribosyltransferase
213892_s_at	0.95	0.921	-0.0988828	-6.72291	-0.0184761	APRT	adenine phosphoribosyltransferase
227431_at	0.513	0.371	-0.900186	-6.3252	-0.185875	APTR	Alu-mediated CDKN1A/p21 transcriptional regulator (non-protein coding)
238126_at	0.651	0.52	-0.646022	-6.5199	-0.134187	APTR	Alu-mediated CDKN1A/p21 transcriptional regulator (non-protein coding)
243132_at	0.0115	0.00274	3.09753	-2.22097	0.415288	APTX	aprataxin
218527_at	0.0687	0.0256	2.27821	-4.22189	0.307127	APTX	aprataxin
222658_s_at	0.768	0.665	0.434602	-6.63356	0.0663689	APTX	aprataxin
209047_at	0.0202	0.00549	2.8593	-2.8539	0.962282	AQP1	aquaporin 1 (Colton blood group)
207542_s_at	0.0874	0.0348	2.15001	-4.48784	0.719086	AQP1	aquaporin 1 (Colton blood group)
229526_at	0.00953	0.00217	-3.17506	-2.00654	-0.684077	AQP11	aquaporin 11
1554344_s_at	0.352	0.222	1.23245	-5.9767	0.107327	AQP12B///AQP12A	aquaporin 12B///aquaporin 12A
39249_at	0.000285	3.05e-05	4.43876	1.99778	2.39698	AQP3	aquaporin 3 (Gill blood group)
203747_at	0.000518	6.23e-05	4.24262	1.32011	1.98399	AQP3	aquaporin 3 (Gill blood group)
39248_at	0.0019	0.000301	3.79037	-0.168881	1.70711	AQP3	aquaporin 3 (Gill blood group)
213611_at	1.44e-11	3.06e-14	9.35698	22.0673	4.06074	AQP5	aquaporin 5
208435_s_at	0.094	0.0382	2.11009	-4.5679	0.179855	AQP6	aquaporin 6
216219_at	0.29	0.17	1.38577	-5.78072	0.244717	AQP6	aquaporin 6
206784_at	0.434	0.294	1.05751	-6.17332	0.108408	AQP8	aquaporin 8
205568_at	0.00599	0.00123	3.35898	-1.48197	0.971737	AQP9	aquaporin 9
212583_at	0.124	0.055	-1.94881	-4.87764	-0.528122	AQR	aquarius intron-binding spliceosomal factor
228694_at	0.176	0.087	-1.73418	-5.25518	-0.361039	AQR	aquarius intron-binding spliceosomal factor
212584_at	0.974	0.958	-0.0524803	-6.72641	-0.00680168	AQR	aquarius intron-binding spliceosomal factor
226192_at	8.91e-09	1.1e-10	7.48933	14.1049	3.21932	AR	androgen receptor
211110_s_at	2.37e-08	3.65e-10	7.21361	12.9387	2.4326	AR	androgen receptor
226197_at	1.78e-07	4.08e-09	6.65329	10.5931	3.35902	AR	androgen receptor
211621_at	7.21e-05	5.8e-06	4.87989	3.58409	0.999728	AR	androgen receptor
230652_at	5.12e-05	3.84e-06	-4.98654	3.97937	-1.10981	ARAF	A-Raf proto-oncogene, serine/threonine kinase
201895_at	0.564	0.423	0.805319	-6.40523	0.120456	ARAF	A-Raf proto-oncogene, serine/threonine kinase
212516_at	0.203	0.106	-1.63771	-5.41167	-0.256551	ARAP1	ArfGAP with RhoGAP domain, ankyrin repeat and PH domain 1
34206_at	0.264	0.149	-1.45638	-5.68313	-0.262777	ARAP1	ArfGAP with RhoGAP domain, ankyrin repeat and PH domain 1
242039_at	0.574	0.434	0.78595	-6.4205	0.0700614	ARAP1	ArfGAP with RhoGAP domain, ankyrin repeat and PH domain 1
213618_at	0.0331	0.0102	2.63709	-3.40745	0.769339	ARAP2	ArfGAP with RhoGAP domain, ankyrin repeat and PH domain 2
242402_x_at	0.369	0.236	1.19516	-6.02104	0.0950304	ARAP2	ArfGAP with RhoGAP domain, ankyrin repeat and PH domain 2
218950_at	0.0385	0.0123	-2.56644	-3.57569	-0.72985	ARAP3	ArfGAP with RhoGAP domain, ankyrin repeat and PH domain 3
235806_at	0.29	0.17	1.38488	-5.78192	0.112008	ARAP3	ArfGAP with RhoGAP domain, ankyrin repeat and PH domain 3
210090_at	0.554	0.413	-0.822965	-6.39101	-0.19703	ARC	activity regulated cytoskeleton associated protein
201176_s_at	0.401	0.264	-1.12442	-6.10154	-0.161315	ARCN1	archain 1
205239_at	0.143	0.0661	1.86478	-5.03024	0.979254	AREG	amphiregulin
244137_at	0.0273	0.00801	-2.72444	-3.19421	-0.447859	AREL1	apoptosis resistant E3 ubiquitin protein ligase 1
202128_at	0.0496	0.0169	-2.44358	-3.85915	-0.296429	AREL1	apoptosis resistant E3 ubiquitin protein ligase 1
1554989_at	0.0867	0.0344	2.15442	-4.47892	0.276211	AREL1	apoptosis resistant E3 ubiquitin protein ligase 1
232175_at	0.881	0.819	0.230235	-6.70132	0.04305	ARF1	ADP ribosylation factor 1
200734_s_at	4.37e-05	3.17e-06	-5.03565	4.16283	-0.904428	ARF3	ADP ribosylation factor 3
211622_s_at	0.000194	1.94e-05	-4.56174	2.43172	-1.01846	ARF3	ADP ribosylation factor 3
200011_s_at	0.428	0.288	-1.06944	-6.16083	-0.135056	ARF3	ADP ribosylation factor 3
201097_s_at	9.78e-06	5.16e-07	-5.49268	5.90941	-0.386962	ARF4	ADP ribosylation factor 4
201096_s_at	0.0264	0.00765	-2.74101	-3.15311	-0.583262	ARF4	ADP ribosylation factor 4
201526_at	0.785	0.687	0.405036	-6.64593	0.0910763	ARF5	ADP ribosylation factor 5
224788_at	0.26	0.147	1.46509	-5.67078	0.165097	ARF6	ADP ribosylation factor 6
203311_s_at	0.273	0.157	-1.42866	-5.72199	-0.33488	ARF6	ADP ribosylation factor 6
214182_at	0.617	0.481	-0.70834	-6.47799	-0.0510355	ARF6	ADP ribosylation factor 6
203312_x_at	0.942	0.909	-0.114501	-6.72124	-0.00990053	ARF6	ADP ribosylation factor 6
234001_s_at	0.0209	0.00575	-2.84281	-2.89623	-0.632127	ARFGAP1	ADP ribosylation factor GTPase activating protein 1
217888_s_at	0.0612	0.0221	-2.33716	-4.09508	-0.391443	ARFGAP1	ADP ribosylation factor GTPase activating protein 1
211975_at	0.117	0.051	1.98318	-4.81348	0.271505	ARFGAP2	ADP ribosylation factor GTPase activating protein 2
235734_at	0.971	0.954	0.0578787	-6.72612	0.00476462	ARFGAP2	ADP ribosylation factor GTPase activating protein 2
202211_at	0.0101	0.00232	-3.15307	-2.06777	-0.621604	ARFGAP3	ADP ribosylation factor GTPase activating protein 3
216266_s_at	0.0501	0.0171	-2.43808	-3.87156	-0.531574	ARFGEF1	ADP ribosylation factor guanine nucleotide exchange factor 1
202955_s_at	0.0713	0.0268	-2.25902	-4.26254	-0.471543	ARFGEF1	ADP ribosylation factor guanine nucleotide exchange factor 1
202956_at	0.821	0.734	0.341712	-6.66951	0.0390292	ARFGEF1	ADP ribosylation factor guanine nucleotide exchange factor 1
215931_s_at	0.0123	0.00298	-3.06937	-2.29785	-0.60157	ARFGEF2	ADP ribosylation factor guanine nucleotide exchange factor 2
215927_at	0.0183	0.00487	-2.90117	-2.74557	-0.547901	ARFGEF2	ADP ribosylation factor guanine nucleotide exchange factor 2
222518_at	0.101	0.042	-2.06873	-4.64942	-0.42399	ARFGEF2	ADP ribosylation factor guanine nucleotide exchange factor 2
218098_at	0.833	0.75	-0.319429	-6.67685	-0.0542524	ARFGEF2	ADP ribosylation factor guanine nucleotide exchange factor 2
228051_at	0.0694	0.0259	2.273	-4.23295	0.928422	ARFGEF3	ARFGEF family member 3
231856_at	0.139	0.0637	1.8823	-4.99893	0.639067	ARFGEF3	ARFGEF family member 3
236037_at	0.549	0.408	0.832567	-6.38314	0.140706	ARFGEF3	ARFGEF family member 3
214483_s_at	0.00626	0.0013	-3.34243	-1.53008	-0.831638	ARFIP1	ADP ribosylation factor interacting protein 1
218230_at	0.239	0.131	-1.52615	-5.58222	-0.220869	ARFIP1	ADP ribosylation factor interacting protein 1
202109_at	0.722	0.607	0.516614	-6.59471	0.0827076	ARFIP2	ADP ribosylation factor interacting protein 2
215984_s_at	0.0276	0.00811	-2.71994	-3.20533	-0.345061	ARFRP1	ADP ribosylation factor related protein 1
203174_s_at	0.539	0.397	0.851411	-6.36744	0.0938497	ARFRP1	ADP ribosylation factor related protein 1
206177_s_at	0.00918	0.00207	3.19081	-1.96251	2.64531	ARG1	arginase 1
231662_at	0.115	0.0495	1.99694	-4.78752	0.733533	ARG1	arginase 1
231663_s_at	0.328	0.201	1.28978	-5.90599	0.245067	ARG1	arginase 1
203946_s_at	0.547	0.405	-0.836875	-6.37958	-0.170032	ARG2	arginase 2
203945_at	0.627	0.493	-0.689071	-6.49136	-0.0803715	ARG2	arginase 2
227448_at	0.484	0.342	0.956532	-6.27354	0.17238	ARGLU1	arginine and glutamate rich 1
228477_at	0.65	0.519	0.64806	-6.51859	0.0864319	ARGLU1	arginine and glutamate rich 1
222508_s_at	0.653	0.522	0.642569	-6.52211	0.0976419	ARGLU1	arginine and glutamate rich 1
218067_s_at	0.976	0.962	0.0482924	-6.72663	0.00740659	ARGLU1	arginine and glutamate rich 1
241419_at	0.368	0.235	1.1972	-6.01865	0.126879	ARHGAP1	Rho GTPase activating protein 1
216689_x_at	0.409	0.271	-1.10805	-6.1195	-0.11468	ARHGAP1	Rho GTPase activating protein 1
217153_at	0.686	0.562	-0.582585	-6.55863	-0.0615345	ARHGAP1	Rho GTPase activating protein 1
202117_at	0.916	0.871	-0.163535	-6.71443	-0.0202498	ARHGAP1	Rho GTPase activating protein 1
219431_at	0.0322	0.0098	2.65014	-3.37595	0.31171	ARHGAP10	Rho GTPase activating protein 10
204492_at	0.00208	0.000336	-3.75831	-0.270223	-0.786458	ARHGAP11A	Rho GTPase activating protein 11A
207606_s_at	0.0817	0.0319	-2.18636	-4.41381	-0.45703	ARHGAP12	Rho GTPase activating protein 12
218076_s_at	0.765	0.66	-0.441713	-6.63045	-0.0560915	ARHGAP17	Rho GTPase activating protein 17
225173_at	0.000218	2.22e-05	-4.52453	2.29971	-1.3853	ARHGAP18	Rho GTPase activating protein 18
225171_at	0.0505	0.0173	-2.4341	-3.88054	-0.38894	ARHGAP18	Rho GTPase activating protein 18
225166_at	0.317	0.192	-1.31693	-5.87142	-0.232817	ARHGAP18	Rho GTPase activating protein 18
37577_at	0.73	0.617	-0.502429	-6.60191	-0.103181	ARHGAP19	Rho GTPase activating protein 19
212738_at	0.783	0.685	-0.407363	-6.64499	-0.0898355	ARHGAP19	Rho GTPase activating protein 19
228368_at	0.525	0.383	-0.877946	-6.34474	-0.388046	ARHGAP20	Rho GTPase activating protein 20
1555020_a_at	0.764	0.66	-0.442231	-6.63023	-0.0415172	ARHGAP20	Rho GTPase activating protein 20
241701_at	0.06	0.0215	-2.34781	-4.07187	-0.599111	ARHGAP21	Rho GTPase activating protein 21
224764_at	0.222	0.119	-1.57758	-5.50498	-0.264516	ARHGAP21	Rho GTPase activating protein 21
1560765_a_at	0.0639	0.0233	2.31501	-4.14304	0.198212	ARHGAP22	Rho GTPase activating protein 22
1560764_at	0.512	0.37	0.902659	-6.32299	0.076748	ARHGAP22	Rho GTPase activating protein 22
206298_at	0.758	0.651	0.453551	-6.62517	0.125716	ARHGAP22	Rho GTPase activating protein 22
226638_at	9.54e-05	8.18e-06	4.79032	3.25548	1.11324	ARHGAP23	Rho GTPase activating protein 23
230196_x_at	0.179	0.0891	1.72258	-5.27444	0.183798	ARHGAP23	Rho GTPase activating protein 23
230013_s_at	0.369	0.236	1.19429	-6.02206	0.151106	ARHGAP23	Rho GTPase activating protein 23
231903_x_at	0.805	0.713	0.36947	-6.65966	0.035921	ARHGAP23	Rho GTPase activating protein 23
221030_s_at	0.375	0.241	-1.18157	-6.03688	-0.336743	ARHGAP24	Rho GTPase activating protein 24
223422_s_at	0.533	0.391	-0.862457	-6.35807	-0.224391	ARHGAP24	Rho GTPase activating protein 24
230802_at	0.722	0.606	0.517408	-6.5943	0.180155	ARHGAP24	Rho GTPase activating protein 24
230803_s_at	0.95	0.922	-0.0983907	-6.72295	-0.0287525	ARHGAP24	Rho GTPase activating protein 24
38149_at	0.381	0.246	1.16887	-6.05152	0.378968	ARHGAP25	Rho GTPase activating protein 25
204882_at	0.577	0.438	0.780283	-6.4249	0.247333	ARHGAP25	Rho GTPase activating protein 25
205068_s_at	0.424	0.285	-1.07767	-6.15214	-0.232192	ARHGAP26	Rho GTPase activating protein 26
215955_x_at	0.625	0.49	-0.693486	-6.48833	-0.089256	ARHGAP26	Rho GTPase activating protein 26
205069_s_at	0.73	0.617	-0.502058	-6.60209	-0.101146	ARHGAP26	Rho GTPase activating protein 26
226576_at	0.753	0.646	-0.461513	-6.62155	-0.101127	ARHGAP26	Rho GTPase activating protein 26
225618_at	0.000942	0.000128	4.03845	0.634637	1.1095	ARHGAP27	Rho GTPase activating protein 27
229424_s_at	0.0216	0.00597	2.82989	-2.92923	0.374299	ARHGAP27	Rho GTPase activating protein 27
1554594_at	0.0446	0.0147	2.4963	-3.73896	0.447474	ARHGAP27	Rho GTPase activating protein 27
243536_x_at	0.187	0.0943	1.69477	-5.32011	0.170883	ARHGAP27	Rho GTPase activating protein 27
227057_at	0.57	0.43	-0.79363	-6.41449	-0.0921474	ARHGAP27	Rho GTPase activating protein 27
227911_at	0.257	0.145	1.47451	-5.65734	0.606261	ARHGAP28	Rho GTPase activating protein 28
220382_s_at	0.74	0.63	0.484339	-6.61079	0.148901	ARHGAP28	Rho GTPase activating protein 28
220381_at	0.917	0.872	0.161304	-6.71479	0.0469114	ARHGAP28	Rho GTPase activating protein 28
1558280_s_at	0.0053	0.00106	3.40551	-1.34579	1.04971	ARHGAP29	Rho GTPase activating protein 29
203910_at	0.0112	0.00265	3.10958	-2.18792	0.809858	ARHGAP29	Rho GTPase activating protein 29
1554736_at	0.127	0.0568	1.93459	-4.90389	0.248023	ARHGAP29	Rho GTPase activating protein 29
1560318_at	0.352	0.221	1.23344	-5.97551	0.373251	ARHGAP29	Rho GTPase activating protein 29
226219_at	0.199	0.103	1.6526	-5.38805	0.555803	ARHGAP30	Rho GTPase activating protein 30
241346_at	0.499	0.356	0.928427	-6.29969	0.192634	ARHGAP30	Rho GTPase activating protein 30
226056_at	0.000144	1.34e-05	-4.66012	2.78359	-0.749648	ARHGAP31	Rho GTPase activating protein 31
226057_at	0.0336	0.0103	-2.63089	-3.42236	-0.555626	ARHGAP31	Rho GTPase activating protein 31
242196_at	0.000106	9.24e-06	4.75814	3.13822	1.00284	ARHGAP32	Rho GTPase activating protein 32
229648_at	0.000184	1.81e-05	4.57961	2.4953	0.890885	ARHGAP32	Rho GTPase activating protein 32
203431_s_at	0.000221	2.26e-05	4.52009	2.28399	1.07123	ARHGAP32	Rho GTPase activating protein 32
210791_s_at	0.00359	0.000657	3.55533	-0.898178	0.798866	ARHGAP32	Rho GTPase activating protein 32
213827_at	0.0192	0.00517	2.88084	-2.79832	0.741908	ARHGAP33	Rho GTPase activating protein 33
215256_x_at	0.103	0.0433	2.05589	-4.67444	0.191467	ARHGAP33	Rho GTPase activating protein 33
202046_s_at	0.0326	0.00994	-2.64499	-3.38841	-0.450576	ARHGAP35	Rho GTPase activating protein 35
229394_s_at	0.164	0.079	1.78049	-5.17713	0.18954	ARHGAP35	Rho GTPase activating protein 35
229397_s_at	0.171	0.0839	1.75179	-5.22573	0.183786	ARHGAP35	Rho GTPase activating protein 35
202044_at	0.719	0.602	0.52326	-6.59127	0.0539775	ARHGAP35	Rho GTPase activating protein 35
202045_s_at	0.781	0.682	-0.411572	-6.64327	-0.0420352	ARHGAP35	Rho GTPase activating protein 35
227876_at	0.00469	0.000912	-3.45378	-1.20311	-0.820245	ARHGAP39	Rho GTPase activating protein 39
204425_at	0.00791	0.00172	-3.25068	-1.79354	-0.653094	ARHGAP4	Rho GTPase activating protein 4
230047_at	0.00428	0.000813	-3.48938	-1.09692	-1.13092	ARHGAP42	Rho GTPase activating protein 42
205414_s_at	1.1e-07	2.28e-09	6.78963	11.1601	1.36052	ARHGAP44	Rho GTPase activating protein 44
215232_at	0.0263	0.00763	2.74202	-3.1506	0.213166	ARHGAP44	Rho GTPase activating protein 44
217614_at	0.0358	0.0112	-2.60074	-3.49448	-0.676206	ARHGAP45	Rho GTPase activating protein 45
212873_at	0.614	0.478	-0.713511	-6.47435	-0.180889	ARHGAP45	Rho GTPase activating protein 45
233849_s_at	0.00151	0.000228	-3.87265	0.093899	-0.675657	ARHGAP5	Rho GTPase activating protein 5
1552627_a_at	0.00253	0.000428	-3.68601	-0.496662	-1.03332	ARHGAP5	Rho GTPase activating protein 5
217936_at	0.117	0.0508	-1.98452	-4.81097	-0.238309	ARHGAP5	Rho GTPase activating protein 5
235635_at	0.323	0.197	-1.3023	-5.89014	-0.21987	ARHGAP5	Rho GTPase activating protein 5
228889_at	0.0368	0.0116	-2.58689	-3.52739	-0.674197	ARHGAP5-AS1	ARHGAP5 antisense RNA 1 (head to head)
206167_s_at	0.00255	0.000432	3.68319	-0.505436	1.32748	ARHGAP6	Rho GTPase activating protein 6
226906_s_at	0.0291	0.00865	-2.69639	-3.2633	-0.803563	ARHGAP9	Rho GTPase activating protein 9
232543_x_at	0.151	0.0708	-1.83288	-5.08655	-0.573742	ARHGAP9	Rho GTPase activating protein 9
224451_x_at	0.156	0.074	-1.81159	-5.12365	-0.613199	ARHGAP9	Rho GTPase activating protein 9
201168_x_at	0.00272	0.000467	-3.65932	-0.579495	-0.649495	ARHGDIA	Rho GDP dissociation inhibitor alpha
213606_s_at	0.0061	0.00126	-3.35226	-1.50151	-1.04034	ARHGDIA	Rho GDP dissociation inhibitor alpha
211716_x_at	0.0082	0.0018	-3.23628	-1.8344	-0.563864	ARHGDIA	Rho GDP dissociation inhibitor alpha
201167_x_at	0.109	0.0461	-2.02779	-4.72872	-0.545198	ARHGDIA	Rho GDP dissociation inhibitor alpha
1555811_at	0.232	0.126	-1.5461	-5.55254	-0.183154	ARHGDIB	Rho GDP dissociation inhibitor beta
1555812_a_at	0.723	0.607	-0.516184	-6.59493	-0.146292	ARHGDIB	Rho GDP dissociation inhibitor beta
201288_at	0.904	0.852	-0.187143	-6.7103	-0.0340825	ARHGDIB	Rho GDP dissociation inhibitor beta
206888_s_at	0.573	0.433	0.787445	-6.41933	0.0744583	ARHGDIG	Rho GDP dissociation inhibitor gamma
1560445_x_at	0.262	0.148	1.46103	-5.67654	0.217799	ARHGEF1	Rho guanine nucleotide exchange factor 1
1554213_at	0.371	0.237	1.19165	-6.02515	0.231765	ARHGEF10	Rho guanine nucleotide exchange factor 10
215139_at	0.52	0.378	-0.886977	-6.33686	-0.262617	ARHGEF10	Rho guanine nucleotide exchange factor 10
1554703_at	0.564	0.424	0.803933	-6.40634	0.190879	ARHGEF10	Rho guanine nucleotide exchange factor 10
216620_s_at	0.608	0.47	0.725467	-6.46581	0.13567	ARHGEF10	Rho guanine nucleotide exchange factor 10
221656_s_at	0.0177	0.00469	2.91464	-2.71044	0.623591	ARHGEF10L	Rho guanine nucleotide exchange factor 10 like
1570511_at	0.0597	0.0214	2.35024	-4.06657	0.367304	ARHGEF10L	Rho guanine nucleotide exchange factor 10 like
202913_at	7.02e-08	1.34e-09	-6.91305	11.6757	-1.40144	ARHGEF11	Rho guanine nucleotide exchange factor 11
202914_s_at	7.36e-07	2.29e-08	-6.24697	8.92088	-1.26313	ARHGEF11	Rho guanine nucleotide exchange factor 11
238730_at	0.951	0.923	-0.0973578	-6.72306	-0.0127765	ARHGEF11	Rho guanine nucleotide exchange factor 11
201334_s_at	0.00398	0.000746	3.51633	-1.01603	0.450185	ARHGEF12	Rho guanine nucleotide exchange factor 12
1570471_at	0.0101	0.00234	3.14993	-2.07651	0.451425	ARHGEF12	Rho guanine nucleotide exchange factor 12
201335_s_at	0.294	0.173	1.37442	-5.79598	0.24747	ARHGEF12	Rho guanine nucleotide exchange factor 12
234541_s_at	0.656	0.526	-0.6366	-6.5259	-0.147954	ARHGEF12	Rho guanine nucleotide exchange factor 12
233621_s_at	0.925	0.884	0.146857	-6.71702	0.0520839	ARHGEF12	Rho guanine nucleotide exchange factor 12
201333_s_at	0.954	0.928	0.0909713	-6.72366	0.0176159	ARHGEF12	Rho guanine nucleotide exchange factor 12
205507_at	0.0194	0.00523	2.87649	-2.80957	0.795414	ARHGEF15	Rho guanine nucleotide exchange factor 15
217348_x_at	0.128	0.0575	1.92934	-4.91354	0.152665	ARHGEF15	Rho guanine nucleotide exchange factor 15
208009_s_at	0.0143	0.00359	3.00675	-2.46685	0.315704	ARHGEF16	Rho guanine nucleotide exchange factor 16
203756_at	0.745	0.636	0.475756	-6.6149	0.0949543	ARHGEF17	Rho guanine nucleotide exchange factor 17
213039_at	0.0497	0.0169	-2.44275	-3.86103	-0.277283	ARHGEF18	Rho/Rac guanine nucleotide exchange factor 18
226857_at	9.33e-06	4.87e-07	5.5071	5.96561	1.35582	ARHGEF19	Rho guanine nucleotide exchange factor 19
209435_s_at	2.06e-05	1.27e-06	-5.26824	5.04314	-0.838348	ARHGEF2	Rho/Rac guanine nucleotide exchange factor 2
207629_s_at	0.000331	3.64e-05	-4.39065	1.82991	-1.08963	ARHGEF2	Rho/Rac guanine nucleotide exchange factor 2
235595_at	0.136	0.0618	-1.89569	-4.97482	-0.346172	ARHGEF2	Rho/Rac guanine nucleotide exchange factor 2
1554783_s_at	0.158	0.0756	1.80191	-5.14039	0.161319	ARHGEF2	Rho/Rac guanine nucleotide exchange factor 2
227427_at	0.418	0.279	-1.08944	-6.1396	-0.251339	ARHGEF25	Rho guanine nucleotide exchange factor 25
227197_at	0.00659	0.00138	3.32299	-1.58634	1.01617	ARHGEF26	Rho guanine nucleotide exchange factor 26
222121_at	0.502	0.36	0.921011	-6.30646	0.254267	ARHGEF26	Rho guanine nucleotide exchange factor 26
233903_s_at	0.797	0.703	0.382448	-6.6548	0.129206	ARHGEF26	Rho guanine nucleotide exchange factor 26
236575_at	0.818	0.73	0.346936	-6.66771	0.0782746	ARHGEF26-AS1	ARHGEF26 antisense RNA 1
1554004_a_at	8.58e-06	4.39e-07	5.53258	6.06503	1.47855	ARHGEF28	Rho guanine nucleotide exchange factor 28
219610_at	2.88e-05	1.92e-06	5.1639	4.64594	1.46105	ARHGEF28	Rho guanine nucleotide exchange factor 28
232994_s_at	0.000158	1.5e-05	4.62953	2.67375	1.31164	ARHGEF28	Rho guanine nucleotide exchange factor 28
1554003_at	0.000161	1.54e-05	4.62294	2.65011	1.80535	ARHGEF28	Rho guanine nucleotide exchange factor 28
1559706_at	0.000513	6.15e-05	4.24619	1.33229	0.689478	ARHGEF28	Rho guanine nucleotide exchange factor 28
1560348_at	0.00181	0.000285	3.80667	-0.117114	0.534543	ARHGEF28	Rho guanine nucleotide exchange factor 28
218501_at	0.659	0.529	0.632411	-6.52854	0.111456	ARHGEF3	Rho guanine nucleotide exchange factor 3
227717_at	3.16e-05	2.15e-06	5.13544	4.53823	2.23949	ARHGEF37	Rho guanine nucleotide exchange factor 37
241380_at	0.0537	0.0187	2.40386	-3.94826	0.202958	ARHGEF37	Rho guanine nucleotide exchange factor 37
230522_s_at	0.00101	0.00014	-4.01371	0.553027	-0.732823	ARHGEF39	Rho guanine nucleotide exchange factor 39
231892_at	0.00446	0.000856	-3.47325	-1.14512	-0.72618	ARHGEF39	Rho guanine nucleotide exchange factor 39
230521_at	0.0128	0.00313	-3.05344	-2.3411	-0.92973	ARHGEF39	Rho guanine nucleotide exchange factor 39
216912_at	0.382	0.247	1.1667	-6.054	0.102888	ARHGEF4	Rho guanine nucleotide exchange factor 4
220326_s_at	1.37e-05	7.71e-07	-5.39308	5.52306	-1.18136	ARHGEF40	Rho guanine nucleotide exchange factor 40
58780_s_at	5.97e-05	4.64e-06	-4.93763	3.79757	-1.15278	ARHGEF40	Rho guanine nucleotide exchange factor 40
227855_at	0.0121	0.0029	-3.07906	-2.27147	-0.755263	ARHGEF40	Rho guanine nucleotide exchange factor 40
241631_at	0.114	0.0492	-1.99961	-4.78245	-0.680124	ARHGEF40	Rho guanine nucleotide exchange factor 40
237954_x_at	0.166	0.0805	-1.77182	-5.1919	-0.441426	ARHGEF40	Rho guanine nucleotide exchange factor 40
241627_x_at	0.233	0.127	-1.54268	-5.55766	-0.39306	ARHGEF40	Rho guanine nucleotide exchange factor 40
204765_at	8.37e-06	4.27e-07	5.53935	6.09148	1.66957	ARHGEF5	Rho guanine nucleotide exchange factor 5
228596_at	0.00269	0.000461	3.66316	-0.567587	1.20321	ARHGEF5	Rho guanine nucleotide exchange factor 5
209539_at	0.928	0.889	-0.140035	-6.718	-0.0348992	ARHGEF6	Rac/Cdc42 guanine nucleotide exchange factor 6
202547_s_at	0.0156	0.00399	-2.9701	-2.56448	-0.474932	ARHGEF7	Rho guanine nucleotide exchange factor 7
242999_at	0.0806	0.0313	-2.19454	-4.397	-0.219054	ARHGEF7	Rho guanine nucleotide exchange factor 7
236416_at	0.186	0.094	-1.696	-5.3181	-0.285905	ARHGEF7	Rho guanine nucleotide exchange factor 7
229642_at	0.297	0.176	-1.36683	-5.80612	-0.391646	ARHGEF7	Rho guanine nucleotide exchange factor 7
235412_at	0.362	0.23	-1.21146	-6.00182	-0.299382	ARHGEF7	Rho guanine nucleotide exchange factor 7
1562270_at	0.748	0.639	0.47067	-6.61729	0.147454	ARHGEF7	Rho guanine nucleotide exchange factor 7
202548_s_at	0.756	0.649	0.456455	-6.62386	0.0491703	ARHGEF7	Rho guanine nucleotide exchange factor 7
1562271_x_at	0.808	0.717	0.364102	-6.66163	0.120739	ARHGEF7	Rho guanine nucleotide exchange factor 7
239397_at	0.924	0.883	-0.148121	-6.71683	-0.0297526	ARHGEF7	Rho guanine nucleotide exchange factor 7
203264_s_at	0.0399	0.0128	2.5497	-3.61502	0.49787	ARHGEF9	Cdc42 guanine nucleotide exchange factor 9
203263_s_at	0.865	0.795	-0.261256	-6.69371	-0.0478048	ARHGEF9	Cdc42 guanine nucleotide exchange factor 9
210649_s_at	0.449	0.308	-1.02697	-6.20467	-0.242859	ARID1A	AT-rich interaction domain 1A
207591_s_at	0.762	0.656	0.446543	-6.62832	0.0372721	ARID1A	AT-rich interaction domain 1A
212152_x_at	0.82	0.733	-0.343026	-6.66906	-0.0620675	ARID1A	AT-rich interaction domain 1A
218917_s_at	0.943	0.911	-0.111746	-6.72155	-0.0135742	ARID1A	AT-rich interaction domain 1A
238043_at	0.0383	0.0122	2.56896	-3.56977	0.454043	ARID1B	AT-rich interaction domain 1B
1566989_at	0.198	0.102	-1.65427	-5.3854	-0.142287	ARID1B	AT-rich interaction domain 1B
225184_at	0.391	0.255	-1.14629	-6.07716	-0.144695	ARID1B	AT-rich interaction domain 1B
225181_at	0.56	0.42	0.811441	-6.40033	0.107886	ARID1B	AT-rich interaction domain 1B
1566991_at	0.766	0.662	0.439323	-6.6315	0.039539	ARID1B	AT-rich interaction domain 1B
233339_s_at	0.922	0.879	-0.152325	-6.7162	-0.0214305	ARID1B	AT-rich interaction domain 1B
1566990_x_at	0.99	0.984	-0.0198365	-6.72759	-0.00176501	ARID1B	AT-rich interaction domain 1B
231090_s_at	0.717	0.6	0.526431	-6.58961	0.0661816	ARID2	AT-rich interaction domain 2
225490_at	0.951	0.923	0.097214	-6.72307	0.0159259	ARID2	AT-rich interaction domain 2
1553349_at	0.983	0.973	-0.0343831	-6.7272	-0.0100341	ARID2	AT-rich interaction domain 2
225486_at	0.99	0.984	0.0201203	-6.72759	0.00354587	ARID2	AT-rich interaction domain 2
228008_at	0.453	0.312	1.01815	-6.21354	0.142423	ARID3A	AT-rich interaction domain 3A
205865_at	0.921	0.878	0.15355	-6.71601	0.0178884	ARID3A	AT-rich interaction domain 3A
218964_at	0.914	0.868	-0.167001	-6.71386	-0.0240943	ARID3B	AT-rich interaction domain 3B
230141_at	0.55	0.409	-0.830041	-6.38522	-0.162558	ARID4A	AT-rich interaction domain 4A
205062_x_at	0.702	0.581	-0.554375	-6.57458	-0.0912962	ARID4A	AT-rich interaction domain 4A
223111_x_at	0.223	0.12	-1.57435	-5.5099	-0.486643	ARID4B	AT-rich interaction domain 4B
214139_at	0.452	0.311	-1.02059	-6.2111	-0.23164	ARID4B	AT-rich interaction domain 4B
221230_s_at	0.469	0.327	-0.985875	-6.24542	-0.113132	ARID4B	AT-rich interaction domain 4B
212591_at	0.0828	0.0324	-2.17993	-4.42698	-0.440711	ARID4B///RBM34	AT-rich interaction domain 4B///RNA binding motif protein 34
214943_s_at	0.0975	0.04	-2.08964	-4.60838	-0.613734	ARID4B///RBM34	AT-rich interaction domain 4B///RNA binding motif protein 34
213138_at	0.0831	0.0325	-2.178	-4.43093	-0.467672	ARID5A	AT-rich interaction domain 5A
241969_at	0.0172	0.0045	-2.92925	-2.67218	-0.562414	ARID5B	AT-rich interaction domain 5B
235404_at	0.0735	0.0278	-2.24376	-4.29468	-0.467698	ARID5B	AT-rich interaction domain 5B
1558000_at	0.103	0.0427	-2.0613	-4.66391	-0.303991	ARID5B	AT-rich interaction domain 5B
1558001_s_at	0.108	0.0455	-2.03338	-4.71798	-0.206206	ARID5B	AT-rich interaction domain 5B
212614_at	0.213	0.112	-1.60655	-5.46044	-0.285317	ARID5B	AT-rich interaction domain 5B
201881_s_at	0.00217	0.000355	-3.74156	-0.322966	-0.792663	ARIH1	ariadne RBR E3 ubiquitin protein ligase 1
201878_at	0.00224	0.00037	-3.72964	-0.36039	-0.51477	ARIH1	ariadne RBR E3 ubiquitin protein ligase 1
201879_at	0.0364	0.0114	-2.59309	-3.51268	-0.603306	ARIH1	ariadne RBR E3 ubiquitin protein ligase 1
1558401_at	0.0513	0.0176	-2.42634	-3.89798	-0.545279	ARIH1	ariadne RBR E3 ubiquitin protein ligase 1
201880_at	0.788	0.691	0.398966	-6.64836	0.0412057	ARIH1	ariadne RBR E3 ubiquitin protein ligase 1
241658_at	0.8	0.706	-0.378802	-6.65618	-0.0604776	ARIH1	ariadne RBR E3 ubiquitin protein ligase 1
216008_s_at	0.0121	0.00291	-3.07755	-2.27557	-0.484745	ARIH2	ariadne RBR E3 ubiquitin protein ligase 2
201229_s_at	0.0372	0.0117	-2.58293	-3.53679	-0.756244	ARIH2	ariadne RBR E3 ubiquitin protein ligase 2
201228_s_at	0.0633	0.023	-2.3205	-4.13119	-0.378137	ARIH2	ariadne RBR E3 ubiquitin protein ligase 2
201230_s_at	0.728	0.614	-0.506484	-6.59987	-0.0632049	ARIH2	ariadne RBR E3 ubiquitin protein ligase 2
227932_at	0.763	0.657	0.445228	-6.6289	0.0656696	ARIH2	ariadne RBR E3 ubiquitin protein ligase 2
1559532_at	0.182	0.0914	-1.70998	-5.29521	-0.353296	ARIH2OS	ariadne homolog 2 opposite strand
201658_at	0.113	0.0484	2.00651	-4.76937	0.225239	ARL1	ADP ribosylation factor like GTPase 1
201657_at	0.124	0.0547	-1.95134	-4.87296	-0.347921	ARL1	ADP ribosylation factor like GTPase 1
201659_s_at	0.725	0.61	0.512265	-6.59694	0.086143	ARL1	ADP ribosylation factor like GTPase 1
1553208_s_at	0.191	0.0971	1.68015	-5.34384	0.358457	ARL10	ADP ribosylation factor like GTPase 10
228843_at	0.386	0.251	1.15633	-6.06581	0.341818	ARL10	ADP ribosylation factor like GTPase 10
242411_at	0.684	0.559	0.587119	-6.556	0.0458435	ARL10	ADP ribosylation factor like GTPase 10
239581_at	0.702	0.581	-0.554941	-6.57427	-0.115473	ARL10	ADP ribosylation factor like GTPase 10
1553207_at	0.825	0.739	-0.334152	-6.67206	-0.085985	ARL10	ADP ribosylation factor like GTPase 10
228201_at	0.0237	0.00672	-2.78789	-3.03575	-0.57208	ARL13B	ADP ribosylation factor like GTPase 13B
220468_at	0.479	0.337	-0.966715	-6.26387	-0.303108	ARL14	ADP ribosylation factor like GTPase 14
226383_at	0.00788	0.00172	-3.25201	-1.78977	-0.442531	ARL14EP	ADP ribosylation factor like GTPase 14 effector protein
228151_at	0.0101	0.00233	3.15213	-2.07039	0.636631	ARL15	ADP ribosylation factor like GTPase 15
219842_at	0.204	0.106	1.63501	-5.41593	0.285784	ARL15	ADP ribosylation factor like GTPase 15
234972_at	0.769	0.666	-0.433975	-6.63383	-0.0698741	ARL16	ADP ribosylation factor like GTPase 16
241910_x_at	0.000513	6.15e-05	4.24629	1.33262	0.609668	ARL17B///ARL17A	ADP ribosylation factor like GTPase 17B///ADP ribosylation factor like GTPase 17A
1555144_at	0.504	0.361	0.91823	-6.30899	0.148056	ARL17B///ARL17A	ADP ribosylation factor like GTPase 17B///ADP ribosylation factor like GTPase 17A
1555964_at	0.558	0.417	-0.815593	-6.39699	-0.171993	ARL17B///ARL17A	ADP ribosylation factor like GTPase 17B///ADP ribosylation factor like GTPase 17A
232991_at	0.646	0.515	0.65483	-6.51421	0.176622	ARL17B///ARL17A	ADP ribosylation factor like GTPase 17B///ADP ribosylation factor like GTPase 17A
232987_at	0.686	0.561	-0.583246	-6.55825	-0.067757	ARL17B///ARL17A	ADP ribosylation factor like GTPase 17B///ADP ribosylation factor like GTPase 17A
243899_at	0.726	0.612	-0.509723	-6.59823	-0.139307	ARL17B///ARL17A	ADP ribosylation factor like GTPase 17B///ADP ribosylation factor like GTPase 17A
210435_at	0.759	0.653	-0.451756	-6.62598	-0.0672434	ARL17B///ARL17A	ADP ribosylation factor like GTPase 17B///ADP ribosylation factor like GTPase 17A
229028_s_at	0.832	0.749	0.321725	-6.67612	0.0759549	ARL17B///ARL17A	ADP ribosylation factor like GTPase 17B///ADP ribosylation factor like GTPase 17A
210718_s_at	0.908	0.858	-0.179002	-6.71179	-0.0468475	ARL17B///ARL17A	ADP ribosylation factor like GTPase 17B///ADP ribosylation factor like GTPase 17A
1554245_x_at	0.94	0.907	0.117399	-6.72091	0.0229784	ARL17B///ARL17A	ADP ribosylation factor like GTPase 17B///ADP ribosylation factor like GTPase 17A
202564_x_at	0.014	0.00348	-3.01756	-2.43786	-0.652314	ARL2	ADP ribosylation factor like GTPase 2
202092_s_at	0.0354	0.011	-2.60681	-3.48002	-0.708479	ARL2BP	ADP ribosylation factor like GTPase 2 binding protein
202091_at	0.0701	0.0262	-2.26829	-4.24293	-0.513409	ARL2BP	ADP ribosylation factor like GTPase 2 binding protein
202641_at	0.075	0.0285	2.23277	-4.31768	0.305841	ARL3	ADP ribosylation factor like GTPase 3
213433_at	0.169	0.0827	1.7589	-5.21376	0.302486	ARL3	ADP ribosylation factor like GTPase 3
1568590_at	0.277	0.16	1.41876	-5.7357	0.136902	ARL3	ADP ribosylation factor like GTPase 3
205020_s_at	0.0358	0.0112	2.60145	-3.4928	0.469647	ARL4A	ADP ribosylation factor like GTPase 4A
202207_at	0.599	0.461	0.741197	-6.45437	0.182626	ARL4C	ADP ribosylation factor like GTPase 4C
202206_at	0.692	0.569	0.571784	-6.56483	0.16524	ARL4C	ADP ribosylation factor like GTPase 4C
213759_at	0.72	0.603	0.52203	-6.59191	0.101776	ARL4C	ADP ribosylation factor like GTPase 4C
202208_s_at	0.884	0.823	0.224365	-6.70265	0.0495498	ARL4C	ADP ribosylation factor like GTPase 4C
203586_s_at	0.105	0.0442	2.04687	-4.69194	0.532308	ARL4D	ADP ribosylation factor like GTPase 4D
242727_at	0.00163	0.000251	-3.84454	0.003713	-0.743115	ARL5B	ADP ribosylation factor like GTPase 5B
226345_at	0.762	0.657	-0.446015	-6.62855	-0.0615053	ARL5B	ADP ribosylation factor like GTPase 5B
223735_at	0.0195	0.00527	-2.87354	-2.81719	-0.724167	ARL6	ADP ribosylation factor like GTPase 6
235320_at	0.75	0.642	-0.466994	-6.61901	-0.0953075	ARL6	ADP ribosylation factor like GTPase 6
211935_at	0.317	0.193	-1.31476	-5.87421	-0.13269	ARL6IP1	ADP ribosylation factor like GTPase 6 interacting protein 1
220597_s_at	0.726	0.612	-0.509416	-6.59839	-0.0833659	ARL6IP4	ADP ribosylation factor like GTPase 6 interacting protein 4
218216_x_at	0.839	0.759	-0.308031	-6.68042	-0.0580359	ARL6IP4	ADP ribosylation factor like GTPase 6 interacting protein 4
200760_s_at	0.0504	0.0173	-2.43512	-3.87823	-0.626114	ARL6IP5	ADP ribosylation factor like GTPase 6 interacting protein 5
200761_s_at	0.671	0.544	-0.610181	-6.54227	-0.0763697	ARL6IP5	ADP ribosylation factor like GTPase 6 interacting protein 5
225711_at	0.775	0.673	-0.423299	-6.63839	-0.0810276	ARL6IP6	ADP ribosylation factor like GTPase 6 interacting protein 6
225709_at	0.859	0.787	-0.270908	-6.69115	-0.0252645	ARL6IP6	ADP ribosylation factor like GTPase 6 interacting protein 6
225707_at	0.904	0.852	-0.186944	-6.71034	-0.0236975	ARL6IP6	ADP ribosylation factor like GTPase 6 interacting protein 6
225347_at	0.111	0.0476	-2.01348	-4.75608	-0.21321	ARL8A	ADP ribosylation factor like GTPase 8A
217852_s_at	0.947	0.916	-0.10553	-6.72223	-0.00950954	ARL8B	ADP ribosylation factor like GTPase 8B
222442_s_at	0.999	0.998	0.0030357	-6.72778	0.00048	ARL8B	ADP ribosylation factor like GTPase 8B
[truncated: 35,984 more rows]

## Sheet: Sheet2
ID	adj.P.Val	P.Value	t	B	logFC	Gene.symbol	Gene.title
235385_at	0.111	0.0471	-2.01818	-4.74711	-0.543903	2022-03-01	membrane associated ring-CH-type finger 1
213256_at	0.0526	0.0182	2.41416	-3.92527	0.619475	2022-03-03	membrane associated ring-CH-type finger 3
226394_at	0.0835	0.0328	2.17488	-4.4373	0.35193	2022-03-05	membrane associated ring-CH-type finger 5
226454_at	0.0817	0.0319	-2.18693	-4.41263	-0.396107	2022-03-09	membrane associated ring-CH-type finger 9
237724_at	0.0141	0.00352	3.01383	-2.44787	0.239957	2022-03-10	membrane associated ring-CH-type finger 10
229819_at	1.24e-08	1.65e-10	-7.39539	13.7068	-1.3967	A1BG	alpha-1-B glycoprotein
232462_s_at	0.000198	1.99e-05	-4.55455	2.40617	-0.729108	A1BG-AS1	A1BG antisense RNA 1
1564139_at	0.0159	0.00408	-2.96276	-2.58393	-0.631835	A2M-AS1	A2M antisense RNA 1 (head to head)
1553505_at	0.000102	8.8e-06	4.77096	3.18488	1.86341	A2ML1	alpha-2-macroglobulin like 1
1564307_a_at	0.000419	4.85e-05	4.31174	1.55684	2.43359	A2ML1	alpha-2-macroglobulin like 1
219488_at	0.000206	2.07e-05	4.54379	2.36796	0.502986	A4GALT	alpha 1,4-galactosyltransferase
218434_s_at	7.37e-09	8.6e-11	7.54555	14.3434	2.07979	AACS	acetoacetyl-CoA synthetase
205969_at	5.92e-05	4.59e-06	4.94054	3.80837	1.62469	AADAC	arylacetamide deacetylase
240420_at	0.000179	1.76e-05	4.58775	2.52433	3.19214	AADACL2	arylacetamide deacetylase like 2
227534_at	0.000117	1.04e-05	-4.7259	3.02113	-0.863459	AAED1	AhpC/TSA antioxidant enzyme domain containing 1
202852_s_at	0.0821	0.0321	-2.18387	-4.4189	-0.391219	AAGAB	alpha- and gamma-adaptin binding protein
225522_at	0.012	0.00289	-3.08	-2.2689	-0.39733	AAK1	AP2 associated kinase 1
205434_s_at	0.0473	0.0159	-2.4673	-3.80535	-0.416667	AAK1	AP2 associated kinase 1
214956_at	0.101	0.0418	-2.071	-4.64499	-0.405192	AAK1	AP2 associated kinase 1
201000_at	0.000455	5.33e-05	-4.28589	1.46804	-0.706571	AARS	alanyl-tRNA synthetase
235435_at	0.0513	0.0176	-2.42645	-3.89773	-0.596225	AASDH	aminoadipate-semialdehyde dehydrogenase
202170_s_at	0.0292	0.00868	-2.69502	-3.26667	-0.480633	AASDHPPT	aminoadipate-semialdehyde dehydrogenase-phosphopantetheinyl transferase
210852_s_at	0.00288	0.000503	-3.63698	-0.648498	-0.575719	AASS	aminoadipate-semialdehyde synthase
214829_at	0.0248	0.0071	-2.76799	-3.08575	-0.865048	AASS	aminoadipate-semialdehyde synthase
1563088_a_at	2.29e-06	8.81e-08	5.92452	7.61667	2.7069	AATBC	apoptosis associated transcript in bladder cancer
209165_at	4.55e-05	3.34e-06	-5.02268	4.11428	-0.586261	AATF	apoptosis antagonizing transcription factor
209460_at	0.0697	0.026	2.27045	-4.23836	0.693054	ABAT	4-aminobutyrate aminotransferase
209459_s_at	0.103	0.0428	2.06012	-4.66622	0.702743	ABAT	4-aminobutyrate aminotransferase
203504_s_at	0.0669	0.0247	-2.29167	-4.19318	-0.633884	ABCA1	ATP binding cassette subfamily A member 1
220159_at	0.104	0.0434	2.05478	-4.6766	0.516357	ABCA11P	ATP binding cassette subfamily A member 11, pseudogene
215465_at	0.0017	0.000265	3.82896	-0.046102	2.32728	ABCA12	ATP binding cassette subfamily A member 12
231164_at	0.00891	0.00199	-3.20308	-1.92805	-0.911878	ABCA17P	ATP binding cassette subfamily A member 17, pseudogene
210082_at	5.55e-08	1.01e-09	6.97805	11.948	2.40509	ABCA4	ATP binding cassette subfamily A member 4
217504_at	0.0606	0.0218	2.34225	-4.08401	0.891523	ABCA6	ATP binding cassette subfamily A member 6
219577_s_at	0.0537	0.0187	2.40333	-3.94944	0.449985	ABCA7	ATP binding cassette subfamily A member 7
204719_at	0.0088	0.00197	3.20781	-1.91477	2.10836	ABCA8	ATP binding cassette subfamily A member 8
235335_at	0.00722	0.00154	3.2867	-1.69076	0.630936	ABCA9	ATP binding cassette subfamily A member 9
239185_at	0.0549	0.0193	2.39191	-3.97483	0.956186	ABCA9	ATP binding cassette subfamily A member 9
243951_at	0.0166	0.00429	2.94517	-2.63037	0.702831	ABCB1	ATP binding cassette subfamily B member 1
223320_s_at	0.0873	0.0347	-2.15047	-4.48692	-0.400185	ABCB10	ATP binding cassette subfamily B member 10
243167_at	1.3e-05	7.26e-07	-5.40819	5.58148	-3.79419	ABCB5	ATP binding cassette subfamily B member 5
240717_at	1.59e-05	9.27e-07	-5.34706	5.34557	-3.92168	ABCB5	ATP binding cassette subfamily B member 5
1569072_s_at	0.000703	9.02e-05	-4.13892	0.969302	-2.59402	ABCB5	ATP binding cassette subfamily B member 5
202805_s_at	0.105	0.0442	-2.04664	-4.69239	-0.429864	ABCC1	ATP binding cassette subfamily C member 1
215873_x_at	0.0105	0.00244	-3.13696	-2.11244	-0.541761	ABCC10	ATP binding cassette subfamily C member 10
206155_at	5.15e-05	3.88e-06	-4.98425	3.97083	-2.09899	ABCC2	ATP binding cassette subfamily C member 2
209641_s_at	8.3e-07	2.64e-08	6.21312	8.78294	1.31436	ABCC3	ATP binding cassette subfamily C member 3
230682_x_at	4.27e-06	1.88e-07	5.74055	6.88331	1.12794	ABCC3	ATP binding cassette subfamily C member 3
208161_s_at	9.08e-05	7.7e-06	4.80608	3.31308	1.95729	ABCC3	ATP binding cassette subfamily C member 3
239217_x_at	0.000847	0.000113	4.07539	0.75709	0.814037	ABCC3	ATP binding cassette subfamily C member 3
242553_at	0.00169	0.000262	3.8321	-0.036085	0.348111	ABCC3	ATP binding cassette subfamily C member 3
1554918_a_at	1.38e-05	7.76e-07	-5.39143	5.51668	-1.26092	ABCC4	ATP binding cassette subfamily C member 4
203196_at	0.000762	9.93e-05	-4.11181	0.878482	-0.920171	ABCC4	ATP binding cassette subfamily C member 4
1555039_a_at	0.0661	0.0243	-2.29823	-4.17912	-0.397186	ABCC4	ATP binding cassette subfamily C member 4
226363_at	0.00215	0.00035	-3.74576	-0.30977	-0.588887	ABCC5	ATP binding cassette subfamily C member 5
210246_s_at	7.03e-06	3.45e-07	5.59229	6.29875	0.889312	ABCC8	ATP binding cassette subfamily C member 8
1557374_at	0.0174	0.00459	2.92227	-2.69049	0.689144	ABCC9	ATP binding cassette subfamily C member 9
208562_s_at	0.0409	0.0132	2.53802	-3.64231	0.331102	ABCC9	ATP binding cassette subfamily C member 9
208561_at	0.0783	0.0301	2.21022	-4.36462	0.422399	ABCC9	ATP binding cassette subfamily C member 9
205142_x_at	7.83e-06	3.93e-07	-5.5598	6.17144	-1.60726	ABCD1	ATP binding cassette subfamily D member 1
202850_at	0.0132	0.00324	3.04171	-2.37282	0.341915	ABCD3	ATP binding cassette subfamily D member 3
201872_s_at	0.00478	0.000934	-3.44626	-1.22543	-0.577721	ABCE1	ATP binding cassette subfamily E member 1
201873_s_at	0.0621	0.0225	-2.3301	-4.11042	-0.314993	ABCE1	ATP binding cassette subfamily E member 1
200045_at	0.000534	6.46e-05	-4.23245	1.28548	-0.515977	ABCF1	ATP binding cassette subfamily F member 1
209247_s_at	6.55e-07	1.99e-08	-6.28038	9.05724	-1.0937	ABCF2	ATP binding cassette subfamily F member 2
214232_at	0.000239	2.49e-05	-4.49392	2.19157	-0.887521	ABCF2	ATP binding cassette subfamily F member 2
207622_s_at	0.000931	0.000127	-4.0425	0.648011	-0.843691	ABCF2	ATP binding cassette subfamily F member 2
209246_at	0.108	0.0457	-2.03175	-4.7211	-0.311402	ABCF2	ATP binding cassette subfamily F member 2
230913_at	0.115	0.0494	1.99721	-4.787	0.594693	ABCG1	ATP binding cassette subfamily G member 1
220383_at	0.077	0.0295	-2.2186	-4.34722	-0.834552	ABCG5	ATP binding cassette subfamily G member 5
222697_s_at	0.0047	0.000915	-3.45249	-1.20693	-0.764752	ABHD10	abhydrolase domain containing 10
218633_x_at	0.0448	0.0149	-2.49299	-3.74656	-0.305161	ABHD10	abhydrolase domain containing 10
228124_at	0.0393	0.0126	2.55649	-3.5991	0.587917	ABHD12	abhydrolase domain containing 12
235348_at	0.0256	0.00739	-2.75358	-3.12181	-0.483148	ABHD13	abhydrolase domain containing 13
210006_at	0.0472	0.0159	-2.46808	-3.80356	-0.555756	ABHD14A///ACY1	abhydrolase domain containing 14A///aminoacylase 1
226796_at	0.0772	0.0296	-2.21765	-4.3492	-0.308225	ABHD15	abhydrolase domain containing 15
230221_at	0.112	0.0481	2.00961	-4.76346	0.21016	ABHD16A	abhydrolase domain containing 16A
227551_at	0.0231	0.00649	-2.80011	-3.0049	-0.386432	ABHD17B	abhydrolase domain containing 17B
220285_at	0.0475	0.016	-2.46554	-3.80934	-0.408655	ABHD17B	abhydrolase domain containing 17B
241968_at	0.0521	0.018	2.41858	-3.91539	0.461613	ABHD18	abhydrolase domain containing 18
228490_at	2.15e-05	1.34e-06	-5.25489	4.99212	-1.38358	ABHD2	abhydrolase domain containing 2
205566_at	0.000369	4.15e-05	-4.35484	1.70564	-0.978197	ABHD2	abhydrolase domain containing 2
87100_at	0.00117	0.000168	-3.96185	0.382998	-0.782323	ABHD2	abhydrolase domain containing 2
63825_at	0.00373	0.000687	-3.54165	-0.939639	-0.803522	ABHD2	abhydrolase domain containing 2
221815_at	0.0291	0.00866	-2.69601	-3.26423	-0.865913	ABHD2	abhydrolase domain containing 2
225337_at	0.109	0.0465	-2.02452	-4.73499	-0.379478	ABHD2	abhydrolase domain containing 2
213935_at	1.07e-09	7.68e-12	8.09732	16.6931	2.22949	ABHD5	abhydrolase domain containing 5
213805_at	1.12e-09	8.13e-12	8.08417	16.637	2.1981	ABHD5	abhydrolase domain containing 5
218739_at	4.81e-09	5.25e-11	7.65853	14.8233	2.21488	ABHD5	abhydrolase domain containing 5
232862_at	3.87e-08	6.51e-10	7.07983	12.3753	1.79219	ABHD5	abhydrolase domain containing 5
221552_at	0.000222	2.27e-05	4.51862	2.27881	0.969712	ABHD6	abhydrolase domain containing 6
45288_at	0.000609	7.57e-05	4.18831	1.13574	0.969598	ABHD6	abhydrolase domain containing 6
221678_at	0.0119	0.00285	3.08446	-2.25672	0.265133	ABHD6	abhydrolase domain containing 6
221679_s_at	0.0709	0.0266	2.26159	-4.25711	0.609054	ABHD6	abhydrolase domain containing 6
207268_x_at	1.6e-05	9.35e-07	-5.34497	5.33754	-1.01889	ABI2	abl-interactor 2
211793_s_at	0.00019	1.88e-05	-4.56918	2.45819	-1.01129	ABI2	abl-interactor 2
209856_x_at	0.000625	7.82e-05	-4.17918	1.10487	-0.748823	ABI2	abl-interactor 2
225098_at	0.0153	0.00391	-2.97783	-2.54396	-0.554243	ABI2	abl-interactor 2
227631_at	0.0724	0.0273	-2.25138	-4.27864	-0.437947	ABI2	abl-interactor 2
223395_at	0.000552	6.73e-05	4.22087	1.24609	1.69168	ABI3BP	ABI family member 3 binding protein
202123_s_at	0.0114	0.00271	-3.10149	-2.21014	-0.673324	ABL1	ABL proto-oncogene 1, non-receptor tyrosine kinase
206411_s_at	1.76e-09	1.46e-11	-7.95073	16.0677	-1.76237	ABL2	ABL proto-oncogene 2, non-receptor tyrosine kinase
226893_at	3.64e-08	6.06e-10	-7.09653	12.4455	-1.46623	ABL2	ABL proto-oncogene 2, non-receptor tyrosine kinase
231907_at	2.96e-05	1.99e-06	-5.1544	4.60993	-1.99738	ABL2	ABL proto-oncogene 2, non-receptor tyrosine kinase
200965_s_at	7.71e-05	6.28e-06	4.85932	3.50835	1.58558	ABLIM1	actin binding LIM protein 1
210461_s_at	0.00165	0.000255	3.83979	-0.0115	1.52	ABLIM1	actin binding LIM protein 1
228132_at	0.00922	0.00208	3.18904	-1.96747	1.01259	ABLIM2	actin binding LIM protein family member 2
236087_at	0.0432	0.0142	2.51074	-3.70566	0.2247	ABLIM2	actin binding LIM protein family member 2
216716_at	0.000661	8.37e-05	4.16009	1.0405	0.365626	ABO	ABO blood group (transferase A, alpha 1-3-N-acetylgalactosaminyltransferase; transferase B, alpha 1-3-galactosyltransferase)
216929_x_at	0.00246	0.000414	3.69565	-0.466644	0.363816	ABO	ABO blood group (transferase A, alpha 1-3-N-acetylgalactosaminyltransferase; transferase B, alpha 1-3-galactosyltransferase)
212895_s_at	0.0172	0.0045	-2.92923	-2.67224	-0.434765	ABR	active BCR-related
214671_s_at	0.0541	0.0189	-2.39928	-3.95845	-0.390719	ABR	active BCR-related
1552731_at	0.0204	0.00557	2.8542	-2.86701	0.424342	ABRA	actin binding Rho activating protein
223361_at	0.0479	0.0161	2.4611	-3.81945	0.346064	ABRACL	ABRA C-terminal like
218405_at	0.0339	0.0105	-2.62617	-3.43369	-0.395317	ABT1	activator of basal transcription 1
226442_at	0.111	0.0471	-2.01818	-4.74711	-0.200155	ABTB1	ankyrin repeat and BTB domain containing 1
202025_x_at	6.27e-05	4.93e-06	4.9223	3.74078	0.79062	ACAA1	acetyl-CoA acyltransferase 1
214274_s_at	0.000274	2.91e-05	4.45141	2.04211	0.779202	ACAA1	acetyl-CoA acyltransferase 1
202003_s_at	5.49e-06	2.53e-07	5.66803	6.59662	1.26274	ACAA2	acetyl-CoA acyltransferase 2
241114_s_at	0.00446	0.000857	3.47312	-1.14552	0.922991	ACAA2	acetyl-CoA acyltransferase 2
212186_at	0.000124	1.12e-05	4.70784	2.95575	0.743836	ACACA	acetyl-CoA carboxylase alpha
214358_at	0.012	0.00289	3.07952	-2.27019	0.79781	ACACA	acetyl-CoA carboxylase alpha
221928_at	4.28e-07	1.2e-08	6.40067	9.55002	1.55215	ACACB	acetyl-CoA carboxylase beta
43427_at	7.18e-07	2.21e-08	6.25499	8.95359	1.57092	ACACB	acetyl-CoA carboxylase beta
49452_at	2.08e-06	7.79e-08	5.95416	7.73559	1.5407	ACACB	acetyl-CoA carboxylase beta
214584_x_at	0.000149	1.4e-05	4.64869	2.74249	0.69077	ACACB	acetyl-CoA carboxylase beta
1552615_at	0.00226	0.000373	3.72668	-0.36966	0.342046	ACACB	acetyl-CoA carboxylase beta
1552616_a_at	0.0859	0.034	2.15966	-4.46829	0.364337	ACACB	acetyl-CoA carboxylase beta
219986_s_at	0.0661	0.0243	2.29803	-4.17955	0.284826	ACAD10	acyl-CoA dehydrogenase family member 10
221669_s_at	3.58e-05	2.48e-06	5.09842	4.39854	1.24569	ACAD8	acyl-CoA dehydrogenase family member 8
224160_s_at	1.95e-07	4.54e-09	6.62816	10.4888	1.13235	ACAD9	acyl-CoA dehydrogenase family member 9
239976_at	0.0198	0.00537	2.86743	-2.83296	0.750856	ACAD9	acyl-CoA dehydrogenase family member 9
202502_at	0.004	0.00075	3.51454	-1.02141	0.810573	ACADM	acyl-CoA dehydrogenase, C-4 to C-12 straight chain
226030_at	0.00266	0.000454	3.66788	-0.552979	0.710668	ACADSB	acyl-CoA dehydrogenase, short/branched chain
205355_at	0.0235	0.00662	2.79294	-3.02302	0.534501	ACADSB	acyl-CoA dehydrogenase, short/branched chain
200710_at	2.32e-05	1.47e-06	5.23084	4.90034	1.04995	ACADVL	acyl-CoA dehydrogenase, very long chain
1552472_a_at	0.00556	0.00112	-3.38784	-1.39766	-0.760512	ACAP2	ArfGAP with coiled-coil, ankyrin repeat and PH domains 2
212477_at	0.0806	0.0313	-2.19408	-4.39794	-0.489558	ACAP2	ArfGAP with coiled-coil, ankyrin repeat and PH domains 2
225529_at	0.00235	0.000392	3.71177	-0.416348	0.936866	ACAP3	ArfGAP with coiled-coil, ankyrin repeat and PH domains 3
225542_at	0.0201	0.00548	2.85997	-2.85216	0.765663	ACAP3	ArfGAP with coiled-coil, ankyrin repeat and PH domains 3
205412_at	0.00828	0.00182	3.23224	-1.84585	0.515032	ACAT1	acetyl-CoA acetyltransferase 1
1559239_s_at	0.0424	0.0138	2.52042	-3.68326	0.390314	ACAT1	acetyl-CoA acetyltransferase 1
209608_s_at	1.02e-08	1.31e-10	7.44943	13.9357	2.11473	ACAT2	acetyl-CoA acetyltransferase 2
202324_s_at	0.00658	0.00137	-3.32364	-1.58448	-0.273813	ACBD3	acyl-CoA binding domain containing 3
1568877_a_at	0.00642	0.00134	-3.33293	-1.55762	-0.560226	ACBD5	acyl-CoA binding domain containing 5
225317_at	0.00134	0.000198	-3.91391	0.227093	-0.454277	ACBD6	acyl-CoA binding domain containing 6
204617_s_at	0.0093	0.00211	-3.18535	-1.9778	-0.459235	ACD	adrenocortical dysplasia homolog
219962_at	4.38e-06	1.93e-07	5.73396	6.8572	1.27905	ACE2	angiotensin I converting enzyme 2
222257_s_at	0.00032	3.52e-05	4.40034	1.86362	1.11742	ACE2	angiotensin I converting enzyme 2
1553929_at	6.55e-09	7.56e-11	7.57514	14.469	2.58624	ACER1	alkaline ceramidase 1
227306_at	2.19e-07	5.23e-09	6.59523	10.3524	1.26811	ACER2	alkaline ceramidase 2
222688_at	0.0254	0.00731	-2.75723	-3.11269	-0.683364	ACER3	alkaline ceramidase 3
201715_s_at	0.015	0.00379	-2.98802	-2.51686	-0.415769	ACIN1	apoptotic chromatin condensation inducer 1
208335_s_at	0.00141	0.000212	3.89423	0.163438	2.01464	ACKR1	atypical chemokine receptor 1 (Duffy blood group)
1559432_at	0.000625	7.83e-05	4.1787	1.10324	0.432073	ACKR2	atypical chemokine receptor 2
212977_at	0.0018	0.000283	3.8087	-0.110656	0.999688	ACKR3	atypical chemokine receptor 3
232746_at	0.00557	0.00113	3.38725	-1.39941	0.965257	ACKR3	atypical chemokine receptor 3
220351_at	0.0523	0.0181	2.41709	-3.91871	0.88981	ACKR4	atypical chemokine receptor 4
207071_s_at	1.43e-06	5.04e-08	6.05894	8.15758	1.49041	ACO1	aconitase 1
202982_s_at	2.94e-05	1.97e-06	5.15736	4.62115	1.60142	ACOT1///ACOT2	acyl-CoA thioesterase 1///acyl-CoA thioesterase 2
216103_at	0.0484	0.0164	2.45541	-3.83236	0.57143	ACOT11	acyl-CoA thioesterase 11
229534_at	0.000453	5.3e-05	4.28757	1.47379	1.61786	ACOT4	acyl-CoA thioesterase 4
208002_s_at	9.75e-08	1.97e-09	-6.82274	11.2982	-1.36057	ACOT7	acyl-CoA thioesterase 7
215728_s_at	0.00214	0.000349	-3.747	-0.305864	-0.982839	ACOT7	acyl-CoA thioesterase 7
221641_s_at	8.23e-09	9.87e-11	-7.51403	14.2096	-1.06051	ACOT9	acyl-CoA thioesterase 9
227962_at	0.000347	3.86e-05	4.37497	1.77539	0.568968	ACOX1	acyl-CoA oxidase 1
209600_s_at	0.029	0.00861	2.69782	-3.2598	0.463511	ACOX1	acyl-CoA oxidase 1
205364_at	1.07e-07	2.21e-09	6.79644	11.1885	2.97197	ACOX2	acyl-CoA oxidase 2
204242_s_at	0.0246	0.00701	2.7726	-3.07422	0.535377	ACOX3	acyl-CoA oxidase 3, pristanoyl
204241_at	0.0248	0.00712	2.767	-3.08825	0.592697	ACOX3	acyl-CoA oxidase 3, pristanoyl
202767_at	0.00272	0.000469	-3.65826	-0.58278	-0.532913	ACP2	acid phosphatase 2, lysosomal
204638_at	0.000532	6.43e-05	-4.23373	1.28984	-1.01319	ACP5	acid phosphatase 5, tartrate resistant
218795_at	0.00287	0.000499	3.63918	-0.6417	0.983708	ACP6	acid phosphatase 6, lysophosphatidic
237030_at	0.000358	4.01e-05	4.36454	1.73924	1.29826	ACPP	acid phosphatase, prostate
231711_at	0.00306	0.00054	3.61522	-0.715424	2.04458	ACPP	acid phosphatase, prostate
204393_s_at	0.00455	0.000877	3.46598	-1.16681	1.89625	ACPP	acid phosphatase, prostate
241715_x_at	0.00256	0.000436	3.68036	-0.514237	0.350683	ACPT	acid phosphatase, testicular
238825_at	0.0541	0.0189	-2.39983	-3.95723	-0.54583	ACRC	acidic repeat containing
207991_x_at	0.106	0.0445	-2.04344	-4.69857	-0.305731	ACRV1	acrosomal vesicle protein 1
206466_at	8.16e-11	2.85e-13	8.84774	19.8982	4.13353	ACSBG1	acyl-CoA synthetase bubblegum family member 1
206465_at	1.97e-09	1.69e-11	7.91697	15.9237	4.28877	ACSBG1	acyl-CoA synthetase bubblegum family member 1
218844_at	1.62e-05	9.52e-07	5.3405	5.32031	1.19614	ACSF2	acyl-CoA synthetase family member 2
235823_at	0.107	0.0454	2.03451	-4.71579	0.313679	ACSF3	acyl-CoA synthetase family member 3
207275_s_at	1.71e-09	1.39e-11	7.96172	16.1145	2.53196	ACSL1	acyl-CoA synthetase long-chain family member 1
201963_at	6.46e-08	1.21e-09	6.93608	11.7721	1.93921	ACSL1	acyl-CoA synthetase long-chain family member 1
218322_s_at	0.00119	0.000171	3.95688	0.366766	1.4156	ACSL5	acyl-CoA synthetase long-chain family member 5
222592_s_at	0.00181	0.000286	3.80619	-0.118634	1.40139	ACSL5	acyl-CoA synthetase long-chain family member 5
215432_at	5.97e-07	1.78e-08	6.3065	9.16403	0.659847	ACSM1	acyl-CoA synthetase medium-chain family member 1
210377_at	2.56e-10	1.27e-12	8.50721	18.444	3.39289	ACSM3	acyl-CoA synthetase medium-chain family member 3
205942_s_at	7.41e-10	4.8e-12	8.20415	17.1492	3.3599	ACSM3	acyl-CoA synthetase medium-chain family member 3
220061_at	0.0691	0.0257	2.27574	-4.22713	0.547854	ACSM5	acyl-CoA synthetase medium-chain family member 5
234312_s_at	1.18e-07	2.47e-09	6.7701	11.0787	1.67113	ACSS2	acyl-CoA synthetase short-chain family member 2
229222_at	0.0004	4.57e-05	4.32806	1.6131	1.95734	ACSS3	acyl-CoA synthetase short-chain family member 3
219616_at	0.000528	6.37e-05	4.23625	1.29842	1.82653	ACSS3	acyl-CoA synthetase short-chain family member 3
203872_at	7.97e-10	5.35e-12	8.17982	17.0453	2.06479	ACTA1	actin, alpha 1, skeletal muscle
243140_at	3.93e-06	1.7e-07	5.7648	6.97949	1.5168	ACTA2	actin, alpha 2, smooth muscle, aorta
200974_at	2.16e-05	1.35e-06	5.25297	4.98478	1.26403	ACTA2	actin, alpha 2, smooth muscle, aorta
1564257_at	1.8e-06	6.55e-08	5.99603	7.9039	1.55834	ACTA2-AS1	ACTA2 antisense RNA 1
AFFX-HSAC07/X00351_M_at	0.103	0.043	-2.0588	-4.66878	-0.537783	ACTB	actin beta
205132_at	5.02e-10	2.84e-12	8.32378	17.6602	3.12945	ACTC1	actin, alpha, cardiac muscle 1
212988_x_at	0.00683	0.00144	-3.30886	-1.62709	-0.24431	ACTG1///ACTB	actin gamma 1///actin beta
211970_x_at	0.00758	0.00164	-3.26748	-1.7457	-0.198471	ACTG1///ACTB	actin gamma 1///actin beta
201550_x_at	0.00812	0.00178	-3.24023	-1.8232	-0.235841	ACTG1///ACTB	actin gamma 1///actin beta
211983_x_at	0.00978	0.00224	-3.16505	-2.03447	-0.186764	ACTG1///ACTB	actin gamma 1///actin beta
221607_x_at	0.0105	0.00244	-3.13613	-2.11471	-0.198362	ACTG1///ACTB	actin gamma 1///actin beta
224585_x_at	0.0115	0.00274	-3.09812	-2.21936	-0.214876	ACTG1///ACTB	actin gamma 1///actin beta
212363_x_at	0.0467	0.0156	-2.47331	-3.79165	-0.326727	ACTG1///ACTB	actin gamma 1///actin beta
213214_x_at	0.0534	0.0186	-2.40585	-3.94383	-0.133746	ACTG1///ACTB	actin gamma 1///actin beta
211995_x_at	0.0777	0.0298	-2.21424	-4.35628	-0.285663	ACTG1///ACTB	actin gamma 1///actin beta
208498_s_at	0.00918	0.00207	3.1908	-1.96254	1.16206	ACTG1P4///AMY2B///AMY2A///AMY1C///AMY1B///AMY1A	actin gamma 1 pseudogene 4///amylase, alpha 2B (pancreatic)///amylase, alpha 2A (pancreatic)///amylase, alpha 1C (salivary)///amylase, alpha 1B (salivary)///amylase, alpha 1A (salivary)
202274_at	2.51e-07	6.25e-09	6.55349	10.1798	3.06184	ACTG2	actin, gamma 2, smooth muscle, enteric
202666_s_at	0.00328	0.000588	-3.58917	-0.795197	-0.534381	ACTL6A	actin like 6A
200727_s_at	0.000252	2.64e-05	-4.47799	2.13549	-1.06429	ACTR2	ARP2 actin related protein 2 homolog
200729_s_at	0.000255	2.68e-05	-4.4743	2.12249	-0.865162	ACTR2	ARP2 actin related protein 2 homolog
1554390_s_at	0.00233	0.000388	-3.71529	-0.405336	-0.668541	ACTR2	ARP2 actin related protein 2 homolog
1558015_s_at	0.00429	0.000817	-3.48785	-1.10151	-0.817662	ACTR2	ARP2 actin related protein 2 homolog
200728_at	0.0327	0.01	-2.64297	-3.39327	-0.60363	ACTR2	ARP2 actin related protein 2 homolog
200996_at	0.013	0.00318	-3.04823	-2.35521	-0.47812	ACTR3	ARP3 actin related protein 3 homolog
213101_s_at	0.0565	0.02	-2.37792	-4.00577	-0.213831	ACTR3	ARP3 actin related protein 3 homolog
239170_at	0.0806	0.0313	-2.19426	-4.39757	-0.449392	ACTR3	ARP3 actin related protein 3 homolog
223874_at	0.0252	0.00726	2.75995	-3.1059	0.957105	ACTR3C	ARP3 actin-related protein 3 homolog C
222707_s_at	1.28e-05	7.14e-07	-5.41223	5.5971	-0.668957	ACTR8	ARP8 actin-related protein 8 homolog
218658_s_at	0.0026	0.000442	-3.67571	-0.52867	-0.606783	ACTR8	ARP8 actin-related protein 8 homolog
223665_at	0.00106	0.000149	-3.9963	0.495779	-0.649645	ACTRT3	actin related protein T3
203935_at	0.0399	0.0128	-2.54924	-3.61608	-0.367366	ACVR1	activin A receptor type 1
213198_at	1.27e-06	4.37e-08	6.09318	8.29602	0.878461	ACVR1B	activin A receptor type 1B
208218_s_at	0.0869	0.0345	2.15311	-4.48157	0.214355	ACVR1B	activin A receptor type 1B
228416_at	6.5e-05	5.14e-06	4.91112	3.69941	0.685884	ACVR2A	activin A receptor type 2A
205327_s_at	0.000162	1.56e-05	4.6194	2.63745	0.731326	ACVR2A	activin A receptor type 2A
220028_at	0.013	0.00318	-3.04796	-2.35594	-0.554264	ACVR2B	activin A receptor type 2B
236126_at	0.0221	0.00614	-2.81974	-2.95511	-0.590419	ACVR2B	activin A receptor type 2B
1559548_at	0.0368	0.0116	-2.58692	-3.52732	-0.459948	ACVR2B	activin A receptor type 2B
210838_s_at	0.0102	0.00235	3.14922	-2.07846	0.57384	ACVRL1	activin A receptor like type 1
205260_s_at	0.0798	0.0309	-2.1997	-4.38636	-0.425154	ACYP1	acylphosphatase 1
216705_s_at	0.00611	0.00126	-3.35165	-1.5033	-0.559138	ADA	adenosine deaminase
236463_at	0.0687	0.0255	2.27862	-4.22101	0.262859	ADAD2	adenosine deaminase domain containing 2
238424_at	0.00336	0.000605	-3.58065	-0.821166	-0.687206	ADAL	adenosine deaminase like
236018_at	0.0864	0.0342	-2.15704	-4.47361	-0.352892	ADAL	adenosine deaminase like
202604_x_at	4.66e-11	1.35e-13	-9.01723	20.6212	-2.15368	ADAM10	ADAM metallopeptidase domain 10
214895_s_at	8.94e-05	7.53e-06	-4.8119	3.33437	-1.48782	ADAM10	ADAM metallopeptidase domain 10
202603_at	0.00486	0.000954	-3.43961	-1.24515	-0.461783	ADAM10	ADAM metallopeptidase domain 10
202952_s_at	1.79e-06	6.52e-08	-5.99703	7.90795	-1.77065	ADAM12	ADAM metallopeptidase domain 12
226777_at	4.54e-06	2.02e-07	-5.72284	6.8132	-1.95439	ADAM12	ADAM metallopeptidase domain 12
213790_at	0.000296	3.2e-05	-4.42587	1.95272	-1.66366	ADAM12	ADAM metallopeptidase domain 12
204943_at	0.101	0.0418	-2.07106	-4.64488	-0.256993	ADAM12	ADAM metallopeptidase domain 12
1555896_a_at	0.0326	0.00996	2.64416	-3.3904	0.555262	ADAM15	ADAM metallopeptidase domain 15
217007_s_at	0.114	0.0489	2.00178	-4.77834	0.310536	ADAM15	ADAM metallopeptidase domain 15
205746_s_at	0.0253	0.00727	-2.75928	-3.10758	-0.642305	ADAM17	ADAM metallopeptidase domain 17
205745_x_at	0.107	0.0451	-2.03793	-4.7092	-0.364881	ADAM17	ADAM metallopeptidase domain 17
209765_at	0.014	0.00348	-3.01686	-2.43975	-0.855207	ADAM19	ADAM metallopeptidase domain 19
207423_s_at	0.0748	0.0285	2.2337	-4.31575	0.416012	ADAM20	ADAM metallopeptidase domain 20
206046_at	0.00343	0.000622	-3.57231	-0.846593	-1.39277	ADAM23	ADAM metallopeptidase domain 23
244463_at	0.0291	0.00863	-2.697	-3.26182	-1.14458	ADAM23	ADAM metallopeptidase domain 23
213808_at	0.0873	0.0347	-2.15082	-4.48621	-0.960262	ADAM23	ADAM metallopeptidase domain 23
233868_x_at	2e-08	2.97e-10	7.26109	13.139	1.66673	ADAM33	ADAM metallopeptidase domain 33
232570_s_at	2.23e-06	8.49e-08	5.93336	7.65209	1.98882	ADAM33	ADAM metallopeptidase domain 33
217237_at	0.00139	0.000207	3.90112	0.185712	0.469986	ADAM3B	ADAM metallopeptidase domain 3B (pseudogene)
202381_at	0.000584	7.2e-05	-4.20222	1.18281	-0.854935	ADAM9	ADAM metallopeptidase domain 9
1555326_a_at	0.00273	0.000471	-3.65704	-0.586545	-1.08462	ADAM9	ADAM metallopeptidase domain 9
206134_at	0.0048	0.00094	-3.44428	-1.2313	-1.98007	ADAMDEC1	ADAM like decysin 1
222486_s_at	0.00862	0.00191	-3.21646	-1.89039	-0.919559	ADAMTS1	ADAM metallopeptidase with thrombospondin type 1 motif 1
222162_s_at	0.0161	0.00414	-2.95764	-2.59746	-0.827289	ADAMTS1	ADAM metallopeptidase with thrombospondin type 1 motif 1
230341_x_at	0.00487	0.000955	3.43931	-1.24604	0.419319	ADAMTS10	ADAM metallopeptidase with thrombospondin type 1 motif 10
226997_at	0.0686	0.0255	-2.2794	-4.21934	-0.716305	ADAMTS12	ADAM metallopeptidase with thrombospondin type 1 motif 12
229004_at	1.6e-06	5.73e-08	6.02805	8.03291	2.29141	ADAMTS15	ADAM metallopeptidase with thrombospondin type 1 motif 15
230040_at	0.000282	3.02e-05	4.44182	2.0085	0.940562	ADAMTS18	ADAM metallopeptidase with thrombospondin type 1 motif 18
226311_at	0.0468	0.0157	-2.47196	-3.79472	-0.887835	ADAMTS2	ADAM metallopeptidase with thrombospondin type 1 motif 2
229357_at	0.0122	0.00293	3.07513	-2.28216	1.09317	ADAMTS5	ADAM metallopeptidase with thrombospondin type 1 motif 5
235368_at	0.0641	0.0234	2.31373	-4.14581	0.893934	ADAMTS5	ADAM metallopeptidase with thrombospondin type 1 motif 5
228911_at	0.026	0.00753	-2.74646	-3.13956	-0.53508	ADAMTS7	ADAM metallopeptidase with thrombospondin type 1 motif 7
220705_s_at	0.0604	0.0217	2.34465	-4.07876	0.218605	ADAMTS7	ADAM metallopeptidase with thrombospondin type 1 motif 7
220677_s_at	3.93e-06	1.7e-07	5.76487	6.97976	0.919533	ADAMTS8	ADAM metallopeptidase with thrombospondin type 1 motif 8
235649_at	1.43e-05	8.16e-07	5.37899	5.46866	1.47487	ADAMTS8	ADAM metallopeptidase with thrombospondin type 1 motif 8
220676_at	0.000206	2.07e-05	4.54365	2.36745	0.318477	ADAMTS8	ADAM metallopeptidase with thrombospondin type 1 motif 8
234078_at	7.78e-06	3.91e-07	5.56151	6.17812	0.974028	ADAMTS9-AS2	ADAMTS9 antisense RNA 2
1556364_at	4.6e-05	3.39e-06	5.01856	4.09888	1.51857	ADAMTS9-AS2	ADAMTS9 antisense RNA 2
224371_at	0.0266	0.00773	2.73722	-3.16252	0.320057	ADAMTSL1	ADAMTS like 1
226071_at	0.00361	0.00066	3.55376	-0.902931	1.08868	ADAMTSL4	ADAMTS like 4
201786_s_at	0.000146	1.36e-05	-4.65532	2.76633	-0.307694	ADAR	adenosine deaminase, RNA specific
207999_s_at	0.0476	0.0161	-2.4634	-3.81423	-0.304234	ADARB1	adenosine deaminase, RNA specific B1
237437_s_at	0.0645	0.0236	2.31024	-4.15333	0.234251	ADARB2	adenosine deaminase, RNA specific B2 (inactive)
219384_s_at	0.00586	0.0012	-3.368	-1.45568	-0.971773	ADAT1	adenosine deaminase, tRNA specific 1
227482_at	0.00849	0.00188	3.22273	-1.87271	0.848497	ADCK1	aarF domain containing kinase 1
228524_at	0.0485	0.0164	2.45474	-3.83389	0.427415	ADCK5	aarF domain containing kinase 5
213245_at	0.00511	0.00101	-3.4203	-1.30222	-1.80012	ADCY1	adenylate cyclase 1
235049_at	0.0147	0.00371	-2.99554	-2.49681	-1.35604	ADCY1	adenylate cyclase 1
215340_at	0.0664	0.0245	-2.2954	-4.18518	-0.62685	ADCY1	adenylate cyclase 1
217687_at	0.0663	0.0245	2.29592	-4.18409	0.268933	ADCY2	adenylate cyclase 2
230800_at	0.000233	2.41e-05	4.50261	2.22222	1.31599	ADCY4	adenylate cyclase 4
228182_at	3.42e-09	3.43e-11	7.75574	15.2369	1.45695	ADCY5	adenylate cyclase 5
206811_at	5.59e-08	1.02e-09	6.97624	11.9404	1.51066	ADCY8	adenylate cyclase 8
204497_at	0.0444	0.0146	-2.49872	-3.73338	-0.447431	ADCY9	adenylate cyclase 9
226690_at	0.00123	0.000178	3.94544	0.329474	1.50234	ADCYAP1R1	ADCYAP receptor type I
201034_at	0.0805	0.0313	2.19482	-4.39641	0.364818	ADD3	adducin 3
222072_at	0.00751	0.00162	3.27146	-1.73435	0.857096	ADD3-AS1	ADD3 antisense RNA 1
217380_s_at	0.0286	0.00847	2.70409	-3.2444	0.589801	ADD3-AS1	ADD3 antisense RNA 1
210473_s_at	0.0198	0.00538	-2.86653	-2.83529	-0.541194	ADGRA3	adhesion G protein-coupled receptor A3
206083_at	0.00424	0.000804	3.49293	-1.08628	0.405205	ADGRB1	adhesion G protein-coupled receptor B1
232267_at	6.82e-05	5.43e-06	4.89686	3.64669	1.49887	ADGRD1	adhesion G protein-coupled receptor D1
216289_at	0.0303	0.0091	2.67752	-3.30947	0.272928	ADGRD2	adhesion G protein-coupled receptor D2
207111_at	0.0365	0.0115	-2.59122	-3.51712	-0.773488	ADGRE1	adhesion G protein-coupled receptor E1
207610_s_at	1.45e-06	5.09e-08	-6.05641	8.14736	-1.5988	ADGRE2	adhesion G protein-coupled receptor E2
202910_s_at	0.000186	1.83e-05	-4.57644	2.48403	-0.965352	ADGRE5	adhesion G protein-coupled receptor E5
1553036_at	0.0095	0.00216	3.1767	-2.00197	0.45973	ADGRF2	adhesion G protein-coupled receptor F2
1553031_at	7.48e-10	4.92e-12	8.19892	17.1269	1.41751	ADGRF4	adhesion G protein-coupled receptor F4
237690_at	7.04e-06	3.45e-07	5.592	6.29758	3.08382	ADGRF4	adhesion G protein-coupled receptor F4
206582_s_at	0.0606	0.0218	-2.34244	-4.08359	-0.762378	ADGRG1	adhesion G protein-coupled receptor G1
212070_at	0.089	0.0356	-2.14004	-4.50795	-0.478968	ADGRG1	adhesion G protein-coupled receptor G1
206002_at	0.0554	0.0195	2.38768	-3.98421	1.29856	ADGRG2	adhesion G protein-coupled receptor G2
206953_s_at	0.00827	0.00182	3.23293	-1.84387	1.21801	ADGRL2	adhesion G protein-coupled receptor L2
209866_s_at	1.78e-09	1.49e-11	7.94644	16.0493	3.46325	ADGRL3	adhesion G protein-coupled receptor L3
209867_s_at	2.92e-09	2.79e-11	7.80309	15.4385	3.31037	ADGRL3	adhesion G protein-coupled receptor L3
236264_at	4.34e-09	4.59e-11	7.6892	14.9537	3.18559	ADGRL3	adhesion G protein-coupled receptor L3
219134_at	0.00995	0.00229	3.15774	-2.05481	0.667185	ADGRL4	adhesion G protein-coupled receptor L4
223582_at	0.00648	0.00135	3.32922	-1.56833	1.25055	ADGRV1	adhesion G protein-coupled receptor V1
209612_s_at	3.51e-10	1.88e-12	8.41815	18.0634	4.38341	ADH1B	alcohol dehydrogenase 1B (class I), beta polypeptide
209614_at	6.38e-10	3.93e-12	8.2499	17.3447	1.41251	ADH1B	alcohol dehydrogenase 1B (class I), beta polypeptide
209613_s_at	9.6e-09	1.21e-10	7.46748	14.0122	4.66639	ADH1B	alcohol dehydrogenase 1B (class I), beta polypeptide
223781_x_at	0.00927	0.0021	3.18671	-1.97399	0.253741	ADH4	alcohol dehydrogenase 4 (class II), pi polypeptide
208847_s_at	0.000112	9.88e-06	-4.74053	3.07422	-0.422939	ADH5	alcohol dehydrogenase 5 (class III), chi polypeptide
208848_at	0.0205	0.00561	-2.852	-2.87266	-0.436813	ADH5	alcohol dehydrogenase 5 (class III), chi polypeptide
1554129_a_at	0.0624	0.0226	2.32733	-4.11643	0.238244	ADIG	adipogenin
207175_at	3.65e-09	3.74e-11	7.73598	15.1527	4.55185	ADIPOQ	adiponectin, C1Q and collagen domain containing
217748_at	0.0933	0.0378	-2.11392	-4.56027	-0.316905	ADIPOR1	adiponectin receptor 1
201346_at	0.0439	0.0145	-2.50373	-3.72185	-0.282658	ADIPOR2	adiponectin receptor 2
203571_s_at	6.01e-06	2.84e-07	5.64036	6.48763	2.39103	ADIRF	adipogenesis regulatory factor
232300_at	0.00046	5.4e-05	4.28251	1.45646	1.52097	ADIRF-AS1	ADIRF antisense RNA 1
204119_s_at	0.0219	0.00608	2.82343	-2.9457	0.548924	ADK	adenosine kinase
232154_at	0.0345	0.0107	2.61806	-3.45315	0.540362	ADM5	adrenomedullin 5 (putative)
226426_at	0.0526	0.0182	-2.41456	-3.92438	-0.329757	ADNP	activity dependent neuroprotector homeobox
201773_at	0.0574	0.0204	-2.36934	-4.02468	-0.35875	ADNP	activity dependent neuroprotector homeobox
212502_at	0.000111	9.8e-06	-4.7428	3.08247	-0.645852	ADO	2-aminoethanethiol dioxygenase
212500_at	0.0387	0.0123	-2.56471	-3.57977	-0.378899	ADO	2-aminoethanethiol dioxygenase
205481_at	0.00557	0.00113	3.38695	-1.40028	0.807349	ADORA1	adenosine A1 receptor
216220_s_at	0.0815	0.0317	2.1884	-4.40961	0.196216	ADORA1	adenosine A1 receptor
239513_at	4.62e-07	1.31e-08	6.37901	9.4611	0.807697	ADORA2A-AS1	ADORA2A antisense RNA 1
237447_at	3.29e-05	2.25e-06	5.12321	4.49202	0.574005	ADORA2A-AS1	ADORA2A antisense RNA 1
223660_at	0.000207	2.09e-05	-4.54135	2.35932	-1.53323	ADORA3	adenosine A3 receptor
206171_at	0.00265	0.000452	-3.66948	-0.548027	-1.06136	ADORA3	adenosine A3 receptor
224455_s_at	0.0024	0.000403	-3.7038	-0.441222	-0.85681	ADPGK	ADP dependent glucokinase
220980_s_at	0.00247	0.000416	-3.69408	-0.47156	-0.400797	ADPGK	ADP dependent glucokinase
228042_at	3.4e-06	1.43e-07	-5.80669	7.146	-0.970842	ADPRH	ADP-ribosylarginine hydrolase
238505_at	0.00285	0.000496	-3.64126	-0.635287	-0.686608	ADPRH	ADP-ribosylarginine hydrolase
238054_at	0.00372	0.000685	3.5424	-0.937356	0.958579	ADPRHL1	ADP-ribosylhydrolase like 1
1553163_at	0.0316	0.00959	2.65828	-3.35624	0.326836	ADPRHL1	ADP-ribosylhydrolase like 1
223401_at	0.102	0.0422	-2.06665	-4.65348	-0.292906	ADPRM	ADP-ribose/CDP-alcohol diphosphatase, manganese dependent
237390_at	5.82e-11	1.81e-13	8.95121	20.3397	2.63163	ADRA1A	adrenoceptor alpha 1A
211491_at	0.000196	1.96e-05	4.55853	2.4203	0.501915	ADRA1A	adrenoceptor alpha 1A
209869_at	0.000674	8.57e-05	4.15322	1.01737	1.72107	ADRA2A	adrenoceptor alpha 2A
229309_at	3.48e-05	2.4e-06	5.10648	4.42892	2.47601	ADRB1	adrenoceptor beta 1
206170_at	0.0181	0.00482	2.90515	-2.7352	1.09666	ADRB2	adrenoceptor beta 2
217303_s_at	0.0779	0.03	2.21272	-4.35942	0.180327	ADRB3	adrenoceptor beta 3
210250_x_at	7.19e-06	3.55e-07	-5.58534	6.27148	-0.861784	ADSL	adenylosuccinate lyase
202144_s_at	2.61e-05	1.7e-06	-5.19461	4.76244	-0.627372	ADSL	adenylosuccinate lyase
221761_at	0.000342	3.79e-05	-4.37963	1.7916	-0.485991	ADSS	adenylosuccinate synthase
227310_at	0.00177	0.000277	-3.81516	-0.0901	-1.10811	ADSS	adenylosuccinate synthase
215100_at	1.64e-08	2.32e-10	7.31807	13.3797	3.64534	ADTRP	androgen dependent TFPI regulating protein
229070_at	6.23e-07	1.88e-08	6.29408	9.11324	3.28085	ADTRP	androgen dependent TFPI regulating protein
201792_at	3.74e-05	2.62e-06	-5.08422	4.34509	-1.30393	AEBP1	AE binding protein 1
235184_at	0.0291	0.00863	-2.6969	-3.26205	-0.568329	AEBP2	AE binding protein 2
219361_s_at	4.01e-07	1.1e-08	-6.41965	9.62801	-1.11192	AEN	apoptosis enhancing nuclease
226955_at	0.0026	0.000442	-3.67583	-0.528301	-1.04018	AFAP1L1	actin filament associated protein 1 like 1
1555542_at	0.00371	0.000684	-3.54316	-0.93506	-0.415465	AFAP1L1	actin filament associated protein 1 like 1
224685_at	7.68e-05	6.25e-06	4.86046	3.51254	0.749953	AFDN	afadin, adherens junction formation factor
214939_x_at	8.59e-05	7.16e-06	4.82514	3.38287	0.498296	AFDN	afadin, adherens junction formation factor
208512_s_at	0.00506	0.001	3.42436	-1.29025	0.353941	AFDN	afadin, adherens junction formation factor
238871_at	0.00514	0.00102	3.41806	-1.30885	0.544614	AFDN	afadin, adherens junction formation factor
229775_s_at	0.0623	0.0226	2.3279	-4.1152	0.678609	AFDN	afadin, adherens junction formation factor
210409_at	0.000966	0.000132	4.02971	0.605761	0.924623	AFDN-AS1	AFDN antisense RNA 1 (head to head)
201924_at	0.00337	0.000608	3.57925	-0.825451	0.353101	AFF1	AF4/FMR2 family member 1
206105_at	0.103	0.0432	-2.05631	-4.67362	-0.468241	AFF2	AF4/FMR2 family member 2
227198_at	0.00196	0.000313	-3.77953	-0.203212	-1.60585	AFF3	AF4/FMR2 family member 3
205735_s_at	0.0401	0.0129	-2.54745	-3.62028	-0.468279	AFF3	AF4/FMR2 family member 3
1565034_s_at	0.0473	0.0159	-2.46752	-3.80485	-0.608063	AFF3	AF4/FMR2 family member 3
239439_at	0.027	0.00787	-2.73079	-3.17848	-0.391908	AFF4	AF4/FMR2 family member 4
243487_at	0.065	0.0239	-2.3061	-4.16223	-0.438317	AFF4	AF4/FMR2 family member 4
219199_at	0.0892	0.0357	-2.13882	-4.51042	-0.353153	AFF4	AF4/FMR2 family member 4
236250_at	0.00014	1.29e-05	-4.66935	2.81683	-0.630569	AFG3L1P	AFG3 like matrix AAA peptidase subunit 1, pseudogene
222472_at	0.0034	0.000616	3.57531	-0.837455	0.315583	AFTPH	aftiphilin
217939_s_at	0.0184	0.00493	2.89744	-2.75526	0.425761	AFTPH	aftiphilin
204066_s_at	3.55e-05	2.46e-06	-5.10096	4.4081	-0.920637	AGAP1	ArfGAP with GTPase domain, ankyrin repeat and PH domain 1
235968_at	0.0227	0.00635	-2.80761	-2.9859	-0.315981	AGAP1	ArfGAP with GTPase domain, ankyrin repeat and PH domain 1
1557380_at	9.46e-06	4.96e-07	5.50279	5.9488	1.30669	AGAP11	ArfGAP with GTPase domain, ankyrin repeat and PH domain 11
1557382_x_at	0.000124	1.12e-05	4.70766	2.95511	1.11994	AGAP11	ArfGAP with GTPase domain, ankyrin repeat and PH domain 11
1555907_at	0.00733	0.00157	-3.28066	-1.70806	-0.798253	AGAP2-AS1	AGAP2 antisense RNA 1
231299_at	0.0218	0.00605	-2.8251	-2.94146	-0.427897	AGAP3	ArfGAP with GTPase domain, ankyrin repeat and PH domain 3
239026_x_at	0.0478	0.0161	-2.46195	-3.81752	-0.448487	AGAP3	ArfGAP with GTPase domain, ankyrin repeat and PH domain 3
240230_s_at	0.0222	0.0062	2.81664	-2.96297	0.686289	AGAP9	ArfGAP with GTPase domain, ankyrin repeat and PH domain 9
232395_x_at	0.0339	0.0104	-2.62682	-3.43213	-0.952806	AGBL3	ATP/GTP binding protein like 3
1553412_at	0.018	0.00476	2.9092	-2.72464	0.382606	AGBL4	ATP/GTP binding protein like 4
238889_at	0.0428	0.014	-2.5158	-3.69396	-0.449173	AGBL5	ATP/GTP binding protein like 5
217046_s_at	0.00421	0.000797	3.49558	-1.07837	0.487781	AGER	advanced glycosylation end-product specific receptor
210081_at	0.00463	0.000898	3.45842	-1.1893	0.683661	AGER	advanced glycosylation end-product specific receptor
218092_s_at	0.00101	0.000139	-4.0154	0.558588	-0.615787	AGFG1	ArfGAP with FG repeats 1
213926_s_at	0.0548	0.0192	-2.3935	-3.9713	-0.404056	AGFG1	ArfGAP with FG repeats 1
226561_at	0.062	0.0224	-2.3308	-4.1089	-0.371048	AGFG1	ArfGAP with FG repeats 1
222362_at	4.45e-12	6.45e-15	9.71416	23.5815	2.19865	AGFG2	ArfGAP with FG repeats 2
208042_at	0.0474	0.0159	-2.4661	-3.80808	-0.521069	AGGF1	angiogenic factor with G-patch and FHA domains 1
210710_at	0.103	0.043	-2.05896	-4.66847	-0.372548	AGGF1	angiogenic factor with G-patch and FHA domains 1
218568_at	2.05e-07	4.84e-09	-6.61354	10.4282	-1.02284	AGK	acylglycerol kinase
222132_s_at	0.00026	2.75e-05	-4.46707	2.09708	-0.679504	AGK	acylglycerol kinase
203566_s_at	0.103	0.0431	2.05765	-4.67103	0.388531	AGL	amylo-alpha-1, 6-glucosidase, 4-alpha-glucanotransferase
222930_s_at	0.0409	0.0132	-2.53746	-3.64362	-0.421722	AGMAT	agmatinase
221648_s_at	0.0792	0.0306	-2.2037	-4.3781	-0.639512	AGMAT	agmatinase
222576_s_at	0.0126	0.00307	-3.0602	-2.32277	-0.390857	AGO1	argonaute 1, RISC catalytic component
225827_at	0.0294	0.00874	-2.69231	-3.2733	-0.544381	AGO2	argonaute 2, RISC catalytic component
219426_at	0.000377	4.27e-05	-4.34703	1.6786	-0.920356	AGO3	argonaute 3, RISC catalytic component
227930_at	0.0605	0.0217	2.34394	-4.08031	0.369304	AGO4	argonaute 4, RISC catalytic component
219190_s_at	0.0991	0.0409	2.08053	-4.62631	0.337331	AGO4	argonaute 4, RISC catalytic component
223184_s_at	7.34e-07	2.28e-08	6.24774	8.92403	1.54218	AGPAT3	1-acylglycerol-3-phosphate O-acyltransferase 3
223182_s_at	9.08e-05	7.69e-06	4.80625	3.31372	1.32819	AGPAT3	1-acylglycerol-3-phosphate O-acyltransferase 3
225440_at	0.000177	1.73e-05	4.59161	2.5381	1.07144	AGPAT3	1-acylglycerol-3-phosphate O-acyltransferase 3
223183_at	0.000745	9.68e-05	4.11906	0.902752	1.09469	AGPAT3	1-acylglycerol-3-phosphate O-acyltransferase 3
224282_s_at	0.00222	0.000366	3.73285	-0.350301	1.03586	AGPAT3	1-acylglycerol-3-phosphate O-acyltransferase 3
219723_x_at	0.00515	0.00102	3.41719	-1.3114	0.915586	AGPAT3	1-acylglycerol-3-phosphate O-acyltransferase 3
228667_at	0.0264	0.00766	2.74038	-3.15467	1.00617	AGPAT4	1-acylglycerol-3-phosphate O-acyltransferase 4
219693_at	0.0862	0.0341	2.15832	-4.47102	0.576759	AGPAT4	1-acylglycerol-3-phosphate O-acyltransferase 4
223740_at	0.00975	0.00223	3.16605	-2.03168	0.656646	AGPAT4-IT1	AGPAT4 intronic transcript 1
218096_at	0.000112	9.87e-06	-4.74073	3.07493	-0.823777	AGPAT5	1-acylglycerol-3-phosphate O-acyltransferase 5
232007_at	0.0352	0.011	-2.60849	-3.47601	-0.65055	AGPAT5	1-acylglycerol-3-phosphate O-acyltransferase 5
205401_at	2.27e-07	5.47e-09	-6.58462	10.3085	-1.72513	AGPS	alkylglycerone phosphate synthase
225113_at	2.27e-07	5.48e-09	-6.58451	10.308	-1.41889	AGPS	alkylglycerone phosphate synthase
225114_at	6.41e-06	3.09e-07	-5.61952	6.40566	-1.24593	AGPS	alkylglycerone phosphate synthase
225108_at	4.94e-05	3.68e-06	-4.99758	4.02054	-0.855611	AGPS	alkylglycerone phosphate synthase
209173_at	4.69e-09	5.1e-11	7.66532	14.8522	2.72181	AGR2	anterior gradient 2, protein disulphide isomerase family member
217419_x_at	0.115	0.0499	-1.99301	-4.79494	-0.406574	AGRN	agrin
204500_s_at	0.0613	0.0222	-2.33614	-4.09729	-0.461653	AGTPBP1	ATP/GTP binding protein 1
205357_s_at	1.17e-06	3.97e-08	6.11619	8.38918	2.61257	AGTR1	angiotensin II receptor type 1
208016_s_at	7.18e-05	5.78e-06	4.88102	3.58827	1.51633	AGTR1	angiotensin II receptor type 1
210327_s_at	0.0868	0.0345	2.15387	-4.48003	0.204932	AGXT	alanine-glyoxylate aminotransferase
214766_s_at	0.0377	0.0119	-2.57624	-3.55259	-0.702643	AHCTF1	AT-hook containing transcription factor 1
200903_s_at	0.00305	0.000536	-3.6176	-0.708119	-0.613747	AHCY	adenosylhomocysteinase
200849_s_at	0.00899	0.00202	3.19937	-1.93849	0.335457	AHCYL1	adenosylhomocysteinase like 1
215672_s_at	0.000358	4.01e-05	-4.36427	1.73828	-1.32971	AHCYL2	adenosylhomocysteinase like 2
205002_at	0.00231	0.000383	3.7191	-0.393412	0.486274	AHDC1	AT-hook DNA binding motif containing 1
211986_at	5.47e-05	4.17e-06	4.96514	3.8997	0.793692	AHNAK	AHNAK nucleoprotein
220016_at	9.54e-05	8.17e-06	4.79037	3.25567	1.76771	AHNAK	AHNAK nucleoprotein
212992_at	0.00181	0.000285	3.80745	-0.114638	1.85867	AHNAK2	AHNAK nucleoprotein 2
1558378_a_at	0.011	0.00258	3.11864	-2.163	1.33069	AHNAK2	AHNAK nucleoprotein 2
201491_at	0.0399	0.0128	-2.54959	-3.61527	-0.391889	AHSA1	activator of Hsp90 ATPase activity 1
219672_at	4.7e-05	3.47e-06	5.01237	4.07576	1.18515	AHSP	alpha hemoglobin stabilizing protein
220199_s_at	0.0019	0.000302	-3.78938	-0.172029	-0.921873	AIDA	axin interactor, dorsalization associated
226801_s_at	0.00444	0.000851	-3.47508	-1.13967	-0.300396	AIDA	axin interactor, dorsalization associated
223074_s_at	0.0105	0.00245	-3.13488	-2.11819	-0.939758	AIF1L	allograft inflammatory factor 1 like
224461_s_at	0.00367	0.000674	-3.54744	-0.922092	-0.715571	AIFM2	apoptosis inducing factor, mitochondria associated 2
228445_at	0.0663	0.0244	-2.29637	-4.18312	-0.434298	AIFM2	apoptosis inducing factor, mitochondria associated 2
223136_at	0.107	0.0449	2.03925	-4.70666	0.381753	AIG1	androgen induced 1
212543_at	6.69e-05	5.31e-06	4.90271	3.66832	2.11173	AIM1	absent in melanoma 1
220289_s_at	5.66e-06	2.63e-07	5.65846	6.55891	2.35227	AIM1L	absent in melanoma 1-like
220290_at	0.115	0.0496	1.99575	-4.78977	0.205448	AIM1L	absent in melanoma 1-like
206513_at	0.000676	8.6e-05	-4.15232	1.01435	-2.30914	AIM2	absent in melanoma 2
202541_at	0.0571	0.0203	-2.37198	-4.01888	-0.293722	AIMP1	aminoacyl tRNA synthetase complex interacting multifunctional protein 1
202542_s_at	0.0835	0.0328	-2.17529	-4.43647	-0.458423	AIMP1	aminoacyl tRNA synthetase complex interacting multifunctional protein 1
209971_x_at	0.0479	0.0161	-2.46124	-3.81912	-0.379514	AIMP2	aminoacyl tRNA synthetase complex interacting multifunctional protein 2
209972_s_at	0.0673	0.0249	-2.28911	-4.19865	-0.266545	AIMP2	aminoacyl tRNA synthetase complex interacting multifunctional protein 2
202138_x_at	0.0832	0.0326	-2.17686	-4.43326	-0.357878	AIMP2	aminoacyl tRNA synthetase complex interacting multifunctional protein 2
201782_s_at	0.000391	4.45e-05	-4.33575	1.63962	-0.761916	AIP	aryl hydrocarbon receptor interacting protein
201781_s_at	0.00475	0.000924	-3.44937	-1.21619	-0.926421	AIP	aryl hydrocarbon receptor interacting protein
225807_at	1.85e-06	6.79e-08	5.98722	7.86846	1.58652	AJUBA	ajuba LIM protein
1553764_a_at	4.59e-06	2.05e-07	5.71994	6.80172	1.47028	AJUBA	ajuba LIM protein
225806_at	1.46e-05	8.32e-07	5.37397	5.44929	1.61366	AJUBA	ajuba LIM protein
212174_at	0.00128	0.000188	-3.92933	0.277091	-0.684551	AK2	adenylate kinase 2
212173_at	0.00155	0.000235	-3.86351	0.064523	-0.784993	AK2	adenylate kinase 2
205996_s_at	0.0491	0.0167	-2.44858	-3.84783	-0.610048	AK2	adenylate kinase 2
224655_at	0.000544	6.62e-05	4.22549	1.26178	0.629349	AK3	adenylate kinase 3
222862_s_at	0.0879	0.035	-2.14717	-4.49357	-0.713539	AK5	adenylate kinase 5
1553734_at	1.65e-05	9.71e-07	5.33559	5.30143	0.944005	AK7	adenylate kinase 7
230976_at	0.00963	0.0022	3.17062	-2.01893	0.813049	AK8	adenylate kinase 8
239828_at	0.00298	0.000523	3.62507	-0.685154	1.01192	AK9	adenylate kinase 9
201675_at	1.94e-05	1.18e-06	5.28693	5.11469	0.760184	AKAP1	A-kinase anchoring protein 1
210626_at	0.024	0.00681	2.78288	-3.04838	0.231186	AKAP1	A-kinase anchoring protein 1
213396_s_at	0.087	0.0346	-2.1527	-4.4824	-0.313224	AKAP10	A-kinase anchoring protein 10
205045_at	0.104	0.0436	-2.05293	-4.68019	-0.457877	AKAP10	A-kinase anchoring protein 10
203156_at	0.0663	0.0245	-2.29619	-4.18351	-0.286718	AKAP11	A-kinase anchoring protein 11
227529_s_at	0.0364	0.0114	-2.59309	-3.51268	-1.13307	AKAP12	A-kinase anchoring protein 12
231067_s_at	0.0575	0.0204	-2.36851	-4.02652	-0.984732	AKAP12	A-kinase anchoring protein 12
227530_at	0.0621	0.0225	-2.3303	-4.10999	-0.835466	AKAP12	A-kinase anchoring protein 12
213516_at	4.7e-05	3.48e-06	5.0121	4.07474	0.881653	AKAP13	A-kinase anchoring protein 13
222024_s_at	0.00718	0.00153	3.28885	-1.68461	0.69603	AKAP13	A-kinase anchoring protein 13
222023_at	0.00976	0.00223	3.16581	-2.03234	0.750128	AKAP13	A-kinase anchoring protein 13
209534_x_at	0.0561	0.0198	2.3813	-3.99831	0.44991	AKAP13	A-kinase anchoring protein 13
203624_at	0.0508	0.0174	2.43176	-3.88579	0.364103	AKAP17A	A-kinase anchoring protein 17A
230846_at	0.00604	0.00124	3.35614	-1.49023	1.03761	AKAP5	A-kinase anchoring protein 5
205359_at	0.0364	0.0114	-2.59306	-3.51276	-1.10542	AKAP6	A-kinase anchoring protein 6
217669_s_at	0.114	0.049	-2.00099	-4.77985	-0.827854	AKAP6	A-kinase anchoring protein 6
205771_s_at	0.00266	0.000455	-3.66715	-0.555244	-0.75978	AKAP7	A-kinase anchoring protein 7
219953_s_at	2.46e-07	6.06e-09	-6.56072	10.2096	-0.833987	AKIP1	A-kinase interacting protein 1
242515_x_at	9.15e-06	4.76e-07	-5.51289	5.98815	-0.634526	AKIP1	A-kinase interacting protein 1
222458_s_at	0.0338	0.0104	-2.62741	-3.43073	-0.735728	AKIRIN1	akirin 1
222459_at	0.0592	0.0212	-2.35409	-4.05815	-0.352369	AKIRIN1	akirin 1
213810_s_at	0.00033	3.63e-05	-4.39121	1.83184	-0.52893	AKIRIN2	akirin 2
223145_s_at	0.00824	0.00181	-3.23467	-1.83896	-0.436502	AKIRIN2	akirin 2
223144_s_at	0.0343	0.0106	-2.62065	-3.44695	-0.328097	AKIRIN2	akirin 2
201900_s_at	0.00166	0.000257	3.83784	-0.017733	0.549165	AKR1A1	aldo-keto reductase family 1 member A1
201272_at	7.69e-07	2.42e-08	-6.23431	8.86925	-1.33153	AKR1B1	aldo-keto reductase family 1 member B
216594_x_at	2.96e-06	1.22e-07	5.84677	7.3057	2.21377	AKR1C1	aldo-keto reductase family 1 member C1
1555855_at	5.8e-06	2.72e-07	5.65091	6.52914	0.586454	AKR1C1	aldo-keto reductase family 1 member C1
204151_x_at	1.07e-05	5.76e-07	5.46574	5.80463	2.19591	AKR1C1	aldo-keto reductase family 1 member C1
1555856_s_at	0.00034	3.77e-05	4.38115	1.79689	0.487311	AKR1C1	aldo-keto reductase family 1 member C1
217626_at	0.00785	0.00171	3.25357	-1.78533	0.647715	AKR1C1	aldo-keto reductase family 1 member C1
209160_at	2.84e-06	1.15e-07	5.85944	7.35629	2.51922	AKR1C3	aldo-keto reductase family 1, member C3
1555220_a_at	0.0222	0.00618	-2.81742	-2.96101	-0.532593	AKR1E2	aldo-keto reductase family 1 member E2
202139_at	0.0534	0.0186	-2.40588	-3.94376	-0.678471	AKR7A2	aldo-keto reductase family 7 member A2
207163_s_at	0.00177	0.000277	-3.81582	-0.087992	-0.733583	AKT1	AKT serine/threonine kinase 1
212607_at	6.77e-10	4.27e-12	-8.23127	17.265	-1.97956	AKT3	AKT serine/threonine kinase 3
242879_x_at	5.21e-08	9.39e-10	-6.99511	12.0195	-1.81794	AKT3	AKT serine/threonine kinase 3
224229_s_at	4.13e-07	1.15e-08	-6.41101	9.59251	-1.48443	AKT3	AKT serine/threonine kinase 3
242876_at	4.47e-06	1.99e-07	-5.72709	6.83001	-1.44608	AKT3	AKT serine/threonine kinase 3
222880_at	1.09e-05	5.86e-07	-5.46151	5.78819	-2.11412	AKT3	AKT serine/threonine kinase 3
219393_s_at	2.82e-05	1.87e-06	-5.16981	4.66833	-1.03901	AKT3	AKT serine/threonine kinase 3
212609_s_at	0.000233	2.41e-05	-4.50258	2.22214	-0.711871	AKT3	AKT serine/threonine kinase 3
218373_at	0.00279	0.000483	3.64915	-0.610958	0.529368	AKTIP	AKT interacting protein
223894_s_at	0.0209	0.00576	2.8422	-2.89779	0.513989	AKTIP	AKT interacting protein
205633_s_at	0.0697	0.026	2.2709	-4.23739	0.470027	ALAS1	5'-aminolevulinate synthase 1
211560_s_at	1.62e-05	9.51e-07	5.34072	5.32115	0.518156	ALAS2	5'-aminolevulinate synthase 2
201952_at	0.00305	0.000537	3.61681	-0.710548	1.04043	ALCAM	activated leukocyte cell adhesion molecule
201951_at	0.0202	0.0055	2.85893	-2.85486	0.918397	ALCAM	activated leukocyte cell adhesion molecule
217791_s_at	0.0845	0.0333	-2.16842	-4.45048	-0.490657	ALDH18A1	aldehyde dehydrogenase 18 family member A1
1558649_at	0.00065	8.2e-05	-4.16582	1.05978	-0.84191	ALDH1A3	aldehyde dehydrogenase 1 family member A3
203180_at	0.00278	0.00048	-3.65098	-0.6053	-1.35789	ALDH1A3	aldehyde dehydrogenase 1 family member A3
209645_s_at	0.108	0.0457	-2.03147	-4.72164	-0.541326	ALDH1B1	aldehyde dehydrogenase 1 family member B1
205208_at	1.08e-12	1.12e-15	10.1168	25.2785	2.30387	ALDH1L1	aldehyde dehydrogenase 1 family member L1
215798_at	0.00483	0.000946	3.44203	-1.23796	0.366062	ALDH1L1	aldehyde dehydrogenase 1 family member L1
1559766_at	0.0143	0.00359	3.00686	-2.46653	0.281451	ALDH1L1-AS2	ALDH1L1 antisense RNA 2
1559393_at	0.0119	0.00286	-3.08399	-2.258	-0.625226	ALDH1L2	aldehyde dehydrogenase 1 family member L2
231202_at	0.0123	0.00298	-3.06929	-2.29806	-1.048	ALDH1L2	aldehyde dehydrogenase 1 family member L2
1556841_a_at	0.0886	0.0354	-2.14254	-4.50292	-0.275932	ALDH1L2	aldehyde dehydrogenase 1 family member L2
201425_at	3.86e-06	1.66e-07	5.77038	7.00167	2.24007	ALDH2	aldehyde dehydrogenase 2 family (mitochondrial)
205623_at	5.43e-05	4.14e-06	4.96735	3.90793	1.92736	ALDH3A1	aldehyde dehydrogenase 3 family member A1
202054_s_at	2.76e-09	2.56e-11	7.82294	15.523	1.65669	ALDH3A2	aldehyde dehydrogenase 3 family member A2
202053_s_at	1.28e-06	4.4e-08	6.09114	8.28776	1.12244	ALDH3A2	aldehyde dehydrogenase 3 family member A2
210544_s_at	0.00128	0.000187	3.93032	0.280307	1.14005	ALDH3A2	aldehyde dehydrogenase 3 family member A2
205640_at	5.4e-07	1.58e-08	-6.3348	9.27985	-1.61104	ALDH3B1	aldehyde dehydrogenase 3 family member B1
211004_s_at	0.00294	0.000514	-3.63062	-0.668077	-0.610653	ALDH3B1	aldehyde dehydrogenase 3 family member B1
204941_s_at	1.53e-05	8.88e-07	5.3577	5.38656	1.3698	ALDH3B2	aldehyde dehydrogenase 3 family member B2
204942_s_at	9.51e-05	8.13e-06	4.79179	3.26088	3.46163	ALDH3B2	aldehyde dehydrogenase 3 family member B2
211552_s_at	0.0344	0.0106	2.61955	-3.44957	0.418739	ALDH4A1	aldehyde dehydrogenase 4 family member A1
203608_at	0.0119	0.00287	3.08297	-2.26078	0.981087	ALDH5A1	aldehyde dehydrogenase 5 family member A1
204290_s_at	0.00603	0.00124	3.35695	-1.48789	0.698999	ALDH6A1	aldehyde dehydrogenase 6 family member A1
221589_s_at	0.00607	0.00125	3.35434	-1.49548	0.580398	ALDH6A1	aldehyde dehydrogenase 6 family member A1
221588_x_at	0.0331	0.0101	2.63747	-3.40654	0.699363	ALDH6A1	aldehyde dehydrogenase 6 family member A1
221590_s_at	0.0653	0.024	2.30405	-4.16665	0.573158	ALDH6A1	aldehyde dehydrogenase 6 family member A1
201612_at	0.000209	2.12e-05	4.53766	2.34624	0.517966	ALDH9A1	aldehyde dehydrogenase 9 family member A1
211617_at	0.0854	0.0337	2.16301	-4.46149	0.378946	ALDOAP2	aldolase, fructose-bisphosphate A pseudogene 2
202022_at	0.00858	0.0019	3.21871	-1.88406	0.993674	ALDOC	aldolase, fructose-bisphosphate C
223355_at	0.00379	0.0007	-3.53569	-0.957647	-0.496197	ALG1	ALG1, chitobiosyldiphosphodolichol beta-mannosyltransferase
1552306_at	0.0409	0.0132	-2.53794	-3.64249	-0.620231	ALG10	ALG10, alpha-1,2-glucosyltransferase
1552304_at	0.0548	0.0192	-2.3931	-3.97218	-0.37945	ALG10	ALG10, alpha-1,2-glucosyltransferase
221513_s_at	0.00281	0.000487	-3.64692	-0.617834	-0.480907	ALG11///UTP14A///UTP14C	ALG11, alpha-1,2-mannosyltransferase///UTP14A small subunit processome component///UTP14, small subunit processome component homolog C (S. cerevisiae)
203614_at	0.0914	0.0368	-2.12565	-4.53685	-0.24895	ALG11///UTP14C	ALG11, alpha-1,2-mannosyltransferase///UTP14, small subunit processome component homolog C (S. cerevisiae)
207396_s_at	0.0284	0.00838	-2.70772	-3.23546	-0.49428	ALG3	ALG3, alpha-1,3- mannosyltransferase
218203_at	0.0159	0.00409	-2.96174	-2.58661	-0.40999	ALG5	ALG5, dolichyl-phosphate beta-glucosyltransferase
203545_at	0.00718	0.00153	-3.28932	-1.68325	-0.53163	ALG8	ALG8, alpha-1,3-glucosyltransferase
208212_s_at	0.0027	0.000464	-3.66129	-0.573386	-1.49158	ALK	anaplastic lymphoma receptor tyrosine kinase
222228_s_at	0.00879	0.00196	-3.2081	-1.91396	-0.569159	ALKBH4	alkB homolog 4, lysine demethylase
214221_at	0.0237	0.00669	-2.78941	-3.03192	-0.55824	ALMS1	ALMS1, centrosome and basal body associated protein
214707_x_at	0.0668	0.0247	2.29252	-4.19135	0.301999	ALMS1	ALMS1, centrosome and basal body associated protein
1556911_at	0.0109	0.00255	-3.12146	-2.15522	-0.981537	ALMS1-IT1	ALMS1 intronic transcript 1
207206_s_at	2.85e-06	1.16e-07	5.85863	7.35306	2.34634	ALOX12	arachidonate 12-lipoxygenase, 12S type
236433_at	0.0472	0.0158	-2.46838	-3.80287	-0.404175	ALOX12-AS1	ALOX12 antisense RNA 1
207381_at	0.00661	0.00138	3.32184	-1.58967	1.94707	ALOX12B	arachidonate 12-lipoxygenase, 12R type
214340_at	2.39e-06	9.32e-08	5.91087	7.56196	1.34473	ALOX12P2	arachidonate 12-lipoxygenase pseudogene 2
207328_at	0.00393	0.000734	3.52115	-1.00152	0.677137	ALOX15	arachidonate 15-lipoxygenase
1555416_a_at	3.26e-10	1.71e-12	8.43884	18.1518	4.47914	ALOX15B	arachidonate 15-lipoxygenase, type B
206714_at	1.12e-09	8.15e-12	8.08379	16.6353	5.16484	ALOX15B	arachidonate 15-lipoxygenase, type B
207708_at	2.84e-05	1.89e-06	5.16795	4.66128	1.79705	ALOXE3	arachidonate lipoxygenase 3
222383_s_at	5.92e-05	4.59e-06	4.94031	3.80751	2.20004	ALOXE3	arachidonate lipoxygenase 3
228342_s_at	0.0988	0.0407	2.08238	-4.62267	0.487411	ALPK3	alpha kinase 3
226291_at	0.0345	0.0107	-2.61829	-3.4526	-0.41091	ALS2	ALS2, alsin Rho guanine nucleotide exchange factor
232184_at	0.0501	0.0171	-2.43882	-3.8699	-0.480048	ALS2	ALS2, alsin Rho guanine nucleotide exchange factor
222333_at	9.33e-06	4.87e-07	5.50711	5.96563	1.8946	ALS2CL	ALS2 C-terminal like
229887_at	1.21e-05	6.64e-07	5.43033	5.6672	2.3476	ALS2CL	ALS2 C-terminal like
243276_at	3.45e-05	2.37e-06	5.10971	4.4411	1.94879	ALS2CL	ALS2 C-terminal like
1554831_x_at	0.00366	0.000672	-3.54839	-0.91923	-0.816492	ALS2CR11	amyotrophic lateral sclerosis 2 chromosome region candidate 11
1553260_s_at	0.0319	0.00971	-2.65369	-3.36737	-1.04754	ALS2CR11	amyotrophic lateral sclerosis 2 chromosome region candidate 11
239458_at	0.0246	0.00702	-2.77203	-3.07563	-0.47009	ALS2CR12	amyotrophic lateral sclerosis 2 chromosome region candidate 12
242661_x_at	0.0717	0.027	-2.25643	-4.26802	-0.393744	ALS2CR12	amyotrophic lateral sclerosis 2 chromosome region candidate 12
206837_at	6.51e-11	2.14e-13	-8.91346	20.1787	-3.43307	ALX1	ALX homeobox 1
226319_s_at	0.0952	0.0388	-2.10301	-4.58195	-0.599727	ALYREF	Aly/REF export factor
205477_s_at	0.000951	0.00013	4.03494	0.62303	0.410772	AMBP	alpha-1-microglobulin/bikunin precursor
52731_at	4.31e-05	3.12e-06	-5.03974	4.17812	-0.565047	AMBRA1	autophagy and beclin 1 regulator 1
219141_s_at	0.00029	3.12e-05	-4.43328	1.9786	-0.625606	AMBRA1	autophagy and beclin 1 regulator 1
201196_s_at	3.51e-05	2.43e-06	-5.1039	4.41921	-1.15494	AMD1	adenosylmethionine decarboxylase 1
201197_at	0.102	0.0422	-2.06649	-4.6538	-0.26077	AMD1	adenosylmethionine decarboxylase 1
244709_at	0.058	0.0206	2.3644	-4.03556	0.159172	AMER3	APC membrane recruitment protein 3
202203_s_at	0.0214	0.0059	-2.8337	-2.91952	-1.03019	AMFR	autocrine motility factor receptor
226718_at	0.0335	0.0103	2.63104	-3.422	0.811275	AMIGO1	adhesion molecule with Ig like domain 1
223297_at	1.11e-05	6.02e-07	-5.45459	5.76131	-0.619088	AMMECR1L	AMMECR1 like
1563792_at	0.000863	0.000115	4.06886	0.735376	0.732773	AMN	amnion associated transmembrane protein
226258_at	0.111	0.0476	-2.01429	-4.75454	-0.383157	AMN1	antagonist of mitotic exit network 1 homolog
225450_at	0.0483	0.0163	2.45742	-3.82781	0.476799	AMOTL1	angiomotin like 1
212360_at	0.00673	0.00142	-3.31407	-1.6121	-0.553436	AMPD2	adenosine monophosphate deaminase 2
207992_s_at	0.0987	0.0406	2.08318	-4.62111	0.60933	AMPD3	adenosine monophosphate deaminase 3
204294_at	0.0441	0.0146	2.50098	-3.72819	0.766188	AMT	aminomethyltransferase
218167_at	0.00413	0.000781	-3.5021	-1.05879	-0.412155	AMZ2	archaelysin family metallopeptidase 2
223443_s_at	0.00933	0.00212	-3.18364	-1.98258	-0.578177	AMZ2P1	archaelysin family metallopeptidase 2 pseudogene 1
207845_s_at	0.0266	0.00775	-2.73627	-3.16488	-0.420796	ANAPC10	anaphase promoting complex subunit 10
226414_s_at	0.0978	0.0402	-2.08768	-4.61225	-0.290457	ANAPC11	anaphase promoting complex subunit 11
204218_at	0.0226	0.00634	2.80832	-2.98409	0.443702	ANAPC15	anaphase promoting complex subunit 15
229145_at	0.00338	0.000611	3.5775	-0.830795	0.651092	ANAPC16	anaphase promoting complex subunit 16
224664_at	0.00511	0.00101	3.4201	-1.30283	0.318786	ANAPC16	anaphase promoting complex subunit 16
224665_at	0.0203	0.00554	2.8561	-2.86213	0.348105	ANAPC16	anaphase promoting complex subunit 16
224667_x_at	0.0762	0.0291	2.22412	-4.33574	0.298969	ANAPC16	anaphase promoting complex subunit 16
205141_at	0.00211	0.000342	3.75312	-0.286594	0.842582	ANG	angiogenin
36865_at	4.37e-06	1.93e-07	-5.73494	6.86108	-1.13546	ANGEL1	angel homolog 1
213099_at	4.99e-06	2.26e-07	-5.69593	6.70674	-1.21974	ANGEL1	angel homolog 1
217630_at	0.0415	0.0135	-2.53062	-3.65955	-0.60058	ANGEL2	angel homolog 2
221826_at	0.0704	0.0263	-2.26602	-4.24774	-0.459086	ANGEL2	angel homolog 2
231773_at	6.45e-08	1.21e-09	6.93679	11.7751	2.24451	ANGPTL1	angiopoietin like 1
239183_at	2.96e-06	1.22e-07	5.84656	7.30487	1.57862	ANGPTL1	angiopoietin like 1
224339_s_at	1.93e-05	1.17e-06	5.28887	5.12211	1.04535	ANGPTL1	angiopoietin like 1
213001_at	0.0356	0.0111	2.60355	-3.48779	0.911316	ANGPTL2	angiopoietin like 2
221009_s_at	0.00394	0.000736	3.52032	-1.00402	1.52692	ANGPTL4	angiopoietin like 4
223333_s_at	0.0264	0.00768	2.73977	-3.15618	0.689768	ANGPTL4	angiopoietin like 4
223967_at	0.000127	1.15e-05	-4.70086	2.9305	-0.640501	ANGPTL6	angiopoietin like 6
206423_at	0.101	0.0417	2.07163	-4.64376	1.27584	ANGPTL7	angiopoietin like 7
220437_at	0.00139	0.000207	3.90044	0.183509	0.419832	ANGPTL8	angiopoietin like 8
208353_x_at	0.013	0.00319	3.04705	-2.3584	0.293687	ANK1	ankyrin 1
240363_at	0.0272	0.00795	2.72692	-3.18808	0.265887	ANK1	ankyrin 1
207087_x_at	0.0739	0.028	2.2404	-4.30171	0.251097	ANK1	ankyrin 1
205391_x_at	0.104	0.0434	2.05468	-4.67679	0.204994	ANK1	ankyrin 1
202921_s_at	0.00401	0.000754	-3.51292	-1.02628	-0.684723	ANK2	ankyrin 2, neuronal
216195_at	0.103	0.0428	-2.06076	-4.66496	-0.373498	ANK2	ankyrin 2, neuronal
238786_at	9.79e-09	1.25e-10	7.45913	13.9769	2.23293	ANK3	ankyrin 3, node of Ranvier (ankyrin G)
209442_x_at	1.46e-06	5.16e-08	6.05303	8.13373	2.08923	ANK3	ankyrin 3, node of Ranvier (ankyrin G)
206385_s_at	2.84e-06	1.15e-07	5.86003	7.35862	2.9978	ANK3	ankyrin 3, node of Ranvier (ankyrin G)
207950_s_at	1.37e-05	7.74e-07	5.39211	5.51932	2.1997	ANK3	ankyrin 3, node of Ranvier (ankyrin G)
239726_at	1.73e-05	1.03e-06	5.32129	5.24647	1.77843	ANK3	ankyrin 3, node of Ranvier (ankyrin G)
220144_s_at	0.000455	5.32e-05	4.28645	1.46997	1.26595	ANKEF1	ankyrin repeat and EF-hand domain containing 1
222951_s_at	0.0329	0.0101	2.64054	-3.39914	0.395044	ANKEF1	ankyrin repeat and EF-hand domain containing 1
1553211_at	0.000204	2.05e-05	4.54588	2.37539	1.0131	ANKFN1	ankyrin repeat and fibronectin type III domain containing 1
244095_at	0.011	0.00258	3.11825	-2.16406	0.304438	ANKFN1	ankyrin repeat and fibronectin type III domain containing 1
219868_s_at	0.00576	0.00117	-3.37384	-1.43865	-0.858067	ANKFY1	ankyrin repeat and FYVE domain containing 1
224900_at	0.0173	0.00455	-2.92485	-2.68373	-0.334362	ANKFY1	ankyrin repeat and FYVE domain containing 1
223093_at	0.00274	0.000472	3.65604	-0.589654	0.905738	ANKH	ANKH inorganic pyrophosphate transport regulator
220076_at	0.0033	0.000591	3.5877	-0.799683	1.06657	ANKH	ANKH inorganic pyrophosphate transport regulator
229176_at	0.05	0.0171	2.43888	-3.86975	0.648453	ANKH	ANKH inorganic pyrophosphate transport regulator
223092_at	0.0586	0.0209	2.35993	-4.04537	0.585184	ANKH	ANKH inorganic pyrophosphate transport regulator
223094_s_at	0.106	0.0446	2.04218	-4.70101	0.5271	ANKH	ANKH inorganic pyrophosphate transport regulator
229457_at	0.0199	0.00543	2.8636	-2.84284	0.716405	ANKHD1	ankyrin repeat and KH domain containing 1
208773_s_at	0.101	0.0419	2.06969	-4.64755	0.278632	ANKHD1-EIF4EBP3///ANKHD1	ANKHD1-EIF4EBP3 readthrough///ankyrin repeat and KH domain containing 1
214919_s_at	0.0249	0.00715	2.76513	-3.09293	0.38699	ANKHD1-EIF4EBP3///ANKHD1///EIF4EBP3	ANKHD1-EIF4EBP3 readthrough///ankyrin repeat and KH domain containing 1///eukaryotic translation initiation factor 4E binding protein 3
224687_at	0.00772	0.00167	-3.26069	-1.76506	-0.773222	ANKIB1	ankyrin repeat and IBR domain containing 1
224682_at	0.04	0.0129	-2.54822	-3.61848	-0.397764	ANKIB1	ankyrin repeat and IBR domain containing 1
213962_s_at	0.0335	0.0103	-2.63185	-3.42006	-0.550078	ANKLE2	ankyrin repeat and LEM domain containing 2
210486_at	0.00438	0.000838	3.48014	-1.12457	0.512871	ANKMY1	ankyrin repeat and MYND domain containing 1
239116_at	1.42e-08	1.96e-10	-7.35685	13.5437	-2.20949	ANKRD10	ankyrin repeat domain 10
218093_s_at	0.000215	2.19e-05	-4.52855	2.31394	-0.792212	ANKRD10	ankyrin repeat domain 10
223251_s_at	0.00173	0.00027	-3.82341	-0.063808	-0.500311	ANKRD10	ankyrin repeat domain 10
241414_at	0.00226	0.000372	-3.72767	-0.366553	-0.791798	ANKRD10	ankyrin repeat domain 10
226663_at	0.00432	0.000824	-3.4853	-1.10914	-1.30498	ANKRD10-IT1	ANKRD10 intronic transcript 1
224810_s_at	0.0978	0.0402	2.08797	-4.61167	0.231688	ANKRD13A	ankyrin repeat domain 13A
1554471_a_at	0.00528	0.00106	-3.40746	-1.34005	-0.50533	ANKRD13C	ankyrin repeat domain 13C
223418_x_at	0.0111	0.0026	-3.11498	-2.17306	-0.473487	ANKRD13C	ankyrin repeat domain 13C
227375_at	0.0949	0.0386	-2.10519	-4.57763	-0.433619	ANKRD13C	ankyrin repeat domain 13C
238597_at	0.0963	0.0394	-2.09663	-4.59459	-0.518339	ANKRD13C	ankyrin repeat domain 13C
244297_at	7.97e-09	9.49e-11	7.52302	14.2478	2.2204	ANKRD18A	ankyrin repeat domain 18A
1559406_at	0.107	0.0449	2.03932	-4.70652	0.423163	ANKRD18A	ankyrin repeat domain 18A
233592_at	0.00124	0.00018	3.94142	0.316403	0.456934	ANKRD18B	ankyrin repeat domain 18B
221232_s_at	0.00229	0.000379	3.7221	-0.384011	0.442023	ANKRD2	ankyrin repeat domain 2
1566147_a_at	0.00225	0.000371	-3.72855	-0.363796	-1.26226	ANKRD20A12P	ankyrin repeat domain 20 family member A12, pseudogene
1558982_at	0.0118	0.00282	-3.08776	-2.24771	-0.927817	ANKRD20A12P	ankyrin repeat domain 20 family member A12, pseudogene
1559170_at	0.0091	0.00205	-3.19428	-1.95277	-1.29382	ANKRD20A5P	ankyrin repeat domain 20 family member A5, pseudogene
238439_at	9.98e-05	8.62e-06	4.77635	3.20454	2.4242	ANKRD22	ankyrin repeat domain 22
239196_at	0.000138	1.27e-05	4.67473	2.83619	2.7267	ANKRD22	ankyrin repeat domain 22
229307_at	4.12e-07	1.14e-08	-6.41138	9.594	-1.9741	ANKRD28	ankyrin repeat domain 28
213035_at	3.54e-06	1.5e-07	-5.79535	7.10087	-1.28918	ANKRD28	ankyrin repeat domain 28
226025_at	4.02e-05	2.87e-06	-5.06115	4.25839	-0.823449	ANKRD28	ankyrin repeat domain 28
229308_at	0.0017	0.000264	3.82949	-0.044403	1.62639	ANKRD29	ankyrin repeat domain 29
238332_at	0.067	0.0248	2.29068	-4.19529	0.954287	ANKRD29	ankyrin repeat domain 29
1562292_at	0.0495	0.0169	-2.44429	-3.85755	-1.13289	ANKRD30B	ankyrin repeat domain 30B
1562294_x_at	0.0533	0.0185	-2.40722	-3.94076	-1.1938	ANKRD30B	ankyrin repeat domain 30B
231963_at	5.22e-05	3.94e-06	4.97993	3.95476	1.49941	ANKRD33B	ankyrin repeat domain 33B
232735_at	0.0674	0.025	-2.28791	-4.20121	-0.307876	ANKRD34A	ankyrin repeat domain 34A
231118_at	1.26e-05	7.02e-07	5.41632	5.61292	2.65833	ANKRD35	ankyrin repeat domain 35
1556183_at	0.061	0.022	-2.33875	-4.09162	-0.628881	ANKRD36BP2	ankyrin repeat domain 36B pseudogene 2
223532_at	0.000462	5.41e-05	-4.28153	1.45309	-0.678728	ANKRD39	ankyrin repeat domain 39
211717_at	0.000152	1.44e-05	-4.64103	2.715	-0.783157	ANKRD40	ankyrin repeat domain 40
227064_at	0.00152	0.000231	-3.86907	0.082401	-0.511082	ANKRD40	ankyrin repeat domain 40
235777_at	2.91e-09	2.76e-11	-7.80505	15.4468	-2.4711	ANKRD44	ankyrin repeat domain 44
228471_at	1.6e-08	2.25e-10	-7.32525	13.4101	-1.57857	ANKRD44	ankyrin repeat domain 44
235778_s_at	2.93e-07	7.51e-09	-6.51025	10.0012	-1.62943	ANKRD44	ankyrin repeat domain 44
226641_at	5.83e-07	1.73e-08	-6.31381	9.19394	-1.138	ANKRD44	ankyrin repeat domain 44
233361_at	0.0185	0.00493	-2.8973	-2.75563	-0.40392	ANKRD44	ankyrin repeat domain 44
236421_at	0.00859	0.0019	-3.2182	-1.88549	-1.20647	ANKRD45	ankyrin repeat domain 45
236189_at	0.0428	0.014	-2.51538	-3.69492	-0.385115	ANKRD50	ankyrin repeat domain 50
228257_at	0.0698	0.0261	-2.27003	-4.23925	-0.357544	ANKRD52	ankyrin repeat domain 52
231847_at	0.0231	0.00651	-2.79895	-3.00784	-0.547617	ANKRD54	ankyrin repeat domain 54
204672_s_at	0.00739	0.00159	-3.27763	-1.71671	-0.698274	ANKRD6	ankyrin repeat domain 6
1556182_x_at	5.45e-06	2.51e-07	5.66998	6.60432	0.919026	ANKRD65	ankyrin repeat domain 65
1556181_at	1.28e-05	7.11e-07	5.41328	5.60118	1.06661	ANKRD65	ankyrin repeat domain 65
206112_at	0.00185	0.000292	-3.79933	-0.140456	-1.22905	ANKRD7	ankyrin repeat domain 7
212747_at	0.0486	0.0164	-2.45393	-3.83573	-0.575365	ANKS1A	ankyrin repeat and sterile alpha motif domain containing 1A
235903_at	2.13e-05	1.33e-06	-5.25696	5.00003	-0.712725	ANKS6	ankyrin repeat and sterile alpha motif domain containing 6
226586_at	0.0178	0.00472	-2.91256	-2.71587	-0.549274	ANKS6	ankyrin repeat and sterile alpha motif domain containing 6
218274_s_at	0.00585	0.00119	3.36858	-1.454	0.461579	ANKZF1	ankyrin repeat and zinc finger domain containing 1
1552619_a_at	0.000669	8.48e-05	-4.15624	1.02753	-1.46925	ANLN	anillin actin binding protein
222608_s_at	0.000788	0.000104	-4.09972	0.838101	-0.965312	ANLN	anillin actin binding protein
218804_at	3.05e-06	1.26e-07	5.83736	7.26815	1.09158	ANO1	anoctamin 1
218910_at	0.000452	5.28e-05	4.28844	1.4768	0.772785	ANO10	anoctamin 10
239883_s_at	0.00618	0.00128	-3.34757	-1.51515	-1.91119	ANO4	anoctamin 4
236420_s_at	0.0189	0.00507	-2.88769	-2.78057	-1.55561	ANO4	anoctamin 4
229749_at	0.103	0.0428	-2.06086	-4.66477	-0.573474	ANO4	anoctamin 4
1563549_a_at	0.0499	0.017	2.44023	-3.86672	0.644877	ANO8	anoctamin 8
227393_at	1.53e-07	3.42e-09	6.69494	10.766	2.14733	ANO9	anoctamin 9
205206_at	0.000431	5.01e-05	4.30301	1.52683	1.64604	ANOS1	anosmin 1
201038_s_at	0.000131	1.19e-05	-4.69135	2.89616	-0.480234	ANP32A	acidic nuclear phosphoprotein 32 family member A
201043_s_at	0.00157	0.00024	-3.85748	0.045157	-1.34686	ANP32A	acidic nuclear phosphoprotein 32 family member A
201051_at	0.0378	0.012	-2.57556	-3.5542	-0.557238	ANP32A	acidic nuclear phosphoprotein 32 family member A
220710_at	0.0167	0.00435	-2.94036	-2.64303	-0.879664	ANP32A-IT1	ANP32A intronic transcript 1
208103_s_at	3.63e-07	9.74e-09	-6.4492	9.74956	-1.13136	ANP32E	acidic nuclear phosphoprotein 32 family member E
221505_at	0.00758	0.00164	-3.26779	-1.74483	-0.348695	ANP32E	acidic nuclear phosphoprotein 32 family member E
229128_s_at	0.0838	0.0329	-2.17336	-4.44042	-0.861636	ANP32E	acidic nuclear phosphoprotein 32 family member E
220092_s_at	0.00389	0.000724	-3.52559	-0.988123	-1.02071	ANTXR1	anthrax toxin receptor 1
228727_at	0.0235	0.00663	2.79235	-3.0245	0.825467	ANXA11	annexin A11
208323_s_at	0.0858	0.0339	-2.16073	-4.46612	-0.494658	ANXA13	annexin A13
210876_at	0.111	0.0476	2.01406	-4.75498	0.202105	ANXA2P1	annexin A2 pseudogene 1
209369_at	0.0104	0.0024	3.1415	-2.09986	1.4786	ANXA3	annexin A3
200782_at	2.86e-10	1.45e-12	-8.47768	18.3178	-1.17798	ANXA5	annexin A5
200982_s_at	0.1	0.0416	-2.07289	-4.64128	-0.462928	ANXA6	annexin A6
203074_at	0.000258	2.73e-05	4.46942	2.10535	3.4631	ANXA8L1///ANXA8	annexin A8-like 1///annexin A8
211712_s_at	0.0106	0.00247	3.13279	-2.12395	1.44451	ANXA9	annexin A9
210085_s_at	0.0268	0.00782	2.73297	-3.17308	0.718675	ANXA9	annexin A9
205639_at	0.109	0.0464	-2.02516	-4.73376	-0.620785	AOAH	acyloxyacyl hydrolase
203559_s_at	0.000111	9.79e-06	4.74306	3.0834	1.56163	AOC1	amine oxidase, copper containing 1
204894_s_at	3.53e-06	1.5e-07	5.79567	7.10215	1.83045	AOC3	amine oxidase, copper containing 3
205082_s_at	3.06e-09	2.99e-11	7.78701	15.37	1.68771	AOX1	aldehyde oxidase 1
205083_at	3.29e-06	1.38e-07	5.81663	7.18555	2.09757	AOX1	aldehyde oxidase 1
219023_at	0.0041	0.000773	-3.50512	-1.04972	-0.674503	AP1AR	adaptor related protein complex 1 associated regulatory protein
205423_at	0.0746	0.0284	2.23545	-4.31209	0.350494	AP1B1	adaptor related protein complex 1 beta 1 subunit
201613_s_at	0.00863	0.00192	3.21588	-1.89203	0.81649	AP1G2	adaptor related protein complex 1 gamma 2 subunit
214341_at	0.081	0.0315	2.19135	-4.40356	0.477788	AP1G2	adaptor related protein complex 1 gamma 2 subunit
223024_at	7.95e-05	6.52e-06	-4.8496	3.47263	-0.863254	AP1M1	adaptor related protein complex 1 mu 1 subunit
223025_s_at	0.00325	0.000581	-3.5931	-0.783166	-0.667446	AP1M1	adaptor related protein complex 1 mu 1 subunit
65517_at	4.64e-08	8.18e-10	7.02715	12.154	2.06493	AP1M2	adaptor related protein complex 1 mu 2 subunit
218261_at	2.67e-07	6.68e-09	6.53791	10.1154	2.25295	AP1M2	adaptor related protein complex 1 mu 2 subunit
209635_at	0.0495	0.0169	-2.44411	-3.85796	-0.460596	AP1S1	adaptor related protein complex 1 sigma 1 subunit
203299_s_at	1.09e-11	2.03e-14	-9.45117	22.4673	-1.88704	AP1S2	adaptor related protein complex 1 sigma 2 subunit
230264_s_at	1.15e-11	2.18e-14	-9.43484	22.398	-2.00949	AP1S2	adaptor related protein complex 1 sigma 2 subunit
203300_x_at	2.96e-09	2.85e-11	-7.79776	15.4157	-3.16941	AP1S2	adaptor related protein complex 1 sigma 2 subunit
228415_at	0.000177	1.72e-05	-4.59285	2.54254	-1.15435	AP1S2	adaptor related protein complex 1 sigma 2 subunit
234068_s_at	0.0503	0.0172	-2.43598	-3.87629	-0.503446	AP2A1	adaptor related protein complex 2 alpha 1 subunit
223237_x_at	0.0636	0.0232	-2.318	-4.1366	-0.290615	AP2A1	adaptor related protein complex 2 alpha 1 subunit
200615_s_at	1.64e-08	2.31e-10	-7.31896	13.3835	-1.92849	AP2B1	adaptor related protein complex 2 beta 1 subunit
200612_s_at	0.00207	0.000335	-3.75927	-0.267208	-0.726968	AP2B1	adaptor related protein complex 2 beta 1 subunit
200613_at	0.0404	0.013	-2.54317	-3.63029	-0.440396	AP2M1	adaptor related protein complex 2 mu 1 subunit
203142_s_at	0.00237	0.000396	-3.70915	-0.424536	-0.62539	AP3B1	adaptor related protein complex 3 beta 1 subunit
205678_at	0.00111	0.000156	3.982	0.448875	1.2379	AP3B2	adaptor related protein complex 3 beta 2 subunit
206592_s_at	0.000765	9.98e-05	-4.11041	0.873807	-0.423787	AP3D1	adaptor related protein complex 3 delta 1 subunit
208710_s_at	0.0262	0.00761	-2.74282	-3.14861	-0.710564	AP3D1	adaptor related protein complex 3 delta 1 subunit
210974_s_at	0.064	0.0234	-2.31407	-4.14509	-0.545867	AP3D1	adaptor related protein complex 3 delta 1 subunit
222516_at	0.0334	0.0103	-2.63352	-3.41605	-0.35347	AP3M1	adaptor related protein complex 3 mu 1 subunit
203410_at	4.23e-05	3.05e-06	-5.04614	4.20211	-1.04101	AP3M2	adaptor related protein complex 3 mu 2 subunit
1569053_at	0.00187	0.000296	-3.79605	-0.15085	-1.1378	AP3M2	adaptor related protein complex 3 mu 2 subunit
219706_at	0.00138	0.000205	-3.90355	0.193549	-0.718176	AP5S1	adaptor related protein complex 5 sigma 1 subunit
204859_s_at	0.115	0.0498	-1.99356	-4.79392	-0.317273	APAF1	apoptotic peptidase activating factor 1
228101_at	0.0012	0.000173	3.95217	0.351415	0.956782	APBA1	amyloid beta precursor protein binding family A member 1
209870_s_at	0.000153	1.45e-05	-4.63953	2.70961	-1.54743	APBA2	amyloid beta precursor protein binding family A member 2
209871_s_at	0.00199	0.000318	-3.77449	-0.219161	-1.60774	APBA2	amyloid beta precursor protein binding family A member 2
205146_x_at	0.0987	0.0406	-2.08307	-4.62131	-0.262025	APBA3	amyloid beta precursor protein binding family A member 3
212972_x_at	0.0276	0.00808	2.72106	-3.20255	0.390672	APBB2	amyloid beta precursor protein binding family B member 2
212970_at	0.0807	0.0314	2.19331	-4.39953	0.516845	APBB2	amyloid beta precursor protein binding family B member 2
203527_s_at	0.00381	0.000707	-3.53296	-0.965899	-0.686621	APC	APC, WNT signaling pathway regulator
217174_s_at	0.103	0.0429	2.05987	-4.6667	0.225078	APC2	APC2, WNT signaling pathway regulator
225016_at	0.00221	0.000364	3.73456	-0.344946	1.88691	APCDD1	APC down-regulated 1
1559280_a_at	0.114	0.0488	2.00265	-4.7767	1.08389	APELA	apelin receptor early endogenous ligand
221036_s_at	7.67e-05	6.25e-06	-4.86066	3.51328	-0.891196	APH1B	aph-1 homolog B, gamma-secretase subunit
226358_at	0.00179	0.000282	-3.81038	-0.105321	-0.631581	APH1B	aph-1 homolog B, gamma-secretase subunit
213454_at	0.109	0.0461	-2.02781	-4.72867	-0.386706	APITD1-CORT///APITD1	APITD1-CORT readthrough///apoptosis-inducing, TAF9-like domain 1
228520_s_at	0.0624	0.0226	2.32742	-4.11623	0.203957	APLP2	amyloid beta precursor like protein 2
208248_x_at	0.0994	0.041	2.07914	-4.62903	0.204541	APLP2	amyloid beta precursor like protein 2
206656_s_at	5.17e-06	2.36e-07	5.68569	6.66632	0.861902	APMAP	adipocyte plasma membrane associated protein
228309_at	2.03e-05	1.24e-06	5.27353	5.06339	0.782469	APMAP	adipocyte plasma membrane associated protein
227857_at	0.000295	3.19e-05	4.42723	1.95747	1.43258	APMAP	adipocyte plasma membrane associated protein
204450_x_at	0.013	0.00317	3.0486	-2.3542	0.29575	APOA1	apolipoprotein A1
217073_x_at	0.0268	0.00779	2.73432	-3.16974	0.293014	APOA1	apolipoprotein A1
231694_at	0.0288	0.00852	2.70166	-3.25036	0.237106	APOA1	apolipoprotein A1
205108_s_at	0.0148	0.00373	2.99354	-2.50213	0.445117	APOB	apolipoprotein B
206632_s_at	0.00113	0.00016	-3.9751	0.426285	-1.11533	APOBEC3B	apolipoprotein B mRNA editing enzyme catalytic subunit 3B
209584_x_at	0.000335	3.71e-05	-4.38594	1.81353	-0.693402	APOBEC3C	apolipoprotein B mRNA editing enzyme catalytic subunit 3C
214994_at	0.0154	0.00391	-2.97757	-2.54464	-0.659403	APOBEC3F	apolipoprotein B mRNA editing enzyme catalytic subunit 3F
214995_s_at	0.0303	0.0091	-2.67774	-3.30892	-0.740294	APOBEC3F///APOBEC3G	apolipoprotein B mRNA editing enzyme catalytic subunit 3F///apolipoprotein B mRNA editing enzyme catalytic subunit 3G
204205_at	0.0125	0.00304	-3.06347	-2.31388	-0.984837	APOBEC3G	apolipoprotein B mRNA editing enzyme catalytic subunit 3G
231561_s_at	0.002	0.000321	-3.77147	-0.228707	-1.94214	APOC2	apolipoprotein C2
231562_at	0.00574	0.00117	-3.37559	-1.43353	-1.87157	APOC2	apolipoprotein C2
231587_at	0.0234	0.0066	2.7942	-3.01984	0.285517	APOC3	apolipoprotein C3
205820_s_at	0.0294	0.00873	2.69283	-3.27203	0.277332	APOC3	apolipoprotein C3
204561_x_at	0.00269	0.000462	-3.66256	-0.569466	-1.81119	APOC4-APOC2///APOC4///APOC2	APOC4-APOC2 readthrough (NMD candidate)///apolipoprotein C4///apolipoprotein C2
201525_at	0.0553	0.0194	-2.3886	-3.98217	-0.486213	APOD	apolipoprotein D
221653_x_at	0.00143	0.000214	-3.89133	0.154094	-0.62025	APOL2	apolipoprotein L2
219716_at	0.000192	1.91e-05	-4.56543	2.44482	-1.3663	APOL6	apolipoprotein L6
1557116_at	0.0534	0.0186	-2.40659	-3.94218	-0.683083	APOL6	apolipoprotein L6
1557236_at	0.068	0.0252	-2.28374	-4.2101	-0.728549	APOL6	apolipoprotein L6
241869_at	0.0775	0.0298	-2.21522	-4.35424	-0.772081	APOL6	apolipoprotein L6
221031_s_at	0.0037	0.000681	-3.54416	-0.932029	-0.859877	APOLD1	apolipoprotein L domain containing 1
220890_s_at	0.0332	0.0102	-2.63656	-3.40874	-0.322509	APOLD1///DDX47	apolipoprotein L domain containing 1///DEAD-box helicase 47
214910_s_at	5.04e-05	3.77e-06	4.99147	3.99775	1.04512	APOM	apolipoprotein M
205682_x_at	6.54e-05	5.17e-06	4.90958	3.69372	1.08528	APOM	apolipoprotein M
221620_s_at	0.00772	0.00167	-3.26075	-1.76489	-0.628438	APOO	apolipoprotein O
202629_at	0.000516	6.19e-05	-4.24435	1.32602	-0.562897	APPBP2	amyloid beta precursor protein binding protein 2
202631_s_at	0.00125	0.000181	-3.94019	0.312397	-0.721191	APPBP2	amyloid beta precursor protein binding protein 2
222538_s_at	0.101	0.0419	-2.06992	-4.64709	-0.494737	APPL1	adaptor protein, phosphotyrosine interacting with PH domain and leucine zipper 1
243132_at	0.0115	0.00274	3.09753	-2.22097	0.415288	APTX	aprataxin
218527_at	0.0687	0.0256	2.27821	-4.22189	0.307127	APTX	aprataxin
209047_at	0.0202	0.00549	2.8593	-2.8539	0.962282	AQP1	aquaporin 1 (Colton blood group)
207542_s_at	0.0874	0.0348	2.15001	-4.48784	0.719086	AQP1	aquaporin 1 (Colton blood group)
229526_at	0.00953	0.00217	-3.17506	-2.00654	-0.684077	AQP11	aquaporin 11
39249_at	0.000285	3.05e-05	4.43876	1.99778	2.39698	AQP3	aquaporin 3 (Gill blood group)
203747_at	0.000518	6.23e-05	4.24262	1.32011	1.98399	AQP3	aquaporin 3 (Gill blood group)
39248_at	0.0019	0.000301	3.79037	-0.168881	1.70711	AQP3	aquaporin 3 (Gill blood group)
213611_at	1.44e-11	3.06e-14	9.35698	22.0673	4.06074	AQP5	aquaporin 5
208435_s_at	0.094	0.0382	2.11009	-4.5679	0.179855	AQP6	aquaporin 6
205568_at	0.00599	0.00123	3.35898	-1.48197	0.971737	AQP9	aquaporin 9
226192_at	8.91e-09	1.1e-10	7.48933	14.1049	3.21932	AR	androgen receptor
211110_s_at	2.37e-08	3.65e-10	7.21361	12.9387	2.4326	AR	androgen receptor
226197_at	1.78e-07	4.08e-09	6.65329	10.5931	3.35902	AR	androgen receptor
211621_at	7.21e-05	5.8e-06	4.87989	3.58409	0.999728	AR	androgen receptor
230652_at	5.12e-05	3.84e-06	-4.98654	3.97937	-1.10981	ARAF	A-Raf proto-oncogene, serine/threonine kinase
213618_at	0.0331	0.0102	2.63709	-3.40745	0.769339	ARAP2	ArfGAP with RhoGAP domain, ankyrin repeat and PH domain 2
218950_at	0.0385	0.0123	-2.56644	-3.57569	-0.72985	ARAP3	ArfGAP with RhoGAP domain, ankyrin repeat and PH domain 3
244137_at	0.0273	0.00801	-2.72444	-3.19421	-0.447859	AREL1	apoptosis resistant E3 ubiquitin protein ligase 1
202128_at	0.0496	0.0169	-2.44358	-3.85915	-0.296429	AREL1	apoptosis resistant E3 ubiquitin protein ligase 1
1554989_at	0.0867	0.0344	2.15442	-4.47892	0.276211	AREL1	apoptosis resistant E3 ubiquitin protein ligase 1
200734_s_at	4.37e-05	3.17e-06	-5.03565	4.16283	-0.904428	ARF3	ADP ribosylation factor 3
211622_s_at	0.000194	1.94e-05	-4.56174	2.43172	-1.01846	ARF3	ADP ribosylation factor 3
201097_s_at	9.78e-06	5.16e-07	-5.49268	5.90941	-0.386962	ARF4	ADP ribosylation factor 4
201096_s_at	0.0264	0.00765	-2.74101	-3.15311	-0.583262	ARF4	ADP ribosylation factor 4
234001_s_at	0.0209	0.00575	-2.84281	-2.89623	-0.632127	ARFGAP1	ADP ribosylation factor GTPase activating protein 1
217888_s_at	0.0612	0.0221	-2.33716	-4.09508	-0.391443	ARFGAP1	ADP ribosylation factor GTPase activating protein 1
202211_at	0.0101	0.00232	-3.15307	-2.06777	-0.621604	ARFGAP3	ADP ribosylation factor GTPase activating protein 3
216266_s_at	0.0501	0.0171	-2.43808	-3.87156	-0.531574	ARFGEF1	ADP ribosylation factor guanine nucleotide exchange factor 1
202955_s_at	0.0713	0.0268	-2.25902	-4.26254	-0.471543	ARFGEF1	ADP ribosylation factor guanine nucleotide exchange factor 1
215931_s_at	0.0123	0.00298	-3.06937	-2.29785	-0.60157	ARFGEF2	ADP ribosylation factor guanine nucleotide exchange factor 2
215927_at	0.0183	0.00487	-2.90117	-2.74557	-0.547901	ARFGEF2	ADP ribosylation factor guanine nucleotide exchange factor 2
222518_at	0.101	0.042	-2.06873	-4.64942	-0.42399	ARFGEF2	ADP ribosylation factor guanine nucleotide exchange factor 2
228051_at	0.0694	0.0259	2.273	-4.23295	0.928422	ARFGEF3	ARFGEF family member 3
214483_s_at	0.00626	0.0013	-3.34243	-1.53008	-0.831638	ARFIP1	ADP ribosylation factor interacting protein 1
215984_s_at	0.0276	0.00811	-2.71994	-3.20533	-0.345061	ARFRP1	ADP ribosylation factor related protein 1
206177_s_at	0.00918	0.00207	3.19081	-1.96251	2.64531	ARG1	arginase 1
231662_at	0.115	0.0495	1.99694	-4.78752	0.733533	ARG1	arginase 1
219431_at	0.0322	0.0098	2.65014	-3.37595	0.31171	ARHGAP10	Rho GTPase activating protein 10
204492_at	0.00208	0.000336	-3.75831	-0.270223	-0.786458	ARHGAP11A	Rho GTPase activating protein 11A
207606_s_at	0.0817	0.0319	-2.18636	-4.41381	-0.45703	ARHGAP12	Rho GTPase activating protein 12
225173_at	0.000218	2.22e-05	-4.52453	2.29971	-1.3853	ARHGAP18	Rho GTPase activating protein 18
225171_at	0.0505	0.0173	-2.4341	-3.88054	-0.38894	ARHGAP18	Rho GTPase activating protein 18
241701_at	0.06	0.0215	-2.34781	-4.07187	-0.599111	ARHGAP21	Rho GTPase activating protein 21
1560765_a_at	0.0639	0.0233	2.31501	-4.14304	0.198212	ARHGAP22	Rho GTPase activating protein 22
226638_at	9.54e-05	8.18e-06	4.79032	3.25548	1.11324	ARHGAP23	Rho GTPase activating protein 23
225618_at	0.000942	0.000128	4.03845	0.634637	1.1095	ARHGAP27	Rho GTPase activating protein 27
229424_s_at	0.0216	0.00597	2.82989	-2.92923	0.374299	ARHGAP27	Rho GTPase activating protein 27
1554594_at	0.0446	0.0147	2.4963	-3.73896	0.447474	ARHGAP27	Rho GTPase activating protein 27
1558280_s_at	0.0053	0.00106	3.40551	-1.34579	1.04971	ARHGAP29	Rho GTPase activating protein 29
203910_at	0.0112	0.00265	3.10958	-2.18792	0.809858	ARHGAP29	Rho GTPase activating protein 29
226056_at	0.000144	1.34e-05	-4.66012	2.78359	-0.749648	ARHGAP31	Rho GTPase activating protein 31
226057_at	0.0336	0.0103	-2.63089	-3.42236	-0.555626	ARHGAP31	Rho GTPase activating protein 31
242196_at	0.000106	9.24e-06	4.75814	3.13822	1.00284	ARHGAP32	Rho GTPase activating protein 32
229648_at	0.000184	1.81e-05	4.57961	2.4953	0.890885	ARHGAP32	Rho GTPase activating protein 32
203431_s_at	0.000221	2.26e-05	4.52009	2.28399	1.07123	ARHGAP32	Rho GTPase activating protein 32
210791_s_at	0.00359	0.000657	3.55533	-0.898178	0.798866	ARHGAP32	Rho GTPase activating protein 32
213827_at	0.0192	0.00517	2.88084	-2.79832	0.741908	ARHGAP33	Rho GTPase activating protein 33
215256_x_at	0.103	0.0433	2.05589	-4.67444	0.191467	ARHGAP33	Rho GTPase activating protein 33
202046_s_at	0.0326	0.00994	-2.64499	-3.38841	-0.450576	ARHGAP35	Rho GTPase activating protein 35
227876_at	0.00469	0.000912	-3.45378	-1.20311	-0.820245	ARHGAP39	Rho GTPase activating protein 39
204425_at	0.00791	0.00172	-3.25068	-1.79354	-0.653094	ARHGAP4	Rho GTPase activating protein 4
230047_at	0.00428	0.000813	-3.48938	-1.09692	-1.13092	ARHGAP42	Rho GTPase activating protein 42
205414_s_at	1.1e-07	2.28e-09	6.78963	11.1601	1.36052	ARHGAP44	Rho GTPase activating protein 44
215232_at	0.0263	0.00763	2.74202	-3.1506	0.213166	ARHGAP44	Rho GTPase activating protein 44
217614_at	0.0358	0.0112	-2.60074	-3.49448	-0.676206	ARHGAP45	Rho GTPase activating protein 45
233849_s_at	0.00151	0.000228	-3.87265	0.093899	-0.675657	ARHGAP5	Rho GTPase activating protein 5
1552627_a_at	0.00253	0.000428	-3.68601	-0.496662	-1.03332	ARHGAP5	Rho GTPase activating protein 5
228889_at	0.0368	0.0116	-2.58689	-3.52739	-0.674197	ARHGAP5-AS1	ARHGAP5 antisense RNA 1 (head to head)
206167_s_at	0.00255	0.000432	3.68319	-0.505436	1.32748	ARHGAP6	Rho GTPase activating protein 6
226906_s_at	0.0291	0.00865	-2.69639	-3.2633	-0.803563	ARHGAP9	Rho GTPase activating protein 9
201168_x_at	0.00272	0.000467	-3.65932	-0.579495	-0.649495	ARHGDIA	Rho GDP dissociation inhibitor alpha
213606_s_at	0.0061	0.00126	-3.35226	-1.50151	-1.04034	ARHGDIA	Rho GDP dissociation inhibitor alpha
211716_x_at	0.0082	0.0018	-3.23628	-1.8344	-0.563864	ARHGDIA	Rho GDP dissociation inhibitor alpha
201167_x_at	0.109	0.0461	-2.02779	-4.72872	-0.545198	ARHGDIA	Rho GDP dissociation inhibitor alpha
221656_s_at	0.0177	0.00469	2.91464	-2.71044	0.623591	ARHGEF10L	Rho guanine nucleotide exchange factor 10 like
1570511_at	0.0597	0.0214	2.35024	-4.06657	0.367304	ARHGEF10L	Rho guanine nucleotide exchange factor 10 like
202913_at	7.02e-08	1.34e-09	-6.91305	11.6757	-1.40144	ARHGEF11	Rho guanine nucleotide exchange factor 11
202914_s_at	7.36e-07	2.29e-08	-6.24697	8.92088	-1.26313	ARHGEF11	Rho guanine nucleotide exchange factor 11
201334_s_at	0.00398	0.000746	3.51633	-1.01603	0.450185	ARHGEF12	Rho guanine nucleotide exchange factor 12
1570471_at	0.0101	0.00234	3.14993	-2.07651	0.451425	ARHGEF12	Rho guanine nucleotide exchange factor 12
205507_at	0.0194	0.00523	2.87649	-2.80957	0.795414	ARHGEF15	Rho guanine nucleotide exchange factor 15
208009_s_at	0.0143	0.00359	3.00675	-2.46685	0.315704	ARHGEF16	Rho guanine nucleotide exchange factor 16
213039_at	0.0497	0.0169	-2.44275	-3.86103	-0.277283	ARHGEF18	Rho/Rac guanine nucleotide exchange factor 18
226857_at	9.33e-06	4.87e-07	5.5071	5.96561	1.35582	ARHGEF19	Rho guanine nucleotide exchange factor 19
209435_s_at	2.06e-05	1.27e-06	-5.26824	5.04314	-0.838348	ARHGEF2	Rho/Rac guanine nucleotide exchange factor 2
207629_s_at	0.000331	3.64e-05	-4.39065	1.82991	-1.08963	ARHGEF2	Rho/Rac guanine nucleotide exchange factor 2
227197_at	0.00659	0.00138	3.32299	-1.58634	1.01617	ARHGEF26	Rho guanine nucleotide exchange factor 26
1554004_a_at	8.58e-06	4.39e-07	5.53258	6.06503	1.47855	ARHGEF28	Rho guanine nucleotide exchange factor 28
219610_at	2.88e-05	1.92e-06	5.1639	4.64594	1.46105	ARHGEF28	Rho guanine nucleotide exchange factor 28
232994_s_at	0.000158	1.5e-05	4.62953	2.67375	1.31164	ARHGEF28	Rho guanine nucleotide exchange factor 28
1554003_at	0.000161	1.54e-05	4.62294	2.65011	1.80535	ARHGEF28	Rho guanine nucleotide exchange factor 28
1559706_at	0.000513	6.15e-05	4.24619	1.33229	0.689478	ARHGEF28	Rho guanine nucleotide exchange factor 28
1560348_at	0.00181	0.000285	3.80667	-0.117114	0.534543	ARHGEF28	Rho guanine nucleotide exchange factor 28
227717_at	3.16e-05	2.15e-06	5.13544	4.53823	2.23949	ARHGEF37	Rho guanine nucleotide exchange factor 37
241380_at	0.0537	0.0187	2.40386	-3.94826	0.202958	ARHGEF37	Rho guanine nucleotide exchange factor 37
230522_s_at	0.00101	0.00014	-4.01371	0.553027	-0.732823	ARHGEF39	Rho guanine nucleotide exchange factor 39
231892_at	0.00446	0.000856	-3.47325	-1.14512	-0.72618	ARHGEF39	Rho guanine nucleotide exchange factor 39
230521_at	0.0128	0.00313	-3.05344	-2.3411	-0.92973	ARHGEF39	Rho guanine nucleotide exchange factor 39
220326_s_at	1.37e-05	7.71e-07	-5.39308	5.52306	-1.18136	ARHGEF40	Rho guanine nucleotide exchange factor 40
58780_s_at	5.97e-05	4.64e-06	-4.93763	3.79757	-1.15278	ARHGEF40	Rho guanine nucleotide exchange factor 40
227855_at	0.0121	0.0029	-3.07906	-2.27147	-0.755263	ARHGEF40	Rho guanine nucleotide exchange factor 40
241631_at	0.114	0.0492	-1.99961	-4.78245	-0.680124	ARHGEF40	Rho guanine nucleotide exchange factor 40
204765_at	8.37e-06	4.27e-07	5.53935	6.09148	1.66957	ARHGEF5	Rho guanine nucleotide exchange factor 5
228596_at	0.00269	0.000461	3.66316	-0.567587	1.20321	ARHGEF5	Rho guanine nucleotide exchange factor 5
202547_s_at	0.0156	0.00399	-2.9701	-2.56448	-0.474932	ARHGEF7	Rho guanine nucleotide exchange factor 7
242999_at	0.0806	0.0313	-2.19454	-4.397	-0.219054	ARHGEF7	Rho guanine nucleotide exchange factor 7
203264_s_at	0.0399	0.0128	2.5497	-3.61502	0.49787	ARHGEF9	Cdc42 guanine nucleotide exchange factor 9
238043_at	0.0383	0.0122	2.56896	-3.56977	0.454043	ARID1B	AT-rich interaction domain 1B
212591_at	0.0828	0.0324	-2.17993	-4.42698	-0.440711	ARID4B///RBM34	AT-rich interaction domain 4B///RNA binding motif protein 34
214943_s_at	0.0975	0.04	-2.08964	-4.60838	-0.613734	ARID4B///RBM34	AT-rich interaction domain 4B///RNA binding motif protein 34
213138_at	0.0831	0.0325	-2.178	-4.43093	-0.467672	ARID5A	AT-rich interaction domain 5A
241969_at	0.0172	0.0045	-2.92925	-2.67218	-0.562414	ARID5B	AT-rich interaction domain 5B
235404_at	0.0735	0.0278	-2.24376	-4.29468	-0.467698	ARID5B	AT-rich interaction domain 5B
1558000_at	0.103	0.0427	-2.0613	-4.66391	-0.303991	ARID5B	AT-rich interaction domain 5B
1558001_s_at	0.108	0.0455	-2.03338	-4.71798	-0.206206	ARID5B	AT-rich interaction domain 5B
201881_s_at	0.00217	0.000355	-3.74156	-0.322966	-0.792663	ARIH1	ariadne RBR E3 ubiquitin protein ligase 1
201878_at	0.00224	0.00037	-3.72964	-0.36039	-0.51477	ARIH1	ariadne RBR E3 ubiquitin protein ligase 1
201879_at	0.0364	0.0114	-2.59309	-3.51268	-0.603306	ARIH1	ariadne RBR E3 ubiquitin protein ligase 1
1558401_at	0.0513	0.0176	-2.42634	-3.89798	-0.545279	ARIH1	ariadne RBR E3 ubiquitin protein ligase 1
216008_s_at	0.0121	0.00291	-3.07755	-2.27557	-0.484745	ARIH2	ariadne RBR E3 ubiquitin protein ligase 2
201229_s_at	0.0372	0.0117	-2.58293	-3.53679	-0.756244	ARIH2	ariadne RBR E3 ubiquitin protein ligase 2
201228_s_at	0.0633	0.023	-2.3205	-4.13119	-0.378137	ARIH2	ariadne RBR E3 ubiquitin protein ligase 2
201658_at	0.113	0.0484	2.00651	-4.76937	0.225239	ARL1	ADP ribosylation factor like GTPase 1
228201_at	0.0237	0.00672	-2.78789	-3.03575	-0.57208	ARL13B	ADP ribosylation factor like GTPase 13B
226383_at	0.00788	0.00172	-3.25201	-1.78977	-0.442531	ARL14EP	ADP ribosylation factor like GTPase 14 effector protein
228151_at	0.0101	0.00233	3.15213	-2.07039	0.636631	ARL15	ADP ribosylation factor like GTPase 15
241910_x_at	0.000513	6.15e-05	4.24629	1.33262	0.609668	ARL17B///ARL17A	ADP ribosylation factor like GTPase 17B///ADP ribosylation factor like GTPase 17A
202564_x_at	0.014	0.00348	-3.01756	-2.43786	-0.652314	ARL2	ADP ribosylation factor like GTPase 2
202092_s_at	0.0354	0.011	-2.60681	-3.48002	-0.708479	ARL2BP	ADP ribosylation factor like GTPase 2 binding protein
202091_at	0.0701	0.0262	-2.26829	-4.24293	-0.513409	ARL2BP	ADP ribosylation factor like GTPase 2 binding protein
202641_at	0.075	0.0285	2.23277	-4.31768	0.305841	ARL3	ADP ribosylation factor like GTPase 3
205020_s_at	0.0358	0.0112	2.60145	-3.4928	0.469647	ARL4A	ADP ribosylation factor like GTPase 4A
203586_s_at	0.105	0.0442	2.04687	-4.69194	0.532308	ARL4D	ADP ribosylation factor like GTPase 4D
242727_at	0.00163	0.000251	-3.84454	0.003713	-0.743115	ARL5B	ADP ribosylation factor like GTPase 5B
223735_at	0.0195	0.00527	-2.87354	-2.81719	-0.724167	ARL6	ADP ribosylation factor like GTPase 6
200760_s_at	0.0504	0.0173	-2.43512	-3.87823	-0.626114	ARL6IP5	ADP ribosylation factor like GTPase 6 interacting protein 5
225347_at	0.111	0.0476	-2.01348	-4.75608	-0.21321	ARL8A	ADP ribosylation factor like GTPase 8A
218185_s_at	0.0326	0.00993	-2.64536	-3.3875	-0.497595	ARMC1	armadillo repeat containing 1
223866_at	0.0011	0.000154	3.98582	0.46141	0.893864	ARMC2	armadillo repeat containing 2
202961_s_at	0.0883	0.0353	-2.14417	-4.49964	-0.238107	ARMC2-AS1///ATP5J2	ARMC2 antisense RNA 1///ATP synthase, H+ transporting, mitochondrial Fo complex subunit F2
221077_at	0.0407	0.0131	2.54033	-3.63692	0.254672	ARMC4	armadillo repeat containing 4
221758_at	0.0939	0.0381	-2.11069	-4.56669	-0.256088	ARMC6	armadillo repeat containing 6
229906_at	0.00671	0.00141	-3.3153	-1.60853	-0.542718	ARMC7	armadillo repeat containing 7
219636_s_at	1.68e-10	7.42e-13	-8.6297	18.9672	-2.33994	ARMC9	armadillo repeat containing 9
219637_at	5.02e-10	2.85e-12	-8.32336	17.6584	-2.95577	ARMC9	armadillo repeat containing 9
235938_at	8.18e-08	1.59e-09	-6.87289	11.5077	-1.94571	ARMC9	armadillo repeat containing 9
240639_at	0.000328	3.6e-05	-4.39357	1.84005	-0.5147	ARMC9	armadillo repeat containing 9
220754_at	0.000413	4.77e-05	-4.31628	1.57247	-0.950807	ARMC9	armadillo repeat containing 9
1568691_at	0.00199	0.000319	-3.77326	-0.223028	-0.52909	ARMC9	armadillo repeat containing 9
218694_at	0.0499	0.017	-2.44021	-3.86675	-0.435747	ARMCX1	armadillo repeat containing, X-linked 1
217858_s_at	5.12e-05	3.85e-06	-4.98601	3.97739	-0.890124	ARMCX3	armadillo repeat containing, X-linked 3
222444_at	0.0155	0.00395	-2.97429	-2.55337	-0.499728	ARMCX3	armadillo repeat containing, X-linked 3
1555902_at	0.000392	4.47e-05	-4.33431	1.63463	-0.977401	ARMCX5	armadillo repeat containing, X-linked 5
228027_at	0.0247	0.00705	2.77028	-3.08002	0.495615	ARMCX5-GPRASP2///GPRASP2	ARMCX5-GPRASP2 readthrough///G protein-coupled receptor associated sorting protein 2
215727_x_at	0.0682	0.0253	2.28248	-4.2128	0.15012	ARMCX6	armadillo repeat containing, X-linked 6
233724_at	0.0531	0.0185	2.40887	-3.9371	0.597873	ARNT	aryl hydrocarbon receptor nuclear translocator
202986_at	2.04e-09	1.77e-11	-7.90721	15.8821	-2.49231	ARNT2	aryl hydrocarbon receptor nuclear translocator 2
209824_s_at	0.00356	0.000651	3.55796	-0.890193	0.640904	ARNTL	aryl hydrocarbon receptor nuclear translocator like
200950_at	0.0381	0.0121	-2.57201	-3.56257	-0.535903	ARPC1A	actin related protein 2/3 complex subunit 1A
201954_at	1.01e-09	7.13e-12	-8.11426	16.7654	-1.6082	ARPC1B	actin related protein 2/3 complex subunit 1B
203670_at	0.0485	0.0164	2.45459	-3.83423	0.358764	ARPC4-TTLL3///TTLL3///ARPC4	ARPC4-TTLL3 readthrough///tubulin tyrosine ligase like 3///actin related protein 2/3 complex subunit 4
210129_s_at	0.049	0.0166	2.44947	-3.84584	0.5548	ARPC4-TTLL3///TTLL3///ARPC4	ARPC4-TTLL3 readthrough///tubulin tyrosine ligase like 3///actin related protein 2/3 complex subunit 4
1555797_a_at	0.000125	1.14e-05	-4.70382	2.94121	-0.710773	ARPC5	actin related protein 2/3 complex subunit 5
211963_s_at	0.0021	0.00034	-3.75451	-0.282217	-0.51915	ARPC5	actin related protein 2/3 complex subunit 5
226915_s_at	0.0496	0.0169	2.44298	-3.86052	0.30121	ARPC5L	actin related protein 2/3 complex subunit 5 like
223101_s_at	0.0606	0.0218	2.34278	-4.08285	0.316328	ARPC5L	actin related protein 2/3 complex subunit 5 like
220966_x_at	0.0689	0.0257	2.27665	-4.22519	0.296109	ARPC5L	actin related protein 2/3 complex subunit 5 like
217548_at	0.0162	0.00417	2.9549	-2.6047	0.376298	ARPIN	actin-related protein 2/3 complex inhibitor
228666_at	0.0416	0.0135	2.52882	-3.66374	0.466283	ARPIN	actin-related protein 2/3 complex inhibitor
221482_s_at	2.02e-06	7.54e-08	-5.96195	7.76684	-0.881602	ARPP19	cAMP regulated phosphoprotein 19
221483_s_at	0.000786	0.000103	-4.10061	0.841083	-0.312386	ARPP19	cAMP regulated phosphoprotein 19
214553_s_at	0.00882	0.00197	-3.20674	-1.91779	-0.712153	ARPP19	cAMP regulated phosphoprotein 19
207136_at	1.97e-09	1.7e-11	7.91582	15.9188	1.71918	ARR3	arrestin 3
49111_at	0.0606	0.0218	-2.34292	-4.08254	-0.601737	ARRB1	arrestin beta 1
43511_s_at	0.0879	0.035	-2.14699	-4.49395	-0.568934	ARRB1	arrestin beta 1
221861_at	0.094	0.0382	-2.11029	-4.56749	-0.568071	ARRB1	arrestin beta 1
222756_s_at	0.0946	0.0385	-2.1069	-4.57422	-0.470616	ARRB1	arrestin beta 1
203388_at	0.00599	0.00123	-3.35896	-1.48203	-0.53687	ARRB2	arrestin beta 2
239395_at	0.0358	0.0112	2.60069	-3.49461	0.488162	ARRDC3-AS1	ARRDC3 antisense RNA 1
225283_at	0.0481	0.0162	2.45896	-3.8243	0.58509	ARRDC4	arrestin domain containing 4
232197_x_at	5.02e-10	2.85e-12	-8.32298	17.6568	-1.61121	ARSB	arylsulfatase B
206129_s_at	4.67e-09	5.04e-11	-7.66803	14.8637	-1.69755	ARSB	arylsulfatase B
1554030_at	1.96e-05	1.19e-06	-5.28394	5.10321	-1.25025	ARSB	arylsulfatase B
223696_at	0.00628	0.0013	-3.34106	-1.53405	-0.739807	ARSD	arylsulfatase D
206831_s_at	0.0533	0.0185	-2.40702	-3.94122	-0.302921	ARSD	arylsulfatase D
232423_at	0.108	0.0457	-2.03145	-4.72167	-0.536224	ARSD	arylsulfatase D
205894_at	6.09e-08	1.13e-09	-6.95242	11.8405	-2.14842	ARSE	arylsulfatase E (chondrodysplasia punctata 1)
214490_at	1.86e-08	2.7e-10	7.28297	13.2314	2.08906	ARSF	arylsulfatase F
1552632_a_at	0.0688	0.0256	-2.2776	-4.22317	-0.637842	ARSG	arylsulfatase G
239147_at	0.0617	0.0223	-2.33352	-4.103	-0.54242	ARSK	arylsulfatase family member K
1570480_s_at	0.0151	0.00383	2.98431	-2.52674	0.304512	ART1	ADP-ribosyltransferase 1
223223_at	0.0703	0.0263	-2.26607	-4.24764	-0.355192	ARV1	ARV1 homolog, fatty acid homeostasis modulator
217516_x_at	0.0226	0.00634	2.8082	-2.98441	0.30591	ARVCF	armadillo repeat gene deleted in velocardiofacial syndrome
205784_x_at	0.0678	0.0251	2.28542	-4.20653	0.25765	ARVCF	armadillo repeat gene deleted in velocardiofacial syndrome
238878_at	0.00434	0.000828	-3.48385	-1.11347	-1.58755	ARX	aristaless related homeobox
223652_at	0.00629	0.00131	3.34031	-1.53623	0.997551	AS3MT	arsenite methyltransferase
1555419_a_at	1.91e-07	4.44e-09	-6.63344	10.5107	-1.98843	ASAH1	N-acylsphingosine amidohydrolase 1
213902_at	1.46e-06	5.16e-08	-6.05317	8.1343	-1.35267	ASAH1	N-acylsphingosine amidohydrolase 1
210980_s_at	3.78e-05	2.67e-06	-5.08017	4.32985	-0.754981	ASAH1	N-acylsphingosine amidohydrolase 1
213702_x_at	4.4e-05	3.2e-06	-5.03324	4.15378	-0.608457	ASAH1	N-acylsphingosine amidohydrolase 1
224790_at	4.87e-06	2.2e-07	-5.70266	6.73337	-1.19926	ASAP1	ArfGAP with SH3 domain, ankyrin repeat and PH domain 1
224791_at	4.18e-05	3e-06	-5.04969	4.21544	-0.55714	ASAP1	ArfGAP with SH3 domain, ankyrin repeat and PH domain 1
224796_at	6.76e-05	5.38e-06	-4.89958	3.65674	-0.853933	ASAP1	ArfGAP with SH3 domain, ankyrin repeat and PH domain 1
221039_s_at	7.31e-05	5.9e-06	-4.87555	3.56809	-1.53752	ASAP1	ArfGAP with SH3 domain, ankyrin repeat and PH domain 1
236533_at	0.000716	9.23e-05	-4.13228	0.94705	-0.883352	ASAP1	ArfGAP with SH3 domain, ankyrin repeat and PH domain 1
220694_at	0.0654	0.024	-2.30354	-4.16775	-0.511275	ASAP1-IT1	ASAP1 intronic transcript 1
206414_s_at	0.00269	0.000462	-3.66277	-0.568817	-0.59637	ASAP2	ArfGAP with SH3 domain, ankyrin repeat and PH domain 2
222236_s_at	2.96e-06	1.22e-07	5.84664	7.3052	1.51574	ASAP3	ArfGAP with SH3 domain, ankyrin repeat and PH domain 3
219103_at	4.7e-06	2.1e-07	5.7136	6.77661	1.71	ASAP3	ArfGAP with SH3 domain, ankyrin repeat and PH domain 3
1553039_a_at	0.114	0.0488	2.00274	-4.77653	0.144224	ASB10	ankyrin repeat and SOCS box containing 10
1555981_at	0.0179	0.00476	-2.90971	-2.72332	-0.469699	ASB16-AS1	ASB16 antisense RNA 1
219996_at	0.00542	0.00109	-3.39732	-1.36986	-0.539577	ASB7	ankyrin repeat and SOCS box containing 7
226513_at	0.00691	0.00146	-3.30402	-1.64103	-0.363452	ASB7	ankyrin repeat and SOCS box containing 7
205673_s_at	1.25e-08	1.67e-10	-7.39266	13.6953	-2.27093	ASB9	ankyrin repeat and SOCS box containing 9
1554627_a_at	0.0827	0.0324	-2.18034	-4.42613	-0.413843	ASCC1	activating signal cointegrator 1 complex subunit 1
229215_at	0.000828	0.00011	4.0831	0.782732	1.32363	ASCL2	achaete-scute family bHLH transcription factor 2
218115_at	0.000125	1.13e-05	-4.70547	2.94718	-1.07574	ASF1B	anti-silencing function 1B histone chaperone
206130_s_at	0.004	0.00075	3.51449	-1.02157	0.6342	ASGR2	asialoglycoprotein receptor 2
1554057_at	0.000375	4.24e-05	-4.34921	1.68614	-0.975905	ASH1L-AS1	ASH1L antisense RNA 1
209517_s_at	0.0102	0.00236	-3.14698	-2.08468	-0.535936	ASH2L	ASH2 like histone lysine methyltransferase complex subunit
206690_at	0.0691	0.0258	2.27508	-4.22854	0.292828	ASIC2	acid sensing ion channel subunit 2
214498_at	7.08e-11	2.39e-13	8.88778	20.0691	1.46588	ASIP	agouti signaling protein
204608_at	0.046	0.0154	-2.48053	-3.77515	-0.464832	ASL	argininosuccinate lyase
209394_at	0.0587	0.0209	2.35853	-4.04843	0.461814	ASMTL	acetylserotonin O-methyltransferase-like
36553_at	0.0686	0.0255	2.27935	-4.21946	0.510993	ASMTL	acetylserotonin O-methyltransferase-like
217987_at	0.0266	0.00774	-2.73688	-3.16337	-0.355598	ASNSD1	asparagine synthetase domain containing 1
209135_at	0.065	0.0238	2.30637	-4.16165	0.316749	ASPH	aspartate beta-hydroxylase
214993_at	0.000454	5.3e-05	-4.28722	1.4726	-1.22338	ASPHD1	aspartate beta-hydroxylase domain containing 1
1553997_a_at	0.0175	0.00462	-2.91947	-2.6978	-0.664691	ASPHD1	aspartate beta-hydroxylase domain containing 1
227015_at	0.0762	0.0291	-2.2247	-4.33453	-0.381779	ASPHD2	aspartate beta-hydroxylase domain containing 2
239002_at	2.01e-05	1.23e-06	-5.27678	5.07581	-1.27555	ASPM	abnormal spindle microtubule assembly
232238_at	0.00666	0.0014	-3.31882	-1.59838	-0.866381	ASPM	abnormal spindle microtubule assembly
219918_s_at	0.014	0.00349	-3.01584	-2.44248	-0.960229	ASPM	abnormal spindle microtubule assembly
219087_at	0.06	0.0215	2.34783	-4.07183	0.856705	ASPN	asporin
235514_at	0.00281	0.000488	3.64622	-0.619998	2.28641	ASPRV1	aspartic peptidase, retroviral-like 1
218908_at	0.0129	0.00316	-3.04999	-2.35045	-0.496334	ASPSCR1	ASPSCR1, UBX domain containing tether for SLC2A4
222764_at	0.0418	0.0136	-2.52685	-3.66832	-0.847803	ASRGL1	asparaginase like 1
218857_s_at	0.0747	0.0284	-2.23479	-4.31347	-0.770692	ASRGL1	asparaginase like 1
207076_s_at	2.8e-07	7.1e-09	6.5237	10.0567	2.88224	ASS1	argininosuccinate synthase 1
221135_s_at	0.0185	0.00494	-2.89616	-2.7586	-0.410089	ASTE1	asteroid homolog 1 (Drosophila)
209693_at	0.0791	0.0306	-2.20445	-4.37655	-0.569156	ASTN2	astrotactin 2
221652_s_at	0.000103	8.99e-06	-4.76532	3.16434	-1.23981	ASUN	asunder, spermatogenesis regulator
244519_at	5.82e-11	1.83e-13	-8.94811	20.3264	-1.601	ASXL1	additional sex combs like 1, transcriptional regulator
212234_at	2.88e-05	1.92e-06	-5.16336	4.64389	-0.548503	ASXL1	additional sex combs like 1, transcriptional regulator
212238_at	5.19e-05	3.91e-06	-4.98169	3.96131	-0.698023	ASXL1	additional sex combs like 1, transcriptional regulator
212237_at	0.00294	0.000514	-3.63042	-0.668694	-0.424065	ASXL1	additional sex combs like 1, transcriptional regulator
242438_at	0.00321	0.000571	-3.5981	-0.767882	-0.854448	ASXL1	additional sex combs like 1, transcriptional regulator
242439_s_at	0.012	0.0029	-3.07924	-2.27098	-0.669962	ASXL1	additional sex combs like 1, transcriptional regulator
229359_at	0.0083	0.00183	-3.23116	-1.84888	-0.710725	ASXL2	additional sex combs like 2, transcriptional regulator
226251_at	0.0113	0.00268	-3.1056	-2.19886	-0.37823	ASXL2	additional sex combs like 2, transcriptional regulator
218659_at	0.032	0.00971	-2.65364	-3.36749	-0.411035	ASXL2	additional sex combs like 2, transcriptional regulator
214162_at	0.000617	7.69e-05	4.18373	1.12025	0.929481	ASXL3	additional sex combs like 3, transcriptional regulator
227585_at	0.017	0.00444	-2.93337	-2.66139	-0.558696	ATAD1	ATPase family, AAA domain containing 1
224850_at	0.038	0.012	-2.57311	-3.55999	-0.336254	ATAD1	ATPase family, AAA domain containing 1
222740_at	0.00956	0.00218	-3.17387	-2.00987	-0.69801	ATAD2	ATPase family, AAA domain containing 2
218782_s_at	0.016	0.00413	-2.95901	-2.59383	-1.04806	ATAD2	ATPase family, AAA domain containing 2
240210_at	0.0214	0.00591	2.83351	-2.91999	0.243161	ATAD3C	ATPase family, AAA domain containing 3C
218874_s_at	0.0975	0.04	-2.08976	-4.60814	-0.471717	ATAT1	alpha tubulin acetyltransferase 1
234584_s_at	0.00413	0.000779	-3.50265	-1.05714	-0.46058	ATE1	arginyltransferase 1
225497_at	0.099	0.0408	-2.08109	-4.62521	-0.302567	ATE1	arginyltransferase 1
234874_at	0.114	0.0492	-1.99931	-4.78303	-0.282107	ATE1	arginyltransferase 1
1565269_s_at	0.0163	0.00422	-2.95132	-2.61415	-0.63566	ATF1	activating transcription factor 1
205446_s_at	5.8e-05	4.48e-06	-4.94665	3.83102	-0.999005	ATF2	activating transcription factor 2
212984_at	0.0854	0.0337	-2.16294	-4.46164	-0.272911	ATF2	activating transcription factor 2
231927_at	0.00322	0.000574	-3.59698	-0.771318	-0.825569	ATF6	activating transcription factor 6
217550_at	0.004	0.00075	-3.51436	-1.02197	-0.614424	ATF6	activating transcription factor 6
203952_at	0.00699	0.00148	-3.2996	-1.65375	-0.52721	ATF6	activating transcription factor 6
226941_at	0.0831	0.0326	-2.17781	-4.43131	-0.300826	ATF6	activating transcription factor 6
206684_s_at	0.0167	0.00433	2.94266	-2.63697	0.243417	ATF7	activating transcription factor 7
218987_at	0.0001	8.68e-06	-4.77477	3.19878	-0.681116	ATF7IP	activating transcription factor 7 interacting protein
207774_at	0.00394	0.000736	3.52026	-1.00419	0.422367	ATG10	autophagy related 10
1570523_s_at	0.0489	0.0166	2.45055	-3.84338	0.480268	ATG10	autophagy related 10
218214_at	0.0179	0.00476	-2.90963	-2.72352	-0.48436	ATG101	autophagy related 101
213026_at	0.00787	0.00171	-3.25267	-1.78789	-0.407917	ATG12	autophagy related 12
204833_at	0.00789	0.00172	-3.25167	-1.79072	-0.520288	ATG12	autophagy related 12
203363_s_at	0.106	0.0449	-2.03973	-4.70573	-0.403237	ATG13	autophagy related 13
225883_at	3.49e-05	2.41e-06	5.10605	4.42729	1.23164	ATG16L2	autophagy related 16 like 2
229389_at	0.000151	1.43e-05	4.64327	2.72303	1.13394	ATG16L2	autophagy related 16 like 2
228190_at	0.00715	0.00152	-3.29084	-1.6789	-0.662415	ATG4C	autophagy related 4C cysteine peptidase
226871_s_at	0.0153	0.00388	2.97982	-2.53867	0.445833	ATG4D	autophagy related 4D cysteine peptidase
1569827_at	0.0145	0.00365	-3.0011	-2.48195	-0.708675	ATG7	autophagy related 7
229252_at	7.54e-07	2.36e-08	6.23953	8.89053	2.84134	ATG9B	autophagy related 9B
1553390_at	0.0253	0.0073	2.758	-3.11075	0.2457	ATG9B	autophagy related 9B
208758_at	2.77e-06	1.12e-07	-5.8672	7.38727	-0.922913	ATIC	5-aminoimidazole-4-carboxamide ribonucleotide formyltransferase/IMP cyclohydrolase
223340_at	0.0697	0.026	2.27106	-4.23705	0.545015	ATL1	atlastin GTPase 1
222700_at	0.000535	6.48e-05	4.23157	1.28247	0.562589	ATL2	atlastin GTPase 2
1553603_s_at	0.111	0.0476	2.01377	-4.75554	0.360689	ATL2	atlastin GTPase 2
224893_at	0.0157	0.00404	2.96657	-2.57384	0.31389	ATL3	atlastin GTPase 3
208442_s_at	0.00441	0.000845	-3.47753	-1.13237	-0.905554	ATM	ATM serine/threonine kinase
212672_at	0.00457	0.000883	-3.46379	-1.17333	-0.906361	ATM	ATM serine/threonine kinase
210858_x_at	0.0262	0.00761	-2.74302	-3.14811	-0.719649	ATM	ATM serine/threonine kinase
201854_s_at	0.0178	0.00471	-2.91304	-2.71461	-0.384117	ATMIN	ATM interactor
203454_s_at	0.00361	0.000662	-3.55316	-0.904776	-0.572544	ATOX1	antioxidant 1 copper chaperone
214255_at	0.0596	0.0213	-2.35098	-4.06495	-0.698581	ATP10A	ATPase phospholipid transporting 10A (putative)
215842_s_at	0.0661	0.0244	-2.29755	-4.1806	-0.313493	ATP11A	ATPase phospholipid transporting 11A
213582_at	0.0763	0.0292	-2.22356	-4.33691	-0.383311	ATP11A	ATPase phospholipid transporting 11A
230875_s_at	0.111	0.0474	-2.01608	-4.75112	-0.364858	ATP11A	ATPase phospholipid transporting 11A
207367_at	0.0199	0.0054	2.8654	-2.83818	1.41	ATP12A	ATPase H+/K+ transporting non-gastric alpha2 subunit
218608_at	0.0312	0.00942	-2.66494	-3.34008	-0.577783	ATP13A2	ATPase 13A2
219558_at	0.000111	9.79e-06	-4.74301	3.08322	-1.244	ATP13A3	ATPase 13A3
233535_at	1.78e-05	1.06e-06	5.31246	5.21255	1.06406	ATP13A4	ATPase 13A4
1557136_at	2.24e-05	1.42e-06	5.24049	4.93715	2.28125	ATP13A4	ATPase 13A4
243585_at	5.35e-17	2.43e-21	13.2438	37.8981	3.41618	ATP13A5	ATPase 13A5
1561332_at	0.0018	0.000282	3.80963	-0.107707	0.375212	ATP13A5	ATPase 13A5
220948_s_at	0.0465	0.0155	-2.47615	-3.78516	-0.378187	ATP1A1	ATPase Na+/K+ transporting subunit alpha 1
1559376_at	0.0548	0.0192	-2.39265	-3.97319	-0.389426	ATP1A1-AS1	ATP1A1 antisense RNA 1
203296_s_at	3.07e-09	3.01e-11	7.78546	15.3634	3.31045	ATP1A2	ATPase Na+/K+ transporting subunit alpha 2
201243_s_at	0.0016	0.000245	3.85205	0.02775	0.744937	ATP1B1	ATPase Na+/K+ transporting subunit beta 1
208836_at	0.0566	0.02	2.37712	-4.00754	0.238835	ATP1B3	ATPase Na+/K+ transporting subunit beta 3
230693_at	0.00238	0.000398	-3.70745	-0.42984	-0.634359	ATP2A1	ATPase sarcoplasmic/endoplasmic reticulum Ca2+ transporting 1
230696_at	0.00245	0.000413	-3.69635	-0.464467	-0.774904	ATP2A1-AS1	ATP2A1 antisense RNA 1
209186_at	0.00208	0.000337	-3.75765	-0.272326	-0.380672	ATP2A2	ATPase sarcoplasmic/endoplasmic reticulum Ca2+ transporting 2
213036_x_at	0.00529	0.00106	3.40687	-1.3418	1.14335	ATP2A3	ATPase sarcoplasmic/endoplasmic reticulum Ca2+ transporting 3
207522_s_at	0.00794	0.00173	3.24913	-1.79795	1.1651	ATP2A3	ATPase sarcoplasmic/endoplasmic reticulum Ca2+ transporting 3
230453_s_at	0.00804	0.00176	3.24415	-1.8121	0.996342	ATP2A3	ATPase sarcoplasmic/endoplasmic reticulum Ca2+ transporting 3
209281_s_at	0.0276	0.00809	-2.72084	-3.20312	-0.872695	ATP2B1	ATPase plasma membrane Ca2+ transporting 1
204685_s_at	2.7e-08	4.24e-10	7.17905	12.7929	1.33105	ATP2B2	ATPase plasma membrane Ca2+ transporting 2
209934_s_at	0.000492	5.83e-05	-4.26091	1.38252	-0.495052	ATP2C1	ATPase secretory pathway Ca2+ transporting 1
209935_at	0.0138	0.00342	-3.02292	-2.42346	-0.47328	ATP2C1	ATPase secretory pathway Ca2+ transporting 1
206043_s_at	1.71e-06	6.18e-08	6.00992	7.95986	2.05596	ATP2C2	ATPase secretory pathway Ca2+ transporting 2
214798_at	0.00927	0.0021	3.18695	-1.97331	0.704034	ATP2C2	ATPase secretory pathway Ca2+ transporting 2
213738_s_at	0.0543	0.019	2.39738	-3.96269	0.187361	ATP5A1	ATP synthase, H+ transporting, mitochondrial F1 complex, alpha subunit 1, cardiac muscle
207552_at	0.112	0.0481	2.00898	-4.76467	0.197335	ATP5G2	ATP synthase, H+ transporting, mitochondrial Fo complex subunit C2 (subunit 9)
207508_at	0.102	0.0422	2.06668	-4.65342	0.271012	ATP5G3	ATP synthase, H+ transporting, mitochondrial Fo complex subunit C3 (subunit 9)
210149_s_at	0.0969	0.0397	2.09335	-4.60107	0.239229	ATP5H	ATP synthase, H+ transporting, mitochondrial Fo complex subunit D
218956_s_at	0.000651	8.2e-05	-4.16554	1.05887	-0.5076	ATP5J2-PTCD1///PTCD1	ATP5J2-PTCD1 readthrough///pentatricopeptide repeat domain 1
208745_at	0.00988	0.00227	3.16055	-2.047	0.472308	ATP5L	ATP synthase, H+ transporting, mitochondrial Fo complex subunit G
207573_x_at	0.0346	0.0107	2.61704	-3.45558	0.320829	ATP5L	ATP synthase, H+ transporting, mitochondrial Fo complex subunit G
210453_x_at	0.0375	0.0119	2.57824	-3.54787	0.30349	ATP5L	ATP synthase, H+ transporting, mitochondrial Fo complex subunit G
208746_x_at	0.0405	0.0131	2.5421	-3.6328	0.294008	ATP5L	ATP synthase, H+ transporting, mitochondrial Fo complex subunit G
200818_at	0.105	0.0439	2.04994	-4.68598	0.160529	ATP5O	ATP synthase, H+ transporting, mitochondrial F1 complex, O subunit
206993_at	0.0717	0.027	-2.25615	-4.2686	-0.401536	ATP5S	ATP synthase, H+ transporting, mitochondrial Fo complex subunit s (factor B)
207809_s_at	0.00255	0.000433	-3.68216	-0.508628	-0.495907	ATP6AP1	ATPase H+ transporting accessory protein 1
228816_at	0.0214	0.00592	2.83278	-2.92187	0.520675	ATP6AP1L	ATPase H+ transporting accessory protein 1 like
201444_s_at	0.00418	0.000791	-3.49786	-1.07152	-0.807887	ATP6AP2	ATPase H+ transporting accessory protein 2
205095_s_at	0.0168	0.00438	-2.9384	-2.64817	-0.673842	ATP6V0A1	ATPase H+ transporting V0 subunit a1
220197_at	6.55e-06	3.16e-07	5.6135	6.38199	3.15268	ATP6V0A4	ATPase H+ transporting V0 subunit a4
1553153_at	0.0202	0.00552	-2.85762	-2.85823	-1.29867	ATP6V0D2	ATPase H+ transporting V0 subunit d2
1553155_x_at	0.0558	0.0197	-2.3838	-3.99279	-1.04448	ATP6V0D2	ATPase H+ transporting V0 subunit d2
214149_s_at	0.0624	0.0226	-2.32778	-4.11544	-0.129976	ATP6V0E1	ATPase H+ transporting V0 subunit e1
214150_x_at	0.0735	0.0278	-2.24342	-4.29539	-0.119976	ATP6V0E1	ATPase H+ transporting V0 subunit e1
213587_s_at	0.00103	0.000143	-4.00854	0.535993	-0.960742	ATP6V0E2	ATPase H+ transporting V0 subunit e2
229094_at	0.000556	6.79e-05	-4.21847	1.23793	-1.09698	ATP6V0E2-AS1	ATP6V0E2 antisense RNA 1
201971_s_at	0.0509	0.0175	-2.43027	-3.88916	-0.547154	ATP6V1A	ATPase H+ transporting V1 subunit A
205473_at	7.32e-07	2.27e-08	6.24899	8.9291	1.80114	ATP6V1B1	ATPase H+ transporting V1 subunit B1
1554847_at	0.00359	0.000656	3.55572	-0.897001	0.337973	ATP6V1B1	ATPase H+ transporting V1 subunit B1
201089_at	5.53e-05	4.23e-06	-4.9617	3.88694	-0.911845	ATP6V1B2	ATPase H+ transporting V1 subunit B2
202872_at	4.14e-06	1.82e-07	-5.74937	6.9183	-1.24352	ATP6V1C1	ATPase H+ transporting V1 subunit C1
226463_at	1.07e-05	5.73e-07	-5.46689	5.80909	-1.04097	ATP6V1C1	ATPase H+ transporting V1 subunit C1
202874_s_at	2.2e-05	1.38e-06	-5.24762	4.96436	-1.52055	ATP6V1C1	ATPase H+ transporting V1 subunit C1
1553989_a_at	4.7e-06	2.11e-07	5.71302	6.77434	2.88867	ATP6V1C2	ATPase H+ transporting V1 subunit C2
1552532_a_at	2.22e-05	1.39e-06	5.24482	4.95366	2.8982	ATP6V1C2	ATPase H+ transporting V1 subunit C2
214923_at	0.0247	0.00705	-2.77029	-3.07999	-0.358461	ATP6V1D	ATPase H+ transporting V1 subunit D
208899_x_at	0.0256	0.00739	-2.75365	-3.12163	-0.63477	ATP6V1D	ATPase H+ transporting V1 subunit D
208678_at	0.00774	0.00168	-3.25942	-1.76868	-0.410102	ATP6V1E1	ATPase H+ transporting V1 subunit E1
238765_at	0.00586	0.0012	-3.36811	-1.45536	-0.535745	ATP6V1G1	ATPase H+ transporting V1 subunit G1
212384_at	0.00647	0.00135	-3.3299	-1.56638	-0.687691	ATP6V1G2-DDX39B///SNORD84///DDX39B	ATP6V1G2-DDX39B readthrough (NMD candidate)///small nucleolar RNA, C/D box 84///DEAD-box helicase 39B
230565_at	0.0859	0.034	2.15961	-4.4684	0.286012	ATP6V1G3	ATPase H+ transporting V1 subunit G3
221504_s_at	0.02	0.00545	-2.86206	-2.84679	-0.423774	ATP6V1H	ATPase H+ transporting V1 subunit H
219660_s_at	0.00484	0.000948	-3.4415	-1.23954	-1.85182	ATP8A2	ATPase phospholipid transporting 8A2
226302_at	2.87e-05	1.91e-06	5.16509	4.65044	1.64002	ATP8B1	ATPase phospholipid transporting 8B1
216873_s_at	5.03e-07	1.45e-08	-6.35507	9.36288	-1.23364	ATP8B2	ATPase phospholipid transporting 8B2
226771_at	1.6e-05	9.36e-07	-5.34454	5.33588	-1.30718	ATP8B2	ATPase phospholipid transporting 8B2
1554704_at	5.7e-06	2.66e-07	-5.65627	6.55028	-1.40869	ATP8B3	ATPase phospholipid transporting 8B3
220416_at	0.0668	0.0247	2.29235	-4.19172	0.67457	ATP8B4	ATPase phospholipid transporting 8B4 (putative)
212062_at	0.055	0.0193	2.39134	-3.97608	0.543202	ATP9A	ATPase phospholipid transporting 9A (putative)
216129_at	0.0552	0.0194	2.38927	-3.98068	0.572368	ATP9A	ATPase phospholipid transporting 9A (putative)
218671_s_at	0.0172	0.00451	2.92849	-2.67418	0.485488	ATPIF1	ATPase inhibitory factor 1
223339_at	0.0833	0.0327	2.17627	-4.43446	0.295547	ATPIF1	ATPase inhibitory factor 1
223338_s_at	0.0975	0.04	2.08957	-4.60853	0.333601	ATPIF1	ATPase inhibitory factor 1
34689_at	0.011	0.00258	3.11867	-2.16291	0.597491	ATRIP///TREX1	ATR interacting protein///three prime repair exonuclease 1
205875_s_at	0.0203	0.00552	2.85732	-2.85899	0.572606	ATRIP///TREX1	ATR interacting protein///three prime repair exonuclease 1
212517_at	0.0341	0.0105	-2.62354	-3.44001	-0.368139	ATRN	attractin
242230_at	0.00221	0.000362	-3.73585	-0.340907	-0.821204	ATXN1	ataxin 1
1559249_at	0.0771	0.0296	-2.21827	-4.3479	-0.749933	ATXN1	ataxin 1
235240_at	0.0029	0.000507	3.63453	-0.656044	0.663862	ATXN3	ataxin 3
214342_at	0.0569	0.0202	-2.37368	-4.01514	-0.382347	ATXN7L1	ataxin 7 like 1
214343_s_at	0.0708	0.0265	-2.26294	-4.25427	-0.500297	ATXN7L1	ataxin 7 like 1
212113_at	0.0803	0.0312	-2.19609	-4.3938	-0.360136	ATXN7L3B	ataxin 7 like 3B
205052_at	0.102	0.0422	2.06639	-4.654	0.576584	AUH	AU RNA binding methylglutaconyl-CoA hydratase
220011_at	0.0102	0.00236	-3.14785	-2.08227	-0.716206	AUNIP	aurora kinase A and ninein interacting protein
222946_s_at	0.029	0.00861	-2.69815	-3.25899	-0.614404	AUNIP	aurora kinase A and ninein interacting protein
220525_s_at	0.0478	0.0161	-2.46223	-3.81688	-0.3192	AUP1	ancient ubiquitous protein 1
208079_s_at	1.02e-08	1.31e-10	-7.44854	13.9319	-1.46183	AURKA	aurora kinase A
204092_s_at	7.28e-08	1.4e-09	-6.90323	11.6346	-1.56803	AURKA	aurora kinase A
208080_at	1.49e-06	5.27e-08	-6.04804	8.11359	-1.40159	AURKA	aurora kinase A
227546_x_at	0.00502	0.000993	-3.42689	-1.28276	-0.328608	AURKAIP1	aurora kinase A interacting protein 1
209464_at	0.00213	0.000346	-3.74957	-0.297774	-0.808342	AURKB	aurora kinase B
243365_s_at	0.00859	0.00191	3.21808	-1.88585	0.605573	AUTS2	autism susceptibility candidate 2
212599_at	0.0249	0.00713	2.76649	-3.08951	0.886764	AUTS2	autism susceptibility candidate 2
219366_at	0.000473	5.58e-05	-4.2734	1.42525	-0.744558	AVEN	apoptosis and caspase activation inhibitor
233333_x_at	0.0755	0.0288	2.2293	-4.32494	0.26728	AVIL	advillin
212471_at	0.000378	4.27e-05	-4.3468	1.67781	-0.641086	AVL9	AVL9 cell migration associated
212475_at	0.000441	5.13e-05	-4.29637	1.50401	-0.738899	AVL9	AVL9 cell migration associated
212474_at	0.00115	0.000165	-3.96727	0.400678	-0.520535	AVL9	AVL9 cell migration associated
242680_at	0.0612	0.0221	2.33708	-4.09526	0.626909	AVPR1A	arginine vasopressin receptor 1A
208260_at	0.0029	0.000507	3.63467	-0.655611	0.273435	AVPR1B	arginine vasopressin receptor 1B
208111_at	0.0553	0.0194	2.38818	-3.98309	0.266942	AVPR2	arginine vasopressin receptor 2
1560507_at	4.18e-09	4.36e-11	7.70073	15.0028	4.34663	AWAT1	acyl-CoA wax alcohol acyltransferase 1
222696_at	0.00103	0.000142	4.00887	0.53707	1.33179	AXIN2	axin 2
209309_at	0.000149	1.4e-05	4.64757	2.73847	2.19032	AZGP1	alpha-2-glycoprotein 1, zinc-binding
217014_s_at	1.18e-05	6.44e-07	5.43789	5.69651	2.36303	AZGP1P1///AZGP1	alpha-2-glycoprotein 1, zinc-binding pseudogene 1///alpha-2-glycoprotein 1, zinc-binding
227904_at	0.00671	0.00141	-3.31572	-1.60734	-0.572484	AZI2	5-azacytidine induced 2
222498_at	0.00843	0.00186	3.22523	-1.86567	0.474072	AZI2	5-azacytidine induced 2
201772_at	1.19e-06	4.07e-08	-6.11003	8.36424	-1.12594	AZIN1	antizyme inhibitor 1
212461_at	0.00628	0.0013	-3.34082	-1.53473	-0.433897	AZIN1	antizyme inhibitor 1
213747_at	0.0452	0.015	-2.48971	-3.75411	-0.569253	AZIN1	antizyme inhibitor 1
228000_at	0.000162	1.55e-05	-4.62058	2.64168	-0.671237	AZIN2	antizyme inhibitor 2
1554393_a_at	0.00771	0.00167	-3.26104	-1.76406	-0.565223	AZIN2	antizyme inhibitor 2
201891_s_at	0.0954	0.0389	-2.1021	-4.58376	-0.181173	B2M	beta-2-microglobulin
222969_at	0.0203	0.00555	-2.85536	-2.86402	-0.881339	B3GALT1	beta-1,3-galactosyltransferase 1
220829_s_at	0.0399	0.0128	-2.55017	-3.6139	-0.684304	B3GALT1	beta-1,3-galactosyltransferase 1
216065_at	0.02	0.00543	2.86348	-2.84315	0.393756	B3GALT4	beta-1,3-galactosyltransferase 4
230269_at	2.82e-11	7.09e-14	9.165	21.2507	3.22664	B3GALT5	beta-1,3-galactosyltransferase 5
1555231_a_at	0.03	0.00897	2.68278	-3.29661	0.256582	B3GALT5-AS1	B3GALT5 antisense RNA 1
1553959_a_at	0.000164	1.58e-05	-4.61654	2.62721	-1.00771	B3GALT6	beta-1,3-galactosyltransferase 6
219521_at	0.0605	0.0217	-2.34355	-4.08116	-0.606061	B3GAT1	beta-1,3-glucuronyltransferase 1
227100_at	1.17e-06	3.97e-08	-6.11593	8.38813	-1.30678	B3GLCT	beta 3-glucosyltransferase
227083_at	3.51e-05	2.42e-06	-5.10436	4.42093	-1.52967	B3GLCT	beta 3-glucosyltransferase
222870_s_at	0.00589	0.0012	-3.36586	-1.46193	-0.551938	B3GNT2	UDP-GlcNAc:betaGal beta-1,3-N-acetylglucosaminyltransferase 2
219326_s_at	0.0413	0.0134	-2.53293	-3.65416	-0.817917	B3GNT2	UDP-GlcNAc:betaGal beta-1,3-N-acetylglucosaminyltransferase 2
204856_at	0.00258	0.00044	3.67771	-0.522465	0.581769	B3GNT3	UDP-GlcNAc:betaGal beta-1,3-N-acetylglucosaminyltransferase 3
221240_s_at	0.0395	0.0127	2.5544	-3.604	0.302054	B3GNT4	UDP-GlcNAc:betaGal beta-1,3-N-acetylglucosaminyltransferase 4
225612_s_at	0.0646	0.0237	2.30965	-4.1546	0.544212	B3GNT5	UDP-GlcNAc:betaGal beta-1,3-N-acetylglucosaminyltransferase 5
1552833_at	0.0223	0.00622	-2.81507	-2.96698	-0.242883	B3GNT6	UDP-GlcNAc:betaGal beta-1,3-N-acetylglucosaminyltransferase 6
1555963_x_at	0.000584	7.19e-05	-4.20239	1.18339	-1.46301	B3GNT7	UDP-GlcNAc:betaGal beta-1,3-N-acetylglucosaminyltransferase 7
1555962_at	0.000978	0.000134	-4.02549	0.591826	-1.33055	B3GNT7	UDP-GlcNAc:betaGal beta-1,3-N-acetylglucosaminyltransferase 7
1552965_a_at	0.0934	0.0379	2.11378	-4.56055	0.174208	B3GNT7	UDP-GlcNAc:betaGal beta-1,3-N-acetylglucosaminyltransferase 7
237338_at	0.0236	0.00665	2.79133	-3.02707	0.349653	B3GNT8	UDP-GlcNAc:betaGal beta-1,3-N-acetylglucosaminyltransferase 8
215055_at	0.015	0.00378	2.98858	-2.51536	0.338856	B3GNTL1	UDP-GlcNAc:betaGal beta-1,3-N-acetylglucosaminyltransferase-like 1
229909_at	0.00433	0.000826	3.48436	-1.11195	1.35774	B4GALNT3	beta-1,4-N-acetyl-galactosaminyltransferase 3
210243_s_at	0.0844	0.0332	-2.1693	-4.4487	-0.281653	B4GALT3	beta-1,4-galactosyltransferase 3
212876_at	0.00377	0.000696	-3.53759	-0.951905	-0.633807	B4GALT4	beta-1,4-galactosyltransferase 4
210540_s_at	0.00758	0.00164	-3.26772	-1.74502	-0.812045	B4GALT4	beta-1,4-galactosyltransferase 4
221485_at	2.58e-05	1.68e-06	-5.19723	4.77242	-0.8539	B4GALT5	beta-1,4-galactosyltransferase 5
221484_at	0.0652	0.0239	-2.30465	-4.16536	-0.604691	B4GALT5	beta-1,4-galactosyltransferase 5
235333_at	7.28e-07	2.26e-08	-6.25053	8.93538	-1.43943	B4GALT6	beta-1,4-galactosyltransferase 6
206233_at	9.49e-06	4.98e-07	-5.50184	5.94511	-2.00249	B4GALT6	beta-1,4-galactosyltransferase 6
203188_at	0.00117	0.000168	-3.96065	0.379056	-0.70616	B4GAT1	beta-1,4-glucuronyltransferase 1
228203_at	0.00994	0.00229	3.15802	-2.05403	0.251968	B4GAT1	beta-1,4-glucuronyltransferase 1
210534_s_at	0.0816	0.0318	-2.18739	-4.41169	-0.596582	B9D1	B9 domain containing 1
222780_s_at	0.00881	0.00197	-3.20735	-1.91605	-1.63752	BAALC	brain and acute leukemia, cytoplasmic
218899_s_at	0.0178	0.0047	-2.91351	-2.71339	-1.44405	BAALC	brain and acute leukemia, cytoplasmic
1554228_a_at	0.102	0.0424	-2.06466	-4.65737	-0.345112	BAALC-AS2	BAALC antisense RNA 2
217867_x_at	2.32e-09	2.06e-11	-7.87253	15.7343	-2.30784	BACE2	beta-site APP-cleaving enzyme 2
227051_at	6.14e-09	6.95e-11	-7.59412	14.5496	-2.18069	BACE2	beta-site APP-cleaving enzyme 2
222446_s_at	1.09e-08	1.42e-10	-7.43113	13.8582	-1.9935	BACE2	beta-site APP-cleaving enzyme 2
204194_at	0.0346	0.0107	-2.61649	-3.4569	-0.451439	BACH1	BTB domain and CNC homolog 1
229720_at	0.00115	0.000164	3.96758	0.401703	1.39403	BAG1	BCL2 associated athanogene 1
211475_s_at	0.0306	0.0092	2.67362	-3.31897	0.364444	BAG1	BCL2 associated athanogene 1
202387_at	0.0436	0.0143	2.50665	-3.71511	0.352237	BAG1	BCL2 associated athanogene 1
209406_at	0.0864	0.0342	-2.15665	-4.47439	-0.567597	BAG2	BCL2 associated athanogene 2
230750_at	0.112	0.0481	-2.00929	-4.76408	-0.559411	BAG2	BCL2 associated athanogene 2
228189_at	0.0249	0.00714	-2.76602	-3.0907	-0.42744	BAG4	BCL2 associated athanogene 4
219624_at	0.0338	0.0104	-2.62759	-3.4303	-0.394721	BAG4	BCL2 associated athanogene 4
202985_s_at	0.000678	8.62e-05	4.15154	1.01174	0.46375	BAG5	BCL2 associated athanogene 5
201255_x_at	0.0402	0.0129	-2.54586	-3.624	-0.355615	BAG6	BCL2 associated athanogene 6
210208_x_at	0.042	0.0137	-2.52431	-3.67421	-0.341096	BAG6	BCL2 associated athanogene 6
213318_s_at	0.0472	0.0158	-2.46851	-3.80259	-0.370961	BAG6	BCL2 associated athanogene 6
1555408_at	0.0733	0.0277	-2.24483	-4.29243	-0.564761	BAGE2///BAGE4	B melanoma antigen family member 2///B melanoma antigen family member 4
219218_at	1.1e-05	5.94e-07	-5.45803	5.77465	-1.11137	BAHCC1	BAH domain and coiled-coil containing 1
209502_s_at	0.000519	6.24e-05	4.24199	1.31795	0.941977	BAIAP2	BAI1 associated protein 2
207832_at	0.0261	0.00756	2.74522	-3.14265	0.292938	BAIAP2	BAI1 associated protein 2
1566557_at	0.00254	0.00043	-3.68397	-0.503004	-0.648304	BAIAP2-AS1	BAIAP2 antisense RNA 1 (head to head)
1566558_x_at	0.00507	0.001	-3.42344	-1.29297	-0.539237	BAIAP2-AS1	BAIAP2 antisense RNA 1 (head to head)
1558148_x_at	0.0155	0.00394	-2.97457	-2.55262	-0.316241	BAIAP2-AS1	BAIAP2 antisense RNA 1 (head to head)
1558147_a_at	0.0233	0.00655	-2.79659	-3.0138	-0.298734	BAIAP2-AS1	BAIAP2 antisense RNA 1 (head to head)
222675_s_at	0.000149	1.4e-05	4.64924	2.74446	1.0743	BAIAP2L1	BAI1 associated protein 2 like 1
227371_at	0.00305	0.000537	3.61729	-0.709081	1.12222	BAIAP2L1	BAI1 associated protein 2 like 1
227372_s_at	0.0394	0.0126	2.55514	-3.60226	1.15366	BAIAP2L1	BAI1 associated protein 2 like 1
228876_at	0.00266	0.000455	-3.66731	-0.554742	-0.959626	BAIAP2L2	BAI1 associated protein 2 like 2
216356_x_at	0.00125	0.000182	3.93754	0.303773	0.46819	BAIAP3	BAI1 associated protein 3
204874_x_at	0.00234	0.00039	3.71348	-0.410982	0.41722	BAIAP3	BAI1 associated protein 3
203728_at	0.0401	0.0129	-2.54708	-3.62114	-0.471704	BAK1	BCL2 antagonist/killer 1
203304_at	1.21e-08	1.61e-10	-7.40223	13.7358	-2.34459	BAMBI	BMP and activin membrane bound inhibitor
239239_at	6.01e-06	2.84e-07	-5.63997	6.48609	-3.52541	BANCR	BRAF-activated non-protein coding RNA
233186_s_at	0.00931	0.00211	-3.18512	-1.97842	-0.367365	BANP	BTG3 associated nuclear protein
219966_x_at	0.0253	0.00729	-2.75816	-3.11037	-0.360627	BANP	BTG3 associated nuclear protein
228928_x_at	0.043	0.0141	-2.51372	-3.69877	-0.317606	BANP	BTG3 associated nuclear protein
210419_at	1.3e-08	1.76e-10	7.38058	13.6441	1.3121	BARX2	BARX homeobox 2
205965_at	0.051	0.0175	-2.42906	-3.89187	-0.463679	BATF	basic leucine zipper ATF-like transcription factor
228439_at	3.6e-08	5.97e-10	-7.09985	12.4595	-2.05755	BATF2	basic leucine zipper ATF-like transcription factor 2
211833_s_at	2.49e-07	6.17e-09	-6.55651	10.1922	-1.44122	BAX	BCL2 associated X, apoptosis regulator
208478_s_at	2.42e-05	1.56e-06	-5.2162	4.84456	-1.17154	BAX	BCL2 associated X, apoptosis regulator
208445_s_at	0.00103	0.000143	-4.00782	0.533637	-0.60294	BAZ1B	bromodomain adjacent to zinc finger domain 1B
213336_at	0.00336	0.000605	-3.5806	-0.821342	-0.829516	BAZ1B	bromodomain adjacent to zinc finger domain 1B
211313_s_at	0.00564	0.00114	-3.38224	-1.41407	-1.06875	BAZ1B	bromodomain adjacent to zinc finger domain 1B
229658_at	0.0947	0.0385	-2.10627	-4.57548	-0.386145	BAZ1B	bromodomain adjacent to zinc finger domain 1B
228993_s_at	7.45e-05	6.03e-06	4.86973	3.54666	0.711704	BBIP1	BBSome interacting protein 1
213224_s_at	0.0214	0.00592	2.83285	-2.92168	0.540238	BBIP1	BBSome interacting protein 1
232885_at	0.0372	0.0117	2.58298	-3.53665	0.591369	BBIP1	BBSome interacting protein 1
220173_at	0.0646	0.0237	2.30971	-4.15448	0.516089	BBOF1	basal body orientation factor 1
205363_at	1.24e-05	6.85e-07	5.42258	5.63717	3.46296	BBOX1	gamma-butyrobetaine hydroxylase 1
229603_at	8.68e-09	1.06e-10	-7.49725	14.1385	-2.01599	BBS12	Bardet-Biedl syndrome 12
212744_at	0.0156	0.00398	-2.97174	-2.56013	-0.460007	BBS4	Bardet-Biedl syndrome 4
212745_s_at	0.0303	0.0091	-2.67773	-3.30894	-0.527345	BBS4	Bardet-Biedl syndrome 4
230697_at	6.02e-05	4.69e-06	-4.93485	3.78724	-1.08311	BBS5	Bardet-Biedl syndrome 5
1555555_at	3.3e-06	1.38e-07	-5.81566	7.18169	-1.3158	BBS9	Bardet-Biedl syndrome 9
37549_g_at	0.000241	2.51e-05	-4.49155	2.18322	-0.767127	BBS9	Bardet-Biedl syndrome 9
209958_s_at	0.00933	0.00212	-3.18376	-1.98223	-0.70564	BBS9	Bardet-Biedl syndrome 9
37547_at	0.0414	0.0134	-2.53208	-3.65616	-0.789694	BBS9	Bardet-Biedl syndrome 9
213015_at	0.000124	1.12e-05	-4.70824	2.95718	-1.24017	BBX	BBX, HMG-box containing
226331_at	0.000142	1.31e-05	-4.66596	2.80463	-0.789505	BBX	BBX, HMG-box containing
213016_at	0.000587	7.25e-05	-4.20035	1.17649	-1.07245	BBX	BBX, HMG-box containing
223134_at	0.000658	8.31e-05	-4.16199	1.04689	-0.977648	BBX	BBX, HMG-box containing
223135_s_at	0.00383	0.000711	-3.5312	-0.97121	-0.904019	BBX	BBX, HMG-box containing
1557239_at	0.0447	0.0148	-2.49497	-3.74201	-0.768939	BBX	BBX, HMG-box containing
203009_at	8.05e-06	4.08e-07	5.55096	6.13685	1.00111	BCAM	basal cell adhesion molecule (Lutheran blood group)
40093_at	0.00149	0.000224	3.87756	0.109696	1.23081	BCAM	basal cell adhesion molecule (Lutheran blood group)
221623_at	0.0171	0.00447	-2.93151	-2.66627	-1.41697	BCAN	brevican
219107_at	0.0191	0.00514	-2.88233	-2.79446	-1.48747	BCAN	brevican
91920_at	0.0496	0.0169	-2.44344	-3.85947	-0.808426	BCAN	brevican
236970_s_at	0.0161	0.00416	-2.95616	-2.60137	-0.349683	BCAP29	B-cell receptor-associated protein 29
223116_at	0.0102	0.00235	-3.14922	-2.07848	-0.463468	BCAR1	BCAR1, Cas family scaffolding protein
204032_at	0.0447	0.0148	-2.49436	-3.74342	-0.615578	BCAR3	breast cancer anti-estrogen resistance 3
204378_at	0.00132	0.000195	3.91885	0.243097	0.439671	BCAS1	breast carcinoma amplified sequence 1
225285_at	0.000143	1.32e-05	-4.6634	2.79539	-1.48578	BCAT1	branched chain amino acid transaminase 1
226517_at	0.00437	0.000836	-3.48084	-1.12246	-1.18207	BCAT1	branched chain amino acid transaminase 1
214452_at	0.073	0.0276	-2.24701	-4.28784	-0.629061	BCAT1	branched chain amino acid transaminase 1
203576_at	4.72e-06	2.12e-07	5.7112	6.76713	1.619	BCAT2	branched chain amino acid transaminase 2
227322_s_at	0.0237	0.00669	2.78943	-3.03187	0.454305	BCCIP	BRCA2 and CDKN1A interacting protein
205433_at	0.101	0.042	-2.06892	-4.64905	-1.21365	BCHE	butyrylcholinesterase
202331_at	0.0733	0.0277	2.24484	-4.29239	0.382115	BCKDHA	branched chain keto acid dehydrogenase E1, alpha polypeptide
210653_s_at	0.000146	1.37e-05	4.65483	2.76458	1.21577	BCKDHB	branched chain keto acid dehydrogenase E1 subunit beta
213321_at	0.00166	0.000256	3.83903	-0.013912	0.926154	BCKDHB	branched chain keto acid dehydrogenase E1 subunit beta
210347_s_at	1.52e-05	8.76e-07	5.36112	5.39972	2.63649	BCL11A	B-cell CLL/lymphoma 11A
222891_s_at	2.37e-05	1.52e-06	5.22338	4.8719	2.62258	BCL11A	B-cell CLL/lymphoma 11A
219497_s_at	3.33e-05	2.28e-06	5.11958	4.47832	2.66989	BCL11A	B-cell CLL/lymphoma 11A
219498_s_at	4.19e-05	3.01e-06	5.04897	4.21273	2.52854	BCL11A	B-cell CLL/lymphoma 11A
219528_s_at	8.84e-05	7.42e-06	4.81582	3.34872	2.34562	BCL11B	B-cell CLL/lymphoma 11B
222895_s_at	0.00284	0.000494	3.64245	-0.631615	1.91729	BCL11B	B-cell CLL/lymphoma 11B
203684_s_at	0.00166	0.000257	-3.83756	-0.01863	-0.797744	BCL2	BCL2, apoptosis regulator
203685_at	0.0481	0.0163	-2.45844	-3.82549	-0.439078	BCL2	BCL2, apoptosis regulator
205681_at	1.01e-11	1.82e-14	-9.47561	22.571	-4.14889	BCL2A1	BCL2 related protein A1
236491_at	3.66e-05	2.56e-06	5.09039	4.3683	1.8906	BCL2L10	BCL2 like 10
1553096_s_at	0.0121	0.00292	-3.07628	-2.27902	-0.583808	BCL2L11	BCL2 like 11
222343_at	0.0122	0.00293	-3.07533	-2.28161	-0.562171	BCL2L11	BCL2 like 11
1558143_a_at	0.0167	0.00434	-2.94159	-2.63977	-0.679286	BCL2L11	BCL2 like 11
233110_s_at	0.000373	4.21e-05	-4.35062	1.69103	-0.669319	BCL2L12	BCL2 like 12
217955_at	0.000198	1.98e-05	-4.55579	2.41055	-0.736985	BCL2L13	BCL2 like 13
226798_at	0.00365	0.00067	-3.54911	-0.91705	-0.704832	BCL2L13	BCL2 like 13
221241_s_at	0.0168	0.00438	-2.9386	-2.64766	-0.922694	BCL2L14	BCL2 like 14
236979_at	0.0549	0.0192	2.39226	-3.97405	0.204574	BCL2L15	BCL2 like 15
203140_at	4.12e-05	2.95e-06	5.05414	4.23212	0.965588	BCL6	B-cell CLL/lymphoma 6
228758_at	0.00047	5.53e-05	4.27562	1.43285	0.731758	BCL6	B-cell CLL/lymphoma 6
215990_s_at	0.00235	0.000393	3.71136	-0.417619	0.979006	BCL6	B-cell CLL/lymphoma 6
203795_s_at	0.0687	0.0255	2.27866	-4.22093	0.420839	BCL7A	BCL tumor suppressor 7A
204129_at	0.00572	0.00116	-3.37708	-1.42917	-0.552768	BCL9	B-cell CLL/lymphoma 9
201083_s_at	0.00844	0.00187	-3.22488	-1.86665	-0.609626	BCLAF1	BCL2 associated transcription factor 1
232449_at	0.000253	2.66e-05	4.47658	2.1305	0.800116	BCO2	beta-carotene oxygenase 2
223566_s_at	0.0213	0.00589	-2.83462	-2.91716	-0.690287	BCOR	BCL6 corepressor
219433_at	0.0343	0.0106	-2.62103	-3.44602	-0.351464	BCOR	BCL6 corepressor
233572_s_at	0.00296	0.000519	-3.62718	-0.678681	-0.606435	BCORL1	BCL6 corepressor-like 1
219444_at	0.0432	0.0142	-2.51088	-3.70534	-0.453205	BCORL1	BCL6 corepressor-like 1
226602_s_at	0.00349	0.000634	3.56647	-0.864348	0.779567	BCR	BCR, RhoGEF and GTPase activating protein
217223_s_at	0.00369	0.000679	3.54525	-0.928734	0.624228	BCR	BCR, RhoGEF and GTPase activating protein
202315_s_at	0.00409	0.000771	3.50603	-1.04699	0.974292	BCR	BCR, RhoGEF and GTPase activating protein
1553592_x_at	0.000358	4e-05	4.36476	1.73998	0.312332	BCRP3	breakpoint cluster region pseudogene 3
211715_s_at	0.000244	2.55e-05	4.48786	2.17022	1.39501	BDH1	3-hydroxybutyrate dehydrogenase, type 1
207510_at	0.0463	0.0155	2.47747	-3.78213	0.567774	BDKRB1	bradykinin receptor B1
205870_at	0.108	0.0459	2.03007	-4.72434	0.637595	BDKRB2	bradykinin receptor B2
214068_at	0.0575	0.0204	2.36849	-4.02656	1.06273	BEAN1	brain expressed, associated with NEDD4, 1
208945_s_at	0.000543	6.6e-05	-4.22637	1.26479	-0.793021	BECN1	beclin 1
208946_s_at	0.00611	0.00126	-3.35147	-1.50382	-0.303839	BECN1	beclin 1
227920_at	0.0689	0.0256	-2.27689	-4.22469	-0.336373	BEND3	BEN domain containing 3
227341_at	0.0767	0.0294	2.22085	-4.34254	0.754739	BEND7	BEN domain containing 7
1554443_s_at	8.02e-09	9.58e-11	-7.52087	14.2387	-2.31407	BEST1	bestrophin 1
1554442_at	2.65e-08	4.12e-10	-7.18524	12.819	-2.13897	BEST1	bestrophin 1
207671_s_at	1.1e-06	3.68e-08	-6.13385	8.4608	-1.99254	BEST1	bestrophin 1
1552296_at	5.56e-05	4.26e-06	4.95982	3.87994	0.884118	BEST4	bestrophin 4
223023_at	0.08	0.031	-2.19828	-4.38929	-0.276053	BET1L	Bet1 golgi vesicular membrane trafficking protein like
224367_at	0.0558	0.0197	2.38354	-3.99336	0.746711	BEX2	brain expressed X-linked 2
217963_s_at	0.0562	0.0198	-2.38062	-3.99982	-0.329183	BEX3	brain expressed X-linked 3
229963_at	0.000412	4.76e-05	4.31719	1.57561	1.68116	BEX5	brain expressed X-linked 5
218056_at	7.2e-07	2.22e-08	-6.25387	8.949	-1.66284	BFAR	bifunctional apoptosis regulator
206746_at	0.000891	0.00012	-4.05744	0.697499	-1.19108	BFSP1	beaded filament structural protein 1
237739_at	0.086	0.034	2.15939	-4.46884	0.213205	BGLT3	beta globin locus transcript 3 (non-protein coding)
228636_at	0.0105	0.00246	3.13455	-2.1191	1.22091	BHLHE22	basic helix-loop-helix family member e22
201169_s_at	0.0143	0.00359	-3.00666	-2.46707	-0.704971	BHLHE40	basic helix-loop-helix family member e40
201170_s_at	0.0644	0.0236	-2.31093	-4.15185	-0.393425	BHLHE40	basic helix-loop-helix family member e40
1554020_at	5.4e-10	3.15e-12	-8.3	17.5587	-2.40492	BICD1	BICD cargo adaptor 1
214806_at	7.41e-10	4.82e-12	-8.20358	17.1468	-2.07581	BICD1	BICD cargo adaptor 1
1556051_a_at	2.29e-07	5.55e-09	-6.58123	10.2945	-1.78365	BICD1	BICD cargo adaptor 1
242228_at	4.48e-07	1.27e-08	-6.38714	9.49444	-1.89238	BICD1	BICD cargo adaptor 1
204741_at	1.05e-05	5.57e-07	-5.47384	5.83609	-1.11291	BICD1	BICD cargo adaptor 1
231964_at	1.22e-05	6.7e-07	-5.42797	5.65806	-1.67283	BICD1	BICD cargo adaptor 1
213154_s_at	0.00475	0.000924	3.44938	-1.21617	0.533364	BICD2	BICD cargo adaptor 2
228320_x_at	1.76e-05	1.05e-06	5.31658	5.22839	1.69398	BICDL1	BICD family like cargo adaptor 1
235095_at	6.5e-07	1.97e-08	6.28238	9.0654	2.29391	BICDL2	BICD family like cargo adaptor 2
204493_at	0.0252	0.00726	-2.7601	-3.1055	-0.619797	BID	BH3 interacting domain death agonist
205780_at	0.115	0.0496	1.99566	-4.78995	0.459827	BIK	BCL2 interacting killer
222199_s_at	0.00301	0.000528	-3.62223	-0.693897	-0.622096	BIN3	bridging integrator 3
207287_at	0.0198	0.00538	-2.86686	-2.83443	-0.636837	BIN3-IT1	BIN3 intronic transcript 1
202094_at	0.000317	3.47e-05	-4.40414	1.87688	-1.34169	BIRC5	baculoviral IAP repeat containing 5
202095_s_at	0.000463	5.43e-05	-4.28077	1.45051	-0.958248	BIRC5	baculoviral IAP repeat containing 5
210334_x_at	0.00114	0.000163	-3.97081	0.412271	-0.767824	BIRC5	baculoviral IAP repeat containing 5
1555826_at	0.00181	0.000286	-3.80626	-0.118424	-0.852641	BIRC5	baculoviral IAP repeat containing 5
220451_s_at	0.000154	1.46e-05	-4.63745	2.70216	-1.65582	BIRC7	baculoviral IAP repeat containing 7
233255_s_at	0.00294	0.000513	-3.63074	-0.667723	-0.982876	BIVM	basic, immunoglobulin-like variable motif containing
232105_at	0.0473	0.0159	-2.46766	-3.80452	-0.670912	BLACAT1	bladder cancer associated transcript 1 (non-protein coding)
205733_at	3.16e-10	1.65e-12	-8.44771	18.1897	-1.76887	BLM	Bloom syndrome RecQ like helicase
207655_s_at	0.00255	0.000432	3.68307	-0.505816	1.37603	BLNK	B-cell linker
210106_at	0.0733	0.0277	2.24485	-4.29238	0.47834	BLOC1S1-RDH5///RDH5	BLOC1S1-RDH5 readthrough///retinol dehydrogenase 5
225049_at	0.0419	0.0137	2.52478	-3.67313	0.374341	BLOC1S2	biogenesis of lysosomal organelles complex 1 subunit 2
221253_s_at	1.05e-06	3.51e-08	-6.14533	8.50738	-0.992814	BLOC1S5-TXNDC5///TXNDC5	BLOC1S5-TXNDC5 readthrough (NMD candidate)///thioredoxin domain containing 5
224892_at	0.000308	3.36e-05	-4.4126	1.90638	-0.645427	BLOC1S6	biogenesis of lysosomal organelles complex 1 subunit 6
224883_at	0.00194	0.00031	-3.78219	-0.194802	-1.4418	BLOC1S6	biogenesis of lysosomal organelles complex 1 subunit 6
222826_at	0.0105	0.00246	-3.13412	-2.12027	-0.799519	BLOC1S6	biogenesis of lysosomal organelles complex 1 subunit 6
229109_s_at	0.0295	0.00879	-2.69033	-3.27815	-0.449637	BLVRA	biliverdin reductase A
203773_x_at	0.0306	0.00919	-2.67417	-3.31762	-0.374202	BLVRA	biliverdin reductase A
211729_x_at	0.031	0.00935	-2.66755	-3.33375	-0.38719	BLVRA	biliverdin reductase A
202201_at	0.011	0.00259	3.11702	-2.16746	0.654036	BLVRB	biliverdin reductase B
203840_at	0.00485	0.000951	-3.44062	-1.24214	-0.565895	BLZF1	basic leucine zipper nuclear factor 1
32088_at	0.0596	0.0214	-2.35079	-4.06538	-0.465345	BLZF1	basic leucine zipper nuclear factor 1
226530_at	0.00179	0.000281	-3.81116	-0.102845	-0.918583	BMF	Bcl2 modifying factor
205574_x_at	6.23e-06	2.97e-07	-5.62915	6.44351	-1.41635	BMP1	bone morphogenetic protein 1
207595_s_at	3.09e-05	2.09e-06	-5.14174	4.56204	-0.87005	BMP1	bone morphogenetic protein 1
205290_s_at	4.95e-06	2.24e-07	5.69839	6.71648	1.60917	BMP2	bone morphogenetic protein 2
205289_at	1.79e-05	1.07e-06	5.31159	5.20922	1.69688	BMP2	bone morphogenetic protein 2
37170_at	0.00346	0.000627	-3.56978	-0.854299	-0.727351	BMP2K	BMP2 inducible kinase
214716_at	0.0181	0.0048	-2.90685	-2.73076	-0.614853	BMP2K	BMP2 inducible kinase
226853_at	0.0326	0.00995	-2.64459	-3.38937	-0.349043	BMP2K	BMP2 inducible kinase
219546_at	0.0734	0.0277	-2.24445	-4.29323	-0.385954	BMP2K	BMP2 inducible kinase
211518_s_at	0.00119	0.000171	3.95577	0.363154	1.10721	BMP4	bone morphogenetic protein 4
209591_s_at	0.00211	0.000343	3.75196	-0.290233	1.58027	BMP7	bone morphogenetic protein 7
209590_at	0.00273	0.00047	3.6577	-0.584514	2.22863	BMP7	bone morphogenetic protein 7
211259_s_at	0.0138	0.00342	3.02349	-2.42194	0.432538	BMP7	bone morphogenetic protein 7
235275_at	0.00286	0.000497	-3.64083	-0.636622	-1.5603	BMP8B	bone morphogenetic protein 8b
207865_s_at	0.00988	0.00227	-3.16069	-2.0466	-1.03882	BMP8B	bone morphogenetic protein 8b
242731_x_at	0.00851	0.00189	3.22155	-1.87604	0.781693	BMPR1A	bone morphogenetic protein receptor type 1A
242579_at	0.00334	0.000601	-3.58274	-0.814812	-1.64259	BMPR1B	bone morphogenetic protein receptor type 1B
229975_at	0.0242	0.00688	-2.77905	-3.058	-1.30524	BMPR1B	bone morphogenetic protein receptor type 1B
210523_at	0.0391	0.0125	-2.55883	-3.59361	-0.750959	BMPR1B	bone morphogenetic protein receptor type 1B
210214_s_at	0.00288	0.000501	-3.63807	-0.645143	-0.846104	BMPR2	bone morphogenetic protein receptor type 2
209920_at	0.0109	0.00256	-3.12051	-2.15783	-0.823986	BMPR2	bone morphogenetic protein receptor type 2
231873_at	0.0261	0.00758	-2.74452	-3.14438	-0.776343	BMPR2	bone morphogenetic protein receptor type 2
226802_s_at	0.0364	0.0114	-2.59277	-3.51345	-0.413597	BMS1P20	BMS1, ribosome biogenesis factor pseudogene 20
233132_at	0.0671	0.0248	2.29032	-4.19607	0.294913	BMS1P20	BMS1, ribosome biogenesis factor pseudogene 20
217179_x_at	0.0712	0.0267	-2.25996	-4.26055	-0.704802	BMS1P20	BMS1, ribosome biogenesis factor pseudogene 20
239151_at	0.0333	0.0102	2.6347	-3.4132	0.594397	BMS1P5	BMS1, ribosome biogenesis factor pseudogene 5
228149_at	0.000776	0.000102	-4.10544	0.857213	-0.57979	BMT2	base methyltransferase of 25S rRNA 2 homolog
206581_at	0.000561	6.87e-05	4.21537	1.22741	1.54382	BNC1	basonuclin 1
1552487_a_at	0.000845	0.000113	4.07626	0.759983	2.37003	BNC1	basonuclin 1
220272_at	0.0172	0.00451	-2.92791	-2.67571	-0.805644	BNC2	basonuclin 2
230722_at	0.0176	0.00464	-2.91839	-2.70064	-0.973138	BNC2	basonuclin 2
238478_at	0.0205	0.00561	-2.85204	-2.87257	-1.10328	BNC2	basonuclin 2
229942_at	0.0936	0.038	-2.11251	-4.56307	-0.501329	BNC2	basonuclin 2
37226_at	0.0911	0.0367	-2.12688	-4.53438	-0.418734	BNIP1	BCL2 interacting protein 1
204930_s_at	0.0948	0.0386	-2.1055	-4.57701	-0.373476	BNIP1	BCL2 interacting protein 1
209308_s_at	0.0403	0.013	-2.54486	-3.62634	-0.363653	BNIP2	BCL2 interacting protein 2
221479_s_at	0.0319	0.00969	2.65432	-3.36583	0.472114	BNIP3L	BCL2 interacting protein 3 like
221478_at	0.111	0.0476	2.01345	-4.75615	0.29963	BNIP3L	BCL2 interacting protein 3 like
1553072_at	2.33e-09	2.08e-11	7.87024	15.7245	1.4382	BNIPL	BCL2 interacting protein like
236534_at	2.88e-05	1.92e-06	5.16314	4.64303	3.4869	BNIPL///C1orf56	BCL2 interacting protein like///chromosome 1 open reading frame 56
224184_s_at	5.29e-07	1.54e-08	6.34082	9.30448	1.68962	BOC	BOC cell adhesion associated, oncogene regulated
225990_at	1.75e-05	1.05e-06	5.31691	5.22964	1.60335	BOC	BOC cell adhesion associated, oncogene regulated
230035_at	0.00584	0.00119	3.36914	-1.45235	0.619652	BOC	BOC cell adhesion associated, oncogene regulated
242594_at	0.00852	0.00189	-3.22139	-1.8765	-0.946538	BOD1L1	biorientation of chromosomes in cell division 1 like 1
231368_at	0.0392	0.0125	2.5579	-3.59578	0.220379	BOD1L2	biorientation of chromosomes in cell division 1 like 2
223349_s_at	0.00157	0.00024	3.8581	0.047156	1.57507	BOK	BOK, BCL2 family apoptosis regulator
209836_x_at	0.0204	0.00559	-2.85312	-2.86978	-0.380495	BOLA2B///BOLA2	bolA family member 2B///bolA family member 2
227291_s_at	0.00169	0.000262	-3.83179	-0.037073	-0.566332	BOLA3	bolA family member 3
236336_at	0.00314	0.000558	-3.60537	-0.745625	-0.850399	BOLA3-AS1	BOLA3 antisense RNA 1 (head to head)
228430_at	0.00373	0.000688	-3.54126	-0.940792	-0.691201	BOLA3-AS1	BOLA3 antisense RNA 1 (head to head)
219544_at	0.00868	0.00193	-3.21348	-1.89881	-0.673377	BORA	bora, aurora kinase A activator
203502_at	2.37e-05	1.51e-06	-5.22418	4.87497	-0.815275	BPGM	bisphosphoglycerate mutase
232698_at	0.0174	0.00456	2.92441	-2.68487	0.239549	BPIFB2	BPI fold containing family B member 2
1555773_at	0.00012	1.08e-05	4.71702	2.98896	3.66712	BPIFC	BPI fold containing family C
232103_at	0.0508	0.0174	-2.43124	-3.88698	-0.40999	BPNT1	3'(2'), 5'-bisphosphate nucleotidase 1
232909_s_at	0.0314	0.0095	-2.66185	-3.3476	-0.43676	BPTF	bromodomain PHD finger transcription factor
208331_at	4.04e-08	6.86e-10	7.06789	12.3251	5.05183	BPY2	basic charge, Y-linked, 2
236402_at	7.88e-07	2.49e-08	-6.22731	8.84071	-1.43341	BRAF	B-Raf proto-oncogene, serine/threonine kinase
213473_at	0.0774	0.0297	-2.2164	-4.3518	-0.327764	BRAP	BRCA1 associated protein
204531_s_at	0.0289	0.00858	-2.69907	-3.25672	-0.489195	BRCA1	BRCA1, DNA repair associated
214727_at	0.000791	0.000104	-4.09834	0.833512	-0.885266	BRCA2	BRCA2, DNA repair associated
208368_s_at	0.0112	0.00266	-3.10816	-2.19183	-0.452146	BRCA2	BRCA2, DNA repair associated
204520_x_at	0.11	0.0466	2.02352	-4.7369	0.263691	BRD1	bromodomain containing 1
1555028_at	0.0702	0.0263	2.26705	-4.24557	0.326784	BRD3	bromodomain containing 3
242265_at	0.00392	0.000732	-3.52207	-0.998755	-0.569283	BRD8	bromodomain containing 8
205550_s_at	0.0249	0.00714	-2.76591	-3.09097	-0.395722	BRE	brain and reproductive organ-expressed (TNFRSF1A modulator)
211566_x_at	0.0259	0.00749	-2.74874	-3.13387	-0.392287	BRE	brain and reproductive organ-expressed (TNFRSF1A modulator)
212645_x_at	0.0381	0.0121	-2.57226	-3.56199	-0.349361	BRE	brain and reproductive organ-expressed (TNFRSF1A modulator)
218954_s_at	0.00775	0.00168	-3.2588	-1.77044	-0.59184	BRF2	BRF2, RNA polymerase III transcription initiation factor 50 kDa subunit
223376_s_at	6.65e-08	1.25e-09	-6.92796	11.7381	-1.02774	BRI3	brain protein I3
229798_s_at	1.64e-07	3.7e-09	-6.67616	10.688	-0.955636	BRI3	brain protein I3
225716_at	2.67e-08	4.18e-10	7.18224	12.8064	1.83557	BRI3BP	BRI3 binding protein
214822_at	0.00325	0.000581	3.59328	-0.782612	0.500703	BRINP2	BMP/retinoic acid inducible neural specific 2
235609_at	0.0364	0.0114	-2.59255	-3.51397	-0.569216	BRIP1	BRCA1 interacting protein C-terminal helicase 1
241908_at	0.00111	0.000157	-3.98095	0.445431	-0.997325	BROX	BRO1 domain and CAAX motif containing
225217_s_at	0.0606	0.0218	-2.34231	-4.08388	-0.422364	BRPF3	bromodomain and PHD finger containing 3
1552504_a_at	0.0161	0.00415	-2.95658	-2.60026	-0.545494	BRSK1	BR serine/threonine kinase 1
223715_at	0.107	0.045	-2.03844	-4.70822	-0.442985	BRSK2	BR serine/threonine kinase 2
239602_at	0.0872	0.0346	-2.15158	-4.48466	-0.402448	BRWD1-IT2	BRWD1 intronic transcript 2 (non-protein coding)
1559971_at	0.0297	0.00886	2.68749	-3.2851	0.499919	BSDC1	BSD domain containing 1
208677_s_at	0.0154	0.00393	-2.97576	-2.54946	-0.803466	BSG	basigin (Ok blood group)
237736_at	0.0636	0.0232	2.31705	-4.13864	0.205228	BSND	barttin CLCNK type accessory beta subunit
222746_s_at	3.61e-06	1.53e-07	5.79027	7.08069	1.66439	BSPRY	B-box and SPRY domain containing
218792_s_at	1.48e-05	8.52e-07	5.36827	5.42731	2.21068	BSPRY	B-box and SPRY domain containing
205715_at	0.00167	0.000258	-3.83665	-0.02154	-1.14901	BST1	bone marrow stromal cell antigen 1
201641_at	0.000905	0.000122	-4.05218	0.680049	-1.69607	BST2	bone marrow stromal cell antigen 2
209430_at	0.0383	0.0122	2.56855	-3.57074	0.567354	BTAF1	B-TFIID TATA-box binding protein associated factor 1
217945_at	0.0055	0.00111	-3.3916	-1.38667	-0.380102	BTBD1	BTB domain containing 1
223174_at	0.0956	0.039	-2.1007	-4.58653	-0.327494	BTBD10	BTB domain containing 10
238692_at	2.16e-05	1.35e-06	5.2535	4.98683	1.71598	BTBD11	BTB domain containing 11
228570_at	0.000138	1.27e-05	4.67382	2.83293	2.41146	BTBD11	BTB domain containing 11
1552566_at	4.21e-11	1.18e-13	9.04849	20.7544	1.70048	BTBD16	BTB domain containing 16
1557049_at	0.00308	0.000544	-3.61324	-0.721505	-0.966719	BTBD19	BTB domain containing 19
202946_s_at	0.00725	0.00155	-3.28517	-1.69515	-0.687062	BTBD3	BTB domain containing 3
225389_at	0.0133	0.00327	3.0384	-2.38175	0.428506	BTBD6	BTB domain containing 6
235248_at	0.00272	0.000469	-3.658	-0.583584	-0.568173	BTBD9	BTB domain containing 9
241412_at	9.11e-07	2.97e-08	6.18539	8.67009	2.47415	BTC	betacellulin
207326_at	2.03e-05	1.24e-06	5.27333	5.06261	1.5148	BTC	betacellulin
225976_at	0.0376	0.0119	-2.57736	-3.54994	-0.346422	BTF3L4	basic transcription factor 3 like 4
1559975_at	0.0803	0.0312	-2.19627	-4.39344	-0.434665	BTG1	BTG anti-proliferation factor 1
201236_s_at	0.000632	7.92e-05	4.17543	1.0922	0.954391	BTG2	BTG anti-proliferation factor 2
215425_at	1e-05	5.3e-07	5.4861	5.88378	1.77837	BTG3	BTG anti-proliferation factor 3
211256_x_at	6.92e-05	5.53e-06	-4.89211	3.62919	-0.848703	BTN2A1	butyrophilin subfamily 2 member A1
203944_x_at	9.61e-05	8.24e-06	-4.78832	3.24822	-0.824425	BTN2A1	butyrophilin subfamily 2 member A1
215493_x_at	0.000149	1.4e-05	-4.64926	2.74455	-0.841397	BTN2A1	butyrophilin subfamily 2 member A1
205299_s_at	1.07e-08	1.4e-10	-7.43415	13.871	-2.27489	BTN2A2	butyrophilin subfamily 2 member A2
205298_s_at	7.93e-07	2.51e-08	-6.22549	8.8333	-1.44165	BTN2A2	butyrophilin subfamily 2 member A2
207485_x_at	0.033	0.0101	-2.6387	-3.40356	-0.553297	BTN3A1	butyrophilin subfamily 3 member A1
209846_s_at	0.000805	0.000106	-4.09243	0.813788	-1.57419	BTN3A2	butyrophilin subfamily 3 member A2
212613_at	0.0314	0.00949	-2.66211	-3.34694	-0.754634	BTN3A2	butyrophilin subfamily 3 member A2
204820_s_at	0.111	0.0474	-2.01565	-4.75195	-0.415021	BTN3A2///BTN3A3	butyrophilin subfamily 3 member A2///butyrophilin subfamily 3 member A3
38241_at	0.023	0.00647	-2.80103	-3.00257	-0.709378	BTN3A3	butyrophilin subfamily 3 member A3
204821_at	0.0272	0.00794	-2.72769	-3.18616	-0.67873	BTN3A3	butyrophilin subfamily 3 member A3
217207_s_at	0.1	0.0416	2.07292	-4.64122	0.196991	BTNL3	butyrophilin like 3
230992_at	1.59e-07	3.58e-09	6.6837	10.7193	0.77685	BTNL9	butyrophilin like 9
228434_at	2.93e-07	7.54e-09	6.50948	9.99798	2.12377	BTNL9	butyrophilin like 9
229985_at	2.77e-06	1.12e-07	5.86741	7.3881	1.31817	BTNL9	butyrophilin like 9
224471_s_at	0.0577	0.0205	2.36685	-4.03016	0.287889	BTRC	beta-transducin repeat containing E3 ubiquitin protein ligase
204901_at	0.0864	0.0342	-2.15643	-4.47484	-0.396733	BTRC	beta-transducin repeat containing E3 ubiquitin protein ligase
209642_at	2.92e-07	7.48e-09	-6.51114	10.0048	-1.94471	BUB1	BUB1 mitotic checkpoint serine/threonine kinase
215509_s_at	0.00012	1.08e-05	-4.71822	2.9933	-1.30886	BUB1	BUB1 mitotic checkpoint serine/threonine kinase
216277_at	0.0204	0.00556	-2.85476	-2.86556	-0.731521	BUB1	BUB1 mitotic checkpoint serine/threonine kinase
203755_at	3.67e-05	2.57e-06	-5.08954	4.3651	-1.13107	BUB1B	BUB1 mitotic checkpoint serine/threonine kinase B
205690_s_at	0.0659	0.0243	-2.29911	-4.17724	-0.266208	BUD31	BUD31 homolog
228783_at	0.00309	0.000547	-3.61164	-0.726416	-1.22097	BVES	blood vessel epicardial substance
232492_at	0.0314	0.00949	-2.66222	-3.34668	-0.738403	BVES-AS1	BVES antisense RNA 1
203612_at	0.000147	1.37e-05	-4.65353	2.75987	-1.07434	BYSL	bystin like
217809_at	0.00806	0.00177	-3.24303	-1.81526	-0.353461	BZW2	basic leucine zipper and W2 domains 2
223703_at	1.06e-07	2.19e-09	-6.79881	11.1984	-1.63679	C10orf11	chromosome 10 open reading frame 11
226892_at	0.0854	0.0337	2.16337	-4.46077	0.289876	C10orf12	chromosome 10 open reading frame 12
228372_at	0.0234	0.00659	2.79477	-3.01838	0.837703	C10orf128	chromosome 10 open reading frame 128
218590_at	0.000224	2.3e-05	-4.51512	2.26642	-0.692846	C10orf2	chromosome 10 open reading frame 2
1552422_at	0.0098	0.00225	-3.16388	-2.03771	-0.824144	C10orf25	chromosome 10 open reading frame 25
225373_at	0.0159	0.00408	2.96309	-2.58304	0.729611	C10orf54	chromosome 10 open reading frame 54
218891_at	0.00989	0.00227	3.16004	-2.04842	0.4838	C10orf76	chromosome 10 open reading frame 76
55662_at	0.012	0.00289	3.08036	-2.2679	0.53699	C10orf76	chromosome 10 open reading frame 76
231609_at	3.74e-08	6.26e-10	7.08889	12.4134	1.18537	C10orf82	chromosome 10 open reading frame 82
222852_at	0.00731	0.00157	-3.28187	-1.70458	-0.463756	C10orf88	chromosome 10 open reading frame 88
1556200_a_at	6.19e-11	1.99e-13	-8.92938	20.2465	-3.43413	C10orf90	chromosome 10 open reading frame 90
1562657_a_at	0.000403	4.62e-05	-4.32519	1.60319	-1.22177	C10orf90	chromosome 10 open reading frame 90
1564198_a_at	0.000578	7.12e-05	-4.20545	1.19377	-1.04917	C10orf90	chromosome 10 open reading frame 90
220152_at	0.0471	0.0158	2.46922	-3.80097	0.283795	C10orf95	chromosome 10 open reading frame 95
222785_x_at	0.0116	0.00275	3.0963	-2.22435	0.561645	C11orf1	chromosome 11 open reading frame 1
231530_s_at	0.0136	0.00337	3.02788	-2.41012	0.615817	C11orf1	chromosome 11 open reading frame 1
231538_at	0.0261	0.00758	2.74443	-3.14461	0.557684	C11orf1	chromosome 11 open reading frame 1
52164_at	2.34e-08	3.58e-10	-7.21783	12.9564	-1.30189	C11orf24	chromosome 11 open reading frame 24
218299_at	1.1e-06	3.71e-08	-6.13201	8.45333	-1.12195	C11orf24	chromosome 11 open reading frame 24
231045_x_at	0.0269	0.00783	-2.73239	-3.17452	-0.292259	C11orf31	chromosome 11 open reading frame 31
228332_s_at	0.0526	0.0182	-2.41448	-3.92456	-0.233058	C11orf31	chromosome 11 open reading frame 31
1553787_at	0.000663	8.39e-05	4.15927	1.03773	1.32342	C11orf45	chromosome 11 open reading frame 45
239789_at	0.0882	0.0352	2.14521	-4.49754	0.197428	C11orf49	chromosome 11 open reading frame 49
223268_at	0.0437	0.0144	2.50558	-3.71757	0.475523	C11orf54	chromosome 11 open reading frame 54
230724_s_at	0.0824	0.0322	-2.1821	-4.42254	-0.453228	C11orf57	chromosome 11 open reading frame 57
1555803_a_at	0.103	0.0431	-2.05737	-4.67156	-0.347297	C11orf57	chromosome 11 open reading frame 57
200084_at	0.0453	0.015	-2.48848	-3.75693	-0.200204	C11orf58	chromosome 11 open reading frame 58
224463_s_at	0.000217	2.22e-05	4.5255	2.30316	1.22553	C11orf70	chromosome 11 open reading frame 70
241198_s_at	0.000265	2.81e-05	4.46169	2.07817	0.702783	C11orf70	chromosome 11 open reading frame 70
228249_at	0.00202	0.000324	-3.76889	-0.236857	-0.760807	C11orf74	chromosome 11 open reading frame 74
204922_at	1.27e-05	7.06e-07	5.41517	5.60848	0.998281	C11orf80	chromosome 11 open reading frame 80
238593_at	0.00393	0.000734	3.52096	-1.0021	0.814168	C11orf80	chromosome 11 open reading frame 80
227292_at	1.48e-07	3.28e-09	-6.70411	10.8041	-1.03499	C11orf84	chromosome 11 open reading frame 84
240029_at	0.00213	0.000346	3.74958	-0.297734	0.377644	C11orf94	chromosome 11 open reading frame 94
227099_s_at	6.76e-05	5.38e-06	-4.89929	3.65569	-1.13622	C11orf96	chromosome 11 open reading frame 96
1568616_a_at	0.0294	0.00875	-2.69192	-3.27426	-0.524779	C11orf96	chromosome 11 open reading frame 96
243803_at	0.00881	0.00197	3.20725	-1.91634	0.273199	C11orf97	chromosome 11 open reading frame 97
213701_at	0.0047	0.000914	3.45288	-1.20578	0.49549	C12orf29	chromosome 12 open reading frame 29
222613_at	0.0578	0.0205	-2.36628	-4.03142	-0.384154	C12orf4	chromosome 12 open reading frame 4
218374_s_at	0.0814	0.0317	-2.18905	-4.40828	-0.46556	C12orf4	chromosome 12 open reading frame 4
219022_at	0.0135	0.00333	-3.03272	-2.39709	-0.405716	C12orf43	chromosome 12 open reading frame 43
234983_at	1.34e-06	4.66e-08	-6.07763	8.23311	-0.823952	C12orf49	chromosome 12 open reading frame 49
218867_s_at	0.013	0.00319	-3.04697	-2.35862	-0.481389	C12orf49	chromosome 12 open reading frame 49
1558758_s_at	0.0263	0.00762	-2.74259	-3.14918	-0.453932	C12orf49	chromosome 12 open reading frame 49
222767_s_at	0.0675	0.025	-2.28765	-4.20175	-0.422195	C12orf49	chromosome 12 open reading frame 49
240353_s_at	0.000396	4.53e-05	4.3309	1.62287	1.27044	C12orf54	chromosome 12 open reading frame 54
237701_at	0.0125	0.00303	3.06406	-2.31229	0.344738	C12orf54	chromosome 12 open reading frame 54
236840_at	0.114	0.049	2.00118	-4.77949	0.827318	C12orf56	chromosome 12 open reading frame 56
243056_at	0.0161	0.00415	-2.95719	-2.59864	-0.846585	C12orf60	chromosome 12 open reading frame 60
229888_at	0.0362	0.0114	-2.59554	-3.50687	-0.63156	C12orf60	chromosome 12 open reading frame 60
235026_at	0.00506	0.001	-3.42448	-1.28989	-0.708952	C12orf66	chromosome 12 open reading frame 66
1554068_s_at	0.00701	0.00149	-3.29871	-1.65629	-0.520416	C12orf66	chromosome 12 open reading frame 66
226943_at	0.0335	0.0103	-2.63121	-3.4216	-0.492652	C12orf73	chromosome 12 open reading frame 73
1556299_s_at	2.44e-10	1.18e-12	-8.52455	18.518	-3.71022	C12orf76	chromosome 12 open reading frame 76
226583_at	0.00765	0.00165	-3.26399	-1.75567	-0.847013	C12orf76	chromosome 12 open reading frame 76
202563_at	0.00266	0.000455	3.66759	-0.553879	0.427351	C14orf1	chromosome 14 open reading frame 1
202562_s_at	0.0121	0.00292	3.07665	-2.27804	0.486451	C14orf1	chromosome 14 open reading frame 1
217188_s_at	0.0731	0.0276	2.24645	-4.28902	0.552074	C14orf1	chromosome 14 open reading frame 1
223060_at	0.000188	1.86e-05	-4.57301	2.47182	-0.598489	C14orf119	chromosome 14 open reading frame 119
231859_at	0.0062	0.00128	3.3463	-1.51883	1.24558	C14orf132	chromosome 14 open reading frame 132
218820_at	0.0122	0.00294	3.07483	-2.283	1.24333	C14orf132	chromosome 14 open reading frame 132
218298_s_at	0.00772	0.00167	3.26049	-1.76563	0.58792	C14orf159	chromosome 14 open reading frame 159
1554039_at	0.0762	0.0291	2.22432	-4.33533	0.472185	C14orf159	chromosome 14 open reading frame 159
219526_at	0.000355	3.97e-05	-4.36727	1.7487	-0.64111	C14orf169	chromosome 14 open reading frame 169
1558421_a_at	0.00124	0.00018	3.94096	0.314911	0.640498	C14orf180	chromosome 14 open reading frame 180
1558420_at	0.0098	0.00225	3.16409	-2.03714	0.359986	C14orf180	chromosome 14 open reading frame 180
235369_at	0.0178	0.00472	2.91265	-2.71563	0.509595	C14orf28	chromosome 14 open reading frame 28
1561985_at	0.106	0.0447	-2.04132	-4.70266	-0.791766	C14orf39	chromosome 14 open reading frame 39
215087_at	0.000921	0.000125	-4.04646	0.661117	-1.02097	C15orf39	chromosome 15 open reading frame 39
223484_at	0.0844	0.0332	2.16904	-4.44922	0.821807	C15orf48	chromosome 15 open reading frame 48
225397_at	0.000779	0.000102	-4.10394	0.852204	-0.574326	C15orf57	chromosome 15 open reading frame 57
230475_at	0.025	0.00717	2.76459	-3.09429	0.582713	C15orf59	chromosome 15 open reading frame 59
233482_at	0.0582	0.0207	2.36281	-4.03905	0.462238	C15orf59	chromosome 15 open reading frame 59
1569065_s_at	5.87e-07	1.75e-08	6.3114	9.18407	0.819458	C15orf62	chromosome 15 open reading frame 62
1569064_at	0.000134	1.23e-05	4.68296	2.86587	0.64145	C15orf62	chromosome 15 open reading frame 62
212736_at	0.0952	0.0388	2.10309	-4.58178	0.528475	C16orf45	chromosome 16 open reading frame 45
244835_at	0.00675	0.00142	-3.31301	-1.61515	-0.54294	C16orf52	chromosome 16 open reading frame 52
219556_at	0.00988	0.00227	-3.16041	-2.04738	-0.3763	C16orf59	chromosome 16 open reading frame 59
203173_s_at	0.000273	2.91e-05	-4.45179	2.04345	-0.479776	C16orf62	chromosome 16 open reading frame 62
1568954_s_at	0.0521	0.018	-2.41955	-3.9132	-0.499351	C16orf72	chromosome 16 open reading frame 72
220743_at	0.0939	0.0381	2.11097	-4.56615	0.214895	C16orf72	chromosome 16 open reading frame 72
231076_at	0.0707	0.0265	2.26362	-4.25282	0.202749	C16orf82	chromosome 16 open reading frame 82
226608_at	0.00268	0.000459	-3.66485	-0.562381	-0.621512	C16orf87	chromosome 16 open reading frame 87
219785_s_at	0.000389	4.43e-05	-4.33696	1.64381	-0.92238	C16orf95	chromosome 16 open reading frame 95
219784_at	0.048	0.0162	-2.45984	-3.82231	-0.240016	C16orf95	chromosome 16 open reading frame 95
228146_at	2.95e-05	1.98e-06	-5.15587	4.61551	-0.885592	C17orf51	chromosome 17 open reading frame 51
1557346_a_at	0.0676	0.025	-2.28656	-4.20408	-0.379843	C17orf51	chromosome 17 open reading frame 51
219879_s_at	0.0494	0.0168	-2.44548	-3.85486	-0.232283	C17orf53	chromosome 17 open reading frame 53
226901_at	0.000171	1.66e-05	-4.60296	2.57865	-0.629109	C17orf58	chromosome 17 open reading frame 58
218130_at	0.01	0.00231	-3.15512	-2.0621	-0.513081	C17orf62	chromosome 17 open reading frame 62
223352_s_at	0.000344	3.82e-05	-4.37767	1.78479	-0.992718	C17orf80	chromosome 17 open reading frame 80
223351_at	0.0184	0.00492	-2.89802	-2.75376	-0.445989	C17orf80	chromosome 17 open reading frame 80
225967_s_at	0.0149	0.00376	-2.99124	-2.50826	-0.383996	C17orf89	chromosome 17 open reading frame 89
228066_at	0.0603	0.0217	-2.34522	-4.07753	-0.593306	C17orf96	chromosome 17 open reading frame 96
236981_at	0.0012	0.000174	3.95131	0.348586	0.648566	C17orf99	chromosome 17 open reading frame 99
217508_s_at	0.00951	0.00216	-3.17619	-2.0034	-0.619686	C18orf25	chromosome 18 open reading frame 25
244324_at	0.000139	1.28e-05	-4.67309	2.83028	-1.22223	C18orf54	chromosome 18 open reading frame 54
229442_at	0.000168	1.63e-05	-4.6085	2.59844	-1.22437	C18orf54	chromosome 18 open reading frame 54
241733_at	0.00394	0.000737	-3.51992	-1.00522	-1.10652	C18orf54	chromosome 18 open reading frame 54
1553652_a_at	0.0299	0.00891	-2.68522	-3.29065	-0.588404	C18orf54	chromosome 18 open reading frame 54
241943_at	0.00117	0.000168	3.96187	0.383042	0.403132	C18orf61	uncharacterized LOC497259
221190_s_at	0.0528	0.0183	-2.41188	-3.93036	-0.274547	C18orf8	chromosome 18 open reading frame 8
232345_at	0.0744	0.0283	2.2363	-4.31031	0.258752	C18orf8	chromosome 18 open reading frame 8
225863_s_at	4.78e-07	1.37e-08	-6.3695	9.42207	-0.914492	C19orf12	chromosome 19 open reading frame 12
227704_at	3.3e-05	2.26e-06	-5.12221	4.48823	-0.763663	C19orf12	chromosome 19 open reading frame 12
223983_s_at	3.46e-05	2.38e-06	-5.10875	4.43746	-0.595109	C19orf12	chromosome 19 open reading frame 12
236847_at	0.00107	0.00015	3.99328	0.485853	1.09613	C19orf18	chromosome 19 open reading frame 18
221587_s_at	0.0737	0.0279	-2.24215	-4.29805	-0.400811	C19orf24	chromosome 19 open reading frame 24
226378_s_at	0.0923	0.0373	-2.11984	-4.54847	-0.316295	C19orf25	chromosome 19 open reading frame 25
223631_s_at	0.000592	7.33e-05	4.19734	1.16628	2.83705	C19orf33	chromosome 19 open reading frame 33
232730_at	0.0248	0.00709	-2.76852	-3.08443	-0.540323	C19orf44	chromosome 19 open reading frame 44
1555491_a_at	3.82e-06	1.64e-07	-5.77344	7.01379	-1.00625	C19orf66	chromosome 19 open reading frame 66
218429_s_at	0.00715	0.00152	-3.29084	-1.67889	-0.563743	C19orf66	chromosome 19 open reading frame 66
53720_at	0.0849	0.0335	-2.16585	-4.45571	-0.399129	C19orf66	chromosome 19 open reading frame 66
226107_at	7.77e-05	6.33e-06	-4.85707	3.50007	-0.836437	C1GALT1	core 1 synthase, glycoprotein-N-acetylgalactosamine 3-beta-galactosyltransferase 1
219439_at	0.000118	1.06e-05	-4.723	3.01064	-1.27704	C1GALT1	core 1 synthase, glycoprotein-N-acetylgalactosamine 3-beta-galactosyltransferase 1
226105_at	0.00252	0.000427	-3.68665	-0.494692	-0.645174	C1GALT1	core 1 synthase, glycoprotein-N-acetylgalactosamine 3-beta-galactosyltransferase 1
219283_at	0.00175	0.000273	-3.8192	-0.077214	-0.635666	C1GALT1C1	C1GALT1 specific chaperone 1
241710_at	0.0446	0.0148	-2.49547	-3.74086	-0.992949	C1GALT1C1L	C1GALT1-specific chaperone 1 like
233578_at	0.0237	0.00671	-2.78805	-3.03536	-0.381979	C1orf101	chromosome 1 open reading frame 101
219010_at	2.42e-05	1.56e-06	5.21689	4.84718	2.68693	C1orf106	chromosome 1 open reading frame 106
220840_s_at	0.000528	6.37e-05	-4.2363	1.29856	-0.891563	C1orf112	chromosome 1 open reading frame 112
218546_at	0.00236	0.000394	3.71094	-0.418934	1.21897	C1orf115	chromosome 1 open reading frame 115
228865_at	8.14e-06	4.14e-07	5.54752	6.12341	2.91079	C1orf116	chromosome 1 open reading frame 116
219476_at	9.71e-06	5.12e-07	5.49465	5.91707	3.38998	C1orf116	chromosome 1 open reading frame 116
219856_at	7.72e-05	6.28e-06	4.85906	3.50739	1.15895	C1orf116	chromosome 1 open reading frame 116
225480_at	0.00186	0.000295	3.79661	-0.149063	0.705075	C1orf122	chromosome 1 open reading frame 122
203197_s_at	0.048	0.0162	-2.46	-3.82194	-0.30218	C1orf123	chromosome 1 open reading frame 123
1560554_a_at	0.0259	0.00749	2.74884	-3.13362	0.747548	C1orf145	chromosome 1 open reading frame 145
231549_at	1.2e-10	4.72e-13	8.73275	19.4073	2.66485	C1orf158	chromosome 1 open reading frame 158
238010_at	0.021	0.00579	-2.84091	-2.90109	-0.617156	C1orf174	chromosome 1 open reading frame 174
1556633_at	0.0171	0.00446	2.9318	-2.6655	0.57992	C1orf204	chromosome 1 open reading frame 204
1554246_at	1.11e-08	1.45e-10	7.42567	13.8351	2.71823	C1orf210	chromosome 1 open reading frame 210
212791_at	9.28e-08	1.86e-09	-6.83631	11.3549	-1.20088	C1orf216	chromosome 1 open reading frame 216
227019_at	0.000108	9.5e-06	4.75083	3.11166	1.31054	C1orf226	chromosome 1 open reading frame 226
1555225_at	0.000704	9.04e-05	-4.13816	0.966765	-1.42366	C1orf43	chromosome 1 open reading frame 43
1558508_a_at	0.0124	0.00302	-3.06582	-2.30751	-0.874811	C1orf53	chromosome 1 open reading frame 53
223459_s_at	0.0267	0.00778	-2.73485	-3.16842	-0.515985	C1orf56	chromosome 1 open reading frame 56
1559402_a_at	0.0543	0.019	2.39779	-3.96178	0.210059	C1orf61	chromosome 1 open reading frame 61
205103_at	0.094	0.0382	-2.11028	-4.56751	-0.509353	C1orf61	chromosome 1 open reading frame 61
229381_at	0.0481	0.0162	2.45942	-3.82327	0.252225	C1orf64	chromosome 1 open reading frame 64
217087_at	6.39e-08	1.19e-09	6.94004	11.7887	2.58351	C1orf68	chromosome 1 open reading frame 68
216701_at	1.29e-07	2.79e-09	6.74188	10.9612	2.16907	C1orf68	chromosome 1 open reading frame 68
218232_at	0.00725	0.00155	-3.28529	-1.6948	-1.24425	C1QA	complement C1q A chain
202953_at	5.19e-05	3.91e-06	-4.98192	3.96215	-2.0443	C1QB	complement C1q B chain
214214_s_at	0.0285	0.00844	-2.70526	-3.24151	-0.347027	C1QBP	complement C1q binding protein
225353_s_at	3.95e-05	2.81e-06	-5.06697	4.28025	-1.70775	C1QC	complement C1q C chain
205575_at	0.102	0.0424	-2.06439	-4.65789	-0.326668	C1QL1	complement C1q like 1
223749_at	0.0048	0.000938	3.4449	-1.22946	0.680534	C1QTNF2	C1q and tumor necrosis factor related protein 2
223571_at	1.84e-07	4.26e-09	-6.64308	10.5507	-1.41226	C1QTNF6	C1q and tumor necrosis factor related protein 6
242444_at	0.00013	1.18e-05	-4.69326	2.90303	-0.720252	C1QTNF6	C1q and tumor necrosis factor related protein 6
239349_at	2.55e-10	1.25e-12	8.50992	18.4555	2.1937	C1QTNF7	C1q and tumor necrosis factor related protein 7
222277_at	0.00536	0.00108	3.40167	-1.35708	0.804668	C1QTNF9B-AS1	C1QTNF9B antisense RNA 1
212067_s_at	0.107	0.0454	2.0347	-4.71543	0.539504	C1R	complement C1r subcomponent
233645_s_at	0.00429	0.000815	3.48852	-1.0995	0.308828	C1RL	complement C1r subcomponent like
218983_at	0.0337	0.0104	2.62851	-3.42809	0.638238	C1RL	complement C1r subcomponent like
1564224_x_at	0.00973	0.00223	3.16691	-2.02928	0.458893	C1RL-AS1	C1RL antisense RNA 1
1560320_a_at	0.017	0.00444	2.9333	-2.66157	0.542711	C1RL-AS1	C1RL antisense RNA 1
203052_at	0.000493	5.85e-05	-4.25995	1.37924	-1.54436	C2	complement component 2
1554533_at	0.00123	0.000178	-3.94502	0.328102	-1.86264	C2	complement component 2
1567036_at	0.0124	0.00301	3.06661	-2.30536	0.235093	C20orf181	chromosome 20 open reading frame 181
235064_s_at	0.0251	0.0072	-2.76267	-3.09909	-0.49361	C20orf196	chromosome 20 open reading frame 196
235063_at	0.0317	0.00961	-2.6577	-3.35766	-0.516674	C20orf196	chromosome 20 open reading frame 196
1553311_at	0.0279	0.00822	2.71484	-3.21793	0.761963	C20orf197	chromosome 20 open reading frame 197
1556266_a_at	0.0663	0.0244	2.29659	-4.18264	0.25274	C20orf202	chromosome 20 open reading frame 202
218081_at	0.000542	6.6e-05	-4.22664	1.26569	-0.803554	C20orf27	chromosome 20 open reading frame 27
50314_i_at	0.00162	0.000249	-3.84697	0.011479	-0.664513	C20orf27	chromosome 20 open reading frame 27
231905_at	0.000942	0.000128	-4.03853	0.634896	-0.743732	C20orf96	chromosome 20 open reading frame 96
203995_at	0.0577	0.0205	-2.36726	-4.02927	-0.384295	C21orf2	chromosome 21 open reading frame 2
202217_at	0.000195	1.94e-05	4.56073	2.42811	0.53069	C21orf33	chromosome 21 open reading frame 33
210667_s_at	0.0495	0.0168	2.44503	-3.85588	0.524504	C21orf33	chromosome 21 open reading frame 33
223706_at	0.00675	0.00142	-3.31338	-1.61408	-0.452242	C22orf23	chromosome 22 open reading frame 23
219560_at	0.0111	0.00262	3.11326	-2.17781	0.657543	C22orf29///GNB1L	chromosome 22 open reading frame 29///G protein subunit beta 1 like
226204_at	0.0148	0.00373	2.99324	-2.50293	0.583221	C22orf29///GNB1L	chromosome 22 open reading frame 29///G protein subunit beta 1 like
206839_at	2.37e-08	3.62e-10	7.21515	12.9451	1.43111	C22orf31	chromosome 22 open reading frame 31
219309_at	0.0153	0.0039	-2.97865	-2.54179	-0.518344	C22orf46	chromosome 22 open reading frame 46
212875_s_at	2.04e-05	1.25e-06	5.27142	5.05531	1.55718	C2CD2	C2 calcium dependent domain containing 2
204757_s_at	0.0899	0.0361	2.13447	-4.51917	0.344463	C2CD2L	C2CD2 like
231708_at	0.00278	0.000481	-3.65039	-0.607118	-0.544114	C2CD3	C2 calcium dependent domain containing 3
36552_at	0.0139	0.00345	-3.01974	-2.432	-0.418379	C2CD3	C2 calcium dependent domain containing 3
213199_at	0.0543	0.019	-2.39814	-3.96098	-0.320946	C2CD3	C2 calcium dependent domain containing 3
229306_at	0.00675	0.00142	3.31302	-1.61511	0.693515	C2CD4B	C2 calcium dependent domain containing 4B
1552740_at	1.84e-05	1.1e-06	5.30315	5.17685	0.614485	C2orf15	chromosome 2 open reading frame 15
223623_at	1.73e-07	3.94e-09	6.66138	10.6266	3.46095	C2orf40	chromosome 2 open reading frame 40
219128_at	0.0744	0.0283	-2.2365	-4.30989	-0.251117	C2orf42	chromosome 2 open reading frame 42
219662_at	0.00576	0.00117	-3.3741	-1.43788	-0.613484	C2orf49	chromosome 2 open reading frame 49
243093_at	0.0147	0.00372	-2.9949	-2.49851	-0.449721	C2orf49	chromosome 2 open reading frame 49
1563814_at	0.00594	0.00122	3.36238	-1.47206	0.295312	C2orf50	chromosome 2 open reading frame 50
220149_at	2.1e-06	7.9e-08	5.95079	7.72204	3.12885	C2orf54	chromosome 2 open reading frame 54
238187_at	0.0135	0.00333	3.03241	-2.39793	0.281359	C2orf57	chromosome 2 open reading frame 57
231126_at	0.00322	0.000575	-3.59626	-0.773507	-0.988901	C2orf70	chromosome 2 open reading frame 70
1556312_at	0.0843	0.0332	2.16996	-4.44735	0.201641	C2orf71	chromosome 2 open reading frame 71
1556464_a_at	0.00478	0.000932	3.44666	-1.22423	0.532802	C2orf72	chromosome 2 open reading frame 72
213143_at	0.0224	0.00627	2.81257	-2.97332	0.960563	C2orf72	chromosome 2 open reading frame 72
213148_at	0.0783	0.0302	2.20973	-4.36563	0.323946	C2orf72	chromosome 2 open reading frame 72
231081_at	0.101	0.0418	2.07094	-4.6451	0.297367	C2orf73	chromosome 2 open reading frame 73
232299_at	0.000952	0.00013	4.03456	0.621761	0.534663	C2orf82	chromosome 2 open reading frame 82
223754_at	0.0258	0.00746	-2.74999	-3.13077	-0.821504	C2orf88	chromosome 2 open reading frame 88
217767_at	0.0131	0.00321	3.04421	-2.36606	1.38885	C3	complement component 3
209906_at	0.000684	8.72e-05	-4.14836	1.00104	-1.12354	C3AR1	complement component 3a receptor 1
219288_at	0.0461	0.0154	-2.48007	-3.77618	-0.465079	C3orf14	chromosome 3 open reading frame 14
226524_at	1.39e-05	7.85e-07	-5.38872	5.5062	-1.07016	C3orf38	chromosome 3 open reading frame 38
229174_at	0.000421	4.87e-05	-4.31084	1.55374	-0.590386	C3orf38	chromosome 3 open reading frame 38
1569128_at	0.00108	0.000152	-3.99056	0.476937	-0.76735	C3orf38	chromosome 3 open reading frame 38
1569129_s_at	0.0855	0.0338	-2.16215	-4.46325	-0.411053	C3orf38	chromosome 3 open reading frame 38
1559021_at	6.58e-07	2e-08	6.27871	9.05041	2.65481	C3orf52	chromosome 3 open reading frame 52
219474_at	0.00999	0.0023	3.15633	-2.05873	0.949733	C3orf52	chromosome 3 open reading frame 52
226464_at	3.6e-08	5.97e-10	7.1	12.4601	1.29108	C3orf58	chromosome 3 open reading frame 58
235853_at	0.00123	0.000177	3.94557	0.329915	0.334617	C3orf58	chromosome 3 open reading frame 58
239697_x_at	1.38e-07	3.04e-09	-6.72211	10.879	-1.99266	C3orf67	chromosome 3 open reading frame 67
235562_at	0.00971	0.00222	-3.16764	-2.02725	-0.947348	C3orf70	chromosome 3 open reading frame 70
242447_at	0.0574	0.0204	-2.36974	-4.02381	-0.758625	C3orf70	chromosome 3 open reading frame 70
236738_at	0.0212	0.00584	2.83776	-2.90914	0.947454	C3orf80	chromosome 3 open reading frame 80
208451_s_at	0.0224	0.00627	-2.81221	-2.97424	-1.03385	C4B_2///C4B///C4A	complement component 4B (Chido blood group), copy 2///complement component 4B (Chido blood group)///complement component 4A (Rodgers blood group)
214428_x_at	0.0359	0.0112	-2.59966	-3.49707	-0.830847	C4B_2///C4B///C4A	complement component 4B (Chido blood group), copy 2///complement component 4B (Chido blood group)///complement component 4A (Rodgers blood group)
205654_at	0.0557	0.0196	2.38457	-3.9911	0.189851	C4BPA	complement component 4 binding protein alpha
208209_s_at	0.0237	0.00669	2.78922	-3.03239	0.446592	C4BPB	complement component 4 binding protein beta
235350_at	0.0338	0.0104	-2.62759	-3.43029	-0.96558	C4orf19	chromosome 4 open reading frame 19
227856_at	0.00139	0.000207	3.90121	0.18598	1.00715	C4orf32	chromosome 4 open reading frame 32
240465_at	0.00673	0.00141	3.3145	-1.61085	0.283547	C4orf32	chromosome 4 open reading frame 32
235088_at	1.75e-06	6.37e-08	-6.00283	7.93128	-1.30963	C4orf46	chromosome 4 open reading frame 46
238015_at	0.000111	9.78e-06	-4.74324	3.08406	-0.758369	C4orf46	chromosome 4 open reading frame 46
201812_s_at	0.0941	0.0382	-2.10935	-4.56937	-0.146569	C4orf46///TOMM7	chromosome 4 open reading frame 46///translocase of outer mitochondrial membrane 7
229860_x_at	2.27e-13	1.7e-16	-10.5558	27.1139	-2.41793	C4orf48	chromosome 4 open reading frame 48
205500_at	0.0416	0.0135	2.52859	-3.66427	0.674182	C5	complement component 5
220088_at	0.0267	0.00777	-2.73515	-3.16766	-0.875849	C5AR1	complement component 5a receptor 1
203024_s_at	0.000337	3.73e-05	-4.38378	1.80601	-0.388092	C5orf15	chromosome 5 open reading frame 15
229260_at	0.0414	0.0135	-2.53085	-3.65902	-0.565894	C5orf15	chromosome 5 open reading frame 15
1552660_a_at	4.7e-05	3.47e-06	-5.01239	4.07583	-1.36615	C5orf22	chromosome 5 open reading frame 22
1565939_at	0.000599	7.43e-05	-4.19336	1.15282	-1.57918	C5orf22	chromosome 5 open reading frame 22
203738_at	0.000622	7.78e-05	-4.18043	1.10911	-0.65691	C5orf22	chromosome 5 open reading frame 22
1553106_at	1.24e-07	2.65e-09	-6.75457	11.0141	-1.53555	C5orf24	chromosome 5 open reading frame 24
224875_at	3.95e-06	1.71e-07	-5.7634	6.97393	-1.17195	C5orf24	chromosome 5 open reading frame 24
224876_at	0.000913	0.000124	-4.04949	0.671154	-0.40276	C5orf24	chromosome 5 open reading frame 24
1553108_at	0.0169	0.00441	-2.93605	-2.65435	-0.399761	C5orf24	chromosome 5 open reading frame 24
229098_s_at	0.0231	0.00651	-2.79925	-3.00708	-0.630188	C5orf24	chromosome 5 open reading frame 24
1553107_s_at	0.0527	0.0182	-2.41343	-3.92691	-0.478845	C5orf24	chromosome 5 open reading frame 24
221823_at	8.81e-05	7.39e-06	-4.81682	3.35238	-0.834982	C5orf30	chromosome 5 open reading frame 30
229886_at	0.00123	0.000177	-3.94592	0.331039	-1.16238	C5orf34	chromosome 5 open reading frame 34
1554195_a_at	2.64e-06	1.05e-07	5.88172	7.44529	2.98148	C5orf46	chromosome 5 open reading frame 46
226159_at	0.000779	0.000102	-4.10437	0.853628	-0.643438	C5orf51	chromosome 5 open reading frame 51
238809_at	0.0665	0.0245	-2.29482	-4.18642	-0.290116	C5orf51	chromosome 5 open reading frame 51
1554115_at	0.0155	0.00394	-2.97444	-2.55296	-0.574031	C5orf58	chromosome 5 open reading frame 58
220375_s_at	0.00017	1.65e-05	4.60447	2.58405	0.902144	C5orf66	chromosome 5 open reading frame 66
210168_at	3.44e-07	9.14e-09	6.46427	9.81159	1.41087	C6	complement component 6
226306_at	0.000126	1.14e-05	-4.70224	2.93548	-0.985063	C6orf1	chromosome 6 open reading frame 1
221786_at	0.0141	0.00351	-3.01408	-2.4472	-0.515999	C6orf120	chromosome 6 open reading frame 120
241455_at	7.41e-06	3.67e-07	5.57685	6.23819	1.97357	C6orf132	chromosome 6 open reading frame 132
238028_at	1.5e-05	8.64e-07	5.3647	5.41353	1.85672	C6orf132	chromosome 6 open reading frame 132
1552575_a_at	0.000162	1.56e-05	4.61967	2.63842	2.14637	C6orf141	chromosome 6 open reading frame 141
1554314_at	0.0186	0.00499	2.89306	-2.76663	1.10162	C6orf141	chromosome 6 open reading frame 141
221100_at	0.00142	0.000214	3.89176	0.155482	0.56324	C6orf15	chromosome 6 open reading frame 15
233787_at	8.23e-05	6.79e-06	4.83901	3.43374	0.845495	C6orf163	chromosome 6 open reading frame 163
223576_at	0.114	0.049	2.00058	-4.78062	0.30953	C6orf203	chromosome 6 open reading frame 203
228458_at	0.0494	0.0168	-2.44562	-3.85454	-0.426662	C6orf226	chromosome 6 open reading frame 226
221342_at	0.0493	0.0167	2.44682	-3.85182	0.220217	C6orf25	chromosome 6 open reading frame 25
220755_s_at	0.0251	0.00721	-2.76237	-3.09983	-0.479648	C6orf48	chromosome 6 open reading frame 48
243943_x_at	0.103	0.0429	-2.05959	-4.66725	-0.484927	C6orf52	chromosome 6 open reading frame 52
213875_x_at	0.00218	0.000357	-3.74002	-0.327804	-1.0515	C6orf62	chromosome 6 open reading frame 62
222309_at	0.00378	0.0007	-3.53594	-0.956879	-0.838095	C6orf62	chromosome 6 open reading frame 62
208809_s_at	0.0732	0.0277	-2.24558	-4.29086	-0.227862	C6orf62	chromosome 6 open reading frame 62
224988_at	0.0326	0.00994	-2.64516	-3.38799	-0.518707	C6orf89	chromosome 6 open reading frame 89
224977_at	0.0363	0.0114	-2.59446	-3.50944	-0.894395	C6orf89	chromosome 6 open reading frame 89
230487_at	7.31e-05	5.9e-06	4.8757	3.56865	0.865759	C6orf99	chromosome 6 open reading frame 99
202992_at	0.000928	0.000126	4.04347	0.651234	2.30303	C7	complement component 7
223630_at	0.0469	0.0157	-2.47092	-3.7971	-0.655358	C7orf13	chromosome 7 open reading frame 13
221573_at	0.00332	0.000595	-3.58551	-0.806369	-0.861489	C7orf25///PSMA2	chromosome 7 open reading frame 25///proteasome subunit alpha 2
53202_at	0.0114	0.00272	-3.10079	-2.21203	-0.669852	C7orf25///PSMA2	chromosome 7 open reading frame 25///proteasome subunit alpha 2
222002_at	0.112	0.0479	-2.01067	-4.76145	-0.336404	C7orf26	chromosome 7 open reading frame 26
229146_at	0.000737	9.56e-05	-4.12233	0.913696	-1.0426	C7orf31	chromosome 7 open reading frame 31
220949_s_at	3.84e-09	3.98e-11	-7.72207	15.0936	-1.01477	C7orf49	chromosome 7 open reading frame 49
1561894_at	3.04e-05	2.06e-06	-5.14636	4.57951	-0.969755	C7orf49	chromosome 7 open reading frame 49
240147_at	0.0457	0.0152	-2.48406	-3.76707	-0.300581	C7orf50	chromosome 7 open reading frame 50
1557636_a_at	0.000786	0.000103	-4.1006	0.841051	-1.00744	C7orf57	chromosome 7 open reading frame 57
206305_s_at	0.000817	0.000108	4.08745	0.797215	0.421127	C8A	complement component 8 alpha subunit
235981_at	4.04e-08	6.88e-10	7.06729	12.3226	1.88829	C8orf22	chromosome 8 open reading frame 22
218187_s_at	0.00119	0.000171	-3.95623	0.364653	-0.775165	C8orf33	chromosome 8 open reading frame 33
222551_s_at	0.0469	0.0157	-2.47091	-3.79712	-0.595299	C8orf33	chromosome 8 open reading frame 33
220038_at	0.000232	2.4e-05	-4.50445	2.22875	-1.52024	C8orf44-SGK3///SGK3	C8orf44-SGK3 readthrough///serum/glucocorticoid regulated kinase family member 3
227627_at	0.0513	0.0176	-2.42634	-3.89798	-0.540451	C8orf44-SGK3///SGK3	C8orf44-SGK3 readthrough///serum/glucocorticoid regulated kinase family member 3
229430_at	9.68e-06	5.1e-07	-5.49563	5.92088	-2.19342	C8orf46	chromosome 8 open reading frame 46
236634_at	0.000858	0.000115	-4.07114	0.742947	-1.43152	C8orf48	chromosome 8 open reading frame 48
220712_at	0.0356	0.0111	2.60351	-3.48789	0.268815	C8orf60	chromosome 8 open reading frame 60
225702_at	0.0306	0.00918	-2.67458	-3.31663	-0.41127	C8orf76	chromosome 8 open reading frame 76
230985_at	0.0359	0.0112	2.59974	-3.49688	0.218575	C9orf131	chromosome 9 open reading frame 131
222165_x_at	0.0498	0.017	2.44132	-3.86425	0.543704	C9orf16	chromosome 9 open reading frame 16
41047_at	0.0761	0.0291	2.22521	-4.33346	0.625599	C9orf16	chromosome 9 open reading frame 16
1566906_at	0.0278	0.00817	2.717	-3.2126	0.221036	C9orf173-AS1	C9orf173 antisense RNA 1
238093_at	0.0427	0.014	2.51659	-3.69213	0.262934	C9orf173-AS1	C9orf173 antisense RNA 1
229012_at	2.92e-05	1.95e-06	5.15987	4.63067	0.94191	C9orf24	chromosome 9 open reading frame 24
232270_at	0.000119	1.06e-05	4.72097	3.00329	1.40319	C9orf3	chromosome 9 open reading frame 3
212848_s_at	0.000234	2.43e-05	4.5011	2.21689	1.20921	C9orf3	chromosome 9 open reading frame 3
218904_s_at	0.00255	0.000433	-3.68229	-0.508249	-0.555434	C9orf40	chromosome 9 open reading frame 40
222781_s_at	0.00375	0.000691	-3.53987	-0.944998	-0.765159	C9orf40	chromosome 9 open reading frame 40
1557885_at	0.0355	0.0111	2.60515	-3.48398	0.33737	C9orf41-AS1	C9orf41 antisense RNA 1
1554280_a_at	0.0322	0.00982	-2.64958	-3.3773	-0.45522	C9orf43	chromosome 9 open reading frame 43
231286_at	7.94e-05	6.5e-06	4.85025	3.47503	0.767339	C9orf47	chromosome 9 open reading frame 47
1564274_at	0.051	0.0175	2.42954	-3.89079	0.511634	C9orf47	chromosome 9 open reading frame 47
235940_at	0.000963	0.000132	-4.03097	0.609907	-0.716817	C9orf64	chromosome 9 open reading frame 64
1552755_at	0.0541	0.0189	2.39945	-3.95808	0.586541	C9orf66	chromosome 9 open reading frame 66
1553133_at	0.00484	0.000948	-3.4415	-1.23955	-0.661611	C9orf72	chromosome 9 open reading frame 72
233504_at	0.0911	0.0367	2.12712	-4.53391	0.797613	C9orf84	chromosome 9 open reading frame 84
205950_s_at	0.000185	1.83e-05	4.5768	2.48531	0.461636	CA1	carbonic anhydrase 1
209726_at	0.019	0.00511	2.88492	-2.78775	0.526123	CA11	carbonic anhydrase 11
204508_s_at	4.47e-07	1.26e-08	6.38806	9.49824	2.62397	CA12	carbonic anhydrase 12
204509_at	5.19e-07	1.5e-08	6.34686	9.32925	1.88191	CA12	carbonic anhydrase 12
210735_s_at	4.71e-06	2.11e-07	5.71245	6.77208	1.66151	CA12	carbonic anhydrase 12
203963_at	2.04e-05	1.26e-06	5.27105	5.05387	2.49077	CA12	carbonic anhydrase 12
215867_x_at	2.69e-05	1.77e-06	5.18448	4.72397	2.4851	CA12	carbonic anhydrase 12
214164_x_at	3.16e-05	2.15e-06	5.13492	4.53627	2.38297	CA12	carbonic anhydrase 12
219464_at	1.5e-05	8.64e-07	-5.36468	5.41345	-2.70054	CA14	carbonic anhydrase 14
209301_at	0.0019	0.000302	3.79023	-0.16933	1.63985	CA2	carbonic anhydrase 2
204865_at	1.74e-08	2.48e-10	7.30203	13.3119	2.25323	CA3	carbonic anhydrase 3
207129_at	0.0227	0.00636	-2.80752	-2.98612	-0.63019	CA5B	carbonic anhydrase 5B
214082_at	0.0603	0.0217	-2.34493	-4.07817	-0.576005	CA5B	carbonic anhydrase 5B
213363_at	0.000198	1.98e-05	-4.55605	2.4115	-0.918014	CA5BP1	carbonic anhydrase 5B pseudogene 1
239106_at	0.000433	5.03e-05	-4.30196	1.52321	-1.24373	CA5BP1	carbonic anhydrase 5B pseudogene 1
238435_at	9.35e-05	7.97e-06	-4.79714	3.28042	-0.897225	CA5BP1///CA5B	carbonic anhydrase 5B pseudogene 1///carbonic anhydrase 5B
206873_at	3.81e-11	1.04e-13	9.07855	20.8825	4.72782	CA6	carbonic anhydrase 6
220234_at	0.0704	0.0263	-2.26592	-4.24795	-0.704665	CA8	carbonic anhydrase 8
205199_at	0.0483	0.0163	2.45657	-3.82974	0.59463	CA9	carbonic anhydrase 9
224311_s_at	0.105	0.044	-2.04875	-4.68829	-0.521665	CAB39	calcium binding protein 39
225915_at	0.0116	0.00276	3.09525	-2.22722	0.649821	CAB39L	calcium binding protein 39 like
225531_at	2.8e-05	1.85e-06	-5.17314	4.68094	-1.56769	CABLES1	Cdk5 and Abl enzyme substrate 1
225532_at	3.48e-05	2.4e-06	-5.10714	4.43141	-1.36508	CABLES1	Cdk5 and Abl enzyme substrate 1
1558621_at	0.00401	0.000754	-3.51288	-1.02641	-0.954711	CABLES1	Cdk5 and Abl enzyme substrate 1
208321_s_at	0.115	0.0498	1.9937	-4.79364	0.199064	CABP1	calcium binding protein 1
243173_at	0.048	0.0162	-2.45954	-3.82299	-0.415295	CABP7	calcium binding protein 7
225627_s_at	0.00207	0.000334	3.76	-0.264911	0.886746	CACHD1	cache domain containing 1
234888_at	0.0418	0.0136	2.52628	-3.66964	0.717353	CACHD1	cache domain containing 1
238636_at	0.0864	0.0342	2.15693	-4.47384	0.605637	CACNA1C	calcium voltage-gated channel subunit alpha1 C
211592_s_at	0.108	0.0459	2.02992	-4.72461	0.309413	CACNA1C	calcium voltage-gated channel subunit alpha1 C
1555993_at	0.0689	0.0256	2.27693	-4.22461	0.716788	CACNA1D	calcium voltage-gated channel subunit alpha1 D
210380_s_at	0.000134	1.23e-05	4.68343	2.86756	0.851774	CACNA1G	calcium voltage-gated channel subunit alpha1 G
1559061_at	0.0282	0.00831	2.71095	-3.22752	0.283184	CACNA1G-AS1	CACNA1G antisense RNA 1
208299_at	0.0138	0.00342	3.02311	-2.42296	0.293031	CACNA1I	calcium voltage-gated channel subunit alpha1 I
227623_at	0.00441	0.000844	3.47789	-1.13128	1.18241	CACNA2D1	calcium voltage-gated channel auxiliary subunit alpha2delta 1
204811_s_at	2.11e-06	7.93e-08	5.94989	7.71842	0.892599	CACNA2D2	calcium voltage-gated channel auxiliary subunit alpha2delta 2
210185_at	0.000511	6.12e-05	4.24771	1.33746	0.956069	CACNB1	calcium voltage-gated channel auxiliary subunit beta 1
213714_at	2.44e-05	1.57e-06	5.21463	4.83861	1.49118	CACNB2	calcium voltage-gated channel auxiliary subunit beta 2
207776_s_at	7.04e-05	5.64e-06	4.88709	3.61066	0.96726	CACNB2	calcium voltage-gated channel auxiliary subunit beta 2
1559420_x_at	0.00627	0.0013	3.34193	-1.53151	0.758785	CACNB2	calcium voltage-gated channel auxiliary subunit beta 2
1555098_a_at	0.114	0.0487	2.00335	-4.77536	0.254343	CACNB2	calcium voltage-gated channel auxiliary subunit beta 2
34726_at	0.0568	0.0201	2.37512	-4.01197	0.558534	CACNB3	calcium voltage-gated channel auxiliary subunit beta 3
207693_at	2.22e-05	1.4e-06	5.2439	4.95015	1.27006	CACNB4	calcium voltage-gated channel auxiliary subunit beta 4
62987_r_at	0.0139	0.00345	3.01982	-2.43179	0.306877	CACNG4	calcium voltage-gated channel auxiliary subunit gamma 4
240373_at	0.0108	0.00252	3.12625	-2.14201	0.323098	CACTIN	cactin, spliceosome C complex subunit
225192_at	0.0399	0.0128	2.54918	-3.61622	0.366716	CACUL1	CDK2 associated cullin domain 1
201381_x_at	0.000186	1.84e-05	-4.57554	2.48083	-0.64255	CACYBP	calcyclin binding protein
210691_s_at	0.000477	5.63e-05	-4.27046	1.41518	-0.700476	CACYBP	calcyclin binding protein
201382_at	0.00347	0.00063	-3.568	-0.859708	-0.483454	CACYBP	calcyclin binding protein
211761_s_at	0.00458	0.000885	-3.46309	-1.17542	-0.385609	CACYBP	calcyclin binding protein
202715_at	0.00214	0.000348	-3.74783	-0.303234	-0.574722	CAD	carbamoyl-phosphate synthetase 2, aspartate transcarbamylase, and dihydroorotase
209030_s_at	0.00576	0.00117	-3.37452	-1.43665	-1.01006	CADM1	cell adhesion molecule 1
209032_s_at	0.079	0.0305	-2.20503	-4.37535	-0.667533	CADM1	cell adhesion molecule 1
1552754_a_at	1.39e-10	5.93e-13	8.68074	19.1852	2.54861	CADM2	cell adhesion molecule 2
211677_x_at	0.00864	0.00192	3.21511	-1.89421	0.652996	CADM3	cell adhesion molecule 3
213948_x_at	0.00949	0.00216	3.17682	-2.00163	0.503541	CADM3	cell adhesion molecule 3
221921_s_at	0.0121	0.00291	3.07831	-2.27352	0.770148	CADM3	cell adhesion molecule 3
217442_at	0.000157	1.49e-05	4.63103	2.6791	0.790442	CADM3-AS1	CADM3 antisense RNA 1
1568603_at	0.0151	0.00384	-2.98378	-2.52816	-1.52252	CADPS	calcium dependent secretion activator
1568604_a_at	0.0238	0.00674	-2.78679	-3.03852	-1.48734	CADPS	calcium dependent secretion activator
239884_at	0.0912	0.0368	-2.12639	-4.53537	-0.962717	CADPS	calcium dependent secretion activator
233950_at	0.111	0.0473	-2.0163	-4.7507	-0.581876	CADPS	calcium dependent secretion activator
205428_s_at	0.000539	6.55e-05	4.22861	1.27239	1.70718	CALB2	calbindin 2
209002_s_at	8.31e-05	6.87e-06	4.83588	3.42226	0.84269	CALCOCO1	calcium binding and coiled-coil domain 1
235076_at	0.0101	0.00233	3.15166	-2.07169	0.39508	CALCOCO2	calcium binding and coiled-coil domain 2
210817_s_at	0.0801	0.0311	2.19758	-4.39073	0.283347	CALCOCO2	calcium binding and coiled-coil domain 2
238560_at	0.0956	0.039	2.10071	-4.5865	0.430712	CALCOCO2	calcium binding and coiled-coil domain 2
201617_x_at	0.00306	0.000539	-3.61593	-0.713245	-0.748853	CALD1	caldesmon 1
201616_s_at	0.00802	0.00175	-3.24491	-1.80993	-0.837737	CALD1	caldesmon 1
209563_x_at	0.00038	4.31e-05	-4.34431	1.66919	-0.504905	CALM3///CALM2///CALM1	calmodulin 3///calmodulin 2///calmodulin 1
200622_x_at	0.000468	5.5e-05	-4.2771	1.43791	-0.894323	CALM3///CALM2///CALM1	calmodulin 3///calmodulin 2///calmodulin 1
213688_at	0.0121	0.00291	-3.0776	-2.27544	-0.727763	CALM3///CALM2///CALM1	calmodulin 3///calmodulin 2///calmodulin 1
200653_s_at	0.0238	0.00673	-2.78701	-3.03797	-0.458686	CALM3///CALM2///CALM1	calmodulin 3///calmodulin 2///calmodulin 1
200623_s_at	0.0773	0.0297	-2.21694	-4.35066	-0.411173	CALM3///CALM2///CALM1	calmodulin 3///calmodulin 2///calmodulin 1
211984_at	0.0984	0.0405	-2.08479	-4.61793	-0.234136	CALM3///CALM2///CALM1	calmodulin 3///calmodulin 2///calmodulin 1
211985_s_at	0.11	0.047	-2.01986	-4.7439	-0.379774	CALM3///CALM2///CALM1	calmodulin 3///calmodulin 2///calmodulin 1
210020_x_at	3.02e-05	2.04e-06	5.14848	4.58754	3.84407	CALML3	calmodulin like 3
210019_at	0.00221	0.000362	3.7363	-0.339488	0.356706	CALML3	calmodulin like 3
220414_at	0.0069	0.00146	3.30451	-1.63964	2.00946	CALML5	calmodulin like 5
1555168_a_at	0.028	0.00825	2.71346	-3.22132	0.395714	CALN1	calneuron 1
214315_x_at	0.0391	0.0125	-2.55947	-3.5921	-0.264287	CALR	calreticulin
212953_x_at	0.0972	0.0399	-2.09153	-4.60466	-0.192278	CALR	calreticulin
1552421_a_at	0.115	0.0499	1.99304	-4.7949	0.177964	CALR3	calreticulin 3
200755_s_at	1.34e-07	2.92e-09	-6.73119	10.9168	-1.70095	CALU	calumenin
200757_s_at	1.26e-06	4.33e-08	-6.09534	8.30477	-1.24027	CALU	calumenin
229549_at	1.35e-06	4.69e-08	-6.07617	8.22721	-1.39638	CALU	calumenin
200756_x_at	2.57e-05	1.67e-06	-5.19889	4.77871	-1.83129	CALU	calumenin
214845_s_at	2.83e-05	1.88e-06	-5.16919	4.66599	-1.99257	CALU	calumenin
220246_at	4.29e-05	3.11e-06	5.04105	4.18305	0.962899	CAMK1D	calcium/calmodulin dependent protein kinase ID
235626_at	0.00952	0.00217	3.17533	-2.00581	1.17478	CAMK1D	calcium/calmodulin dependent protein kinase ID
215161_at	0.057	0.0202	-2.37329	-4.01599	-0.700758	CAMK1G	calcium/calmodulin dependent protein kinase IG
213276_at	0.00152	0.000231	3.86939	0.083419	0.528944	CAMK2B	calcium/calmodulin dependent protein kinase II beta
210404_x_at	0.00356	0.000649	3.55901	-0.887022	0.635195	CAMK2B	calcium/calmodulin dependent protein kinase II beta
211483_x_at	0.00526	0.00105	3.40865	-1.33655	0.479426	CAMK2B	calcium/calmodulin dependent protein kinase II beta
231793_s_at	0.0103	0.0024	-3.14214	-2.09809	-0.639026	CAMK2D	calcium/calmodulin dependent protein kinase II delta
224994_at	0.0369	0.0117	-2.58567	-3.53028	-0.666208	CAMK2D	calcium/calmodulin dependent protein kinase II delta
225019_at	0.1	0.0415	-2.07405	-4.63901	-0.267804	CAMK2D	calcium/calmodulin dependent protein kinase II delta
212757_s_at	0.000592	7.33e-05	4.19707	1.16536	0.800128	CAMK2G	calcium/calmodulin dependent protein kinase II gamma
214322_at	0.00217	0.000356	3.74134	-0.323649	0.618861	CAMK2G	calcium/calmodulin dependent protein kinase II gamma
238556_at	0.107	0.0449	2.03923	-4.70669	0.222613	CAMK2G	calcium/calmodulin dependent protein kinase II gamma
230706_s_at	0.0111	0.00262	-3.11308	-2.1783	-0.954795	CAMK2N2	calcium/calmodulin dependent protein kinase II inhibitor 2
229029_at	0.0266	0.00773	-2.7374	-3.16208	-1.07504	CAMK4	calcium/calmodulin dependent protein kinase IV
241871_at	0.033	0.0101	-2.63829	-3.40457	-1.14328	CAMK4	calcium/calmodulin dependent protein kinase IV
223460_at	2.07e-05	1.28e-06	5.26697	5.03829	0.848847	CAMKK1	calcium/calmodulin dependent protein kinase kinase 1
220409_at	0.035	0.0109	2.61181	-3.46809	0.511313	CAMSAP1	calmodulin regulated spectrin associated protein 1
220410_s_at	0.111	0.0472	2.01725	-4.7489	0.660105	CAMSAP1	calmodulin regulated spectrin associated protein 1
212765_at	0.000667	8.45e-05	-4.15713	1.03054	-0.450284	CAMSAP2	calmodulin regulated spectrin associated protein family member 2
212763_at	0.0113	0.00267	-3.10625	-2.19707	-0.907763	CAMSAP2	calmodulin regulated spectrin associated protein family member 2
217196_s_at	0.056	0.0198	-2.38165	-3.99753	-0.401199	CAMSAP2	calmodulin regulated spectrin associated protein family member 2
1568617_a_at	2.76e-09	2.56e-11	7.82257	15.5214	2.44766	CAMSAP3	calmodulin regulated spectrin associated protein family member 3
226494_at	3.07e-08	4.93e-10	7.14423	12.6463	1.41862	CAMSAP3	calmodulin regulated spectrin associated protein family member 3
213268_at	0.0243	0.00691	2.77775	-3.06127	0.794168	CAMTA1	calmodulin binding transcription activator 1
225693_s_at	0.0322	0.00979	-2.65071	-3.37458	-0.291661	CAMTA1	calmodulin binding transcription activator 1
235224_s_at	0.0482	0.0163	-2.458	-3.8265	-0.490629	CAND1	cullin associated and neddylation dissociated 1
46323_at	0.00921	0.00208	-3.18981	-1.9653	-0.436179	CANT1	calcium activated nucleotidase 1
221732_at	0.0109	0.00255	-3.12142	-2.15535	-0.424086	CANT1	calcium activated nucleotidase 1
1554327_a_at	0.022	0.00613	-2.8206	-2.95291	-0.485357	CANT1	calcium activated nucleotidase 1
208853_s_at	0.000998	0.000138	-4.01892	0.570177	-1.07969	CANX	calnexin
238034_at	0.00101	0.00014	-4.01291	0.550374	-0.561471	CANX	calnexin
208852_s_at	0.1	0.0415	-2.07421	-4.6387	-0.459465	CANX	calnexin
200625_s_at	0.00102	0.000141	-4.01197	0.547289	-0.361689	CAP1	adenylate cyclase associated protein 1
213798_s_at	0.00897	0.00201	-3.20043	-1.93552	-0.417936	CAP1	adenylate cyclase associated protein 1
200752_s_at	0.0556	0.0195	2.38622	-3.98744	0.45141	CAPN1	calpain 1
232571_at	0.1	0.0416	-2.07322	-4.64063	-0.465207	CAPN10-AS1	CAPN10 antisense RNA 1 (head to head)
207962_at	0.0261	0.00756	2.74547	-3.14201	0.273737	CAPN11	calpain 11
228705_at	6.74e-05	5.36e-06	4.9003	3.65941	1.07247	CAPN12	calpain 12
229499_at	3.89e-10	2.11e-12	8.39117	17.9482	2.66431	CAPN13	calpain 13
208683_at	0.000867	0.000116	-4.06732	0.730256	-0.495282	CAPN2	calpain 2
214888_at	0.0199	0.00541	-2.86453	-2.84044	-0.512899	CAPN2	calpain 2
214475_x_at	0.000257	2.71e-05	-4.47073	2.10993	-1.60086	CAPN3	calpain 3
211890_x_at	0.0003	3.25e-05	-4.42146	1.93729	-1.66137	CAPN3	calpain 3
210944_s_at	0.00332	0.000597	-3.58454	-0.809316	-0.963602	CAPN3	calpain 3
205166_at	0.000764	9.95e-05	-4.11105	0.875942	-1.09957	CAPN5	calpain 5
226292_at	0.0216	0.00597	-2.82952	-2.93018	-0.974367	CAPN5	calpain 5
202965_s_at	3.48e-06	1.48e-07	5.79933	7.11669	2.60718	CAPN6	calpain 6
229030_at	4.05e-09	4.23e-11	7.70811	15.0342	3.22657	CAPN8	calpain 8
200001_at	0.00172	0.000268	-3.82519	-0.058125	-0.656529	CAPNS1	calpain small subunit 1
223832_s_at	1.62e-05	9.5e-07	5.34084	5.32165	3.68065	CAPNS2	calpain small subunit 2
243370_at	2.22e-05	1.39e-06	-5.24448	4.95238	-1.01586	CAPRIN1	cell cycle associated protein 1
226285_at	5.21e-05	3.93e-06	-4.98056	3.95709	-0.782503	CAPRIN1	cell cycle associated protein 1
200723_s_at	0.00016	1.53e-05	-4.62544	2.65908	-0.776225	CAPRIN1	cell cycle associated protein 1
226990_at	0.000241	2.51e-05	-4.49166	2.18362	-0.618828	CAPRIN1	cell cycle associated protein 1
225340_s_at	0.000295	3.19e-05	-4.42721	1.95737	-0.415278	CAPRIN1	cell cycle associated protein 1
200722_s_at	0.00258	0.000439	-3.67795	-0.521722	-0.736968	CAPRIN1	cell cycle associated protein 1
226289_at	0.0554	0.0195	-2.3878	-3.98393	-0.643824	CAPRIN1	cell cycle associated protein 1
218456_at	0.0495	0.0168	-2.44491	-3.85616	-0.502619	CAPRIN2	caprin family member 2
201238_s_at	0.0173	0.00452	-2.92709	-2.67787	-0.29075	CAPZA2	capping actin protein of muscle Z-line alpha subunit 2
201237_at	0.0411	0.0133	-2.53489	-3.6496	-0.375051	CAPZA2	capping actin protein of muscle Z-line alpha subunit 2
236888_at	2.82e-11	7.04e-14	9.16652	21.2572	2.64159	CAPZA3	capping actin protein of muscle Z-line alpha subunit 3
201950_x_at	0.0429	0.014	-2.51518	-3.69539	-0.37161	CAPZB	capping actin protein of muscle Z-line beta subunit
210026_s_at	0.00622	0.00129	3.34513	-1.52224	1.01622	CARD10	caspase recruitment domain family member 10
214207_s_at	0.0119	0.00285	3.08522	-2.25465	0.493774	CARD10	caspase recruitment domain family member 10
[truncated: 15,063 more rows]

## Sheet: Sheet3
ID	adj.P.Val	P.Value	t	B	logFC	Gene.symbol	Gene.title
1564307_a_at	0.000419	4.85e-05	4.31174	1.55684	2.43359	A2ML1	alpha-2-macroglobulin like 1
218434_s_at	7.37e-09	8.6e-11	7.54555	14.3434	2.07979	AACS	acetoacetyl-CoA synthetase
240420_at	0.000179	1.76e-05	4.58775	2.52433	3.19214	AADACL2	arylacetamide deacetylase like 2
1563088_a_at	2.29e-06	8.81e-08	5.92452	7.61667	2.7069	AATBC	apoptosis associated transcript in bladder cancer
215465_at	0.0017	0.000265	3.82896	-0.046102	2.32728	ABCA12	ATP binding cassette subfamily A member 12
210082_at	5.55e-08	1.01e-09	6.97805	11.948	2.40509	ABCA4	ATP binding cassette subfamily A member 4
204719_at	0.0088	0.00197	3.20781	-1.91477	2.10836	ABCA8	ATP binding cassette subfamily A member 8
243167_at	1.3e-05	7.26e-07	-5.40819	5.58148	-3.79419	ABCB5	ATP binding cassette subfamily B member 5
240717_at	1.59e-05	9.27e-07	-5.34706	5.34557	-3.92168	ABCB5	ATP binding cassette subfamily B member 5
1569072_s_at	0.000703	9.02e-05	-4.13892	0.969302	-2.59402	ABCB5	ATP binding cassette subfamily B member 5
206155_at	5.15e-05	3.88e-06	-4.98425	3.97083	-2.09899	ABCC2	ATP binding cassette subfamily C member 2
213935_at	1.07e-09	7.68e-12	8.09732	16.6931	2.22949	ABHD5	abhydrolase domain containing 5
213805_at	1.12e-09	8.13e-12	8.08417	16.637	2.1981	ABHD5	abhydrolase domain containing 5
218739_at	4.81e-09	5.25e-11	7.65853	14.8233	2.21488	ABHD5	abhydrolase domain containing 5
209608_s_at	1.02e-08	1.31e-10	7.44943	13.9357	2.11473	ACAT2	acetyl-CoA acetyltransferase 2
1553929_at	6.55e-09	7.56e-11	7.57514	14.469	2.58624	ACER1	alkaline ceramidase 1
208335_s_at	0.00141	0.000212	3.89423	0.163438	2.01464	ACKR1	atypical chemokine receptor 1 (Duffy blood group)
205364_at	1.07e-07	2.21e-09	6.79644	11.1885	2.97197	ACOX2	acyl-CoA oxidase 2
231711_at	0.00306	0.00054	3.61522	-0.715424	2.04458	ACPP	acid phosphatase, prostate
206466_at	8.16e-11	2.85e-13	8.84774	19.8982	4.13353	ACSBG1	acyl-CoA synthetase bubblegum family member 1
206465_at	1.97e-09	1.69e-11	7.91697	15.9237	4.28877	ACSBG1	acyl-CoA synthetase bubblegum family member 1
207275_s_at	1.71e-09	1.39e-11	7.96172	16.1145	2.53196	ACSL1	acyl-CoA synthetase long-chain family member 1
210377_at	2.56e-10	1.27e-12	8.50721	18.444	3.39289	ACSM3	acyl-CoA synthetase medium-chain family member 3
205942_s_at	7.41e-10	4.8e-12	8.20415	17.1492	3.3599	ACSM3	acyl-CoA synthetase medium-chain family member 3
203872_at	7.97e-10	5.35e-12	8.17982	17.0453	2.06479	ACTA1	actin, alpha 1, skeletal muscle
205132_at	5.02e-10	2.84e-12	8.32378	17.6602	3.12945	ACTC1	actin, alpha, cardiac muscle 1
202274_at	2.51e-07	6.25e-09	6.55349	10.1798	3.06184	ACTG2	actin, gamma 2, smooth muscle, enteric
202604_x_at	4.66e-11	1.35e-13	-9.01723	20.6212	-2.15368	ADAM10	ADAM metallopeptidase domain 10
229004_at	1.6e-06	5.73e-08	6.02805	8.03291	2.29141	ADAMTS15	ADAM metallopeptidase with thrombospondin type 1 motif 15
237690_at	7.04e-06	3.45e-07	5.592	6.29758	3.08382	ADGRF4	adhesion G protein-coupled receptor F4
209866_s_at	1.78e-09	1.49e-11	7.94644	16.0493	3.46325	ADGRL3	adhesion G protein-coupled receptor L3
209867_s_at	2.92e-09	2.79e-11	7.80309	15.4385	3.31037	ADGRL3	adhesion G protein-coupled receptor L3
236264_at	4.34e-09	4.59e-11	7.6892	14.9537	3.18559	ADGRL3	adhesion G protein-coupled receptor L3
209612_s_at	3.51e-10	1.88e-12	8.41815	18.0634	4.38341	ADH1B	alcohol dehydrogenase 1B (class I), beta polypeptide
209613_s_at	9.6e-09	1.21e-10	7.46748	14.0122	4.66639	ADH1B	alcohol dehydrogenase 1B (class I), beta polypeptide
207175_at	3.65e-09	3.74e-11	7.73598	15.1527	4.55185	ADIPOQ	adiponectin, C1Q and collagen domain containing
203571_s_at	6.01e-06	2.84e-07	5.64036	6.48763	2.39103	ADIRF	adipogenesis regulatory factor
237390_at	5.82e-11	1.81e-13	8.95121	20.3397	2.63163	ADRA1A	adrenoceptor alpha 1A
229309_at	3.48e-05	2.4e-06	5.10648	4.42892	2.47601	ADRB1	adrenoceptor beta 1
215100_at	1.64e-08	2.32e-10	7.31807	13.3797	3.64534	ADTRP	androgen dependent TFPI regulating protein
229070_at	6.23e-07	1.88e-08	6.29408	9.11324	3.28085	ADTRP	androgen dependent TFPI regulating protein
222362_at	4.45e-12	6.45e-15	9.71416	23.5815	2.19865	AGFG2	ArfGAP with FG repeats 2
209173_at	4.69e-09	5.1e-11	7.66532	14.8522	2.72181	AGR2	anterior gradient 2, protein disulphide isomerase family member
205357_s_at	1.17e-06	3.97e-08	6.11619	8.38918	2.61257	AGTR1	angiotensin II receptor type 1
212543_at	6.69e-05	5.31e-06	4.90271	3.66832	2.11173	AIM1	absent in melanoma 1
220289_s_at	5.66e-06	2.63e-07	5.65846	6.55891	2.35227	AIM1L	absent in melanoma 1-like
206513_at	0.000676	8.6e-05	-4.15232	1.01435	-2.30914	AIM2	absent in melanoma 2
216594_x_at	2.96e-06	1.22e-07	5.84677	7.3057	2.21377	AKR1C1	aldo-keto reductase family 1 member C1
204151_x_at	1.07e-05	5.76e-07	5.46574	5.80463	2.19591	AKR1C1	aldo-keto reductase family 1 member C1
209160_at	2.84e-06	1.15e-07	5.85944	7.35629	2.51922	AKR1C3	aldo-keto reductase family 1, member C3
222880_at	1.09e-05	5.86e-07	-5.46151	5.78819	-2.11412	AKT3	AKT serine/threonine kinase 3
205208_at	1.08e-12	1.12e-15	10.1168	25.2785	2.30387	ALDH1L1	aldehyde dehydrogenase 1 family member L1
201425_at	3.86e-06	1.66e-07	5.77038	7.00167	2.24007	ALDH2	aldehyde dehydrogenase 2 family (mitochondrial)
204942_s_at	9.51e-05	8.13e-06	4.79179	3.26088	3.46163	ALDH3B2	aldehyde dehydrogenase 3 family member B2
207206_s_at	2.85e-06	1.16e-07	5.85863	7.35306	2.34634	ALOX12	arachidonate 12-lipoxygenase, 12S type
1555416_a_at	3.26e-10	1.71e-12	8.43884	18.1518	4.47914	ALOX15B	arachidonate 15-lipoxygenase, type B
206714_at	1.12e-09	8.15e-12	8.08379	16.6353	5.16484	ALOX15B	arachidonate 15-lipoxygenase, type B
222383_s_at	5.92e-05	4.59e-06	4.94031	3.80751	2.20004	ALOXE3	arachidonate lipoxygenase 3
229887_at	1.21e-05	6.64e-07	5.43033	5.6672	2.3476	ALS2CL	ALS2 C-terminal like
206837_at	6.51e-11	2.14e-13	-8.91346	20.1787	-3.43307	ALX1	ALX homeobox 1
231773_at	6.45e-08	1.21e-09	6.93679	11.7751	2.24451	ANGPTL1	angiopoietin like 1
238786_at	9.79e-09	1.25e-10	7.45913	13.9769	2.23293	ANK3	ankyrin 3, node of Ranvier (ankyrin G)
209442_x_at	1.46e-06	5.16e-08	6.05303	8.13373	2.08923	ANK3	ankyrin 3, node of Ranvier (ankyrin G)
206385_s_at	2.84e-06	1.15e-07	5.86003	7.35862	2.9978	ANK3	ankyrin 3, node of Ranvier (ankyrin G)
207950_s_at	1.37e-05	7.74e-07	5.39211	5.51932	2.1997	ANK3	ankyrin 3, node of Ranvier (ankyrin G)
239116_at	1.42e-08	1.96e-10	-7.35685	13.5437	-2.20949	ANKRD10	ankyrin repeat domain 10
244297_at	7.97e-09	9.49e-11	7.52302	14.2478	2.2204	ANKRD18A	ankyrin repeat domain 18A
238439_at	9.98e-05	8.62e-06	4.77635	3.20454	2.4242	ANKRD22	ankyrin repeat domain 22
239196_at	0.000138	1.27e-05	4.67473	2.83619	2.7267	ANKRD22	ankyrin repeat domain 22
231118_at	1.26e-05	7.02e-07	5.41632	5.61292	2.65833	ANKRD35	ankyrin repeat domain 35
235777_at	2.91e-09	2.76e-11	-7.80505	15.4468	-2.4711	ANKRD44	ankyrin repeat domain 44
227393_at	1.53e-07	3.42e-09	6.69494	10.766	2.14733	ANO9	anoctamin 9
203074_at	0.000258	2.73e-05	4.46942	2.10535	3.4631	ANXA8L1///ANXA8	annexin A8-like 1///annexin A8
205083_at	3.29e-06	1.38e-07	5.81663	7.18555	2.09757	AOX1	aldehyde oxidase 1
65517_at	4.64e-08	8.18e-10	7.02715	12.154	2.06493	AP1M2	adaptor related protein complex 1 mu 2 subunit
218261_at	2.67e-07	6.68e-09	6.53791	10.1154	2.25295	AP1M2	adaptor related protein complex 1 mu 2 subunit
230264_s_at	1.15e-11	2.18e-14	-9.43484	22.398	-2.00949	AP1S2	adaptor related protein complex 1 sigma 2 subunit
203300_x_at	2.96e-09	2.85e-11	-7.79776	15.4157	-3.16941	AP1S2	adaptor related protein complex 1 sigma 2 subunit
39249_at	0.000285	3.05e-05	4.43876	1.99778	2.39698	AQP3	aquaporin 3 (Gill blood group)
213611_at	1.44e-11	3.06e-14	9.35698	22.0673	4.06074	AQP5	aquaporin 5
226192_at	8.91e-09	1.1e-10	7.48933	14.1049	3.21932	AR	androgen receptor
211110_s_at	2.37e-08	3.65e-10	7.21361	12.9387	2.4326	AR	androgen receptor
226197_at	1.78e-07	4.08e-09	6.65329	10.5931	3.35902	AR	androgen receptor
206177_s_at	0.00918	0.00207	3.19081	-1.96251	2.64531	ARG1	arginase 1
227717_at	3.16e-05	2.15e-06	5.13544	4.53823	2.23949	ARHGEF37	Rho guanine nucleotide exchange factor 37
219636_s_at	1.68e-10	7.42e-13	-8.6297	18.9672	-2.33994	ARMC9	armadillo repeat containing 9
219637_at	5.02e-10	2.85e-12	-8.32336	17.6584	-2.95577	ARMC9	armadillo repeat containing 9
202986_at	2.04e-09	1.77e-11	-7.90721	15.8821	-2.49231	ARNT2	aryl hydrocarbon receptor nuclear translocator 2
205894_at	6.09e-08	1.13e-09	-6.95242	11.8405	-2.14842	ARSE	arylsulfatase E (chondrodysplasia punctata 1)
214490_at	1.86e-08	2.7e-10	7.28297	13.2314	2.08906	ARSF	arylsulfatase F
205673_s_at	1.25e-08	1.67e-10	-7.39266	13.6953	-2.27093	ASB9	ankyrin repeat and SOCS box containing 9
235514_at	0.00281	0.000488	3.64622	-0.619998	2.28641	ASPRV1	aspartic peptidase, retroviral-like 1
207076_s_at	2.8e-07	7.1e-09	6.5237	10.0567	2.88224	ASS1	argininosuccinate synthase 1
229252_at	7.54e-07	2.36e-08	6.23953	8.89053	2.84134	ATG9B	autophagy related 9B
1557136_at	2.24e-05	1.42e-06	5.24049	4.93715	2.28125	ATP13A4	ATPase 13A4
243585_at	5.35e-17	2.43e-21	13.2438	37.8981	3.41618	ATP13A5	ATPase 13A5
203296_s_at	3.07e-09	3.01e-11	7.78546	15.3634	3.31045	ATP1A2	ATPase Na+/K+ transporting subunit alpha 2
206043_s_at	1.71e-06	6.18e-08	6.00992	7.95986	2.05596	ATP2C2	ATPase secretory pathway Ca2+ transporting 2
220197_at	6.55e-06	3.16e-07	5.6135	6.38199	3.15268	ATP6V0A4	ATPase H+ transporting V0 subunit a4
1553989_a_at	4.7e-06	2.11e-07	5.71302	6.77434	2.88867	ATP6V1C2	ATPase H+ transporting V1 subunit C2
1552532_a_at	2.22e-05	1.39e-06	5.24482	4.95366	2.8982	ATP6V1C2	ATPase H+ transporting V1 subunit C2
1560507_at	4.18e-09	4.36e-11	7.70073	15.0028	4.34663	AWAT1	acyl-CoA wax alcohol acyltransferase 1
209309_at	0.000149	1.4e-05	4.64757	2.73847	2.19032	AZGP1	alpha-2-glycoprotein 1, zinc-binding
217014_s_at	1.18e-05	6.44e-07	5.43789	5.69651	2.36303	AZGP1P1///AZGP1	alpha-2-glycoprotein 1, zinc-binding pseudogene 1///alpha-2-glycoprotein 1, zinc-binding
230269_at	2.82e-11	7.09e-14	9.165	21.2507	3.22664	B3GALT5	beta-1,3-galactosyltransferase 5
206233_at	9.49e-06	4.98e-07	-5.50184	5.94511	-2.00249	B4GALT6	beta-1,4-galactosyltransferase 6
217867_x_at	2.32e-09	2.06e-11	-7.87253	15.7343	-2.30784	BACE2	beta-site APP-cleaving enzyme 2
227051_at	6.14e-09	6.95e-11	-7.59412	14.5496	-2.18069	BACE2	beta-site APP-cleaving enzyme 2
203304_at	1.21e-08	1.61e-10	-7.40223	13.7358	-2.34459	BAMBI	BMP and activin membrane bound inhibitor
239239_at	6.01e-06	2.84e-07	-5.63997	6.48609	-3.52541	BANCR	BRAF-activated non-protein coding RNA
228439_at	3.6e-08	5.97e-10	-7.09985	12.4595	-2.05755	BATF2	basic leucine zipper ATF-like transcription factor 2
205363_at	1.24e-05	6.85e-07	5.42258	5.63717	3.46296	BBOX1	gamma-butyrobetaine hydroxylase 1
229603_at	8.68e-09	1.06e-10	-7.49725	14.1385	-2.01599	BBS12	Bardet-Biedl syndrome 12
210347_s_at	1.52e-05	8.76e-07	5.36112	5.39972	2.63649	BCL11A	B-cell CLL/lymphoma 11A
222891_s_at	2.37e-05	1.52e-06	5.22338	4.8719	2.62258	BCL11A	B-cell CLL/lymphoma 11A
219497_s_at	3.33e-05	2.28e-06	5.11958	4.47832	2.66989	BCL11A	B-cell CLL/lymphoma 11A
219498_s_at	4.19e-05	3.01e-06	5.04897	4.21273	2.52854	BCL11A	B-cell CLL/lymphoma 11A
219528_s_at	8.84e-05	7.42e-06	4.81582	3.34872	2.34562	BCL11B	B-cell CLL/lymphoma 11B
205681_at	1.01e-11	1.82e-14	-9.47561	22.571	-4.14889	BCL2A1	BCL2 related protein A1
1554443_s_at	8.02e-09	9.58e-11	-7.52087	14.2387	-2.31407	BEST1	bestrophin 1
1554442_at	2.65e-08	4.12e-10	-7.18524	12.819	-2.13897	BEST1	bestrophin 1
1554020_at	5.4e-10	3.15e-12	-8.3	17.5587	-2.40492	BICD1	BICD cargo adaptor 1
214806_at	7.41e-10	4.82e-12	-8.20358	17.1468	-2.07581	BICD1	BICD cargo adaptor 1
235095_at	6.5e-07	1.97e-08	6.28238	9.0654	2.29391	BICDL2	BICD family like cargo adaptor 2
209590_at	0.00273	0.00047	3.6577	-0.584514	2.22863	BMP7	bone morphogenetic protein 7
1552487_a_at	0.000845	0.000113	4.07626	0.759983	2.37003	BNC1	basonuclin 1
236534_at	2.88e-05	1.92e-06	5.16314	4.64303	3.4869	BNIPL///C1orf56	BCL2 interacting protein like///chromosome 1 open reading frame 56
1555773_at	0.00012	1.08e-05	4.71702	2.98896	3.66712	BPIFC	BPI fold containing family C
208331_at	4.04e-08	6.86e-10	7.06789	12.3251	5.05183	BPY2	basic charge, Y-linked, 2
218792_s_at	1.48e-05	8.52e-07	5.36827	5.42731	2.21068	BSPRY	B-box and SPRY domain containing
228570_at	0.000138	1.27e-05	4.67382	2.83293	2.41146	BTBD11	BTB domain containing 11
241412_at	9.11e-07	2.97e-08	6.18539	8.67009	2.47415	BTC	betacellulin
205299_s_at	1.07e-08	1.4e-10	-7.43415	13.871	-2.27489	BTN2A2	butyrophilin subfamily 2 member A2
228434_at	2.93e-07	7.54e-09	6.50948	9.99798	2.12377	BTNL9	butyrophilin like 9
1556200_a_at	6.19e-11	1.99e-13	-8.92938	20.2465	-3.43413	C10orf90	chromosome 10 open reading frame 90
1556299_s_at	2.44e-10	1.18e-12	-8.52455	18.518	-3.71022	C12orf76	chromosome 12 open reading frame 76
223631_s_at	0.000592	7.33e-05	4.19734	1.16628	2.83705	C19orf33	chromosome 19 open reading frame 33
219010_at	2.42e-05	1.56e-06	5.21689	4.84718	2.68693	C1orf106	chromosome 1 open reading frame 106
228865_at	8.14e-06	4.14e-07	5.54752	6.12341	2.91079	C1orf116	chromosome 1 open reading frame 116
219476_at	9.71e-06	5.12e-07	5.49465	5.91707	3.38998	C1orf116	chromosome 1 open reading frame 116
231549_at	1.2e-10	4.72e-13	8.73275	19.4073	2.66485	C1orf158	chromosome 1 open reading frame 158
1554246_at	1.11e-08	1.45e-10	7.42567	13.8351	2.71823	C1orf210	chromosome 1 open reading frame 210
217087_at	6.39e-08	1.19e-09	6.94004	11.7887	2.58351	C1orf68	chromosome 1 open reading frame 68
216701_at	1.29e-07	2.79e-09	6.74188	10.9612	2.16907	C1orf68	chromosome 1 open reading frame 68
202953_at	5.19e-05	3.91e-06	-4.98192	3.96215	-2.0443	C1QB	complement C1q B chain
239349_at	2.55e-10	1.25e-12	8.50992	18.4555	2.1937	C1QTNF7	C1q and tumor necrosis factor related protein 7
223623_at	1.73e-07	3.94e-09	6.66138	10.6266	3.46095	C2orf40	chromosome 2 open reading frame 40
220149_at	2.1e-06	7.9e-08	5.95079	7.72204	3.12885	C2orf54	chromosome 2 open reading frame 54
1559021_at	6.58e-07	2e-08	6.27871	9.05041	2.65481	C3orf52	chromosome 3 open reading frame 52
229860_x_at	2.27e-13	1.7e-16	-10.5558	27.1139	-2.41793	C4orf48	chromosome 4 open reading frame 48
1554195_a_at	2.64e-06	1.05e-07	5.88172	7.44529	2.98148	C5orf46	chromosome 5 open reading frame 46
1552575_a_at	0.000162	1.56e-05	4.61967	2.63842	2.14637	C6orf141	chromosome 6 open reading frame 141
202992_at	0.000928	0.000126	4.04347	0.651234	2.30303	C7	complement component 7
229430_at	9.68e-06	5.1e-07	-5.49563	5.92088	-2.19342	C8orf46	chromosome 8 open reading frame 46
204508_s_at	4.47e-07	1.26e-08	6.38806	9.49824	2.62397	CA12	carbonic anhydrase 12
203963_at	2.04e-05	1.26e-06	5.27105	5.05387	2.49077	CA12	carbonic anhydrase 12
215867_x_at	2.69e-05	1.77e-06	5.18448	4.72397	2.4851	CA12	carbonic anhydrase 12
214164_x_at	3.16e-05	2.15e-06	5.13492	4.53627	2.38297	CA12	carbonic anhydrase 12
219464_at	1.5e-05	8.64e-07	-5.36468	5.41345	-2.70054	CA14	carbonic anhydrase 14
[truncated: 1,145 more rows]
