# Supplementary material for: Decreased expression of SCARA5 predicts a poor prognosis in melanoma using bioinformatics analysis
Source: Front Oncol. 2023 Mar 24;13:1015358. doi: 10.3389/fonc.2023.1015358 (PMC10079878; doi:10.3389/fonc.2023.1015358)
Supplement: Supplementary file 3 [file DataSheet_3.xlsx]

## Sheet: Sheet1
ID	adj.P.Val	P.Value	t	B	logFC	Gene.symbol	Gene.title
229383_at	0.0713	0.0183	-2.72751	-3.64112	-0.835144	2022-03-01	membrane associated ring-CH-type finger 1
235385_at	0.0854	0.0239	-2.58292	-3.89744	-1.09779	2022-03-01	membrane associated ring-CH-type finger 1
219574_at	0.389	0.223	-1.28629	-5.89404	-0.528156	2022-03-01	membrane associated ring-CH-type finger 1
1562338_at	0.427	0.255	-1.19443	-6.00169	-0.0842289	2022-03-01	membrane associated ring-CH-type finger 1
210075_at	0.467	0.293	-1.10067	-6.10507	-0.22155	2022-03-02	membrane associated ring-CH-type finger 2
213256_at	0.348	0.188	1.39464	-5.75943	0.338776	2022-03-03	membrane associated ring-CH-type finger 3
230385_at	0.897	0.825	-0.226329	-6.69354	-0.0339777	2022-03-03	membrane associated ring-CH-type finger 3
230112_at	0.868	0.778	-0.28799	-6.67671	-0.0272512	2022-03-04	membrane associated ring-CH-type finger 4
218582_at	0.114	0.0364	-2.35359	-4.29568	-0.634749	2022-03-05	membrane associated ring-CH-type finger 5
226394_at	0.986	0.974	0.0331123	-6.72025	0.00734617	2022-03-05	membrane associated ring-CH-type finger 5
212498_at	0.0186	0.00238	3.82981	-1.63861	0.535439	2022-03-06	membrane associated ring-CH-type finger 6
215423_at	0.45	0.276	1.14094	-6.06149	0.217884	2022-03-06	membrane associated ring-CH-type finger 6
215512_at	0.5	0.325	1.02597	-6.18248	0.129474	2022-03-06	membrane associated ring-CH-type finger 6
201736_s_at	0.643	0.479	-0.731249	-6.44163	-0.105838	2022-03-06	membrane associated ring-CH-type finger 6
201737_s_at	0.748	0.61	0.523655	-6.57611	0.147916	2022-03-06	membrane associated ring-CH-type finger 6
215422_at	0.871	0.782	0.28232	-6.67842	0.0249424	2022-03-06	membrane associated ring-CH-type finger 6
232371_at	0.011	0.00103	4.29629	-0.801997	0.576913	2022-03-07	membrane associated ring-CH-type finger 7
202654_x_at	0.122	0.0402	-2.2986	-4.38929	-0.71117	2022-03-07	membrane associated ring-CH-type finger 7
202653_s_at	0.275	0.132	1.61488	-5.46262	0.280501	2022-03-07	membrane associated ring-CH-type finger 7
1557704_a_at	0.648	0.485	-0.720785	-6.44939	-0.0848739	2022-03-07	membrane associated ring-CH-type finger 7
1557703_at	0.994	0.988	-0.0152787	-6.7207	-0.00097126	2022-03-07	membrane associated ring-CH-type finger 7
221824_s_at	0.0283	0.00455	3.47763	-2.27968	0.363589	2022-03-08	membrane associated ring-CH-type finger 8
231933_at	0.634	0.468	-0.748846	-6.42834	-0.167877	2022-03-08	membrane associated ring-CH-type finger 8
236056_s_at	0.873	0.787	-0.27656	-6.68013	-0.0238157	2022-03-08	membrane associated ring-CH-type finger 8
230001_at	0.595	0.425	-0.826025	-6.36669	-0.193491	2022-03-09	membrane associated ring-CH-type finger 9
226454_at	0.792	0.669	-0.437955	-6.61926	-0.0929645	2022-03-09	membrane associated ring-CH-type finger 9
237724_at	0.358	0.197	-1.366	-5.79578	-0.117958	2022-03-10	membrane associated ring-CH-type finger 10
230824_at	0.872	0.785	0.279418	-6.67929	0.0199542	2022-03-10	membrane associated ring-CH-type finger 10
239359_at	0.603	0.433	-0.81112	-6.37901	-0.0816495	2022-03-11	membrane associated ring-CH-type finger 11
200902_at	0.15	0.0544	-2.13113	-4.66896	-0.257613	2022-09-15	15 kDa selenoprotein
220781_at	0.915	0.852	-0.190829	-6.70142	-0.0117439	2022-12-01	deleted in esophageal cancer 1
229819_at	0.000541	3.84e-06	-7.96824	4.7791	-1.11421	A1BG	alpha-1-B glycoprotein
232462_s_at	0.000256	7.25e-07	-9.3424	6.39552	-0.927955	A1BG-AS1	A1BG antisense RNA 1
220951_s_at	0.0263	0.00407	3.53818	-2.16915	0.473735	A1CF	APOBEC1 complementation factor
241547_at	0.628	0.462	0.760281	-6.41955	0.0536603	A1CF	APOBEC1 complementation factor
1558450_at	0.164	0.0618	2.05916	-4.78632	0.134114	A2M	alpha-2-macroglobulin
217757_at	0.583	0.412	0.850023	-6.34641	0.209133	A2M	alpha-2-macroglobulin
1564139_at	0.00112	1.88e-05	6.79659	3.2087	0.93274	A2M-AS1	A2M antisense RNA 1 (head to head)
1553505_at	0.00125	2.34e-05	6.64388	2.9898	2.16055	A2ML1	alpha-2-macroglobulin like 1
1564307_a_at	0.0306	0.00514	3.41068	-2.40196	1.76397	A2ML1	alpha-2-macroglobulin like 1
236394_at	0.0272	0.00429	-3.50862	-2.2231	-0.581866	A2MP1	alpha-2-macroglobulin pseudogene 1
219488_at	0.918	0.858	0.182354	-6.7031	0.0222562	A4GALT	alpha 1,4-galactosyltransferase
221131_at	0.116	0.0374	2.33941	-4.31989	0.228697	A4GNT	alpha-1,4-N-acetylglucosaminyltransferase
241552_at	0.677	0.519	0.6636	-6.49001	0.0500827	AA06	uncharacterized LOC100506677
218075_at	0.882	0.801	0.258028	-6.68539	0.0358954	AAAS	aladin WD repeat nucleoporin
218434_s_at	0.153	0.0559	2.116	-4.69378	0.670765	AACS	acetoacetyl-CoA synthetase
1570020_at	0.367	0.204	1.34462	-5.82257	0.349658	AACSP1	acetoacetyl-CoA synthetase pseudogene 1
205969_at	0.0849	0.0237	2.58783	-3.88881	1.17443	AADAC	arylacetamide deacetylase
240420_at	0.0322	0.00559	3.36621	-2.48319	2.27147	AADACL2	arylacetamide deacetylase like 2
1569582_at	0.33	0.174	1.44664	-5.69205	0.131666	AADACP1	arylacetamide deacetylase pseudogene 1
223593_at	0.719	0.572	0.581304	-6.54296	0.095976	AADAT	aminoadipate aminotransferase
227534_at	0.0865	0.0244	-2.57219	-3.91633	-0.842734	AAED1	AhpC/TSA antioxidant enzyme domain containing 1
202852_s_at	0.134	0.0461	-2.22371	-4.51543	-0.627411	AAGAB	alpha- and gamma-adaptin binding protein
202851_at	0.229	0.101	-1.77395	-5.23114	-0.269946	AAGAB	alpha- and gamma-adaptin binding protein
243284_at	0.922	0.865	0.173756	-6.70473	0.0356053	AAGAB	alpha- and gamma-adaptin binding protein
205434_s_at	0.259	0.121	1.66725	-5.38788	0.28979	AAK1	AP2 associated kinase 1
214956_at	0.315	0.162	1.49026	-5.6342	0.201992	AAK1	AP2 associated kinase 1
205435_s_at	0.419	0.247	1.21596	-5.97702	0.162371	AAK1	AP2 associated kinase 1
225522_at	0.489	0.314	-1.05156	-6.15646	-0.13561	AAK1	AP2 associated kinase 1
214998_at	0.567	0.395	0.882858	-6.31785	0.143445	AAK1	AP2 associated kinase 1
211186_s_at	0.869	0.78	0.285629	-6.67743	0.0231823	AAK1	AP2 associated kinase 1
238100_at	0.916	0.855	0.187003	-6.70219	0.0357593	AAK1	AP2 associated kinase 1
220268_at	0.221	0.096	-1.80554	-5.18363	-0.129931	AAMDC	adipogenesis associated Mth938 domain containing
221599_at	0.437	0.264	1.17284	-6.0261	0.21181	AAMDC	adipogenesis associated Mth938 domain containing
221600_s_at	0.986	0.974	-0.0331466	-6.72024	-0.0053004	AAMDC	adipogenesis associated Mth938 domain containing
201511_at	0.649	0.486	0.719345	-6.45045	0.0769654	AAMP	angio associated migratory cell protein
207225_at	0.314	0.161	-1.49346	-5.62991	-0.135957	AANAT	aralkylamine N-acetyltransferase
218089_at	0.0237	0.00347	-3.62349	-2.01357	-0.329566	AAR2	AAR2 splicing factor homolog
201000_at	0.0615	0.0146	-2.84871	-3.42391	-0.539276	AARS	alanyl-tRNA synthetase
230024_at	0.0112	0.00106	-4.28211	-0.827136	-0.538041	AARS2	alanyl-tRNA synthetase 2, mitochondrial
231845_at	0.0162	0.00191	-3.95236	-1.41711	-0.576941	AARS2	alanyl-tRNA synthetase 2, mitochondrial
228041_at	0.596	0.425	-0.82505	-6.3675	-0.110463	AASDH	aminoadipate-semialdehyde dehydrogenase
235435_at	0.899	0.828	0.222123	-6.69455	0.0289178	AASDH	aminoadipate-semialdehyde dehydrogenase
202169_s_at	0.0506	0.011	-3.00254	-3.14595	-0.693381	AASDHPPT	aminoadipate-semialdehyde dehydrogenase-phosphopantetheinyl transferase
202170_s_at	0.109	0.034	-2.39078	-4.23191	-0.573521	AASDHPPT	aminoadipate-semialdehyde dehydrogenase-phosphopantetheinyl transferase
224313_at	0.841	0.738	-0.343016	-6.65833	-0.0258162	AASDHPPT	aminoadipate-semialdehyde dehydrogenase-phosphopantetheinyl transferase
210852_s_at	0.123	0.0405	-2.29453	-4.39619	-0.772329	AASS	aminoadipate-semialdehyde synthase
214829_at	0.4	0.232	1.25998	-5.9255	0.252364	AASS	aminoadipate-semialdehyde synthase
1563088_a_at	0.87	0.782	-0.282479	-6.67838	-0.101353	AATBC	apoptosis associated transcript in bladder cancer
209165_at	0.165	0.0624	-2.05323	-4.7959	-0.427008	AATF	apoptosis antagonizing transcription factor
205986_at	0.716	0.569	0.585618	-6.54035	0.0580852	AATK	apoptosis associated tyrosine kinase
206527_at	0.402	0.233	-1.25474	-5.93171	-0.202346	ABAT	4-aminobutyrate aminotransferase
209460_at	0.634	0.468	0.749257	-6.42802	0.153977	ABAT	4-aminobutyrate aminotransferase
209459_s_at	0.93	0.877	-0.157984	-6.70752	-0.0323937	ABAT	4-aminobutyrate aminotransferase
1570279_at	0.701	0.549	0.617023	-6.52079	0.0731558	ABCA1	ATP binding cassette subfamily A member 1
203505_at	0.769	0.639	0.481231	-6.5984	0.130713	ABCA1	ATP binding cassette subfamily A member 1
203504_s_at	0.875	0.79	-0.271894	-6.68149	-0.0791232	ABCA1	ATP binding cassette subfamily A member 1
216066_at	0.94	0.894	0.136527	-6.71089	0.0177227	ABCA1	ATP binding cassette subfamily A member 1
220159_at	0.219	0.095	1.81212	-5.17368	0.358189	ABCA11P	ATP binding cassette subfamily A member 11, pseudogene
215465_at	0.531	0.356	0.9592	-6.2478	0.570225	ABCA12	ATP binding cassette subfamily A member 12
1553604_at	0.63	0.464	-0.757183	-6.42194	-0.289648	ABCA13	ATP binding cassette subfamily A member 13
1553295_at	0.79	0.667	-0.441147	-6.61778	-0.0303737	ABCA13	ATP binding cassette subfamily A member 13
1553605_a_at	0.838	0.733	-0.348775	-6.65622	-0.203145	ABCA13	ATP binding cassette subfamily A member 13
231164_at	0.381	0.216	-1.30589	-5.87029	-0.695009	ABCA17P	ATP binding cassette subfamily A member 17, pseudogene
212772_s_at	0.203	0.0851	1.87611	-5.07583	0.180306	ABCA2	ATP binding cassette subfamily A member 2
210099_at	0.675	0.517	-0.667097	-6.48762	-0.0592712	ABCA2	ATP binding cassette subfamily A member 2
210100_s_at	0.731	0.587	-0.55752	-6.55704	-0.0495801	ABCA2	ATP binding cassette subfamily A member 2
204343_at	0.166	0.0633	2.04589	-4.80774	0.426736	ABCA3	ATP binding cassette subfamily A member 3
1569102_at	0.677	0.52	-0.662853	-6.49052	-0.0532171	ABCA4	ATP binding cassette subfamily A member 4
210082_at	0.934	0.884	-0.148955	-6.709	-0.0313022	ABCA4	ATP binding cassette subfamily A member 4
241705_at	0.0645	0.0157	2.81127	-3.49121	0.649008	ABCA5	ATP binding cassette subfamily A member 5
213353_at	0.419	0.247	1.21635	-5.97657	0.29471	ABCA5	ATP binding cassette subfamily A member 5
217504_at	0.00349	0.000153	5.42022	1.1115	1.5321	ABCA6	ATP binding cassette subfamily A member 6
219577_s_at	0.922	0.865	0.173868	-6.70471	0.0301585	ABCA7	ATP binding cassette subfamily A member 7
204719_at	0.261	0.122	1.66197	-5.39548	0.675849	ABCA8	ATP binding cassette subfamily A member 8
1565778_at	0.427	0.255	1.19554	-6.00044	0.269664	ABCA8	ATP binding cassette subfamily A member 8
1565780_at	0.794	0.673	-0.432468	-6.62177	-0.0365875	ABCA8	ATP binding cassette subfamily A member 8
242541_at	0.00339	0.000145	5.45287	1.16449	0.779474	ABCA9	ATP binding cassette subfamily A member 9
239185_at	0.0182	0.00231	3.84775	-1.60613	1.74013	ABCA9	ATP binding cassette subfamily A member 9
235335_at	0.0864	0.0243	2.57345	-3.91411	0.192531	ABCA9	ATP binding cassette subfamily A member 9
243951_at	0.03	0.00498	3.42826	-2.36985	0.716411	ABCB1	ATP binding cassette subfamily B member 1
209993_at	0.143	0.0509	2.16797	-4.60819	0.435496	ABCB1	ATP binding cassette subfamily B member 1
223320_s_at	0.691	0.538	-0.634501	-6.50948	-0.157034	ABCB10	ATP binding cassette subfamily B member 10
208288_at	0.118	0.0384	-2.32402	-4.34612	-0.15768	ABCB11	ATP binding cassette subfamily B member 11
211224_s_at	0.682	0.526	-0.652999	-6.4972	-0.0604381	ABCB11	ATP binding cassette subfamily B member 11
207819_s_at	0.142	0.0501	-2.17744	-4.5925	-0.670222	ABCB4	ATP binding cassette subfamily B member 4
1570505_at	0.976	0.956	-0.0564577	-6.71913	-0.0175981	ABCB4	ATP binding cassette subfamily B member 4
209994_s_at	0.396	0.229	-1.26805	-5.91591	-0.433943	ABCB4///ABCB1	ATP binding cassette subfamily B member 4///ATP binding cassette subfamily B member 1
243167_at	0.0391	0.00748	-3.20916	-2.76997	-2.72187	ABCB5	ATP binding cassette subfamily B member 5
1569072_s_at	0.0769	0.0205	-2.66651	-3.74967	-0.922686	ABCB5	ATP binding cassette subfamily B member 5
240717_at	0.0784	0.0211	-2.65096	-3.77726	-2.30771	ABCB5	ATP binding cassette subfamily B member 5
1555371_at	0.932	0.881	0.152599	-6.70841	0.0218586	ABCB5	ATP binding cassette subfamily B member 5
203191_at	0.0313	0.00531	-3.39391	-2.4326	-0.332577	ABCB6	ATP binding cassette subfamily B member 6 (Langereis blood group)
203192_at	0.158	0.0587	-2.08798	-4.73953	-0.26465	ABCB6	ATP binding cassette subfamily B member 6 (Langereis blood group)
209620_s_at	0.0701	0.0179	-2.74102	-3.61701	-0.298302	ABCB7	ATP binding cassette subfamily B member 7
206317_s_at	0.284	0.139	-1.58259	-5.50795	-0.186404	ABCB8	ATP binding cassette subfamily B member 8
229539_at	0.436	0.263	-1.17533	-6.0233	-0.150968	ABCB8	ATP binding cassette subfamily B member 8
207561_s_at	0.959	0.926	0.0947203	-6.71604	0.0073691	ABCB8///ASIC3	ATP binding cassette subfamily B member 8///acid sensing ion channel subunit 3
1555323_at	0.259	0.121	1.66948	-5.38466	0.166611	ABCB9	ATP binding cassette subfamily B member 9
214209_s_at	0.361	0.199	-1.35871	-5.80495	-0.209946	ABCB9	ATP binding cassette subfamily B member 9
207321_s_at	0.964	0.934	-0.084189	-6.71705	-0.00721817	ABCB9	ATP binding cassette subfamily B member 9
202805_s_at	0.101	0.0306	-2.44935	-4.13081	-0.539696	ABCC1	ATP binding cassette subfamily C member 1
202804_at	0.187	0.075	-1.94873	-4.96261	-0.210115	ABCC1	ATP binding cassette subfamily C member 1
215873_x_at	0.056	0.0127	-2.92232	-3.29118	-0.458945	ABCC10	ATP binding cassette subfamily C member 10
213485_s_at	0.16	0.0599	-2.07695	-4.75747	-0.333063	ABCC10	ATP binding cassette subfamily C member 10
1554911_at	0.069	0.0174	2.75342	-3.59485	0.287641	ABCC11	ATP binding cassette subfamily C member 11
224146_s_at	0.202	0.0842	-1.88204	-5.06669	-0.246534	ABCC11	ATP binding cassette subfamily C member 11
1552590_a_at	0.193	0.0784	1.92342	-5.00233	0.133404	ABCC12	ATP binding cassette subfamily C member 12
1553410_a_at	0.583	0.412	0.850061	-6.34638	0.066964	ABCC12	ATP binding cassette subfamily C member 12
1552583_s_at	0.134	0.0461	2.22268	-4.51714	0.2002	ABCC13	ATP binding cassette subfamily C member 13 (pseudogene)
1552582_at	0.484	0.309	1.06271	-6.14496	0.071192	ABCC13	ATP binding cassette subfamily C member 13 (pseudogene)
233371_at	0.787	0.663	-0.446948	-6.61508	-0.0286428	ABCC13	ATP binding cassette subfamily C member 13 (pseudogene)
1555265_at	0.996	0.993	0.0092339	-6.72078	0.00067432	ABCC13	ATP binding cassette subfamily C member 13 (pseudogene)
206155_at	0.0214	0.00296	-3.71095	-1.85438	-1.31662	ABCC2	ATP binding cassette subfamily C member 2
230682_x_at	0.00709	0.000511	4.69914	-0.097317	0.540092	ABCC3	ATP binding cassette subfamily C member 3
239217_x_at	0.0249	0.00374	3.58364	-2.08621	0.500847	ABCC3	ATP binding cassette subfamily C member 3
209641_s_at	0.171	0.0663	2.01935	-4.85041	0.328502	ABCC3	ATP binding cassette subfamily C member 3
208161_s_at	0.221	0.0963	1.80405	-5.18588	0.675201	ABCC3	ATP binding cassette subfamily C member 3
242553_at	0.378	0.213	1.31436	-5.85994	0.137765	ABCC3	ATP binding cassette subfamily C member 3
243928_s_at	0.247	0.113	-1.70854	-5.32791	-0.258437	ABCC4	ATP binding cassette subfamily C member 4
1554918_a_at	0.382	0.216	-1.30506	-5.8713	-0.422455	ABCC4	ATP binding cassette subfamily C member 4
1555039_a_at	0.443	0.269	-1.15849	-6.04212	-0.150513	ABCC4	ATP binding cassette subfamily C member 4
203196_at	0.475	0.3	-1.0838	-6.12294	-0.326585	ABCC4	ATP binding cassette subfamily C member 4
1558460_at	0.113	0.0362	-2.3573	-4.28933	-0.381273	ABCC5	ATP binding cassette subfamily C member 5
226363_at	0.152	0.0555	-2.11975	-4.68763	-0.479206	ABCC5	ATP binding cassette subfamily C member 5
209380_s_at	0.716	0.569	-0.586214	-6.53999	-0.0989762	ABCC5	ATP binding cassette subfamily C member 5
236205_at	0.814	0.7	-0.394699	-6.63821	-0.0255667	ABCC6P1	ATP binding cassette subfamily C member 6 pseudogene 1
210246_s_at	0.345	0.186	1.40289	-5.74886	0.197414	ABCC8	ATP binding cassette subfamily C member 8
210245_at	0.765	0.633	-0.490293	-6.59379	-0.0520569	ABCC8	ATP binding cassette subfamily C member 8
1557374_at	0.00247	8.19e-05	5.81387	1.73999	0.651414	ABCC9	ATP binding cassette subfamily C member 9
208561_at	0.0261	0.004	3.54754	-2.15206	0.507895	ABCC9	ATP binding cassette subfamily C member 9
208462_s_at	0.187	0.0752	1.94761	-4.96438	0.149584	ABCC9	ATP binding cassette subfamily C member 9
208562_s_at	0.714	0.566	0.589601	-6.53793	0.0543638	ABCC9	ATP binding cassette subfamily C member 9
235578_at	0.766	0.635	0.487469	-6.59523	0.0321315	ABCC9	ATP binding cassette subfamily C member 9
205142_x_at	0.0682	0.0171	-2.76457	-3.57492	-0.29917	ABCD1	ATP binding cassette subfamily D member 1
207583_at	0.544	0.369	0.933743	-6.27172	0.0863477	ABCD2	ATP binding cassette subfamily D member 2
1554878_a_at	0.186	0.0747	-1.95131	-4.95856	-0.751611	ABCD3	ATP binding cassette subfamily D member 3
202850_at	0.728	0.584	0.563027	-6.55383	0.108089	ABCD3	ATP binding cassette subfamily D member 3
203982_s_at	0.0132	0.00139	4.12983	-1.09835	0.479857	ABCD4	ATP binding cassette subfamily D member 4
203981_s_at	0.446	0.272	-1.15084	-6.05059	-0.14461	ABCD4	ATP binding cassette subfamily D member 4
201873_s_at	0.0889	0.0254	-2.54979	-3.95566	-0.468905	ABCE1	ATP binding cassette subfamily E member 1
201872_s_at	0.176	0.069	-1.99619	-4.88742	-0.405415	ABCE1	ATP binding cassette subfamily E member 1
200045_at	0.0296	0.0049	-3.43716	-2.35359	-0.53962	ABCF1	ATP binding cassette subfamily F member 1
209246_at	0.00341	0.000147	-5.44461	1.1511	-0.355931	ABCF2	ATP binding cassette subfamily F member 2
207623_at	0.00635	0.000424	4.8078	0.08937	1.00906	ABCF2	ATP binding cassette subfamily F member 2
209247_s_at	0.00723	0.000526	-4.68185	-0.127159	-0.696219	ABCF2	ATP binding cassette subfamily F member 2
207622_s_at	0.241	0.109	-1.72968	-5.29686	-0.222153	ABCF2	ATP binding cassette subfamily F member 2
214232_at	0.283	0.138	-1.58728	-5.5014	-0.322193	ABCF2	ATP binding cassette subfamily F member 2
202394_s_at	0.277	0.134	-1.60548	-5.47588	-0.21808	ABCF3	ATP binding cassette subfamily F member 3
232081_at	0.028	0.00447	3.48631	-2.26383	0.967362	ABCG1	ATP binding cassette subfamily G member 1
230913_at	0.192	0.0783	1.92447	-5.00069	0.645467	ABCG1	ATP binding cassette subfamily G member 1
211113_s_at	0.333	0.176	-1.43771	-5.70374	-0.277609	ABCG1	ATP binding cassette subfamily G member 1
204567_s_at	0.965	0.936	0.0823519	-6.71721	0.0236871	ABCG1	ATP binding cassette subfamily G member 1
209735_at	0.903	0.833	-0.215187	-6.69616	-0.0720784	ABCG2	ATP binding cassette subfamily G member 2 (Junior blood group)
207593_at	0.99	0.98	-0.0249935	-6.7205	-0.00237104	ABCG4	ATP binding cassette subfamily G member 4
220383_at	0.875	0.79	-0.272852	-6.68121	-0.0522226	ABCG5	ATP binding cassette subfamily G member 5
231751_at	0.489	0.314	1.05027	-6.15778	0.0844163	ABCG8	ATP binding cassette subfamily G member 8
1560117_at	0.00924	0.000777	4.45679	-0.518994	0.296874	ABHD1	abhydrolase domain containing 1
232550_at	0.203	0.0845	-1.87982	-5.07011	-0.164424	ABHD1	abhydrolase domain containing 1
236461_at	0.857	0.762	0.310026	-6.66973	0.0482025	ABHD1	abhydrolase domain containing 1
222697_s_at	0.00424	0.000216	-5.21105	0.768323	-0.823272	ABHD10	abhydrolase domain containing 10
218633_x_at	0.931	0.878	-0.156296	-6.7078	-0.0191471	ABHD10	abhydrolase domain containing 10
1552800_at	0.0137	0.00146	4.10004	-1.15167	0.34793	ABHD11	abhydrolase domain containing 11
1552470_a_at	0.413	0.242	-1.23047	-5.96019	-0.070086	ABHD11	abhydrolase domain containing 11
221927_s_at	0.847	0.746	0.33169	-6.66237	0.0409757	ABHD11	abhydrolase domain containing 11
224742_at	0.0125	0.00128	-4.17409	-1.0193	-0.425826	ABHD12	abhydrolase domain containing 12
228123_s_at	0.115	0.037	-2.34483	-4.31064	-0.475484	ABHD12	abhydrolase domain containing 12
228124_at	0.833	0.726	-0.358983	-6.65241	-0.108419	ABHD12	abhydrolase domain containing 12
234993_at	0.155	0.057	-2.1043	-4.71292	-0.766027	ABHD13	abhydrolase domain containing 13
235348_at	0.76	0.627	-0.498876	-6.58935	-0.213571	ABHD13	abhydrolase domain containing 13
210006_at	0.131	0.0448	-2.23877	-4.49019	-0.403501	ABHD14A///ACY1	abhydrolase domain containing 14A///aminoacylase 1
202740_at	0.000117	1.48e-07	-10.815	7.89595	-1.55054	ABHD14A-ACY1///ACY1	ABHD14A-ACY1 readthrough///aminoacylase 1
224821_at	0.0122	0.00122	-4.20081	-0.97165	-0.730853	ABHD14B	abhydrolase domain containing 14B
226796_at	0.00636	0.000426	-4.80516	0.084846	-1.04138	ABHD15	abhydrolase domain containing 15
224756_s_at	0.0328	0.00575	-3.35072	-2.51149	-0.679068	ABHD16A	abhydrolase domain containing 16A
230221_at	0.0931	0.0272	-2.5137	-4.01884	-0.259695	ABHD16A	abhydrolase domain containing 16A
234002_at	0.831	0.724	-0.361849	-6.65132	-0.027839	ABHD16B	abhydrolase domain containing 16B
221267_s_at	0.473	0.298	1.08848	-6.11801	0.162786	ABHD17A	abhydrolase domain containing 17A
227551_at	0.477	0.302	1.07761	-6.12944	0.174409	ABHD17B	abhydrolase domain containing 17B
228872_at	0.732	0.589	-0.555514	-6.5582	-0.043784	ABHD17B	abhydrolase domain containing 17B
220285_at	0.972	0.949	0.0654347	-6.71854	0.0110245	ABHD17B	abhydrolase domain containing 17B
225436_at	0.192	0.0778	-1.92761	-4.99578	-0.495391	ABHD17C	abhydrolase domain containing 17C
219980_at	0.00734	0.000539	4.66769	-0.151641	0.925734	ABHD18	abhydrolase domain containing 18
241968_at	0.188	0.0756	1.94449	-4.96929	0.431276	ABHD18	abhydrolase domain containing 18
236240_at	0.289	0.142	-1.56943	-5.52625	-0.199774	ABHD18	abhydrolase domain containing 18
205566_at	0.00156	3.61e-05	-6.35047	2.55964	-1.36131	ABHD2	abhydrolase domain containing 2
228490_at	0.00289	0.000111	-5.61959	1.43266	-1.75698	ABHD2	abhydrolase domain containing 2
225337_at	0.0895	0.0257	-2.54428	-3.96533	-0.56188	ABHD2	abhydrolase domain containing 2
87100_at	0.118	0.0383	-2.32611	-4.34255	-0.388233	ABHD2	abhydrolase domain containing 2
221815_at	0.71	0.56	-0.599296	-6.53195	-0.267376	ABHD2	abhydrolase domain containing 2
63825_at	0.937	0.89	0.141853	-6.7101	0.066942	ABHD2	abhydrolase domain containing 2
213017_at	0.00593	0.000377	-4.8769	0.207285	-1.40549	ABHD3	abhydrolase domain containing 3
218581_at	0.571	0.398	0.875785	-6.32408	0.143107	ABHD4	abhydrolase domain containing 4
242023_at	0.628	0.461	-0.761082	-6.41893	-0.153338	ABHD4	abhydrolase domain containing 4
213935_at	0.0558	0.0127	2.92513	-3.2861	0.663291	ABHD5	abhydrolase domain containing 5
232862_at	0.1	0.0301	2.45793	-4.11594	0.572647	ABHD5	abhydrolase domain containing 5
213805_at	0.607	0.438	0.801632	-6.38676	0.298578	ABHD5	abhydrolase domain containing 5
218739_at	0.942	0.897	0.132099	-6.71152	0.0562655	ABHD5	abhydrolase domain containing 5
221679_s_at	0.0912	0.0264	-2.53012	-3.99013	-0.584874	ABHD6	abhydrolase domain containing 6
221552_at	0.118	0.0383	-2.32641	-4.34205	-0.391575	ABHD6	abhydrolase domain containing 6
45288_at	0.362	0.2	-1.35551	-5.80897	-0.245315	ABHD6	abhydrolase domain containing 6
221678_at	0.898	0.826	-0.22486	-6.6939	-0.013854	ABHD6	abhydrolase domain containing 6
219101_x_at	0.106	0.0326	2.41438	-4.19128	0.26077	ABHD8	abhydrolase domain containing 8
209028_s_at	0.0314	0.00534	3.39067	-2.4385	0.441157	ABI1	abl interactor 1
209027_s_at	0.16	0.0596	-2.07918	-4.75385	-0.416161	ABI1	abl interactor 1
1559890_a_at	0.251	0.116	1.69481	-5.34795	0.125638	ABI1	abl interactor 1
211793_s_at	0.013	0.00136	-4.14118	-1.07807	-0.608941	ABI2	abl-interactor 2
207268_x_at	0.0179	0.00224	-3.86384	-1.57701	-0.570609	ABI2	abl-interactor 2
209856_x_at	0.0538	0.012	-2.95279	-3.23608	-0.517553	ABI2	abl-interactor 2
227631_at	0.0691	0.0175	2.75261	-3.59629	0.176695	ABI2	abl-interactor 2
225098_at	0.332	0.176	-1.43931	-5.70165	-0.276986	ABI2	abl-interactor 2
216113_at	0.472	0.296	1.09173	-6.11457	0.112078	ABI2	abl-interactor 2
231075_x_at	0.656	0.494	0.704783	-6.46107	0.1541	ABI2	abl-interactor 2
225112_at	0.76	0.626	-0.499478	-6.58903	-0.0827507	ABI2	abl-interactor 2
223615_at	0.113	0.0361	-2.35779	-4.2885	-0.276993	ABI3	ABI family member 3
223395_at	0.00103	1.57e-05	6.92266	3.38687	1.80546	ABI3BP	ABI family member 3 binding protein
220518_at	0.0582	0.0135	2.89252	-3.34498	1.22901	ABI3BP	ABI family member 3 binding protein
1559077_at	0.602	0.433	-0.811376	-6.3788	-0.0656643	ABI3BP	ABI family member 3 binding protein
202123_s_at	0.552	0.378	0.914994	-6.28897	0.155129	ABL1	ABL proto-oncogene 1, non-receptor tyrosine kinase
206411_s_at	0.0255	0.00388	-3.56385	-2.12232	-0.81029	ABL2	ABL proto-oncogene 2, non-receptor tyrosine kinase
226893_at	0.0406	0.00789	-3.18016	-2.82285	-1.12639	ABL2	ABL proto-oncogene 2, non-receptor tyrosine kinase
231907_at	0.144	0.0514	-2.16284	-4.61669	-0.701486	ABL2	ABL proto-oncogene 2, non-receptor tyrosine kinase
200965_s_at	0.0225	0.00321	3.66715	-1.93407	0.956523	ABLIM1	actin binding LIM protein 1
210461_s_at	0.0238	0.00351	3.61817	-2.02328	1.11195	ABLIM1	actin binding LIM protein 1
1567622_at	0.00222	6.84e-05	5.92904	1.91952	0.405437	ABLIM2	actin binding LIM protein family member 2
1567623_at	0.00608	0.000394	4.85063	0.16252	0.41036	ABLIM2	actin binding LIM protein family member 2
236087_at	0.113	0.0361	-2.35861	-4.28709	-0.261255	ABLIM2	actin binding LIM protein family member 2
242624_at	0.319	0.165	-1.47928	-5.64887	-0.170411	ABLIM2	actin binding LIM protein family member 2
228132_at	0.319	0.165	1.47674	-5.65226	0.292706	ABLIM2	actin binding LIM protein family member 2
205730_s_at	0.619	0.451	-0.778916	-6.40497	-0.178591	ABLIM3	actin binding LIM protein family member 3
216929_x_at	0.0384	0.00727	-3.22434	-2.74227	-0.511659	ABO	ABO blood group (transferase A, alpha 1-3-N-acetylgalactosaminyltransferase; transferase B, alpha 1-3-galactosyltransferase)
216716_at	0.0706	0.018	-2.73564	-3.62661	-0.195457	ABO	ABO blood group (transferase A, alpha 1-3-N-acetylgalactosaminyltransferase; transferase B, alpha 1-3-galactosyltransferase)
214504_at	0.61	0.441	0.796808	-6.39066	0.0746154	ABO	ABO blood group (transferase A, alpha 1-3-N-acetylgalactosaminyltransferase; transferase B, alpha 1-3-galactosyltransferase)
212895_s_at	0.0757	0.02	-2.67913	-3.72726	-0.640393	ABR	active BCR-related
1564121_at	0.245	0.112	-1.71665	-5.31603	-0.427601	ABR	active BCR-related
214671_s_at	0.353	0.192	-1.38217	-5.77532	-0.328938	ABR	active BCR-related
1552731_at	0.188	0.0756	1.94412	-4.96987	0.121562	ABRA	actin binding Rho activating protein
1552732_at	0.603	0.433	-0.810531	-6.3795	-0.057985	ABRA	actin binding Rho activating protein
223361_at	0.0546	0.0123	-2.94072	-3.25791	-0.760217	ABRACL	ABRA C-terminal like
218405_at	0.558	0.384	-0.902617	-6.3002	-0.0966431	ABT1	activator of basal transcription 1
229164_s_at	0.19	0.077	1.93403	-4.98572	0.354231	ABTB1	ankyrin repeat and BTB domain containing 1
226442_at	0.21	0.0893	-1.84781	-5.11934	-0.175543	ABTB1	ankyrin repeat and BTB domain containing 1
228848_at	0.508	0.333	1.00935	-6.19909	0.0871747	ABTB1	ankyrin repeat and BTB domain containing 1
229162_s_at	0.644	0.479	-0.730412	-6.44225	-0.0740925	ABTB1	ankyrin repeat and BTB domain containing 1
242567_at	0.871	0.784	-0.280273	-6.67903	-0.0226157	ABTB1	ankyrin repeat and BTB domain containing 1
213497_at	0.14	0.0491	-2.18788	-4.57518	-0.412313	ABTB2	ankyrin repeat and BTB domain containing 2
232624_at	0.227	0.1	-1.78064	-5.22111	-0.138872	ABTB2	ankyrin repeat and BTB domain containing 2
202025_x_at	0.0175	0.00217	-3.88231	-1.5436	-0.552431	ACAA1	acetyl-CoA acyltransferase 1
214274_s_at	0.111	0.0351	-2.37374	-4.26117	-0.409211	ACAA1	acetyl-CoA acyltransferase 1
202002_at	0.00162	3.82e-05	-6.31199	2.50229	-0.390645	ACAA2	acetyl-CoA acyltransferase 2
202003_s_at	0.0636	0.0154	-2.82203	-3.47188	-0.616735	ACAA2	acetyl-CoA acyltransferase 2
241114_s_at	0.219	0.0947	1.8139	-5.17099	0.434757	ACAA2	acetyl-CoA acyltransferase 2
214358_at	0.836	0.731	-0.352048	-6.65501	-0.0918378	ACACA	acetyl-CoA carboxylase alpha
212186_at	0.979	0.96	0.0510535	-6.71944	0.00492339	ACACA	acetyl-CoA carboxylase alpha
49452_at	0.0359	0.0066	3.27665	-2.64677	0.948655	ACACB	acetyl-CoA carboxylase beta
43427_at	0.064	0.0155	2.81764	-3.47978	0.828917	ACACB	acetyl-CoA carboxylase beta
221928_at	0.0847	0.0236	2.58989	-3.88517	0.70563	ACACB	acetyl-CoA carboxylase beta
1552616_a_at	0.154	0.0564	-2.11081	-4.70228	-0.424559	ACACB	acetyl-CoA carboxylase beta
1552615_at	0.238	0.108	1.7387	-5.28355	0.142426	ACACB	acetyl-CoA carboxylase beta
1565740_at	0.613	0.444	-0.791344	-6.39506	-0.064772	ACACB	acetyl-CoA carboxylase beta
214584_x_at	0.98	0.963	-0.0478778	-6.71961	-0.00607192	ACACB	acetyl-CoA carboxylase beta
219986_s_at	0.219	0.095	-1.81197	-5.1739	-0.223638	ACAD10	acyl-CoA dehydrogenase family member 10
237482_s_at	0.41	0.24	1.23721	-5.95233	0.116791	ACAD10	acyl-CoA dehydrogenase family member 10
237481_at	0.627	0.46	-0.763176	-6.4173	-0.123771	ACAD10	acyl-CoA dehydrogenase family member 10
238655_at	0.93	0.877	0.158158	-6.70749	0.0134848	ACAD10	acyl-CoA dehydrogenase family member 10
221669_s_at	0.136	0.0471	-2.2108	-4.53699	-0.721603	ACAD8	acyl-CoA dehydrogenase family member 8
239976_at	0.178	0.07	1.98868	-4.89939	0.331434	ACAD9	acyl-CoA dehydrogenase family member 9
224160_s_at	0.219	0.0949	1.8127	-5.17281	0.339728	ACAD9	acyl-CoA dehydrogenase family member 9
206069_s_at	0.000684	6.33e-06	7.586	4.28742	1.68491	ACADL	acyl-CoA dehydrogenase, long chain
206068_s_at	0.00567	0.000348	4.92393	0.287174	1.47257	ACADL	acyl-CoA dehydrogenase, long chain
202502_at	0.00392	0.000185	-5.30335	0.920541	-1.11867	ACADM	acyl-CoA dehydrogenase, C-4 to C-12 straight chain
202366_at	0.0213	0.00294	-3.71376	-1.84926	-0.467674	ACADS	acyl-CoA dehydrogenase, C-2 to C-3 short chain
226030_at	0.000908	1.15e-05	7.14666	3.69785	1.09244	ACADSB	acyl-CoA dehydrogenase, short/branched chain
205355_at	0.46	0.285	1.11933	-6.08504	0.340833	ACADSB	acyl-CoA dehydrogenase, short/branched chain
200710_at	0.864	0.772	0.296673	-6.67402	0.0770448	ACADVL	acyl-CoA dehydrogenase, very long chain
1554950_at	0.0516	0.0113	2.98772	-3.17281	0.226592	ACAN	aggrecan
205679_x_at	0.858	0.764	-0.30725	-6.67063	-0.0353469	ACAN	aggrecan
217161_x_at	0.919	0.859	0.181809	-6.70321	0.0221489	ACAN	aggrecan
207692_s_at	0.951	0.913	0.112095	-6.71413	0.0115756	ACAN	aggrecan
205212_s_at	0.00284	0.000108	-5.63623	1.45921	-0.603758	ACAP1	ArfGAP with coiled-coil, ankyrin repeat and PH domains 1
205213_at	0.072	0.0186	-2.71948	-3.65544	-0.610534	ACAP1	ArfGAP with coiled-coil, ankyrin repeat and PH domains 1
242081_at	0.866	0.775	-0.291858	-6.67552	-0.0340965	ACAP1	ArfGAP with coiled-coil, ankyrin repeat and PH domains 1
1552472_a_at	0.0238	0.00351	-3.61734	-2.02478	-0.959302	ACAP2	ArfGAP with coiled-coil, ankyrin repeat and PH domains 2
212477_at	0.221	0.0957	-1.80736	-5.18089	-0.283427	ACAP2	ArfGAP with coiled-coil, ankyrin repeat and PH domains 2
212476_at	0.4	0.232	1.25816	-5.92766	0.259495	ACAP2	ArfGAP with coiled-coil, ankyrin repeat and PH domains 2
225529_at	0.000226	4.97e-07	9.67668	6.75572	1.40945	ACAP3	ArfGAP with coiled-coil, ankyrin repeat and PH domains 3
225542_at	0.269	0.128	1.6328	-5.43721	0.176395	ACAP3	ArfGAP with coiled-coil, ankyrin repeat and PH domains 3
1554947_at	0.401	0.232	1.25745	-5.9285	0.084887	ACAT1	acetyl-CoA acetyltransferase 1
1559239_s_at	0.516	0.341	0.99145	-6.21671	0.228202	ACAT1	acetyl-CoA acetyltransferase 1
205412_at	0.572	0.399	0.874343	-6.32535	0.160833	ACAT1	acetyl-CoA acetyltransferase 1
209608_s_at	0.234	0.105	-1.7542	-5.26058	-0.584775	ACAT2	acetyl-CoA acetyltransferase 2
202323_s_at	0.574	0.401	0.87022	-6.32896	0.305465	ACBD3	acyl-CoA binding domain containing 3
202324_s_at	0.765	0.633	0.489463	-6.59421	0.078717	ACBD3	acyl-CoA binding domain containing 3
219413_at	0.248	0.114	1.70662	-5.33073	0.25999	ACBD4	acyl-CoA binding domain containing 4
1568877_a_at	0.0196	0.00259	-3.7836	-1.72241	-0.730162	ACBD5	acyl-CoA binding domain containing 5
225663_at	0.825	0.716	0.371908	-6.64742	0.0780598	ACBD5	acyl-CoA binding domain containing 5
225317_at	0.0426	0.0085	-3.14023	-2.89563	-0.611359	ACBD6	acyl-CoA binding domain containing 6
228264_at	0.139	0.0488	2.19174	-4.56875	0.448567	ACCS	1-aminocyclopropane-1-carboxylate synthase homolog (inactive)
204617_s_at	0.155	0.0569	-2.10553	-4.71092	-0.247622	ACD	adrenocortical dysplasia homolog
227463_at	0.108	0.0337	2.39635	-4.22234	0.4674	ACE	angiotensin I converting enzyme
209749_s_at	0.503	0.328	-1.01872	-6.18975	-0.0697687	ACE	angiotensin I converting enzyme
219962_at	0.187	0.0751	-1.94777	-4.96413	-0.286119	ACE2	angiotensin I converting enzyme 2
222257_s_at	0.711	0.563	-0.595215	-6.53448	-0.103374	ACE2	angiotensin I converting enzyme 2
1553929_at	0.0798	0.0217	2.6367	-3.80251	1.37986	ACER1	alkaline ceramidase 1
227306_at	0.0302	0.00503	3.42269	-2.38002	0.570757	ACER2	alkaline ceramidase 2
222689_at	0.0097	0.000833	-4.41742	-0.588155	-1.24636	ACER3	alkaline ceramidase 3
222687_s_at	0.188	0.0756	-1.94429	-4.9696	-0.454413	ACER3	alkaline ceramidase 3
222688_at	0.219	0.0949	-1.81231	-5.1734	-0.454672	ACER3	alkaline ceramidase 3
238945_at	0.251	0.116	-1.6957	-5.34666	-0.185547	ACER3	alkaline ceramidase 3
227776_at	0.371	0.207	-1.33365	-5.83619	-0.292489	ACER3	alkaline ceramidase 3
231321_s_at	0.701	0.549	-0.616383	-6.5212	-0.0734567	ACER3	alkaline ceramidase 3
210332_at	0.126	0.0424	-2.26918	-4.43903	-0.178293	ACHE	acetylcholinesterase (Cartwright blood group)
205377_s_at	0.674	0.517	0.668125	-6.48691	0.0507013	ACHE	acetylcholinesterase (Cartwright blood group)
205378_s_at	0.691	0.536	-0.636289	-6.50831	-0.0756703	ACHE	acetylcholinesterase (Cartwright blood group)
201715_s_at	0.858	0.763	-0.308758	-6.67014	-0.0438979	ACIN1	apoptotic chromatin condensation inducer 1
208335_s_at	0.0867	0.0245	2.57043	-3.91942	0.616308	ACKR1	atypical chemokine receptor 1 (Duffy blood group)
206887_at	0.0311	0.00527	3.39756	-2.42593	0.29827	ACKR2	atypical chemokine receptor 2
1568850_at	0.128	0.0432	2.25877	-4.45657	0.180175	ACKR2	atypical chemokine receptor 2
1559432_at	0.956	0.921	-0.100902	-6.7154	-0.00857825	ACKR2	atypical chemokine receptor 2
212977_at	0.0493	0.0106	3.02277	-3.10925	0.966558	ACKR3	atypical chemokine receptor 3
1559114_a_at	0.131	0.0445	-2.24226	-4.48433	-0.151405	ACKR3	atypical chemokine receptor 3
232746_at	0.182	0.0725	1.96801	-4.93219	0.645614	ACKR3	atypical chemokine receptor 3
220351_at	0.00169	4.14e-05	6.25852	2.42224	1.86356	ACKR4	atypical chemokine receptor 4
201127_s_at	0.00536	0.000317	-4.97924	0.380744	-0.685773	ACLY	ATP citrate lyase
210337_s_at	0.00541	0.000322	-4.97027	0.365595	-0.922868	ACLY	ATP citrate lyase
201128_s_at	0.0108	0.00101	-4.30984	-0.778008	-0.613083	ACLY	ATP citrate lyase
230602_at	0.405	0.236	1.24833	-5.93927	0.0940093	ACMSD	aminocarboxymuconate semialdehyde decarboxylase
207071_s_at	0.446	0.272	-1.15155	-6.04981	-0.266456	ACO1	aconitase 1
237622_at	0.583	0.411	0.851097	-6.34549	0.237356	ACO1	aconitase 1
200793_s_at	0.0239	0.00353	-3.61517	-2.02874	-0.439032	ACO2	aconitase 2
217307_at	0.4	0.232	1.26002	-5.92546	0.154411	ACO2	aconitase 2
240287_at	0.395	0.228	-1.27158	-5.91169	-0.0997292	ACOD1	aconitate decarboxylase 1
202982_s_at	0.042	0.00834	-3.15048	-2.87695	-0.988138	ACOT1///ACOT2	acyl-CoA thioesterase 1///acyl-CoA thioesterase 2
214763_at	0.088	0.025	-2.55886	-3.93974	-0.351487	ACOT11	acyl-CoA thioesterase 11
216103_at	0.188	0.0756	1.94439	-4.96945	0.197227	ACOT11	acyl-CoA thioesterase 11
1555321_at	0.292	0.145	1.5573	-5.54302	0.20123	ACOT11	acyl-CoA thioesterase 11
1554938_a_at	0.878	0.795	-0.265543	-6.6833	-0.0311623	ACOT11	acyl-CoA thioesterase 11
238160_at	0.651	0.488	0.715076	-6.45359	0.051388	ACOT12	acyl-CoA thioesterase 12
204565_at	0.0219	0.00309	-3.68732	-1.89736	-0.608191	ACOT13	acyl-CoA thioesterase 13
229534_at	0.0765	0.0203	-2.67091	-3.74186	-1.14735	ACOT4	acyl-CoA thioesterase 4
241949_at	0.0888	0.0254	-2.55111	-3.95336	-0.170176	ACOT6	acyl-CoA thioesterase 6
208002_s_at	0.000301	9.59e-07	-9.10022	6.12685	-1.53965	ACOT7	acyl-CoA thioesterase 7
215728_s_at	0.000862	1.03e-05	-7.22851	3.80972	-1.00189	ACOT7	acyl-CoA thioesterase 7
204212_at	0.0446	0.00908	-3.10461	-2.96049	-0.386203	ACOT8	acyl-CoA thioesterase 8
236514_at	0.31	0.158	1.50588	-5.6132	0.56223	ACOT8	acyl-CoA thioesterase 8
221641_s_at	0.118	0.0383	-2.32635	-4.34216	-0.39752	ACOT9	acyl-CoA thioesterase 9
227962_at	0.000259	7.54e-07	9.30755	6.35727	1.17582	ACOX1	acyl-CoA oxidase 1
213501_at	0.345	0.186	-1.40222	-5.74972	-0.344558	ACOX1	acyl-CoA oxidase 1
209600_s_at	0.565	0.392	-0.888255	-6.31306	-0.184315	ACOX1	acyl-CoA oxidase 1
207656_s_at	0.784	0.659	-0.4524	-6.61251	-0.0445006	ACOX1	acyl-CoA oxidase 1
209601_at	0.909	0.844	-0.201213	-6.69925	-0.0133815	ACOX1	acyl-CoA oxidase 1
205364_at	0.461	0.286	1.11712	-6.08742	0.470902	ACOX2	acyl-CoA oxidase 2
204242_s_at	0.104	0.0317	-2.42938	-4.16538	-0.610334	ACOX3	acyl-CoA oxidase 3, pristanoyl
204241_at	0.557	0.384	0.904092	-6.29887	0.179102	ACOX3	acyl-CoA oxidase 3, pristanoyl
240189_at	0.168	0.0642	-2.03725	-4.82167	-0.357206	ACOXL	acyl-CoA oxidase-like
220845_at	0.358	0.196	-1.36782	-5.79349	-0.073452	ACOXL	acyl-CoA oxidase-like
215227_x_at	0.0114	0.00109	-4.2647	-0.858027	-0.548937	ACP1	acid phosphatase 1, soluble
201629_s_at	0.0234	0.00342	-3.63157	-1.99886	-0.737263	ACP1	acid phosphatase 1, soluble
201630_s_at	0.0276	0.00439	-3.4966	-2.24504	-0.423738	ACP1	acid phosphatase 1, soluble
1554808_at	0.429	0.257	1.19076	-6.00587	0.128746	ACP1	acid phosphatase 1, soluble
202767_at	0.0144	0.00158	-4.05671	-1.22936	-0.578666	ACP2	acid phosphatase 2, lysosomal
204638_at	0.000678	5.98e-06	-7.62847	4.34301	-1.51039	ACP5	acid phosphatase 5, tartrate resistant
218795_at	0.0272	0.00427	-3.51159	-2.21768	-0.792443	ACP6	acid phosphatase 6, lysophosphatidic
242270_at	0.795	0.674	0.431799	-6.62207	0.141622	ACP6	acid phosphatase 6, lysophosphatidic
237030_at	0.229	0.101	1.77466	-5.23007	0.64638	ACPP	acid phosphatase, prostate
231711_at	0.456	0.281	-1.12766	-6.076	-0.190992	ACPP	acid phosphatase, prostate
204393_s_at	0.656	0.495	0.703333	-6.46212	0.371292	ACPP	acid phosphatase, prostate
241715_x_at	0.168	0.0642	-2.03745	-4.82134	-0.180588	ACPT	acid phosphatase, testicular
207427_at	0.114	0.0363	-2.35535	-4.29267	-0.206667	ACR	acrosin
230833_at	0.277	0.134	-1.60766	-5.47281	-0.1527	ACRBP	acrosin binding protein
223717_s_at	0.294	0.146	-1.55308	-5.54884	-0.366549	ACRBP	acrosin binding protein
223718_at	0.99	0.982	-0.0233556	-6.72054	-0.0026915	ACRBP	acrosin binding protein
238825_at	0.217	0.0937	-1.81978	-5.16207	-0.500504	ACRC	acidic repeat containing
207991_x_at	0.0525	0.0116	-2.97355	-3.1985	-0.216875	ACRV1	acrosomal vesicle protein 1
208013_s_at	0.266	0.126	-1.64344	-5.42204	-0.137648	ACRV1	acrosomal vesicle protein 1
207973_x_at	0.721	0.575	-0.575827	-6.54626	-0.0668934	ACRV1	acrosomal vesicle protein 1
207990_x_at	0.756	0.622	-0.506437	-6.58537	-0.0571765	ACRV1	acrosomal vesicle protein 1
206776_x_at	0.821	0.71	-0.380701	-6.64393	-0.0462805	ACRV1	acrosomal vesicle protein 1
207969_x_at	0.92	0.861	-0.178382	-6.70387	-0.0181098	ACRV1	acrosomal vesicle protein 1
206466_at	0.572	0.4	-0.873413	-6.32616	-0.176621	ACSBG1	acyl-CoA synthetase bubblegum family member 1
206465_at	0.749	0.612	-0.520753	-6.5777	-0.531184	ACSBG1	acyl-CoA synthetase bubblegum family member 1
221716_s_at	0.086	0.0242	2.57722	-3.90747	0.231015	ACSBG2	acyl-CoA synthetase bubblegum family member 2
218844_at	0.891	0.815	-0.239003	-6.69041	-0.036729	ACSF2	acyl-CoA synthetase family member 2
227464_at	0.0431	0.00866	-3.13036	-2.9136	-0.33362	ACSF3	acyl-CoA synthetase family member 3
235823_at	0.86	0.766	0.305099	-6.67133	0.0501028	ACSF3	acyl-CoA synthetase family member 3
1556552_a_at	0.946	0.905	-0.122125	-6.71287	-0.0134618	ACSF3	acyl-CoA synthetase family member 3
201963_at	0.519	0.344	0.985443	-6.22257	0.361948	ACSL1	acyl-CoA synthetase long-chain family member 1
207275_s_at	0.901	0.832	-0.217306	-6.69567	-0.0958962	ACSL1	acyl-CoA synthetase long-chain family member 1
201662_s_at	0.001	1.47e-05	-6.97028	3.45358	-1.66271	ACSL3	acyl-CoA synthetase long-chain family member 3
201660_at	0.0725	0.0188	-2.71343	-3.66623	-0.794756	ACSL3	acyl-CoA synthetase long-chain family member 3
201661_s_at	0.305	0.154	-1.51979	-5.59437	-0.389908	ACSL3	acyl-CoA synthetase long-chain family member 3
1557419_a_at	0.276	0.133	1.61003	-5.46946	0.326705	ACSL4	acyl-CoA synthetase long-chain family member 4
1557418_at	0.489	0.314	1.05067	-6.15738	0.187937	ACSL4	acyl-CoA synthetase long-chain family member 4
202422_s_at	0.775	0.648	-0.46887	-6.60455	-0.117745	ACSL4	acyl-CoA synthetase long-chain family member 4
222592_s_at	0.0282	0.00452	-3.48076	-2.27395	-0.804263	ACSL5	acyl-CoA synthetase long-chain family member 5
218322_s_at	0.662	0.502	-0.691836	-6.47034	-0.187433	ACSL5	acyl-CoA synthetase long-chain family member 5
213683_at	0.138	0.048	2.20075	-4.55376	0.204447	ACSL6	acyl-CoA synthetase long-chain family member 6
229725_at	0.205	0.0861	-1.86945	-5.08611	-0.434886	ACSL6	acyl-CoA synthetase long-chain family member 6
216409_at	0.331	0.174	-1.44312	-5.69666	-0.126703	ACSL6	acyl-CoA synthetase long-chain family member 6
211207_s_at	0.374	0.21	-1.32503	-5.84683	-0.186201	ACSL6	acyl-CoA synthetase long-chain family member 6
223918_at	0.535	0.36	0.951574	-6.25502	0.0896737	ACSL6	acyl-CoA synthetase long-chain family member 6
234197_at	0.0252	0.00381	3.57336	-2.10497	0.275146	ACSM1	acyl-CoA synthetase medium-chain family member 1
215432_at	0.322	0.168	-1.46781	-5.66412	-0.231871	ACSM1	acyl-CoA synthetase medium-chain family member 1
230554_at	0.0518	0.0114	2.98414	-3.17931	0.208479	ACSM2A	acyl-CoA synthetase medium-chain family member 2A
244723_at	0.154	0.0566	-2.10878	-4.70559	-0.131442	ACSM2A	acyl-CoA synthetase medium-chain family member 2A
241915_at	0.0558	0.0127	2.92507	-3.2862	0.181316	ACSM2B	acyl-CoA synthetase medium-chain family member 2B
241914_s_at	0.436	0.263	-1.17399	-6.0248	-0.0911577	ACSM2B///ACSM2A	acyl-CoA synthetase medium-chain family member 2B///acyl-CoA synthetase medium-chain family member 2A
214069_at	0.778	0.65	0.464885	-6.6065	0.0707964	ACSM2B///ACSM2A	acyl-CoA synthetase medium-chain family member 2B///acyl-CoA synthetase medium-chain family member 2A
210377_at	0.253	0.117	-1.6866	-5.35989	-0.456497	ACSM3	acyl-CoA synthetase medium-chain family member 3
205942_s_at	0.282	0.137	-1.59174	-5.49516	-0.359171	ACSM3	acyl-CoA synthetase medium-chain family member 3
1554514_at	0.1	0.0302	-2.45619	-4.11895	-0.787283	ACSM5	acyl-CoA synthetase medium-chain family member 5
220061_at	0.692	0.539	-0.633077	-6.51042	-0.226302	ACSM5	acyl-CoA synthetase medium-chain family member 5
89977_at	0.828	0.719	-0.367892	-6.64899	-0.148985	ACSM5	acyl-CoA synthetase medium-chain family member 5
224882_at	0.0213	0.00295	-3.71348	-1.84977	-0.501861	ACSS1	acyl-CoA synthetase short-chain family member 1
235724_at	0.122	0.0403	2.29808	-4.39017	0.272264	ACSS1	acyl-CoA synthetase short-chain family member 1
234801_s_at	0.217	0.0938	1.81936	-5.16271	0.265671	ACSS1	acyl-CoA synthetase short-chain family member 1
234484_s_at	0.802	0.683	-0.418099	-6.62819	-0.0398477	ACSS1	acyl-CoA synthetase short-chain family member 1
234483_at	0.899	0.827	-0.22307	-6.69432	-0.0148037	ACSS1	acyl-CoA synthetase short-chain family member 1
234312_s_at	0.883	0.803	-0.255264	-6.68614	-0.0726202	ACSS2	acyl-CoA synthetase short-chain family member 2
229222_at	0.234	0.105	1.75467	-5.25988	0.579894	ACSS3	acyl-CoA synthetase short-chain family member 3
219616_at	0.674	0.516	0.669599	-6.4859	0.165482	ACSS3	acyl-CoA synthetase short-chain family member 3
203872_at	0.411	0.241	1.23456	-5.95543	1.05567	ACTA1	actin, alpha 1, skeletal muscle
243140_at	0.000529	3.68e-06	8.00161	4.82112	2.3187	ACTA2	actin, alpha 2, smooth muscle, aorta
200974_at	0.0178	0.00222	3.86907	-1.56754	1.07075	ACTA2	actin, alpha 2, smooth muscle, aorta
215787_at	0.0283	0.00456	3.47602	-2.28262	0.327932	ACTA2	actin, alpha 2, smooth muscle, aorta
1564257_at	0.208	0.088	1.85687	-5.10546	0.175239	ACTA2-AS1	ACTA2 antisense RNA 1
AFFX-HSAC07/X00351_3_at	0.381	0.216	-1.3068	-5.86918	-0.119268	ACTB	actin beta
200801_x_at	0.476	0.301	-1.08025	-6.12667	-0.0996213	ACTB	actin beta
AFFX-HSAC07/X00351_M_at	0.559	0.385	0.901213	-6.30147	0.196885	ACTB	actin beta
213867_x_at	0.762	0.63	-0.49465	-6.59154	-0.0407033	ACTB	actin beta
224594_x_at	0.828	0.719	-0.367782	-6.64903	-0.0290683	ACTB	actin beta
AFFX-HSAC07/X00351_5_at	0.982	0.967	0.0424838	-6.71987	0.009854	ACTB	actin beta
217211_at	0.117	0.0379	2.33139	-4.33356	0.325794	ACTBP9	actin, beta pseudogene 9
205132_at	0.555	0.381	0.908977	-6.29445	0.7468	ACTC1	actin, alpha, cardiac muscle 1
213214_x_at	0.217	0.0934	-1.82169	-5.15917	-0.186897	ACTG1///ACTB	actin gamma 1///actin beta
201550_x_at	0.376	0.212	-1.31948	-5.85367	-0.123295	ACTG1///ACTB	actin gamma 1///actin beta
211970_x_at	0.391	0.224	-1.28131	-5.90003	-0.101559	ACTG1///ACTB	actin gamma 1///actin beta
211983_x_at	0.766	0.635	-0.487155	-6.59539	-0.0378478	ACTG1///ACTB	actin gamma 1///actin beta
212363_x_at	0.799	0.68	-0.423106	-6.62598	-0.0401168	ACTG1///ACTB	actin gamma 1///actin beta
224585_x_at	0.877	0.793	-0.267838	-6.68265	-0.0207117	ACTG1///ACTB	actin gamma 1///actin beta
211995_x_at	0.903	0.835	0.213325	-6.69658	0.0249427	ACTG1///ACTB	actin gamma 1///actin beta
221607_x_at	0.926	0.871	-0.166076	-6.70612	-0.0125705	ACTG1///ACTB	actin gamma 1///actin beta
212988_x_at	0.984	0.971	0.0371507	-6.72009	0.00289779	ACTG1///ACTB	actin gamma 1///actin beta
1569368_at	0.128	0.0433	-2.25783	-4.45816	-0.133502	ACTG1P17	actin gamma 1 pseudogene 17
1565912_at	0.716	0.568	0.586475	-6.53983	0.0656711	ACTG1P17	actin gamma 1 pseudogene 17
1565911_at	0.787	0.663	0.446815	-6.61514	0.0390436	ACTG1P17	actin gamma 1 pseudogene 17
208498_s_at	0.00182	4.77e-05	6.16532	2.28167	1.4096	ACTG1P4///AMY2B///AMY2A///AMY1C///AMY1B///AMY1A	actin gamma 1 pseudogene 4///amylase, alpha 2B (pancreatic)///amylase, alpha 2A (pancreatic)///amylase, alpha 1C (salivary)///amylase, alpha 1B (salivary)///amylase, alpha 1A (salivary)
228023_x_at	0.0435	0.00876	3.12406	-2.92507	0.430536	ACTG1P4///RNPC3///AMY2B	actin gamma 1 pseudogene 4///RNA binding region (RNP1, RRM) containing 3///amylase, alpha 2B (pancreatic)
202274_at	0.14	0.049	2.18915	-4.57305	1.51541	ACTG2	actin, gamma 2, smooth muscle, enteric
241148_at	0.228	0.101	-1.77587	-5.22825	-0.124665	ACTG2	actin, gamma 2, smooth muscle, enteric
232619_at	0.00245	8.02e-05	-5.82715	1.76079	-0.594968	ACTL10	actin like 10
202666_s_at	0.0832	0.023	-2.60437	-3.85965	-0.421938	ACTL6A	actin like 6A
206013_s_at	0.36	0.198	-1.36228	-5.80046	-0.110567	ACTL6B	actin like 6B
206014_at	0.989	0.98	-0.0259684	-6.72047	-0.00272786	ACTL6B	actin like 6B
220501_at	0.383	0.218	1.30097	-5.87627	0.11472	ACTL7A	actin like 7A
220498_at	0.677	0.52	0.662706	-6.49062	0.0480724	ACTL7B	actin like 7B
214957_at	0.449	0.275	-1.14276	-6.0595	-0.260618	ACTL8	actin like 8
243208_x_at	0.622	0.454	-0.773438	-6.40928	-0.0688872	ACTL9	actin like 9
208636_at	0.158	0.0585	-2.0898	-4.73658	-0.4127	ACTN1	actinin alpha 1
211160_x_at	0.306	0.155	-1.51551	-5.60018	-0.355142	ACTN1	actinin alpha 1
208637_x_at	0.313	0.161	-1.49495	-5.62791	-0.339795	ACTN1	actinin alpha 1
237401_at	0.918	0.857	0.183676	-6.70285	0.0179987	ACTN1	actinin alpha 1
203862_s_at	0.0622	0.0149	-2.83886	-3.44163	-0.281563	ACTN2	actinin alpha 2
203863_at	0.0968	0.0287	-2.48292	-4.07251	-0.231167	ACTN2	actinin alpha 2
203861_s_at	0.813	0.698	-0.396925	-6.63728	-0.044691	ACTN2	actinin alpha 2
203864_s_at	0.817	0.704	0.388837	-6.64063	0.0388027	ACTN2	actinin alpha 2
206891_at	0.262	0.123	1.65733	-5.40215	0.228842	ACTN3	actinin alpha 3 (gene/pseudogene)
200601_at	0.00399	0.000191	5.28342	0.887776	0.714484	ACTN4	actinin alpha 4
222230_s_at	0.312	0.159	-1.49962	-5.62163	-0.242458	ACTR10	actin-related protein 10 homolog
200720_s_at	0.805	0.688	0.412049	-6.63084	0.0678481	ACTR1A	ARP1 actin-related protein 1 homolog A, centractin alpha
200721_s_at	0.811	0.696	-0.400319	-6.63586	-0.0604003	ACTR1A	ARP1 actin-related protein 1 homolog A, centractin alpha
202135_s_at	0.142	0.0502	2.17573	-4.59534	0.380281	ACTR1B	ARP1 actin-related protein 1 homolog B, centractin beta
200727_s_at	0.00377	0.000176	-5.33545	0.973184	-1.28685	ACTR2	ARP2 actin related protein 2 homolog
1554390_s_at	0.00774	0.000588	-4.61699	-0.239455	-1.15067	ACTR2	ARP2 actin related protein 2 homolog
200728_at	0.0287	0.00466	-3.46418	-2.30423	-0.775393	ACTR2	ARP2 actin related protein 2 homolog
200729_s_at	0.0379	0.00714	-3.23362	-2.72532	-1.34764	ACTR2	ARP2 actin related protein 2 homolog
1558015_s_at	0.161	0.0605	-2.07123	-4.76676	-0.543292	ACTR2	ARP2 actin related protein 2 homolog
234210_x_at	0.356	0.195	1.3734	-5.78644	0.309831	ACTR2	ARP2 actin related protein 2 homolog
234212_at	0.78	0.653	0.460905	-6.60843	0.0341732	ACTR2	ARP2 actin related protein 2 homolog
228603_at	0.018	0.00227	3.85773	-1.58806	0.982769	ACTR3	ARP3 actin related protein 3 homolog
213101_s_at	0.154	0.0568	-2.10626	-4.70972	-0.292302	ACTR3	ARP3 actin related protein 3 homolog
213102_at	0.219	0.0947	-1.81378	-5.17117	-0.271802	ACTR3	ARP3 actin related protein 3 homolog
200996_at	0.488	0.313	-1.0532	-6.15478	-0.17801	ACTR3	ARP3 actin related protein 3 homolog
239170_at	0.56	0.387	-0.89801	-6.30435	-0.197002	ACTR3	ARP3 actin related protein 3 homolog
218868_at	0.491	0.316	-1.04602	-6.16214	-0.20172	ACTR3B	ARP3 actin related protein 3 homolog B
1555487_a_at	0.66	0.5	-0.694985	-6.4681	-0.12739	ACTR3B	ARP3 actin related protein 3 homolog B
224425_x_at	0.198	0.0815	1.90113	-5.03709	0.185234	ACTR3BP2	ACTR3B pseudogene 2
224424_x_at	0.181	0.0716	1.97539	-4.92049	0.16673	ACTR3BP2///ACTR3BP5	ACTR3B pseudogene 2///ACTR3B pseudogene 5
224426_s_at	0.527	0.352	-0.968681	-6.23875	-0.0602242	ACTR3BP2///ACTR3BP5	ACTR3B pseudogene 2///ACTR3B pseudogene 5
223874_at	0.403	0.234	-1.25281	-5.93399	-0.315235	ACTR3C	ARP3 actin-related protein 3 homolog C
222147_s_at	0.0361	0.00666	-3.27113	-2.65685	-0.554918	ACTR5	ARP5 actin-related protein 5 homolog
219623_at	0.567	0.394	-0.88401	-6.31683	-0.080922	ACTR5	ARP5 actin-related protein 5 homolog
218395_at	0.313	0.16	-1.49655	-5.62576	-0.215002	ACTR6	ARP6 actin-related protein 6 homolog
241794_at	0.567	0.394	0.883687	-6.31712	0.0567327	ACTR6	ARP6 actin-related protein 6 homolog
222707_s_at	0.00674	0.000468	-4.74963	-0.010393	-0.456536	ACTR8	ARP8 actin-related protein 8 homolog
218658_s_at	0.0348	0.00627	-3.30371	-2.59736	-0.772389	ACTR8	ARP8 actin-related protein 8 homolog
237360_at	0.0338	0.00601	3.32643	-2.55585	0.202795	ACTRT2	actin related protein T2
223665_at	0.351	0.191	-1.38596	-5.7705	-0.280784	ACTRT3	actin related protein T3
203935_at	0.118	0.0385	-2.32317	-4.34756	-0.54167	ACVR1	activin A receptor type 1
213198_at	0.00117	2.05e-05	6.73598	3.12222	0.927069	ACVR1B	activin A receptor type 1B
205209_at	0.0633	0.0152	2.82627	-3.46428	0.609968	ACVR1B	activin A receptor type 1B
208218_s_at	0.229	0.101	1.77349	-5.23182	0.178252	ACVR1B	activin A receptor type 1B
208219_at	0.313	0.161	1.49468	-5.62827	0.190665	ACVR1B	activin A receptor type 1B
208222_at	0.386	0.22	1.29374	-5.88505	0.0973621	ACVR1B	activin A receptor type 1B
208223_s_at	0.65	0.487	0.716608	-6.45247	0.0870565	ACVR1B	activin A receptor type 1B
1552519_at	0.635	0.469	0.747136	-6.42964	0.308769	ACVR1C	activin A receptor type 1C
1563182_at	0.872	0.785	0.278714	-6.6795	0.0468189	ACVR1C	activin A receptor type 1C
228416_at	0.00182	4.8e-05	6.16087	2.27492	0.95952	ACVR2A	activin A receptor type 2A
205327_s_at	0.0135	0.00143	4.11193	-1.13038	0.534039	ACVR2A	activin A receptor type 2A
236126_at	0.0771	0.0206	-2.66375	-3.75458	-0.598343	ACVR2B	activin A receptor type 2B
1559548_at	0.265	0.125	-1.64779	-5.41583	-0.123176	ACVR2B	activin A receptor type 2B
220028_at	0.287	0.141	-1.57513	-5.51834	-0.36383	ACVR2B	activin A receptor type 2B
215590_x_at	0.15	0.0544	2.13089	-4.66936	0.237717	ACVR2B-AS1	ACVR2B antisense RNA 1
210838_s_at	0.018	0.00227	3.85741	-1.58865	0.454997	ACVRL1	activin A receptor like type 1
226950_at	0.158	0.0587	2.08801	-4.73949	0.432185	ACVRL1	activin A receptor like type 1
238849_at	0.84	0.736	-0.344491	-6.65779	-0.0263887	ACY1	aminoacylase 1
230481_at	0.219	0.0951	1.8115	-5.17462	0.125783	ACY3	aminoacylase 3
1554974_at	0.539	0.364	0.942914	-6.26316	0.0782697	ACY3	aminoacylase 3
205260_s_at	0.166	0.063	-2.04785	-4.80458	-0.370153	ACYP1	acylphosphatase 1
216705_s_at	0.178	0.0701	-1.98735	-4.9015	-0.444241	ADA	adenosine deaminase
204639_at	0.535	0.36	-0.952008	-6.25461	-0.241518	ADA	adenosine deaminase
240299_at	0.0773	0.0207	2.66176	-3.75811	0.18341	ADAD1	adenosine deaminase domain containing 1
231448_at	0.288	0.142	1.57243	-5.52208	0.146926	ADAD1	adenosine deaminase domain containing 1
236463_at	0.801	0.682	0.420533	-6.62712	0.0334322	ADAD2	adenosine deaminase domain containing 2
236018_at	0.00771	0.000584	-4.62102	-0.232457	-1.61322	ADAL	adenosine deaminase like
239711_at	0.0127	0.00132	-4.15768	-1.0486	-1.01317	ADAL	adenosine deaminase like
238424_at	0.138	0.0484	-2.19671	-4.56048	-0.34754	ADAL	adenosine deaminase like
214895_s_at	0.00172	4.3e-05	-6.23391	2.38524	-0.987184	ADAM10	ADAM metallopeptidase domain 10
202604_x_at	0.00593	0.000378	-4.87551	0.204923	-1.48294	ADAM10	ADAM metallopeptidase domain 10
202603_at	0.228	0.101	-1.77821	-5.22475	-0.448983	ADAM10	ADAM metallopeptidase domain 10
207880_at	0.0327	0.0057	3.35485	-2.50394	0.381897	ADAM11	ADAM metallopeptidase domain 11
239837_at	0.118	0.0382	-2.32694	-4.34115	-0.241081	ADAM11	ADAM metallopeptidase domain 11
226777_at	0.0261	0.00402	-3.54441	-2.15777	-1.75791	ADAM12	ADAM metallopeptidase domain 12
213790_at	0.0328	0.00574	-3.35179	-2.50954	-1.6274	ADAM12	ADAM metallopeptidase domain 12
202952_s_at	0.0337	0.00598	-3.32929	-2.55065	-1.32249	ADAM12	ADAM metallopeptidase domain 12
215613_at	0.487	0.312	1.05582	-6.15209	0.111123	ADAM12	ADAM metallopeptidase domain 12
204943_at	0.584	0.413	-0.848055	-6.3481	-0.0741964	ADAM12	ADAM metallopeptidase domain 12
1555896_a_at	0.0837	0.0232	2.59952	-3.8682	0.245279	ADAM15	ADAM metallopeptidase domain 15
217007_s_at	0.437	0.263	1.17332	-6.02555	0.133399	ADAM15	ADAM metallopeptidase domain 15
213532_at	0.103	0.0314	-2.43423	-4.157	-0.405347	ADAM17	ADAM metallopeptidase domain 17
205746_s_at	0.182	0.072	-1.972	-4.92587	-0.195349	ADAM17	ADAM metallopeptidase domain 17
205745_x_at	0.239	0.108	1.7371	-5.28591	0.205509	ADAM17	ADAM metallopeptidase domain 17
207597_at	0.605	0.436	0.80604	-6.38317	0.0729347	ADAM18	ADAM metallopeptidase domain 18
1568970_at	0.983	0.968	-0.0405208	-6.71995	-0.00246392	ADAM18	ADAM metallopeptidase domain 18
221128_at	0.216	0.0925	-1.82744	-5.15043	-0.121111	ADAM19	ADAM metallopeptidase domain 19
209765_at	0.366	0.203	-1.34665	-5.82004	-0.291247	ADAM19	ADAM metallopeptidase domain 19
207664_at	0.921	0.862	0.177547	-6.70402	0.012213	ADAM2	ADAM metallopeptidase domain 2
207422_at	0.214	0.0914	1.83474	-5.13931	0.116733	ADAM20	ADAM metallopeptidase domain 20
207423_s_at	0.786	0.662	0.448224	-6.61448	0.0441483	ADAM20	ADAM metallopeptidase domain 20
1552579_a_at	0.59	0.42	-0.835259	-6.35895	-0.131278	ADAM21	ADAM metallopeptidase domain 21
207665_at	0.859	0.765	-0.306144	-6.67099	-0.0297171	ADAM21	ADAM metallopeptidase domain 21
213411_at	0.00518	0.000302	5.00772	0.428775	0.814711	ADAM22	ADAM metallopeptidase domain 22
206616_s_at	0.296	0.148	-1.54529	-5.55955	-0.130712	ADAM22	ADAM metallopeptidase domain 22
206615_s_at	0.362	0.2	1.35559	-5.80886	0.0845556	ADAM22	ADAM metallopeptidase domain 22
208237_x_at	0.377	0.212	-1.31659	-5.85721	-0.114421	ADAM22	ADAM metallopeptidase domain 22
208227_x_at	0.393	0.226	1.27739	-5.90473	0.138937	ADAM22	ADAM metallopeptidase domain 22
244194_at	0.599	0.429	0.819097	-6.37244	0.124276	ADAM22	ADAM metallopeptidase domain 22
208226_x_at	0.884	0.804	0.254239	-6.68642	0.0255238	ADAM22	ADAM metallopeptidase domain 22
1555024_at	0.896	0.823	0.228104	-6.69311	0.0127996	ADAM22	ADAM metallopeptidase domain 22
244463_at	0.0303	0.00507	-3.41904	-2.38669	-1.21672	ADAM23	ADAM metallopeptidase domain 23
213808_at	0.0414	0.00814	-3.16333	-2.85353	-1.74926	ADAM23	ADAM metallopeptidase domain 23
206046_at	0.0442	0.00898	-3.11035	-2.95003	-1.30165	ADAM23	ADAM metallopeptidase domain 23
1559268_at	0.931	0.879	0.155543	-6.70793	0.0103759	ADAM23	ADAM metallopeptidase domain 23
205997_at	0.0293	0.00481	-3.44676	-2.33604	-0.916024	ADAM28	ADAM metallopeptidase domain 28
241446_at	0.158	0.0586	-2.08859	-4.73855	-0.148869	ADAM28	ADAM metallopeptidase domain 28
208269_s_at	0.629	0.462	0.759386	-6.42024	0.0583875	ADAM28	ADAM metallopeptidase domain 28
208268_at	0.793	0.672	0.434291	-6.62094	0.0690484	ADAM28	ADAM metallopeptidase domain 28
221446_at	0.293	0.146	1.55615	-5.54461	0.102553	ADAM30	ADAM metallopeptidase domain 30
243520_x_at	0.909	0.843	-0.201986	-6.69909	-0.0113572	ADAM30	ADAM metallopeptidase domain 30
1552266_at	0.759	0.626	-0.500696	-6.5884	-0.0634234	ADAM32	ADAM metallopeptidase domain 32
233868_x_at	0.000221	4.73e-07	9.72057	6.80212	1.40534	ADAM33	ADAM metallopeptidase domain 33
232570_s_at	0.00111	1.87e-05	6.80086	3.21476	1.7639	ADAM33	ADAM metallopeptidase domain 33
216276_s_at	0.76	0.626	-0.499665	-6.58894	-0.0409213	ADAM3A	ADAM metallopeptidase domain 3A (pseudogene)
217090_at	0.764	0.633	-0.49047	-6.5937	-0.0319071	ADAM3A	ADAM metallopeptidase domain 3A (pseudogene)
217237_at	0.726	0.581	-0.566765	-6.55164	-0.0348443	ADAM3B	ADAM metallopeptidase domain 3B (pseudogene)
217003_s_at	0.0813	0.0222	2.62212	-3.82831	0.153953	ADAM5	ADAM metallopeptidase domain 5 (pseudogene)
216998_s_at	0.502	0.326	1.02285	-6.18562	0.0951378	ADAM5	ADAM metallopeptidase domain 5 (pseudogene)
237909_at	0.438	0.265	1.1687	-6.03073	0.0788838	ADAM6	ADAM metallopeptidase domain 6 (pseudogene)
239079_at	0.141	0.0495	2.18325	-4.58286	0.16034	ADAM7	ADAM metallopeptidase domain 7
211239_s_at	0.177	0.0696	-1.99131	-4.8952	-0.138108	ADAM7	ADAM metallopeptidase domain 7
211238_at	0.217	0.0932	-1.82284	-5.15743	-0.121259	ADAM7	ADAM metallopeptidase domain 7
205180_s_at	0.0239	0.00352	-3.61627	-2.02674	-0.625556	ADAM8	ADAM metallopeptidase domain 8
205179_s_at	0.327	0.171	-1.45515	-5.68085	-0.120849	ADAM8	ADAM metallopeptidase domain 8
1555326_a_at	0.0828	0.0228	-2.60815	-3.85297	-0.548409	ADAM9	ADAM metallopeptidase domain 9
202381_at	0.126	0.0421	-2.27339	-4.43194	-0.560062	ADAM9	ADAM metallopeptidase domain 9
1570042_a_at	0.533	0.358	-0.955288	-6.25151	-0.0982524	ADAM9	ADAM metallopeptidase domain 9
206134_at	9.53e-05	1.04e-07	-11.165	8.22164	-3.87094	ADAMDEC1	ADAM like decysin 1
222486_s_at	0.0576	0.0133	-2.9005	-3.33058	-0.803849	ADAMTS1	ADAM metallopeptidase with thrombospondin type 1 motif 1
222162_s_at	0.555	0.381	-0.909772	-6.29373	-0.214779	ADAMTS1	ADAM metallopeptidase with thrombospondin type 1 motif 1
230341_x_at	0.111	0.0352	2.37222	-4.26377	0.239738	ADAMTS10	ADAM metallopeptidase with thrombospondin type 1 motif 10
232133_at	0.326	0.17	-1.45897	-5.67581	-0.120521	ADAMTS10	ADAM metallopeptidase with thrombospondin type 1 motif 10
226997_at	0.0532	0.0118	-2.96332	-3.21702	-0.603921	ADAMTS12	ADAM metallopeptidase with thrombospondin type 1 motif 12
221421_s_at	0.299	0.15	-1.53857	-5.56877	-0.105477	ADAMTS12	ADAM metallopeptidase with thrombospondin type 1 motif 12
220208_at	0.246	0.112	-1.71227	-5.32245	-0.13905	ADAMTS13	ADAM metallopeptidase with thrombospondin type 1 motif 13
223844_at	0.386	0.22	-1.29418	-5.88451	-0.177124	ADAMTS13	ADAM metallopeptidase with thrombospondin type 1 motif 13
230167_at	0.428	0.255	-1.19425	-6.0019	-0.146761	ADAMTS14	ADAM metallopeptidase with thrombospondin type 1 motif 14
1553427_at	0.22	0.0954	-1.80932	-5.17792	-0.284645	ADAMTS15	ADAM metallopeptidase with thrombospondin type 1 motif 15
229004_at	0.448	0.274	-1.14495	-6.05709	-0.495697	ADAMTS15	ADAM metallopeptidase with thrombospondin type 1 motif 15
238125_at	0.489	0.315	-1.04948	-6.1586	-0.156185	ADAMTS16	ADAM metallopeptidase with thrombospondin type 1 motif 16
1552727_s_at	0.626	0.459	0.764726	-6.4161	0.399162	ADAMTS17	ADAM metallopeptidase with thrombospondin type 1 motif 17
1552725_s_at	0.851	0.752	0.323844	-6.66509	0.0323599	ADAMTS17	ADAM metallopeptidase with thrombospondin type 1 motif 17
1552726_at	0.938	0.89	0.140946	-6.71023	0.0561996	ADAMTS17	ADAM metallopeptidase with thrombospondin type 1 motif 17
1553234_at	0.542	0.367	-0.936829	-6.26885	-0.084889	ADAMTS18	ADAM metallopeptidase with thrombospondin type 1 motif 18
230040_at	0.948	0.907	0.119425	-6.71322	0.0252457	ADAMTS18	ADAM metallopeptidase with thrombospondin type 1 motif 18
1553180_at	0.416	0.245	1.22304	-5.96883	0.0686847	ADAMTS19	ADAM metallopeptidase with thrombospondin type 1 motif 19
1553179_at	0.875	0.79	0.272632	-6.68128	0.0208662	ADAMTS19	ADAM metallopeptidase with thrombospondin type 1 motif 19
214454_at	0.017	0.00207	3.90849	-1.49628	0.906179	ADAMTS2	ADAM metallopeptidase with thrombospondin type 1 motif 2
214535_s_at	0.636	0.47	-0.74551	-6.43088	-0.225285	ADAMTS2	ADAM metallopeptidase with thrombospondin type 1 motif 2
226311_at	0.722	0.576	-0.574991	-6.54676	-0.213866	ADAMTS2	ADAM metallopeptidase with thrombospondin type 1 motif 2
1553409_at	0.44	0.267	1.16461	-6.0353	0.080726	ADAMTS20	ADAM metallopeptidase with thrombospondin type 1 motif 20
220717_at	0.538	0.363	-0.946202	-6.26008	-0.0860149	ADAMTS20	ADAM metallopeptidase with thrombospondin type 1 motif 20
214913_at	0.664	0.504	0.688939	-6.4724	0.258069	ADAMTS3	ADAM metallopeptidase with thrombospondin type 1 motif 3
1555380_at	0.931	0.878	0.156164	-6.70782	0.0115845	ADAMTS4	ADAM metallopeptidase with thrombospondin type 1 motif 4
219935_at	0.00273	0.000101	5.68124	1.5308	1.52167	ADAMTS5	ADAM metallopeptidase with thrombospondin type 1 motif 5
229357_at	0.00949	0.000809	4.43376	-0.55943	1.25668	ADAMTS5	ADAM metallopeptidase with thrombospondin type 1 motif 5
235368_at	0.112	0.0355	2.36817	-4.27072	0.699881	ADAMTS5	ADAM metallopeptidase with thrombospondin type 1 motif 5
1558636_s_at	0.567	0.395	0.882897	-6.31782	0.151933	ADAMTS5	ADAM metallopeptidase with thrombospondin type 1 motif 5
1570351_at	0.523	0.348	0.976665	-6.23107	0.211692	ADAMTS6	ADAM metallopeptidase with thrombospondin type 1 motif 6
220866_at	0.669	0.51	0.678736	-6.47956	0.0918379	ADAMTS6	ADAM metallopeptidase with thrombospondin type 1 motif 6
237411_at	0.838	0.734	0.347859	-6.65656	0.145878	ADAMTS6	ADAM metallopeptidase with thrombospondin type 1 motif 6
220705_s_at	0.0627	0.0151	-2.83275	-3.45262	-0.319281	ADAMTS7	ADAM metallopeptidase with thrombospondin type 1 motif 7
228911_at	0.415	0.244	1.22559	-5.96587	0.114154	ADAMTS7	ADAM metallopeptidase with thrombospondin type 1 motif 7
220706_at	0.686	0.53	-0.646116	-6.50181	-0.0489063	ADAMTS7	ADAM metallopeptidase with thrombospondin type 1 motif 7
235649_at	0.462	0.288	1.11277	-6.09211	0.255011	ADAMTS8	ADAM metallopeptidase with thrombospondin type 1 motif 8
220676_at	0.805	0.688	-0.411739	-6.63097	-0.0302373	ADAMTS8	ADAM metallopeptidase with thrombospondin type 1 motif 8
220677_s_at	0.998	0.996	-0.00531	-6.72081	-0.00061385	ADAMTS8	ADAM metallopeptidase with thrombospondin type 1 motif 8
1554697_at	0.5	0.325	-1.02715	-6.18129	-0.0852693	ADAMTS9	ADAM metallopeptidase with thrombospondin type 1 motif 9
226814_at	0.695	0.542	0.627777	-6.51387	0.179697	ADAMTS9	ADAM metallopeptidase with thrombospondin type 1 motif 9
233785_at	0.903	0.834	-0.214271	-6.69637	-0.013071	ADAMTS9	ADAM metallopeptidase with thrombospondin type 1 motif 9
220287_at	0.936	0.888	0.143656	-6.70982	0.0199886	ADAMTS9	ADAM metallopeptidase with thrombospondin type 1 motif 9
233928_at	0.0807	0.022	2.62839	-3.81721	0.172863	ADAMTS9-AS1	ADAMTS9 antisense RNA 1
241369_at	0.465	0.29	-1.10574	-6.09965	-0.0757207	ADAMTS9-AS1	ADAMTS9 antisense RNA 1
1556364_at	0.00376	0.000175	5.33863	0.97839	1.29915	ADAMTS9-AS2	ADAMTS9 antisense RNA 2
1562295_at	0.0343	0.00615	3.31408	-2.57842	0.661132	ADAMTS9-AS2	ADAMTS9 antisense RNA 2
1559296_at	0.0443	0.00901	3.1087	-2.95304	0.286143	ADAMTS9-AS2	ADAMTS9 antisense RNA 2
233113_at	0.0662	0.0163	2.78877	-3.53156	0.562903	ADAMTS9-AS2	ADAMTS9 antisense RNA 2
234078_at	0.135	0.0467	2.2166	-4.52731	0.292049	ADAMTS9-AS2	ADAMTS9 antisense RNA 2
224371_at	0.271	0.13	1.62737	-5.44493	0.178653	ADAMTSL1	ADAMTS like 1
229585_at	0.479	0.304	1.07322	-6.13403	0.269287	ADAMTSL1	ADAMTS like 1
239909_at	0.566	0.393	0.885664	-6.31536	0.098548	ADAMTSL1	ADAMTS like 1
1552808_at	0.665	0.505	0.68683	-6.47389	0.0571229	ADAMTSL1	ADAMTS like 1
1552457_a_at	0.798	0.678	-0.425377	-6.62497	-0.123758	ADAMTSL1	ADAMTS like 1
237217_at	0.842	0.739	-0.340852	-6.65911	-0.0226528	ADAMTSL1	ADAMTS like 1
206629_at	0.238	0.107	-1.74021	-5.28131	-0.132127	ADAMTSL2	ADAMTS like 2
213974_at	0.0124	0.00127	4.18015	-1.00849	1.55629	ADAMTSL3	ADAMTS like 3
1559748_at	0.259	0.121	-1.66763	-5.38733	-0.107673	ADAMTSL3	ADAMTS like 3
220578_at	0.0123	0.00124	4.1947	-0.982543	0.838225	ADAMTSL4	ADAMTS like 4
226071_at	0.0674	0.0168	2.774	-3.55804	0.512157	ADAMTSL4	ADAMTS like 4
242200_at	0.00558	0.000339	-4.93921	0.313071	-0.393077	ADAMTSL5	ADAMTS like 5
219150_s_at	0.131	0.0447	-2.24027	-4.48767	-0.27241	ADAP1	ArfGAP with dual PH domains 1
90265_at	0.902	0.832	-0.216517	-6.69585	-0.0302538	ADAP1	ArfGAP with dual PH domains 1
219358_s_at	0.276	0.133	-1.61052	-5.46878	-0.368987	ADAP2	ArfGAP with dual PH domains 2
222876_s_at	0.469	0.294	-1.09649	-6.10951	-0.29771	ADAP2	ArfGAP with dual PH domains 2
201786_s_at	0.132	0.0454	-2.2315	-4.50237	-0.301235	ADAR	adenosine deaminase, RNA specific
203865_s_at	0.362	0.2	1.35661	-5.80758	0.332273	ADARB1	adenosine deaminase, RNA specific B1
209979_at	0.441	0.267	-1.16322	-6.03685	-0.102753	ADARB1	adenosine deaminase, RNA specific B1
207999_s_at	0.732	0.589	-0.555538	-6.55819	-0.0432387	ADARB1	adenosine deaminase, RNA specific B1
234539_at	0.854	0.758	0.315502	-6.66791	0.0211413	ADARB1	adenosine deaminase, RNA specific B1
234799_at	0.992	0.984	-0.0199357	-6.72062	-0.0025715	ADARB1	adenosine deaminase, RNA specific B1
237437_s_at	0.0883	0.0252	-2.55553	-3.94559	-0.266985	ADARB2	adenosine deaminase, RNA specific B2 (inactive)
220648_at	0.0958	0.0283	-2.49113	-4.05821	-0.487428	ADARB2	adenosine deaminase, RNA specific B2 (inactive)
1561127_at	0.0679	0.017	2.76755	-3.56958	0.320148	ADARB2-AS1	ADARB2 antisense RNA 1
219384_s_at	0.256	0.119	-1.67633	-5.37477	-0.293951	ADAT1	adenosine deaminase, tRNA specific 1
227213_at	0.884	0.804	-0.253329	-6.68666	-0.0478967	ADAT2	adenosine deaminase, tRNA specific 2
236817_at	0.948	0.907	0.119401	-6.71322	0.0242935	ADAT2	adenosine deaminase, tRNA specific 2
1553968_a_at	0.507	0.332	1.01043	-6.19801	0.142149	ADAT3	adenosine deaminase, tRNA specific 3
1553967_at	0.898	0.827	0.223916	-6.69412	0.0330744	ADAT3	adenosine deaminase, tRNA specific 3
230634_x_at	0.499	0.324	-1.0291	-6.17932	-0.251343	ADAT3///SCAMP4	adenosine deaminase, tRNA specific 3///secretory carrier membrane protein 4
227482_at	0.00299	0.000117	-5.58767	1.38163	-0.993585	ADCK1	aarF domain containing kinase 1
221893_s_at	0.583	0.412	-0.850505	-6.346	-0.120496	ADCK2	aarF domain containing kinase 2
221894_at	0.682	0.527	-0.651943	-6.49791	-0.0793849	ADCK2	aarF domain containing kinase 2
44120_at	0.873	0.787	0.276203	-6.68024	0.0304668	ADCK2	aarF domain containing kinase 2
222117_s_at	0.961	0.929	0.0909175	-6.71642	0.0112914	ADCK2	aarF domain containing kinase 2
228524_at	0.751	0.614	-0.517571	-6.57942	-0.0789075	ADCK5	aarF domain containing kinase 5
232062_at	0.0556	0.0126	2.92734	-3.28211	0.210373	ADCY1	adenylate cyclase 1
215340_at	0.143	0.0506	-2.17087	-4.60339	-0.192076	ADCY1	adenylate cyclase 1
213245_at	0.233	0.104	-1.75867	-5.25393	-1.09656	ADCY1	adenylate cyclase 1
235049_at	0.355	0.194	-1.37615	-5.78296	-0.580986	ADCY1	adenylate cyclase 1
215348_at	0.722	0.577	0.573392	-6.54771	0.0410507	ADCY1	adenylate cyclase 1
217305_s_at	0.473	0.298	1.08873	-6.11774	0.0868711	ADCY10	adenylate cyclase 10, soluble
214547_at	0.487	0.312	-1.05441	-6.15354	-0.0682323	ADCY10	adenylate cyclase 10, soluble
236832_at	0.0622	0.0149	2.83956	-3.44038	0.816492	ADCY10P1	adenylate cyclase 10, soluble pseudogene 1
233959_at	0.47	0.295	1.09593	-6.11011	0.15004	ADCY10P1	adenylate cyclase 10, soluble pseudogene 1
213219_at	0.437	0.264	1.17125	-6.02788	0.0984946	ADCY2	adenylate cyclase 2
217687_at	0.6	0.43	-0.816802	-6.37434	-0.0882117	ADCY2	adenylate cyclase 2
213217_at	0.904	0.835	0.212654	-6.69674	0.11237	ADCY2	adenylate cyclase 2
209320_at	0.0416	0.00822	3.15836	-2.8626	0.264185	ADCY3	adenylate cyclase 3
209321_s_at	0.197	0.0813	1.90269	-5.03467	0.244048	ADCY3	adenylate cyclase 3
230800_at	0.00128	2.46e-05	6.61143	2.94285	0.750054	ADCY4	adenylate cyclase 4
228182_at	0.185	0.0739	1.95765	-4.94856	0.242471	ADCY5	adenylate cyclase 5
242891_at	0.292	0.145	1.55846	-5.54143	0.103416	ADCY5	adenylate cyclase 5
209195_s_at	0.57	0.397	0.878081	-6.32206	0.115649	ADCY6	adenylate cyclase 6
1554827_a_at	0.128	0.043	2.26161	-4.4518	0.355711	ADCY7	adenylate cyclase 7
203741_s_at	0.499	0.324	1.02863	-6.1798	0.251064	ADCY7	adenylate cyclase 7
206811_at	0.017	0.00206	3.90881	-1.49571	1.60012	ADCY8	adenylate cyclase 8
215400_x_at	0.881	0.799	0.259935	-6.68486	0.0296229	ADCY9	adenylate cyclase 9
204497_at	0.918	0.858	0.182907	-6.703	0.034164	ADCY9	adenylate cyclase 9
204498_s_at	0.97	0.946	-0.0695848	-6.71825	-0.0137577	ADCY9	adenylate cyclase 9
206281_at	0.0283	0.00457	-3.47464	-2.28513	-0.775257	ADCYAP1	adenylate cyclase activating polypeptide 1
230237_at	0.0594	0.0139	-2.87673	-3.37346	-1.33661	ADCYAP1	adenylate cyclase activating polypeptide 1
226690_at	0.00312	0.000127	5.53603	1.29878	0.820217	ADCYAP1R1	ADCYAP receptor type I
207151_at	0.858	0.763	-0.308006	-6.67039	-0.0214742	ADCYAP1R1	ADCYAP receptor type I
214726_x_at	0.00439	0.00023	5.17297	0.705173	0.780877	ADD1	adducin 1
208030_s_at	0.00555	0.000336	4.94537	0.323495	0.417379	ADD1	adducin 1
238939_at	0.023	0.00332	3.64794	-1.96903	0.538371	ADD1	adducin 1
214736_s_at	0.915	0.853	0.189364	-6.70172	0.0248136	ADD1	adducin 1
206807_s_at	0.0681	0.0171	2.76552	-3.57322	0.19093	ADD2	adducin 2
239530_at	0.303	0.153	-1.52585	-5.58613	-0.124619	ADD2	adducin 2
237336_at	0.412	0.242	-1.23134	-5.95918	-0.227647	ADD2	adducin 2
205268_s_at	0.598	0.428	-0.820627	-6.37117	-0.315282	ADD2	adducin 2
213484_at	0.65	0.487	-0.717006	-6.45217	-0.251658	ADD2	adducin 2
230988_at	0.956	0.922	0.100256	-6.71547	0.0238647	ADD2	adducin 2
201034_at	0.0353	0.00642	3.29137	-2.61989	0.624959	ADD3	adducin 3
201752_s_at	0.284	0.139	1.58474	-5.50495	0.438807	ADD3	adducin 3
205882_x_at	0.347	0.187	1.39796	-5.75518	0.382936	ADD3	adducin 3
201753_s_at	0.853	0.756	-0.317929	-6.6671	-0.0717771	ADD3	adducin 3
217380_s_at	0.032	0.00552	3.37247	-2.47175	0.498413	ADD3-AS1	ADD3 antisense RNA 1
228215_at	0.0383	0.00724	3.22642	-2.73847	0.214651	ADD3-AS1	ADD3 antisense RNA 1
222072_at	0.0672	0.0167	2.77652	-3.55351	0.399872	ADD3-AS1	ADD3 antisense RNA 1
220614_s_at	0.684	0.528	-0.649257	-6.49971	-0.036957	ADGB	androglobin
239221_at	0.857	0.762	-0.30947	-6.66991	-0.0355497	ADGRA1	adhesion G protein-coupled receptor A1
221814_at	0.00328	0.000137	5.48792	1.22121	1.12794	ADGRA2	adhesion G protein-coupled receptor A2
65718_at	0.0145	0.0016	4.04878	-1.2436	0.783297	ADGRA2	adhesion G protein-coupled receptor A2
210473_s_at	0.00826	0.000653	-4.55705	-0.343688	-1.21841	ADGRA3	adhesion G protein-coupled receptor A3
1569542_at	0.835	0.73	0.353737	-6.65438	0.0388615	ADGRA3	adhesion G protein-coupled receptor A3
1555122_at	0.897	0.825	-0.226469	-6.69351	-0.0168269	ADGRA3	adhesion G protein-coupled receptor A3
206083_at	0.0021	6.26e-05	-5.98691	2.00899	-0.384545	ADGRB1	adhesion G protein-coupled receptor B1
204966_at	0.268	0.127	-1.63698	-5.43126	-0.214046	ADGRB2	adhesion G protein-coupled receptor B2
211568_at	0.656	0.494	0.705591	-6.46049	0.0880924	ADGRB3	adhesion G protein-coupled receptor B3
205638_at	0.978	0.958	-0.0533594	-6.71931	-0.0285799	ADGRB3	adhesion G protein-coupled receptor B3
232267_at	0.0194	0.00254	3.79406	-1.70343	1.23757	ADGRD1	adhesion G protein-coupled receptor D1
216289_at	0.408	0.238	-1.24051	-5.94847	-0.130077	ADGRD2	adhesion G protein-coupled receptor D2
207111_at	0.344	0.185	-1.40466	-5.74658	-0.21891	ADGRE1	adhesion G protein-coupled receptor E1
207610_s_at	0.0316	0.0054	-3.38489	-2.44908	-1.1004	ADGRE2	adhesion G protein-coupled receptor E2
232009_at	0.677	0.52	-0.663284	-6.49023	-0.0411122	ADGRE2	adhesion G protein-coupled receptor E2
210724_at	0.631	0.464	-0.756068	-6.4228	-0.0590953	ADGRE3	adhesion G protein-coupled receptor E3
202910_s_at	0.817	0.703	-0.389823	-6.64023	-0.075428	ADGRE5	adhesion G protein-coupled receptor E5
235988_at	0.0676	0.0169	2.77086	-3.56364	0.198708	ADGRF1	adhesion G protein-coupled receptor F1
238689_at	0.228	0.101	1.77797	-5.22511	0.106031	ADGRF1	adhesion G protein-coupled receptor F1
236489_at	0.549	0.375	0.922042	-6.28252	0.065886	ADGRF1	adhesion G protein-coupled receptor F1
220907_at	0.66	0.5	-0.69526	-6.46791	-0.0548299	ADGRF1	adhesion G protein-coupled receptor F1
1553036_at	0.081	0.0222	2.62447	-3.82414	0.342884	ADGRF2	adhesion G protein-coupled receptor F2
1553016_at	0.0477	0.01	3.05026	-3.05932	0.2773	ADGRF3	adhesion G protein-coupled receptor F3
236608_at	0.308	0.157	1.51125	-5.60595	0.0984035	ADGRF3	adhesion G protein-coupled receptor F3
237690_at	0.00555	0.000337	4.94383	0.320889	3.01462	ADGRF4	adhesion G protein-coupled receptor F4
1553031_at	0.177	0.0696	1.99191	-4.89424	0.195119	ADGRF4	adhesion G protein-coupled receptor F4
212950_at	0.00782	0.000598	4.608	-0.255054	0.882303	ADGRF5	adhesion G protein-coupled receptor F5
212951_at	0.0852	0.0238	2.58504	-3.89372	0.548313	ADGRF5	adhesion G protein-coupled receptor F5
212070_at	0.0159	0.00186	-3.96748	-1.38985	-1.04025	ADGRG1	adhesion G protein-coupled receptor G1
206582_s_at	0.144	0.0512	-2.16455	-4.61385	-0.218493	ADGRG1	adhesion G protein-coupled receptor G1
206002_at	0.287	0.142	-1.57277	-5.52161	-1.04249	ADGRG2	adhesion G protein-coupled receptor G2
1553723_at	0.312	0.16	1.49872	-5.62284	0.128011	ADGRG3	adhesion G protein-coupled receptor G3
220404_at	0.355	0.195	-1.37381	-5.78593	-0.181807	ADGRG3	adhesion G protein-coupled receptor G3
1553006_at	0.0673	0.0167	2.77539	-3.55555	0.221579	ADGRG4	adhesion G protein-coupled receptor G4
229971_at	0.00681	0.000476	-4.73976	-0.027352	-0.617038	ADGRG5	adhesion G protein-coupled receptor G5
1555447_at	0.0283	0.00455	3.47692	-2.28098	0.266586	ADGRG5	adhesion G protein-coupled receptor G5
233887_at	0.0474	0.00996	3.05506	-3.05059	0.390008	ADGRG6	adhesion G protein-coupled receptor G6
213094_at	0.466	0.291	1.10488	-6.10057	0.383584	ADGRG6	adhesion G protein-coupled receptor G6
1553025_at	0.555	0.381	0.909703	-6.29379	0.0624163	ADGRG6	adhesion G protein-coupled receptor G6
1553296_at	0.993	0.987	-0.0167608	-6.72068	-0.00133306	ADGRG7	adhesion G protein-coupled receptor G7
203488_at	0.588	0.417	0.840142	-6.35482	0.110456	ADGRL1	adhesion G protein-coupled receptor L1
47560_at	0.686	0.531	-0.64515	-6.50245	-0.0973788	ADGRL1	adhesion G protein-coupled receptor L1
219145_at	0.872	0.786	0.277957	-6.67972	0.0281232	ADGRL1	adhesion G protein-coupled receptor L1
206953_s_at	0.0811	0.0222	2.62372	-3.82546	0.733788	ADGRL2	adhesion G protein-coupled receptor L2
1569850_at	0.733	0.59	-0.553351	-6.55945	-0.035002	ADGRL2	adhesion G protein-coupled receptor L2
242186_x_at	0.515	0.34	0.994262	-6.21396	0.208894	ADGRL3	adhesion G protein-coupled receptor L3
236264_at	0.649	0.486	0.718324	-6.45121	0.396858	ADGRL3	adhesion G protein-coupled receptor L3
209866_s_at	0.954	0.919	0.104169	-6.71504	0.0760636	ADGRL3	adhesion G protein-coupled receptor L3
209867_s_at	0.968	0.943	0.0735099	-6.71795	0.0438169	ADGRL3	adhesion G protein-coupled receptor L3
219134_at	0.019	0.00245	3.81366	-1.66788	0.640057	ADGRL4	adhesion G protein-coupled receptor L4
234871_at	0.477	0.302	1.07811	-6.12891	0.0823387	ADGRV1	adhesion G protein-coupled receptor V1
224275_at	0.599	0.429	-0.818681	-6.37279	-0.052607	ADGRV1	adhesion G protein-coupled receptor V1
240631_at	0.807	0.69	0.408046	-6.63257	0.0246932	ADGRV1	adhesion G protein-coupled receptor V1
215396_at	0.836	0.73	-0.35307	-6.65463	-0.0300367	ADGRV1	adhesion G protein-coupled receptor V1
223582_at	0.895	0.822	0.229665	-6.69273	0.0853422	ADGRV1	adhesion G protein-coupled receptor V1
207820_at	0.105	0.0321	2.42206	-4.17802	0.173598	ADH1A	alcohol dehydrogenase 1A (class I), alpha polypeptide
209612_s_at	0.0435	0.00875	3.12468	-2.92395	1.96443	ADH1B	alcohol dehydrogenase 1B (class I), beta polypeptide
209613_s_at	0.0617	0.0147	2.84602	-3.42876	1.7887	ADH1B	alcohol dehydrogenase 1B (class I), beta polypeptide
209614_at	0.283	0.138	1.58829	-5.49998	0.626616	ADH1B	alcohol dehydrogenase 1B (class I), beta polypeptide
243544_at	0.404	0.235	1.24916	-5.9383	0.0877548	ADH1B	alcohol dehydrogenase 1B (class I), beta polypeptide
206262_at	0.371	0.207	1.33267	-5.83741	0.263352	ADH1C	alcohol dehydrogenase 1C (class I), gamma polypeptide
223781_x_at	0.0442	0.00897	3.11146	-2.94801	0.336167	ADH4	alcohol dehydrogenase 4 (class II), pi polypeptide
231703_s_at	0.657	0.496	-0.701654	-6.46333	-0.044701	ADH4	alcohol dehydrogenase 4 (class II), pi polypeptide
231675_s_at	0.922	0.865	-0.174261	-6.70464	-0.0130727	ADH4	alcohol dehydrogenase 4 (class II), pi polypeptide
231678_s_at	1	1	0.0003469	-6.72083	4.15e-05	ADH4	alcohol dehydrogenase 4 (class II), pi polypeptide
208848_at	0.202	0.0842	-1.88241	-5.06612	-0.295988	ADH5	alcohol dehydrogenase 5 (class III), chi polypeptide
208847_s_at	0.718	0.571	0.582743	-6.5421	0.0827027	ADH5	alcohol dehydrogenase 5 (class III), chi polypeptide
214261_s_at	0.0404	0.00784	3.18392	-2.81599	0.945859	ADH6	alcohol dehydrogenase 6 (class V)
207544_s_at	0.416	0.245	-1.22197	-5.97007	-0.107696	ADH6	alcohol dehydrogenase 6 (class V)
210505_at	0.504	0.328	-1.01857	-6.1899	-0.119391	ADH7	alcohol dehydrogenase 7 (class IV), mu or sigma polypeptide
227113_at	0.741	0.601	0.537079	-6.56869	0.0844	ADHFE1	alcohol dehydrogenase, iron containing 1
217761_at	0.00636	0.000425	-4.80584	0.086019	-0.988927	ADI1	acireductone dioxygenase 1
241443_at	0.00783	0.000601	-4.60514	-0.26003	-0.750724	ADI1	acireductone dioxygenase 1
222400_s_at	0.0848	0.0237	-2.58868	-3.88731	-0.430446	ADI1	acireductone dioxygenase 1
1554128_at	0.0752	0.0198	-2.68488	-3.71705	-0.469836	ADIG	adipogenin
1554129_a_at	0.373	0.209	1.32766	-5.84359	0.0894223	ADIG	adipogenin
207175_at	0.299	0.15	1.53789	-5.56969	1.38423	ADIPOQ	adiponectin, C1Q and collagen domain containing
217748_at	0.0302	0.00503	-3.4228	-2.37982	-0.406646	ADIPOR1	adiponectin receptor 1
201346_at	0.00228	7.15e-05	-5.90121	1.87632	-0.593504	ADIPOR2	adiponectin receptor 2
203571_s_at	0.0644	0.0157	2.81173	-3.49038	1.27258	ADIRF	adipogenesis regulatory factor
232300_at	0.0078	0.000595	4.6106	-0.250543	0.712332	ADIRF-AS1	ADIRF antisense RNA 1
204120_s_at	0.127	0.0428	2.26417	-4.44748	0.521745	ADK	adenosine kinase
204119_s_at	0.769	0.638	0.482381	-6.59782	0.093388	ADK	adenosine kinase
202912_at	0.67	0.512	0.67649	-6.48113	0.119456	ADM	adrenomedullin
220538_at	0.348	0.188	1.39412	-5.76009	0.113145	ADM2	adrenomedullin 2
232154_at	0.0666	0.0165	2.78346	-3.54109	0.44839	ADM5	adrenomedullin 5 (putative)
201773_at	0.112	0.0357	-2.36491	-4.27631	-0.453698	ADNP	activity dependent neuroprotector homeobox
226426_at	0.113	0.036	2.3598	-4.28506	0.338377	ADNP	activity dependent neuroprotector homeobox
203321_s_at	0.234	0.104	1.75704	-5.25636	0.354264	ADNP2	ADNP homeobox 2
203322_at	0.686	0.531	-0.645733	-6.50206	-0.0790944	ADNP2	ADNP homeobox 2
212500_at	0.00742	0.000549	-4.65663	-0.170767	-0.813627	ADO	2-aminoethanethiol dioxygenase
212502_at	0.0102	0.000902	-4.37198	-0.668191	-0.93022	ADO	2-aminoethanethiol dioxygenase
205481_at	0.822	0.711	0.379861	-6.64427	0.0348898	ADORA1	adenosine A1 receptor
216220_s_at	0.827	0.719	0.368628	-6.6487	0.0414937	ADORA1	adenosine A1 receptor
237447_at	0.281	0.137	1.59353	-5.49265	0.176706	ADORA2A-AS1	ADORA2A antisense RNA 1
239513_at	0.524	0.349	0.974833	-6.23284	0.0817487	ADORA2A-AS1	ADORA2A antisense RNA 1
205891_at	0.804	0.686	-0.414224	-6.62989	-0.151681	ADORA2B	adenosine A2b receptor
223660_at	0.00435	0.000226	-5.18299	0.721813	-1.5477	ADORA3	adenosine A3 receptor
206171_at	0.0543	0.0122	-2.94532	-3.2496	-0.790112	ADORA3	adenosine A3 receptor
220980_s_at	0.00232	7.39e-05	-5.87967	1.84281	-0.498432	ADPGK	ADP dependent glucokinase
224455_s_at	0.0692	0.0175	-2.75215	-3.59713	-0.420951	ADPGK	ADP dependent glucokinase
228042_at	0.0174	0.00214	-3.88986	-1.52995	-0.874703	ADPRH	ADP-ribosylarginine hydrolase
207863_at	0.0934	0.0273	2.51155	-4.0226	0.2332	ADPRH	ADP-ribosylarginine hydrolase
238505_at	0.756	0.62	-0.508418	-6.58432	-0.0567788	ADPRH	ADP-ribosylarginine hydrolase
238054_at	0.756	0.622	0.506715	-6.58523	0.0525528	ADPRHL1	ADP-ribosylhydrolase like 1
1553163_at	0.98	0.962	-0.0491444	-6.71954	-0.0035143	ADPRHL1	ADP-ribosylhydrolase like 1
223097_at	0.00209	6.23e-05	-5.99042	2.01441	-0.607656	ADPRHL2	ADP-ribosylhydrolase like 2
220606_s_at	0.0107	0.000991	-4.319	-0.761789	-0.823238	ADPRM	ADP-ribose/CDP-alcohol diphosphatase, manganese dependent
223401_at	0.088	0.025	-2.55815	-3.94099	-0.532021	ADPRM	ADP-ribose/CDP-alcohol diphosphatase, manganese dependent
237390_at	0.153	0.0561	2.11362	-4.69767	0.97743	ADRA1A	adrenoceptor alpha 1A
211489_at	0.395	0.228	1.27166	-5.9116	0.0874022	ADRA1A	adrenoceptor alpha 1A
211490_at	0.476	0.301	-1.08107	-6.12581	-0.076662	ADRA1A	adrenoceptor alpha 1A
211491_at	0.582	0.411	0.852147	-6.3446	0.127559	ADRA1A	adrenoceptor alpha 1A
211492_s_at	0.792	0.669	-0.437531	-6.61945	-0.0324104	ADRA1A	adrenoceptor alpha 1A
207589_at	0.56	0.386	0.899275	-6.30321	0.0614148	ADRA1B	adrenoceptor alpha 1B
210961_s_at	0.0986	0.0295	-2.46903	-4.09668	-0.19317	ADRA1D	adrenoceptor alpha 1D
210960_at	0.649	0.486	-0.719536	-6.45031	-0.0601716	ADRA1D	adrenoceptor alpha 1D
209869_at	0.00728	0.000532	4.67571	-0.137766	1.57716	ADRA2A	adrenoceptor alpha 2A
208544_at	0.34	0.182	-1.41581	-5.73221	-0.1444	ADRA2B	adrenoceptor alpha 2B
206128_at	0.881	0.799	0.259686	-6.68493	0.0620722	ADRA2C	adrenoceptor alpha 2C
229277_at	0.0156	0.00181	3.98264	-1.36253	0.421243	ADRB1	adrenoceptor beta 1
229309_at	0.344	0.185	1.40561	-5.74536	0.746365	ADRB1	adrenoceptor beta 1
208214_at	0.948	0.907	0.119218	-6.71325	0.00821333	ADRB1	adrenoceptor beta 1
206170_at	0.116	0.0376	2.33597	-4.32576	0.55556	ADRB2	adrenoceptor beta 2
206812_at	0.06	0.0141	2.86884	-3.38767	0.327842	ADRB3	adrenoceptor beta 3
217303_s_at	0.122	0.0403	-2.29752	-4.39112	-0.221089	ADRB3	adrenoceptor beta 3
201281_at	0.028	0.00447	-3.48688	-2.26279	-0.795799	ADRM1	adhesion regulating molecule 1
202144_s_at	0.00303	0.000121	-5.56847	1.35087	-0.873047	ADSL	adenylosuccinate lyase
210250_x_at	0.00335	0.000142	-5.46826	1.18942	-1.05013	ADSL	adenylosuccinate lyase
221761_at	0.0217	0.00303	-3.69892	-1.87626	-0.6571	ADSS	adenylosuccinate synthase
227310_at	0.954	0.919	0.104157	-6.71504	0.0105278	ADSS	adenylosuccinate synthase
238259_at	0.48	0.305	1.07252	-6.13476	0.102782	ADSSL1	adenylosuccinate synthase like 1
226325_at	0.52	0.345	-0.983894	-6.22407	-0.284394	ADSSL1	adenylosuccinate synthase like 1
215100_at	0.731	0.588	-0.555998	-6.55792	-0.160398	ADTRP	androgen dependent TFPI regulating protein
229070_at	0.853	0.756	-0.31793	-6.6671	-0.237127	ADTRP	androgen dependent TFPI regulating protein
201792_at	0.976	0.955	0.057146	-6.71909	0.0145256	AEBP1	AE binding protein 1
235184_at	0.0189	0.00244	-3.81694	-1.66195	-0.475894	AEBP2	AE binding protein 2
225889_at	0.476	0.301	1.08035	-6.12657	0.142037	AEBP2	AE binding protein 2
219361_s_at	0.000835	9.58e-06	-7.27896	3.8782	-1.14733	AEN	apoptosis enhancing nuclease
217729_s_at	0.188	0.0761	-1.94072	-4.97522	-0.202145	AES	amino-terminal enhancer of split
203563_at	0.259	0.121	-1.66916	-5.38512	-0.175205	AFAP1	actin filament associated protein 1
1558216_at	0.799	0.679	-0.423394	-6.62585	-0.0355241	AFAP1-AS1	AFAP1 antisense RNA 1
223779_at	0.885	0.806	0.251451	-6.68717	0.0271593	AFAP1-AS1	AFAP1 antisense RNA 1
226955_at	0.0703	0.0179	-2.73936	-3.61997	-0.81479	AFAP1L1	actin filament associated protein 1 like 1
1555542_at	0.675	0.518	-0.666089	-6.48831	-0.0838423	AFAP1L1	actin filament associated protein 1 like 1
226829_at	0.0795	0.0215	-2.63942	-3.7977	-0.646478	AFAP1L2	actin filament associated protein 1 like 2
224685_at	0.000809	9.04e-06	7.32093	3.9349	0.926535	AFDN	afadin, adherens junction formation factor
238871_at	0.212	0.0906	1.83989	-5.13146	0.401186	AFDN	afadin, adherens junction formation factor
229775_s_at	0.371	0.207	1.33288	-5.83715	0.365167	AFDN	afadin, adherens junction formation factor
214939_x_at	0.557	0.383	0.905512	-6.29759	0.0750201	AFDN	afadin, adherens junction formation factor
208512_s_at	0.703	0.552	-0.611539	-6.52427	-0.0548596	AFDN	afadin, adherens junction formation factor
230622_at	0.741	0.602	0.536014	-6.56928	0.102841	AFDN	afadin, adherens junction formation factor
215904_at	0.992	0.984	0.0209451	-6.7206	0.00183879	AFDN	afadin, adherens junction formation factor
210409_at	0.062	0.0148	2.84211	-3.43579	0.867127	AFDN-AS1	AFDN antisense RNA 1 (head to head)
201924_at	0.00136	2.74e-05	6.53565	2.8326	0.881245	AFF1	AF4/FMR2 family member 1
215451_s_at	0.0485	0.0103	3.03659	-3.08416	0.235224	AFF1	AF4/FMR2 family member 1
211826_s_at	0.628	0.462	0.760467	-6.41941	0.174215	AFF1	AF4/FMR2 family member 1
216364_s_at	0.295	0.147	1.54841	-5.55526	0.211097	AFF2	AF4/FMR2 family member 2
206105_at	0.304	0.154	1.52223	-5.59106	0.275224	AFF2	AF4/FMR2 family member 2
210957_s_at	0.972	0.95	0.0644769	-6.71861	0.00424049	AFF2	AF4/FMR2 family member 2
227198_at	0.265	0.126	-1.64622	-5.41807	-0.915728	AFF3	AF4/FMR2 family member 3
242078_at	0.322	0.167	-1.47078	-5.66018	-0.389948	AFF3	AF4/FMR2 family member 3
205734_s_at	0.395	0.227	-1.27179	-5.91145	-0.280022	AFF3	AF4/FMR2 family member 3
205735_s_at	0.505	0.329	-1.01667	-6.1918	-0.102422	AFF3	AF4/FMR2 family member 3
1565034_s_at	0.566	0.393	-0.886812	-6.31435	-0.0864668	AFF3	AF4/FMR2 family member 3
243967_at	0.717	0.569	0.584856	-6.54082	0.0483588	AFF3	AF4/FMR2 family member 3
232865_at	0.0105	0.000955	4.33978	-0.725051	1.28617	AFF4	AF4/FMR2 family member 4
239439_at	0.0212	0.00292	-3.71758	-1.84232	-0.938702	AFF4	AF4/FMR2 family member 4
219199_at	0.104	0.032	-2.42494	-4.17305	-0.47379	AFF4	AF4/FMR2 family member 4
232864_s_at	0.177	0.0691	1.9957	-4.88821	0.26774	AFF4	AF4/FMR2 family member 4
1555435_at	0.238	0.107	-1.74223	-5.27834	-0.132857	AFF4	AF4/FMR2 family member 4
243487_at	0.344	0.185	-1.40538	-5.74566	-0.185847	AFF4	AF4/FMR2 family member 4
1555436_a_at	0.614	0.446	-0.787401	-6.39822	-0.30165	AFF4	AF4/FMR2 family member 4
225229_at	0.85	0.75	0.325826	-6.66441	0.0668302	AFF4	AF4/FMR2 family member 4
1552287_s_at	0.147	0.0526	2.1492	-4.6392	0.317931	AFG3L1P	AFG3 like matrix AAA peptidase subunit 1, pseudogene
1559863_a_at	0.194	0.0791	1.91796	-5.01086	0.161677	AFG3L1P	AFG3 like matrix AAA peptidase subunit 1, pseudogene
236250_at	0.474	0.298	-1.08679	-6.11979	-0.293392	AFG3L1P	AFG3 like matrix AAA peptidase subunit 1, pseudogene
202486_at	0.0514	0.0112	-2.98962	-3.16937	-0.404702	AFG3L2	AFG3 like matrix AAA peptidase subunit 2
232919_at	0.1	0.0302	2.45651	-4.1184	0.462238	AFG3L2	AFG3 like matrix AAA peptidase subunit 2
1557820_at	0.116	0.0374	-2.33951	-4.31972	-0.203303	AFG3L2	AFG3 like matrix AAA peptidase subunit 2
206840_at	0.73	0.587	-0.558711	-6.55635	-0.0415747	AFM	afamin
240318_at	0.638	0.473	-0.74135	-6.43403	-0.102586	AFMID	arylformamidase
204694_at	0.418	0.247	1.21673	-5.97613	0.111454	AFP	alpha fetoprotein
222472_at	0.00182	4.76e-05	6.16557	2.28204	0.585133	AFTPH	aftiphilin
217939_s_at	0.00303	0.00012	5.56981	1.35302	0.660877	AFTPH	aftiphilin
216064_s_at	0.00488	0.000272	-5.07051	0.534248	-0.837559	AGA	aspartylglucosaminidase
204333_s_at	0.0859	0.0241	-2.57879	-3.90471	-0.569097	AGA	aspartylglucosaminidase
204332_s_at	0.109	0.0341	-2.38888	-4.23518	-0.342752	AGA	aspartylglucosaminidase
228240_at	0.0328	0.00575	3.35053	-2.51184	0.505698	AGAP1	ArfGAP with GTPase domain, ankyrin repeat and PH domain 1
235968_at	0.651	0.489	0.714248	-6.45419	0.121568	AGAP1	ArfGAP with GTPase domain, ankyrin repeat and PH domain 1
204066_s_at	0.869	0.781	-0.284973	-6.67763	-0.0790709	AGAP1	ArfGAP with GTPase domain, ankyrin repeat and PH domain 1
1557380_at	0.0142	0.00156	4.06589	-1.21289	0.566697	AGAP11	ArfGAP with GTPase domain, ankyrin repeat and PH domain 11
1557382_x_at	0.0147	0.00165	4.03428	-1.26964	0.478486	AGAP11	ArfGAP with GTPase domain, ankyrin repeat and PH domain 11
206152_at	0.0466	0.0097	-3.06886	-3.02552	-0.178312	AGAP2	ArfGAP with GTPase domain, ankyrin repeat and PH domain 2
229917_at	0.225	0.0984	-1.79136	-5.20501	-0.190046	AGAP2	ArfGAP with GTPase domain, ankyrin repeat and PH domain 2
215080_s_at	0.625	0.458	-0.766578	-6.41466	-0.0742816	AGAP2	ArfGAP with GTPase domain, ankyrin repeat and PH domain 2
1555907_at	0.146	0.0524	-2.15234	-4.63403	-0.431968	AGAP2-AS1	AGAP2 antisense RNA 1
225789_at	0.244	0.111	1.71986	-5.31132	0.21901	AGAP3	ArfGAP with GTPase domain, ankyrin repeat and PH domain 3
231299_at	0.546	0.372	-0.928158	-6.27689	-0.079154	AGAP3	ArfGAP with GTPase domain, ankyrin repeat and PH domain 3
239026_x_at	0.962	0.931	-0.0881563	-6.71668	-0.00861167	AGAP3	ArfGAP with GTPase domain, ankyrin repeat and PH domain 3
1565620_at	0.00109	1.78e-05	6.83501	3.26323	1.57904	AGAP4	ArfGAP with GTPase domain, ankyrin repeat and PH domain 4
242393_x_at	0.0354	0.00644	3.28911	-2.62402	0.415328	AGAP6	ArfGAP with GTPase domain, ankyrin repeat and PH domain 6
243937_x_at	0.0539	0.0121	2.95206	-3.23741	0.705501	AGAP6	ArfGAP with GTPase domain, ankyrin repeat and PH domain 6
240230_s_at	0.00509	0.000293	5.02634	0.4601	1.08179	AGAP9	ArfGAP with GTPase domain, ankyrin repeat and PH domain 9
238553_at	0.0246	0.00368	3.59267	-2.06975	0.284324	AGAP9///AGAP6///BMS1P5	ArfGAP with GTPase domain, ankyrin repeat and PH domain 9///ArfGAP with GTPase domain, ankyrin repeat and PH domain 6///BMS1, ribosome biogenesis factor pseudogene 5
1553447_at	0.295	0.147	1.54958	-5.55366	0.109285	AGBL1	ATP/GTP binding protein like 1
220390_at	0.489	0.314	-1.05102	-6.15702	-0.202442	AGBL2	ATP/GTP binding protein like 2
232395_x_at	0.0162	0.00191	3.95124	-1.41912	0.515774	AGBL3	ATP/GTP binding protein like 3
220649_at	0.0901	0.0259	2.53914	-3.97433	0.234445	AGBL3	ATP/GTP binding protein like 3
1554820_at	0.455	0.28	-1.1303	-6.07313	-0.0641208	AGBL3	ATP/GTP binding protein like 3
1569570_at	0.914	0.851	-0.192134	-6.70115	-0.0122976	AGBL4	ATP/GTP binding protein like 4
1553412_at	0.981	0.964	-0.0454729	-6.71973	-0.00645834	AGBL4	ATP/GTP binding protein like 4
238889_at	0.0606	0.0143	-2.86072	-3.40231	-0.704542	AGBL5	ATP/GTP binding protein like 5
231857_s_at	0.0749	0.0197	-2.68749	-3.7124	-0.422961	AGBL5	ATP/GTP binding protein like 5
218480_at	0.113	0.0358	-2.36306	-4.27948	-0.355164	AGBL5	ATP/GTP binding protein like 5
217046_s_at	0.272	0.13	-1.62379	-5.45	-0.142566	AGER	advanced glycosylation end-product specific receptor
210081_at	0.609	0.44	-0.798874	-6.38899	-0.0911462	AGER	advanced glycosylation end-product specific receptor
218092_s_at	0.000977	1.39e-05	-7.00796	3.50613	-0.920928	AGFG1	ArfGAP with FG repeats 1
226561_at	0.0663	0.0164	2.78764	-3.53359	0.614955	AGFG1	ArfGAP with FG repeats 1
218091_at	0.0777	0.0208	-2.65784	-3.76505	-0.329015	AGFG1	ArfGAP with FG repeats 1
213926_s_at	0.0812	0.0222	-2.62289	-3.82695	-0.598025	AGFG1	ArfGAP with FG repeats 1
213928_s_at	0.18	0.0714	-1.97727	-4.9175	-0.207282	AGFG1	ArfGAP with FG repeats 1
222362_at	0.00249	8.31e-05	5.80444	1.7252	0.941237	AGFG2	ArfGAP with FG repeats 2
222126_at	0.0607	0.0143	2.85919	-3.40505	0.448877	AGFG2	ArfGAP with FG repeats 2
217450_at	0.0711	0.0182	2.72991	-3.63684	0.207159	AGFG2	ArfGAP with FG repeats 2
206821_x_at	0.558	0.384	0.902699	-6.30013	0.0794804	AGFG2	ArfGAP with FG repeats 2
1554618_at	0.735	0.593	0.548924	-6.56199	0.0566173	AGFG2	ArfGAP with FG repeats 2
206820_at	0.891	0.816	0.237733	-6.69073	0.0154896	AGFG2	ArfGAP with FG repeats 2
218534_s_at	0.00201	5.74e-05	-6.0431	2.09538	-0.85656	AGGF1	angiogenic factor with G-patch and FHA domains 1
210710_at	0.26	0.122	-1.66328	-5.39359	-0.369132	AGGF1	angiogenic factor with G-patch and FHA domains 1
222661_at	0.347	0.187	-1.3977	-5.75552	-0.336818	AGGF1	angiogenic factor with G-patch and FHA domains 1
208042_at	0.826	0.717	0.370983	-6.64778	0.106276	AGGF1	angiogenic factor with G-patch and FHA domains 1
222132_s_at	0.00438	0.000228	-5.17604	0.710278	-0.696176	AGK	acylglycerol kinase
218568_at	0.0185	0.00237	-3.83209	-1.63448	-1.26341	AGK	acylglycerol kinase
1555610_at	0.442	0.268	-1.16064	-6.03972	-0.121518	AGK	acylglycerol kinase
203566_s_at	0.114	0.0362	2.3568	-4.29018	0.528663	AGL	amylo-alpha-1, 6-glucosidase, 4-alpha-glucanotransferase
221648_s_at	0.0111	0.00104	-4.29038	-0.812485	-1.30831	AGMAT	agmatinase
219792_at	0.145	0.0518	2.15797	-4.62474	0.16898	AGMAT	agmatinase
222930_s_at	0.386	0.22	-1.29531	-5.88314	-0.175864	AGMAT	agmatinase
218287_s_at	0.491	0.316	1.04594	-6.16222	0.10953	AGO1	argonaute 1, RISC catalytic component
239036_at	0.663	0.504	-0.689498	-6.472	-0.121769	AGO1	argonaute 1, RISC catalytic component
222576_s_at	0.748	0.61	0.523629	-6.57613	0.101252	AGO1	argonaute 1, RISC catalytic component
228120_at	0.903	0.833	-0.215092	-6.69618	-0.0372117	AGO1	argonaute 1, RISC catalytic component
225827_at	0.817	0.705	0.388013	-6.64097	0.138951	AGO2	argonaute 2, RISC catalytic component
235782_at	0.0108	0.00101	4.31022	-0.777324	0.994537	AGO3	argonaute 3, RISC catalytic component
228932_at	0.0249	0.00374	3.58409	-2.0854	0.52807	AGO3	argonaute 3, RISC catalytic component
219426_at	0.21	0.089	-1.85	-5.11598	-0.45614	AGO3	argonaute 3, RISC catalytic component
241091_at	0.835	0.73	0.353786	-6.65437	0.120994	AGO3	argonaute 3, RISC catalytic component
227930_at	0.0111	0.00105	4.28383	-0.824094	0.339966	AGO4	argonaute 4, RISC catalytic component
1569408_at	0.029	0.00473	3.45622	-2.31878	0.402156	AGO4	argonaute 4, RISC catalytic component
219190_s_at	0.443	0.27	1.15692	-6.04386	0.225434	AGO4	argonaute 4, RISC catalytic component
222842_at	0.597	0.427	-0.822771	-6.36939	-0.104141	AGO4	argonaute 4, RISC catalytic component
215535_s_at	0.000683	6.25e-06	-7.59548	4.29985	-1.22019	AGPAT1	1-acylglycerol-3-phosphate O-acyltransferase 1
32836_at	0.00645	0.000435	-4.79325	0.064463	-0.644181	AGPAT1	1-acylglycerol-3-phosphate O-acyltransferase 1
210678_s_at	0.0178	0.00223	-3.86683	-1.57159	-0.532065	AGPAT2	1-acylglycerol-3-phosphate O-acyltransferase 2
32837_at	0.214	0.0916	-1.83294	-5.14205	-0.315257	AGPAT2	1-acylglycerol-3-phosphate O-acyltransferase 2
224282_s_at	0.00165	3.95e-05	-6.28921	2.46824	-1.16791	AGPAT3	1-acylglycerol-3-phosphate O-acyltransferase 3
219723_x_at	0.04	0.00773	-3.1913	-2.80253	-0.54837	AGPAT3	1-acylglycerol-3-phosphate O-acyltransferase 3
225440_at	0.0584	0.0135	-2.89031	-3.34897	-0.596437	AGPAT3	1-acylglycerol-3-phosphate O-acyltransferase 3
223183_at	0.0952	0.028	-2.49674	-4.04844	-0.671332	AGPAT3	1-acylglycerol-3-phosphate O-acyltransferase 3
223184_s_at	0.292	0.145	-1.55716	-5.54321	-0.372451	AGPAT3	1-acylglycerol-3-phosphate O-acyltransferase 3
223182_s_at	0.451	0.277	-1.13974	-6.06281	-0.503011	AGPAT3	1-acylglycerol-3-phosphate O-acyltransferase 3
228667_at	0.125	0.0416	2.27966	-4.42134	0.627379	AGPAT4	1-acylglycerol-3-phosphate O-acyltransferase 4
219693_at	0.869	0.78	-0.285931	-6.67734	-0.0301229	AGPAT4	1-acylglycerol-3-phosphate O-acyltransferase 4
223740_at	0.303	0.153	1.52636	-5.58543	0.259394	AGPAT4-IT1	AGPAT4 intronic transcript 1
218096_at	0.0672	0.0167	-2.77652	-3.55351	-0.632226	AGPAT5	1-acylglycerol-3-phosphate O-acyltransferase 5
232007_at	0.0864	0.0243	-2.57415	-3.91287	-0.515286	AGPAT5	1-acylglycerol-3-phosphate O-acyltransferase 5
205401_at	0.0316	0.0054	-3.38422	-2.45029	-1.14579	AGPS	alkylglycerone phosphate synthase
225114_at	0.0479	0.0101	-3.04784	-3.06372	-0.953502	AGPS	alkylglycerone phosphate synthase
225113_at	0.241	0.109	-1.7285	-5.29861	-0.509773	AGPS	alkylglycerone phosphate synthase
225108_at	0.786	0.662	0.44827	-6.61446	0.0958292	AGPS	alkylglycerone phosphate synthase
228969_at	0.195	0.0798	1.9132	-5.0183	0.346531	AGR2	anterior gradient 2, protein disulphide isomerase family member
209173_at	0.297	0.149	1.54376	-5.56166	0.88071	AGR2	anterior gradient 2, protein disulphide isomerase family member
228241_at	0.0088	0.000718	4.50224	-0.439377	1.8759	AGR3	anterior gradient 3, protein disulphide isomerase family member
212285_s_at	0.000264	7.88e-07	-9.26933	6.31515	-0.781211	AGRN	agrin
217419_x_at	0.000632	5.22e-06	-7.73091	4.4761	-0.55351	AGRN	agrin
217410_at	0.274	0.132	-1.61647	-5.46037	-0.14693	AGRN	agrin
212283_at	0.645	0.481	-0.7277	-6.44427	-0.0658116	AGRN	agrin
207193_at	0.299	0.15	1.53705	-5.57085	0.11083	AGRP	agouti related neuropeptide
202834_at	0.717	0.57	0.583618	-6.54157	0.208625	AGT	angiotensinogen
204500_s_at	0.279	0.135	-1.60168	-5.48122	-0.341777	AGTPBP1	ATP/GTP binding protein 1
204499_at	0.93	0.876	-0.15881	-6.70738	-0.0389782	AGTPBP1	ATP/GTP binding protein 1
208016_s_at	0.00111	1.86e-05	6.80302	3.21785	1.26538	AGTR1	angiotensin II receptor type 1
205357_s_at	0.00803	0.000624	4.58298	-0.298549	2.14101	AGTR1	angiotensin II receptor type 1
207294_at	0.315	0.162	-1.49093	-5.6333	-0.0934263	AGTR2	angiotensin II receptor type 2
222321_at	0.378	0.213	-1.31451	-5.85977	-0.120784	AGTR2	angiotensin II receptor type 2
207293_s_at	0.381	0.216	1.30699	-5.86895	0.10564	AGTR2	angiotensin II receptor type 2
225059_at	0.00236	7.62e-05	-5.8596	1.81151	-0.685656	AGTRAP	angiotensin II receptor associated protein
1555736_a_at	0.0058	0.000362	-4.90054	0.247482	-0.796285	AGTRAP	angiotensin II receptor associated protein
238135_at	0.223	0.0972	-1.79856	-5.19418	-0.555611	AGTRAP	angiotensin II receptor associated protein
210326_at	0.149	0.0537	2.13812	-4.65746	0.176185	AGXT	alanine-glyoxylate aminotransferase
210327_s_at	0.193	0.0786	-1.92209	-5.00441	-0.185183	AGXT	alanine-glyoxylate aminotransferase
206957_at	0.652	0.49	-0.712128	-6.45574	-0.0634387	AGXT	alanine-glyoxylate aminotransferase
229229_at	0.457	0.282	1.12599	-6.07782	0.076971	AGXT2	alanine--glyoxylate aminotransferase 2
226115_at	0.565	0.392	0.887834	-6.31344	0.229898	AHCTF1	AT-hook containing transcription factor 1
214766_s_at	0.755	0.62	0.509654	-6.58367	0.0794316	AHCTF1	AT-hook containing transcription factor 1
1560224_at	0.186	0.0745	1.95241	-4.95681	0.135225	AHCTF1P1///AHCTF1	AT-hook containing transcription factor 1 pseudogene 1///AT-hook containing transcription factor 1
200903_s_at	0.000461	2.68e-06	-8.25027	5.12968	-1.03583	AHCY	adenosylhomocysteinase
200849_s_at	0.0809	0.0221	-2.62618	-3.82112	-0.25929	AHCYL1	adenosylhomocysteinase like 1
207464_at	0.326	0.17	1.45886	-5.67597	0.114956	AHCYL1	adenosylhomocysteinase like 1
200848_at	0.58	0.408	-0.857628	-6.33988	-0.100059	AHCYL1	adenosylhomocysteinase like 1
200850_s_at	0.674	0.517	0.668331	-6.48677	0.0770485	AHCYL1	adenosylhomocysteinase like 1
215672_s_at	0.00948	0.000808	-4.43503	-0.557199	-0.906164	AHCYL2	adenosylhomocysteinase like 2
212814_at	0.883	0.802	-0.255707	-6.68602	-0.0643458	AHCYL2	adenosylhomocysteinase like 2
205002_at	0.00887	0.000727	4.49506	-0.451936	0.498646	AHDC1	AT-hook DNA binding motif containing 1
243793_at	0.176	0.0685	2.0008	-4.88008	0.227062	AHDC1	AT-hook DNA binding motif containing 1
229379_at	0.572	0.399	0.874025	-6.32563	0.104307	AHDC1	AT-hook DNA binding motif containing 1
244699_at	0.00068	6.07e-06	7.61785	4.32913	1.14864	AHI1	Abelson helper integration site 1
221569_at	0.206	0.0866	1.86568	-5.09192	0.601862	AHI1	Abelson helper integration site 1
232461_at	0.315	0.162	1.4908	-5.63348	0.434213	AHI1	Abelson helper integration site 1
220841_s_at	0.801	0.682	-0.420142	-6.62729	-0.0966708	AHI1	Abelson helper integration site 1
220842_at	0.948	0.908	0.118298	-6.71336	0.0236425	AHI1	Abelson helper integration site 1
211986_at	0.00258	8.91e-05	5.76005	1.65541	1.26862	AHNAK	AHNAK nucleoprotein
220016_at	0.0301	0.00502	3.42351	-2.37852	1.34556	AHNAK	AHNAK nucleoprotein
235281_x_at	0.0813	0.0222	2.62232	-3.82795	0.404059	AHNAK	AHNAK nucleoprotein
238855_at	0.271	0.13	-1.6268	-5.44574	-0.149738	AHNAK	AHNAK nucleoprotein
1563560_at	0.955	0.92	-0.102706	-6.7152	-0.0085424	AHNAK	AHNAK nucleoprotein
212992_at	0.000952	1.28e-05	7.07007	3.59232	2.29375	AHNAK2	AHNAK nucleoprotein 2
1558378_a_at	0.00338	0.000144	5.45701	1.17121	1.48632	AHNAK2	AHNAK nucleoprotein 2
202820_at	0.0904	0.026	2.53684	-3.97837	0.58019	AHR	aryl hydrocarbon receptor
229354_at	0.763	0.631	0.492459	-6.59267	0.117399	AHRR	aryl-hydrocarbon receptor repressor
201491_at	0.0213	0.00294	-3.71519	-1.84666	-0.412522	AHSA1	activator of Hsp90 ATPase activity 1
226334_s_at	0.0132	0.00139	4.12778	-1.10203	0.793942	AHSA2	AHA1, activator of heat shock 90kDa protein ATPase homolog 2 (yeast)
230148_at	0.0141	0.00153	4.07531	-1.19598	0.928241	AHSA2	AHA1, activator of heat shock 90kDa protein ATPase homolog 2 (yeast)
212980_at	0.0162	0.00191	3.95054	-1.42038	0.766892	AHSA2	AHA1, activator of heat shock 90kDa protein ATPase homolog 2 (yeast)
226665_at	0.0457	0.00942	3.08482	-2.9965	0.848102	AHSA2	AHA1, activator of heat shock 90kDa protein ATPase homolog 2 (yeast)
204551_s_at	0.428	0.256	1.19246	-6.00394	0.0809608	AHSG	alpha 2-HS glycoprotein
210929_s_at	0.731	0.588	0.556363	-6.55771	0.106334	AHSG	alpha 2-HS glycoprotein
219672_at	0.604	0.434	-0.808513	-6.38115	-0.0959543	AHSP	alpha hemoglobin stabilizing protein
224499_s_at	0.303	0.153	1.52487	-5.58746	0.318186	AICDA	activation-induced cytidine deaminase
219841_at	0.689	0.534	0.63967	-6.50608	0.0418806	AICDA	activation-induced cytidine deaminase
220199_s_at	0.35	0.19	-1.39061	-5.76458	-0.474711	AIDA	axin interactor, dorsalization associated
226801_s_at	0.536	0.361	0.9493	-6.25717	0.103463	AIDA	axin interactor, dorsalization associated
209901_x_at	0.094	0.0275	-2.50646	-4.03149	-0.550047	AIF1	allograft inflammatory factor 1
215051_x_at	0.109	0.034	-2.39124	-4.23113	-0.441622	AIF1	allograft inflammatory factor 1
207823_s_at	0.125	0.0416	2.2796	-4.42145	0.185904	AIF1	allograft inflammatory factor 1
213095_x_at	0.154	0.0564	-2.1102	-4.70327	-0.400455	AIF1	allograft inflammatory factor 1
223075_s_at	0.0193	0.00253	-3.79652	-1.69897	-1.11869	AIF1L	allograft inflammatory factor 1 like
223074_s_at	0.0415	0.00816	-3.16208	-2.85581	-0.576971	AIF1L	allograft inflammatory factor 1 like
205512_s_at	0.00109	1.75e-05	-6.84688	3.28005	-1.0192	AIFM1	apoptosis inducing factor, mitochondria associated 1
224461_s_at	0.131	0.0449	-2.23825	-4.49106	-0.719576	AIFM2	apoptosis inducing factor, mitochondria associated 2
228445_at	0.555	0.381	-0.908506	-6.29488	-0.186882	AIFM2	apoptosis inducing factor, mitochondria associated 2
244084_at	0.0788	0.0213	-2.64688	-3.78448	-0.283451	AIFM3	apoptosis inducing factor, mitochondria associated 3
232810_at	0.0724	0.0187	2.71498	-3.66346	0.371008	AIG1	androgen induced 1
230520_at	0.116	0.0374	2.33884	-4.32087	0.277685	AIG1	androgen induced 1
223136_at	0.13	0.0443	2.24557	-4.47878	0.369572	AIG1	androgen induced 1
212543_at	0.0136	0.00146	4.10201	-1.14815	1.34082	AIM1	absent in melanoma 1
220289_s_at	0.181	0.0717	1.97453	-4.92185	0.772895	AIM1L	absent in melanoma 1-like
220290_at	0.747	0.609	-0.524769	-6.5755	-0.0401545	AIM1L	absent in melanoma 1-like
206513_at	0.0233	0.0034	-3.63579	-1.99117	-1.44837	AIM2	absent in melanoma 2
202542_s_at	0.00986	0.000861	-4.39855	-0.621364	-0.718989	AIMP1	aminoacyl tRNA synthetase complex interacting multifunctional protein 1
227605_at	0.028	0.00448	3.48578	-2.2648	0.565176	AIMP1	aminoacyl tRNA synthetase complex interacting multifunctional protein 1
202541_at	0.247	0.113	-1.70909	-5.32711	-0.288611	AIMP1	aminoacyl tRNA synthetase complex interacting multifunctional protein 1
209971_x_at	0.00033	1.19e-06	-8.91346	5.91511	-0.905781	AIMP2	aminoacyl tRNA synthetase complex interacting multifunctional protein 2
202138_x_at	0.000386	1.73e-06	-8.60283	5.55386	-0.871224	AIMP2	aminoacyl tRNA synthetase complex interacting multifunctional protein 2
209972_s_at	0.0113	0.00108	-4.26909	-0.850234	-0.504118	AIMP2	aminoacyl tRNA synthetase complex interacting multifunctional protein 2
201782_s_at	0.0867	0.0245	-2.57057	-3.91918	-0.576148	AIP	aryl hydrocarbon receptor interacting protein
201781_s_at	0.0963	0.0285	-2.487	-4.06542	-0.682815	AIP	aryl hydrocarbon receptor interacting protein
235731_at	0.301	0.151	-1.53237	-5.57724	-0.166946	AIPL1	aryl hydrocarbon receptor interacting protein like 1
219977_at	0.872	0.784	-0.279678	-6.67921	-0.0204699	AIPL1	aryl hydrocarbon receptor interacting protein like 1
208090_s_at	0.33	0.174	1.44524	-5.69389	0.139585	AIRE	autoimmune regulator
206460_at	0.317	0.163	-1.48459	-5.64178	-0.541557	AJAP1	adherens junctions associated protein 1
215789_s_at	0.523	0.348	-0.976135	-6.23158	-0.46644	AJAP1	adherens junctions associated protein 1
215790_at	0.647	0.484	-0.722753	-6.44794	-0.17114	AJAP1	adherens junctions associated protein 1
215149_at	0.835	0.729	0.35419	-6.65421	0.0414392	AJAP1	adherens junctions associated protein 1
225806_at	0.00359	0.000162	5.38556	1.05506	1.4299	AJUBA	ajuba LIM protein
1553764_a_at	0.00391	0.000185	5.30529	0.923719	1.56026	AJUBA	ajuba LIM protein
225807_at	0.0389	0.00742	3.21354	-2.76197	1.0605	AJUBA	ajuba LIM protein
243446_at	0.0862	0.0242	2.57577	-3.91003	0.238778	AJUBA	ajuba LIM protein
202587_s_at	0.000808	8.94e-06	-7.32945	3.94638	-1.07519	AK1	adenylate kinase 1
202588_at	0.0417	0.00822	-3.15811	-2.86305	-0.385683	AK1	adenylate kinase 1
208967_s_at	0.000952	1.29e-05	-7.06541	3.58587	-1.06576	AK2	adenylate kinase 2
212174_at	0.0011	1.83e-05	-6.81717	3.23793	-1.04763	AK2	adenylate kinase 2
205996_s_at	0.00422	0.000213	-5.21917	0.781759	-0.887491	AK2	adenylate kinase 2
212175_s_at	0.00442	0.000233	-5.16496	0.69186	-0.928225	AK2	adenylate kinase 2
212173_at	0.061	0.0144	-2.85551	-3.41168	-0.504833	AK2	adenylate kinase 2
212172_at	0.664	0.504	0.688414	-6.47277	0.205954	AK2	adenylate kinase 2
224151_s_at	0.17	0.0657	2.02473	-4.84178	0.493298	AK3	adenylate kinase 3
224655_at	0.18	0.071	1.98	-4.91318	0.341034	AK3	adenylate kinase 3
222862_s_at	0.235	0.105	-1.75207	-5.26375	-0.907253	AK5	adenylate kinase 5
219308_s_at	0.375	0.211	-1.3224	-5.85008	-0.532248	AK5	adenylate kinase 5
203893_at	0.11	0.0347	-2.38061	-4.24939	-0.365839	AK6	adenylate kinase 6
202168_at	0.152	0.0558	-2.11689	-4.69232	-0.331028	AK6///TAF9	adenylate kinase 6///TATA-box binding protein associated factor 9
1569700_s_at	0.00488	0.000273	5.06955	0.532637	0.402941	AK7	adenylate kinase 7
1553734_at	0.0103	0.000929	4.35572	-0.696882	0.876532	AK7	adenylate kinase 7
1569699_at	0.476	0.301	1.07995	-6.12699	0.125586	AK7	adenylate kinase 7
241326_at	0.798	0.677	-0.426601	-6.62442	-0.0414797	AK7	adenylate kinase 7
1557666_s_at	0.00413	0.000204	5.24432	0.823323	0.462225	AK8	adenylate kinase 8
230976_at	0.229	0.101	1.77502	-5.22952	0.320975	AK8	adenylate kinase 8
1552299_at	0.174	0.0675	-2.00909	-4.86683	-0.428931	AK9	adenylate kinase 9
1564002_a_at	0.583	0.411	-0.851342	-6.34528	-0.105992	AK9	adenylate kinase 9
239828_at	0.654	0.492	0.708903	-6.45809	0.131025	AK9	adenylate kinase 9
243506_at	0.884	0.805	0.252662	-6.68684	0.0252405	AKAIN1	A kinase (PRKA) anchor inhibitor 1
201675_at	0.272	0.131	1.62284	-5.45135	0.233368	AKAP1	A-kinase anchoring protein 1
210626_at	0.743	0.603	-0.533516	-6.57068	-0.0371422	AKAP1	A-kinase anchoring protein 1
201674_s_at	0.772	0.642	0.476581	-6.60073	0.0777551	AKAP1	A-kinase anchoring protein 1
210625_s_at	0.815	0.701	-0.392673	-6.63905	-0.0809841	AKAP1	A-kinase anchoring protein 1
236006_s_at	0.00492	0.000277	5.05935	0.515529	0.817842	AKAP10	A-kinase anchoring protein 10
236007_at	0.0693	0.0175	2.75043	-3.6002	0.877243	AKAP10	A-kinase anchoring protein 10
205045_at	0.203	0.0848	-1.87813	-5.07273	-0.247354	AKAP10	A-kinase anchoring protein 10
213396_s_at	0.969	0.944	0.0711258	-6.71813	0.0161086	AKAP10	A-kinase anchoring protein 10
215336_at	0.148	0.0532	2.14312	-4.64922	0.372942	AKAP11	A-kinase anchoring protein 11
203156_at	0.865	0.774	0.294027	-6.67485	0.0601951	AKAP11	A-kinase anchoring protein 11
1555395_at	0.00125	2.34e-05	-6.64658	2.9937	-0.39155	AKAP12	A-kinase anchoring protein 12
231067_s_at	0.175	0.0679	-2.00551	-4.87256	-1.00372	AKAP12	A-kinase anchoring protein 12
210517_s_at	0.394	0.227	-1.27313	-5.90984	-0.455328	AKAP12	A-kinase anchoring protein 12
227530_at	0.516	0.341	-0.99209	-6.21609	-0.413044	AKAP12	A-kinase anchoring protein 12
227529_s_at	0.559	0.385	-0.90099	-6.30167	-0.480166	AKAP12	A-kinase anchoring protein 12
221718_s_at	0.0193	0.00253	3.79793	-1.69641	0.749376	AKAP13	A-kinase anchoring protein 13
209534_x_at	0.0358	0.00657	3.27912	-2.64226	0.618066	AKAP13	A-kinase anchoring protein 13
208324_at	0.0606	0.0143	2.86141	-3.40106	0.285294	AKAP13	A-kinase anchoring protein 13
222024_s_at	0.0752	0.0198	2.68448	-3.71775	0.810567	AKAP13	A-kinase anchoring protein 13
224884_at	0.191	0.0772	1.93205	-4.98882	0.231804	AKAP13	A-kinase anchoring protein 13
229783_at	0.216	0.0928	1.82547	-5.15343	0.18783	AKAP13	A-kinase anchoring protein 13
222023_at	0.291	0.144	1.56313	-5.53496	0.143385	AKAP13	A-kinase anchoring protein 13
232188_at	0.632	0.466	0.753529	-6.42475	0.0509095	AKAP13	A-kinase anchoring protein 13
227039_at	0.672	0.514	-0.672198	-6.4841	-0.152801	AKAP13	A-kinase anchoring protein 13
213516_at	0.713	0.565	-0.591501	-6.53676	-0.0356066	AKAP13	A-kinase anchoring protein 13
208325_s_at	0.963	0.933	0.0854278	-6.71694	0.0259101	AKAP13	A-kinase anchoring protein 13
242698_at	0.621	0.453	0.774693	-6.4083	0.0487105	AKAP14	A-kinase anchoring protein 14
237281_at	0.696	0.543	-0.625925	-6.51507	-0.0517348	AKAP14	A-kinase anchoring protein 14
237282_s_at	0.785	0.661	-0.449695	-6.61379	-0.0334678	AKAP14	A-kinase anchoring protein 14
228447_at	0.329	0.173	1.44878	-5.68924	0.125317	AKAP17A	A-kinase anchoring protein 17A
210269_s_at	0.725	0.58	0.569194	-6.5502	0.0697158	AKAP17A	A-kinase anchoring protein 17A
203624_at	0.945	0.903	-0.12458	-6.71255	-0.0172565	AKAP17A	A-kinase anchoring protein 17A
207344_at	0.798	0.677	0.426525	-6.62445	0.0670615	AKAP3	A-kinase anchoring protein 3
207019_s_at	0.772	0.643	-0.474872	-6.60158	-0.0357017	AKAP4	A-kinase anchoring protein 4
230846_at	0.53	0.355	-0.961161	-6.24593	-0.206954	AKAP5	A-kinase anchoring protein 5
207800_at	0.931	0.879	-0.155715	-6.7079	-0.0142078	AKAP5	A-kinase anchoring protein 5
217669_s_at	0.188	0.0757	-1.94319	-4.97134	-0.209743	AKAP6	A-kinase anchoring protein 6
205359_at	0.769	0.638	0.482413	-6.5978	0.114316	AKAP6	A-kinase anchoring protein 6
205772_s_at	0.0123	0.00124	4.19162	-0.988031	0.282818	AKAP7	A-kinase anchoring protein 7
205771_s_at	0.107	0.0331	-2.40516	-4.20717	-0.707092	AKAP7	A-kinase anchoring protein 7
211172_x_at	0.601	0.431	0.814819	-6.37597	0.0536568	AKAP7	A-kinase anchoring protein 7
203848_at	0.0202	0.00272	3.75702	-1.77066	0.378845	AKAP8	A-kinase anchoring protein 8
203847_s_at	0.144	0.0511	-2.16536	-4.61252	-0.220353	AKAP8	A-kinase anchoring protein 8
222160_at	0.222	0.097	1.79958	-5.19263	0.163664	AKAP8L	A-kinase anchoring protein 8 like
240554_at	0.26	0.122	1.66563	-5.39021	0.275072	AKAP8L	A-kinase anchoring protein 8 like
218064_s_at	0.517	0.341	-0.990665	-6.21748	-0.177199	AKAP8L	A-kinase anchoring protein 8 like
227691_at	0.554	0.38	-0.911671	-6.292	-0.084903	AKAP8L	A-kinase anchoring protein 8 like
215741_x_at	0.641	0.476	-0.735715	-6.43828	-0.058246	AKAP8L	A-kinase anchoring protein 8 like
215483_at	0.0234	0.00341	3.63379	-1.99482	1.42467	AKAP9	A-kinase anchoring protein 9
210962_s_at	0.455	0.28	-1.13054	-6.07287	-0.252406	AKAP9	A-kinase anchoring protein 9
207870_at	0.85	0.751	-0.324846	-6.66475	-0.0223301	AKAP9	A-kinase anchoring protein 9
242515_x_at	0.0317	0.00542	-3.38206	-2.45424	-0.542326	AKIP1	A-kinase interacting protein 1
219953_s_at	0.048	0.0101	-3.04509	-3.06872	-0.584237	AKIP1	A-kinase interacting protein 1
222458_s_at	0.00209	6.2e-05	-5.99271	2.01793	-1.03435	AKIRIN1	akirin 1
222459_at	0.00623	0.000411	-4.82597	0.120439	-0.829884	AKIRIN1	akirin 1
217893_s_at	0.0122	0.00122	-4.20006	-0.972989	-0.949331	AKIRIN1	akirin 1
223144_s_at	0.000483	2.96e-06	-8.17213	5.03356	-0.954624	AKIRIN2	akirin 2
223145_s_at	0.000963	1.35e-05	-7.03073	3.5378	-1.08358	AKIRIN2	akirin 2
213810_s_at	0.0479	0.0101	-3.04764	-3.06408	-0.221449	AKIRIN2	akirin 2
223143_s_at	0.776	0.649	-0.467328	-6.60531	-0.033206	AKIRIN2	akirin 2
225701_at	0.0507	0.011	-3.0009	-3.14893	-0.603619	AKNA	AT-hook transcription factor
1558565_at	0.747	0.609	-0.525747	-6.57497	-0.0455234	AKNA	AT-hook transcription factor
1558834_s_at	0.15	0.0546	2.12878	-4.67281	0.246367	AKNAD1	AKNA domain containing 1
1563834_a_at	0.317	0.163	1.48539	-5.64072	0.173074	AKNAD1	AKNA domain containing 1
1552933_at	0.883	0.803	-0.254615	-6.68632	-0.015913	AKNAD1	AKNA domain containing 1
201900_s_at	0.0269	0.00421	-3.51895	-2.20424	-0.499219	AKR1A1	aldo-keto reductase family 1 member A1
241978_at	0.605	0.436	0.805831	-6.38334	0.0889672	AKR1A1	aldo-keto reductase family 1 member A1
201272_at	0.00168	4.11e-05	-6.26365	2.42993	-0.880176	AKR1B1	aldo-keto reductase family 1 member B
206561_s_at	0.0184	0.00235	-3.83677	-1.626	-2.41906	AKR1B10	aldo-keto reductase family 1 member B10
217626_at	0.0262	0.00404	3.54174	-2.16265	0.886883	AKR1C1	aldo-keto reductase family 1 member C1
216594_x_at	0.0693	0.0176	2.75017	-3.60066	1.09919	AKR1C1	aldo-keto reductase family 1 member C1
204151_x_at	0.0732	0.019	2.70615	-3.6792	1.11682	AKR1C1	aldo-keto reductase family 1 member C1
1555856_s_at	0.494	0.319	-1.03923	-6.16906	-0.0984206	AKR1C1	aldo-keto reductase family 1 member C1
1555855_at	0.88	0.797	0.262641	-6.68411	0.0259979	AKR1C1	aldo-keto reductase family 1 member C1
209160_at	0.114	0.0365	2.3521	-4.29823	1.09669	AKR1C3	aldo-keto reductase family 1, member C3
210558_at	0.682	0.525	-0.654219	-6.49638	-0.0486802	AKR1C4	aldo-keto reductase family 1, member C4
224070_at	0.655	0.494	-0.706194	-6.46005	-0.0581607	AKR1C6P	aldo-keto reductase family 1 member C6, pseudogene
207102_at	0.951	0.912	-0.112289	-6.7141	-0.00853545	AKR1D1	aldo-keto reductase family 1, member D1
1559982_s_at	0.0589	0.0137	2.88265	-3.36279	0.28854	AKR1E2	aldo-keto reductase family 1 member E2
223856_at	0.449	0.275	1.14451	-6.05757	0.231069	AKR1E2	aldo-keto reductase family 1 member E2
1555220_a_at	0.715	0.567	0.587863	-6.53899	0.0818368	AKR1E2	aldo-keto reductase family 1 member E2
202139_at	0.00816	0.000639	-4.56894	-0.322977	-0.672425	AKR7A2	aldo-keto reductase family 7 member A2
214259_s_at	0.02	0.00268	-3.76582	-1.75468	-0.520616	AKR7A2	aldo-keto reductase family 7 member A2
206469_x_at	0.0406	0.00791	-3.17851	-2.82586	-0.414658	AKR7A3	aldo-keto reductase family 7 member A3
216381_x_at	0.122	0.04	-2.30196	-4.3836	-0.333246	AKR7A3	aldo-keto reductase family 7 member A3
207163_s_at	0.23	0.102	-1.77101	-5.23553	-0.375559	AKT1	AKT serine/threonine kinase 1
224982_at	0.0202	0.00272	-3.75766	-1.7695	-0.600487	AKT1S1	AKT1 substrate 1
1555821_a_at	0.209	0.0883	-1.85457	-5.10899	-0.123981	AKT1S1	AKT1 substrate 1
225471_s_at	0.0843	0.0234	2.5941	-3.87775	0.351484	AKT2	AKT serine/threonine kinase 2
1560689_s_at	0.148	0.0531	2.14439	-4.64713	0.418755	AKT2	AKT serine/threonine kinase 2
211453_s_at	0.206	0.0864	1.86728	-5.08945	0.218765	AKT2	AKT serine/threonine kinase 2
226156_at	0.252	0.116	1.69209	-5.35191	0.370812	AKT2	AKT serine/threonine kinase 2
203808_at	0.295	0.147	-1.54876	-5.55479	-0.117542	AKT2	AKT serine/threonine kinase 2
203809_s_at	0.924	0.868	-0.170397	-6.70535	-0.0130649	AKT2	AKT serine/threonine kinase 2
236664_at	0.987	0.976	-0.0305289	-6.72033	-0.0066755	AKT2	AKT serine/threonine kinase 2
242876_at	0.00085	9.84e-06	7.25903	3.85119	1.00301	AKT3	AKT serine/threonine kinase 3
212607_at	0.0139	0.0015	-4.08741	-1.1743	-1.27656	AKT3	AKT serine/threonine kinase 3
242879_x_at	0.128	0.0434	-2.25702	-4.45952	-0.559274	AKT3	AKT serine/threonine kinase 3
224229_s_at	0.162	0.061	-2.06636	-4.77466	-0.50712	AKT3	AKT serine/threonine kinase 3
222880_at	0.202	0.084	-1.8834	-5.06459	-0.84904	AKT3	AKT serine/threonine kinase 3
212609_s_at	0.28	0.136	-1.5966	-5.48834	-0.303684	AKT3	AKT serine/threonine kinase 3
219393_s_at	0.457	0.282	-1.12545	-6.0784	-0.161734	AKT3	AKT serine/threonine kinase 3
218373_at	0.0694	0.0176	2.74855	-3.60355	0.722326	AKTIP	AKT interacting protein
223894_s_at	0.594	0.424	0.827679	-6.36531	0.197361	AKTIP	AKT interacting protein
218487_at	0.0383	0.00724	3.22638	-2.73854	0.339533	ALAD	aminolevulinate dehydratase
218489_s_at	0.14	0.0494	-2.1852	-4.57962	-0.362096	ALAD	aminolevulinate dehydratase
205633_s_at	0.0015	3.34e-05	-6.40194	2.63602	-0.970819	ALAS1	5'-aminolevulinate synthase 1
244205_at	0.808	0.692	0.406488	-6.63323	0.0321777	ALAS2	5'-aminolevulinate synthase 2
211560_s_at	0.902	0.833	0.215636	-6.69606	0.0380723	ALAS2	5'-aminolevulinate synthase 2
1565228_s_at	0.163	0.0616	-2.06084	-4.78359	-0.138321	ALB	albumin
211298_s_at	0.334	0.177	-1.43573	-5.70632	-0.0984417	ALB	albumin
214842_s_at	0.591	0.42	-0.834372	-6.35969	-0.0630131	ALB	albumin
214837_at	0.88	0.797	0.26284	-6.68406	0.0166905	ALB	albumin
201952_at	0.145	0.0517	2.15931	-4.62251	0.740302	ALCAM	activated leukocyte cell adhesion molecule
201951_at	0.74	0.6	0.539244	-6.56747	0.194018	ALCAM	activated leukocyte cell adhesion molecule
1569362_at	0.984	0.971	-0.0374031	-6.72008	-0.00466096	ALCAM	activated leukocyte cell adhesion molecule
227592_at	0.532	0.357	-0.957608	-6.24931	-0.153346	ALDH16A1	aldehyde dehydrogenase 16 family member A1
222416_at	0.405	0.236	-1.24854	-5.93902	-0.112938	ALDH18A1	aldehyde dehydrogenase 18 family member A1
217791_s_at	0.554	0.38	-0.910757	-6.29283	-0.146516	ALDH18A1	aldehyde dehydrogenase 18 family member A1
212224_at	0.404	0.235	-1.24928	-5.93816	-0.545989	ALDH1A1	aldehyde dehydrogenase 1 family member A1
207015_s_at	0.114	0.0366	2.35125	-4.29968	0.147764	ALDH1A2	aldehyde dehydrogenase 1 family member A2
203180_at	0.00277	0.000103	-5.66547	1.50574	-1.64103	ALDH1A3	aldehyde dehydrogenase 1 family member A3
1558649_at	0.11	0.0346	-2.38159	-4.2477	-0.226752	ALDH1A3	aldehyde dehydrogenase 1 family member A3
209645_s_at	0.677	0.52	-0.663347	-6.49018	-0.190357	ALDH1B1	aldehyde dehydrogenase 1 family member B1
209646_x_at	0.964	0.935	0.0827687	-6.71717	0.0176726	ALDH1B1	aldehyde dehydrogenase 1 family member B1
215798_at	0.585	0.414	-0.84578	-6.35004	-0.0672366	ALDH1L1	aldehyde dehydrogenase 1 family member L1
205208_at	0.752	0.616	0.515043	-6.58078	0.108991	ALDH1L1	aldehyde dehydrogenase 1 family member L1
1559766_at	0.412	0.242	-1.23119	-5.95936	-0.0983755	ALDH1L1-AS2	ALDH1L1 antisense RNA 2
231202_at	0.353	0.192	-1.38211	-5.7754	-0.618111	ALDH1L2	aldehyde dehydrogenase 1 family member L2
1559393_at	0.519	0.344	-0.985721	-6.2223	-0.137361	ALDH1L2	aldehyde dehydrogenase 1 family member L2
1556841_a_at	0.956	0.922	0.100559	-6.71543	0.0164467	ALDH1L2	aldehyde dehydrogenase 1 family member L2
201425_at	0.13	0.044	2.24899	-4.47304	0.847099	ALDH2	aldehyde dehydrogenase 2 family (mitochondrial)
205623_at	0.125	0.0419	2.27602	-4.42749	1.01026	ALDH3A1	aldehyde dehydrogenase 3 family member A1
202054_s_at	0.00303	0.00012	5.57012	1.35352	1.35742	ALDH3A2	aldehyde dehydrogenase 3 family member A2
202053_s_at	0.0234	0.0034	3.63458	-1.99337	0.727798	ALDH3A2	aldehyde dehydrogenase 3 family member A2
210544_s_at	0.0246	0.00369	3.59139	-2.07209	0.832605	ALDH3A2	aldehyde dehydrogenase 3 family member A2
205640_at	0.0913	0.0264	-2.52891	-3.99226	-0.617388	ALDH3B1	aldehyde dehydrogenase 3 family member B1
1565731_at	0.112	0.0355	2.36721	-4.27237	0.15034	ALDH3B1	aldehyde dehydrogenase 3 family member B1
211004_s_at	0.826	0.717	0.371206	-6.6477	0.0643947	ALDH3B1	aldehyde dehydrogenase 3 family member B1
204941_s_at	0.782	0.655	-0.457749	-6.60995	-0.0703887	ALDH3B2	aldehyde dehydrogenase 3 family member B2
204942_s_at	0.868	0.779	0.287044	-6.677	0.182991	ALDH3B2	aldehyde dehydrogenase 3 family member B2
211552_s_at	0.0221	0.00312	3.68137	-1.90819	0.323668	ALDH4A1	aldehyde dehydrogenase 4 family member A1
203722_at	0.0339	0.00602	3.32563	-2.55733	0.381623	ALDH4A1	aldehyde dehydrogenase 4 family member A1
203608_at	0.0715	0.0184	-2.72486	-3.64586	-0.499397	ALDH5A1	aldehyde dehydrogenase 5 family member A1
203609_s_at	0.198	0.0814	-1.90174	-5.03614	-0.244169	ALDH5A1	aldehyde dehydrogenase 5 family member A1
221588_x_at	0.623	0.456	0.770916	-6.41127	0.176147	ALDH6A1	aldehyde dehydrogenase 6 family member A1
221589_s_at	0.71	0.561	-0.598543	-6.53242	-0.0989393	ALDH6A1	aldehyde dehydrogenase 6 family member A1
221590_s_at	0.788	0.664	0.445286	-6.61586	0.127108	ALDH6A1	aldehyde dehydrogenase 6 family member A1
204290_s_at	0.903	0.834	0.21412	-6.6964	0.0483744	ALDH6A1	aldehyde dehydrogenase 6 family member A1
204289_at	0.916	0.854	-0.187739	-6.70204	-0.015711	ALDH6A1	aldehyde dehydrogenase 6 family member A1
208951_at	0.0192	0.00251	-3.80195	-1.68913	-0.799715	ALDH7A1	aldehyde dehydrogenase 7 family member A1
208950_s_at	0.0816	0.0224	-2.61906	-3.8337	-0.409645	ALDH7A1	aldehyde dehydrogenase 7 family member A1
213591_at	0.741	0.601	0.536973	-6.56875	0.0923838	ALDH7A1	aldehyde dehydrogenase 7 family member A1
220148_at	0.918	0.857	0.183909	-6.7028	0.108632	ALDH8A1	aldehyde dehydrogenase 8 family member A1
201612_at	0.201	0.0836	-1.88622	-5.06022	-0.206001	ALDH9A1	aldehyde dehydrogenase 9 family member A1
200966_x_at	0.0431	0.00864	-3.13124	-2.91199	-0.384017	ALDOA	aldolase, fructose-bisphosphate A
214687_x_at	0.0599	0.0141	-2.86933	-3.3868	-0.334887	ALDOA	aldolase, fructose-bisphosphate A
238996_x_at	0.161	0.0602	-2.07384	-4.76252	-0.370488	ALDOA	aldolase, fructose-bisphosphate A
211617_at	0.0687	0.0173	2.75729	-3.58793	0.206583	ALDOAP2	aldolase, fructose-bisphosphate A pseudogene 2
243901_at	0.239	0.108	-1.7371	-5.28591	-0.1107	ALDOB	aldolase, fructose-bisphosphate B
216600_x_at	0.381	0.216	-1.30653	-5.86951	-0.117733	ALDOB	aldolase, fructose-bisphosphate B
204705_x_at	0.593	0.423	0.829848	-6.36349	0.0880503	ALDOB	aldolase, fructose-bisphosphate B
241280_at	0.66	0.5	-0.695006	-6.46809	-0.0434007	ALDOB	aldolase, fructose-bisphosphate B
211357_s_at	0.712	0.563	-0.595036	-6.53459	-0.0386748	ALDOB	aldolase, fructose-bisphosphate B
214423_x_at	0.788	0.664	0.444906	-6.61604	0.0366935	ALDOB	aldolase, fructose-bisphosphate B
214424_s_at	0.873	0.786	-0.277352	-6.6799	-0.0288307	ALDOB	aldolase, fructose-bisphosphate B
204704_s_at	0.892	0.817	0.236507	-6.69104	0.0135537	ALDOB	aldolase, fructose-bisphosphate B
217238_s_at	0.93	0.878	0.157429	-6.70761	0.0103672	ALDOB	aldolase, fructose-bisphosphate B
202022_at	0.0041	0.000201	5.25341	0.838333	1.1721	ALDOC	aldolase, fructose-bisphosphate C
223355_at	0.0115	0.00111	-4.25252	-0.879668	-0.740846	ALG1	ALG1, chitobiosyldiphosphodolichol beta-mannosyltransferase
1552306_at	0.0239	0.00353	-3.615	-2.02904	-0.84094	ALG10	ALG10, alpha-1,2-glucosyltransferase
1552304_at	0.211	0.0897	-1.84516	-5.1234	-0.290829	ALG10	ALG10, alpha-1,2-glucosyltransferase
228941_at	0.598	0.428	-0.819453	-6.37215	-0.305478	ALG10B///ALG10	ALG10B, alpha-1,2-glucosyltransferase///ALG10, alpha-1,2-glucosyltransferase
238475_at	0.651	0.488	-0.715276	-6.45344	-0.215844	ALG10B///ALG10	ALG10B, alpha-1,2-glucosyltransferase///ALG10, alpha-1,2-glucosyltransferase
242900_at	0.731	0.588	-0.556166	-6.55782	-0.116532	ALG10B///ALG10	ALG10B, alpha-1,2-glucosyltransferase///ALG10, alpha-1,2-glucosyltransferase
221513_s_at	0.168	0.0646	-2.03395	-4.82698	-0.358219	ALG11///UTP14A///UTP14C	ALG11, alpha-1,2-mannosyltransferase///UTP14A small subunit processome component///UTP14, small subunit processome component homolog C (S. cerevisiae)
203614_at	0.472	0.297	-1.09038	-6.11599	-0.196173	ALG11///UTP14C	ALG11, alpha-1,2-mannosyltransferase///UTP14, small subunit processome component homolog C (S. cerevisiae)
218444_at	0.228	0.101	-1.77759	-5.22569	-0.22144	ALG12	ALG12, alpha-1,6-mannosyltransferase
219015_s_at	0.0329	0.00576	-3.34933	-2.51403	-0.877355	ALG13	ALG13, UDP-N-acetylglucosaminyltransferase subunit
222808_at	0.149	0.0539	-2.13635	-4.66038	-0.640381	ALG13	ALG13, UDP-N-acetylglucosaminyltransferase subunit
232435_at	0.28	0.136	1.59781	-5.48665	0.121563	ALG13	ALG13, UDP-N-acetylglucosaminyltransferase subunit
205584_at	0.625	0.458	-0.766885	-6.41442	-0.194957	ALG13	ALG13, UDP-N-acetylglucosaminyltransferase subunit
205583_s_at	0.998	0.996	-0.0045782	-6.72082	-0.00099035	ALG13	ALG13, UDP-N-acetylglucosaminyltransferase subunit
1553954_at	0.0057	0.000352	-4.91767	0.276552	-0.745977	ALG14	ALG14, UDP-N-acetylglucosaminyltransferase subunit
228871_at	0.724	0.579	-0.569803	-6.54984	-0.0604418	ALG14	ALG14, UDP-N-acetylglucosaminyltransferase subunit
225621_at	0.00627	0.000416	-4.8192	0.108857	-0.590035	ALG2	ALG2, alpha-1,3/1,6-mannosyltransferase
228166_at	0.825	0.715	0.37343	-6.64682	0.0394495	ALG2	ALG2, alpha-1,3/1,6-mannosyltransferase
207396_s_at	0.00167	4.09e-05	-6.26629	2.43389	-0.579207	ALG3	ALG3, alpha-1,3- mannosyltransferase
222556_at	0.00239	7.77e-05	-5.84705	1.79192	-0.832191	ALG5	ALG5, dolichyl-phosphate beta-glucosyltransferase
218203_at	0.00465	0.000253	-5.11562	0.609672	-0.642455	ALG5	ALG5, dolichyl-phosphate beta-glucosyltransferase
1560733_at	0.782	0.656	0.457131	-6.61025	0.0273777	ALG5	ALG5, dolichyl-phosphate beta-glucosyltransferase
219649_at	0.0076	0.000569	-4.63639	-0.205818	-0.541466	ALG6	ALG6, alpha-1,3-glucosyltransferase
203545_at	0.00254	8.69e-05	-5.7762	1.68083	-1.09543	ALG8	ALG8, alpha-1,3-glucosyltransferase
228817_at	0.52	0.345	0.983855	-6.22411	0.138402	ALG9	ALG9, alpha-1,2-mannosyltransferase
219374_s_at	0.789	0.665	-0.443508	-6.61669	-0.0528365	ALG9	ALG9, alpha-1,2-mannosyltransferase
208212_s_at	0.0284	0.00458	-3.47298	-2.28817	-1.26954	ALK	anaplastic lymphoma receptor tyrosine kinase
208211_s_at	0.434	0.261	-1.17949	-6.01862	-0.175665	ALK	anaplastic lymphoma receptor tyrosine kinase
205621_at	0.0353	0.00643	-3.29068	-2.62115	-0.430268	ALKBH1	alkB homolog 1, histone H2A dioxygenase
236721_at	0.254	0.118	-1.6839	-5.36381	-0.289907	ALKBH1	alkB homolog 1, histone H2A dioxygenase
225625_at	0.145	0.0517	-2.15925	-4.62262	-0.34581	ALKBH2	alkB homolog 2, alpha-ketoglutarate dependent dioxygenase
226127_at	0.0143	0.00156	-4.06319	-1.21773	-0.530968	ALKBH3	alkB homolog 3, alpha-ketoglutaratedependent dioxygenase
1557565_a_at	0.101	0.0305	2.45055	-4.12873	0.159939	ALKBH3-AS1	ALKBH3 antisense RNA 1
1557564_at	0.237	0.107	-1.74397	-5.27575	-0.142278	ALKBH3-AS1	ALKBH3 antisense RNA 1
222228_s_at	0.166	0.0631	-2.04757	-4.80503	-0.214317	ALKBH4	alkB homolog 4, lysine demethylase
228034_x_at	0.239	0.108	-1.7382	-5.28429	-0.11857	ALKBH5	alkB homolog 5, RNA demethylase
1553101_a_at	0.538	0.363	0.945125	-6.26109	0.249528	ALKBH5	alkB homolog 5, RNA demethylase
234302_s_at	0.6	0.43	0.815817	-6.37515	0.12582	ALKBH5	alkB homolog 5, RNA demethylase
225969_at	0.148	0.0535	-2.14057	-4.65343	-0.299964	ALKBH6	alkB homolog 6
223318_s_at	0.215	0.0919	-1.83162	-5.14406	-0.320088	ALKBH7	alkB homolog 7
223317_at	0.31	0.158	-1.50473	-5.61475	-0.121691	ALKBH7	alkB homolog 7
227878_s_at	0.574	0.402	-0.869384	-6.32969	-0.167378	ALKBH7	alkB homolog 7
227879_at	0.649	0.486	-0.718472	-6.4511	-0.0689255	ALKBH7	alkB homolog 7
235713_at	0.456	0.281	-1.12853	-6.07506	-0.332019	ALKBH8	alkB homolog 8, tRNA methyltransferase
235610_at	0.775	0.647	0.469846	-6.60407	0.141408	ALKBH8	alkB homolog 8, tRNA methyltransferase
220365_at	0.462	0.287	1.11293	-6.09193	0.263587	ALLC	allantoicase
214707_x_at	0.00264	9.34e-05	5.72994	1.60791	1.23678	ALMS1	ALMS1, centrosome and basal body associated protein
214221_at	0.305	0.155	1.51918	-5.59519	0.285419	ALMS1	ALMS1, centrosome and basal body associated protein
214220_s_at	0.764	0.632	0.491912	-6.59296	0.0807921	ALMS1	ALMS1, centrosome and basal body associated protein
1556911_at	0.267	0.127	-1.64122	-5.42521	-0.448139	ALMS1-IT1	ALMS1 intronic transcript 1
1552576_at	0.819	0.708	0.383781	-6.64269	0.042255	ALMS1P1	ALMS1, centrosome and basal body associated protein pseudogene 1
207206_s_at	0.0139	0.0015	4.08619	-1.1765	1.41516	ALOX12	arachidonate 12-lipoxygenase, 12S type
229833_at	0.0391	0.00747	3.2099	-2.76861	0.558687	ALOX12-AS1	ALOX12 antisense RNA 1
236433_at	0.122	0.0401	-2.29998	-4.38695	-0.512247	ALOX12-AS1	ALOX12 antisense RNA 1
207381_at	0.0475	0.00998	3.05395	-3.05261	1.51667	ALOX12B	arachidonate 12-lipoxygenase, 12R type
214340_at	0.386	0.22	1.29493	-5.8836	0.165788	ALOX12P2	arachidonate 12-lipoxygenase pseudogene 2
207328_at	0.963	0.933	0.0861499	-6.71687	0.0224561	ALOX15	arachidonate 15-lipoxygenase
1555416_a_at	0.703	0.552	-0.611963	-6.524	-0.328826	ALOX15B	arachidonate 15-lipoxygenase, type B
206714_at	0.843	0.74	-0.339613	-6.65956	-0.313893	ALOX15B	arachidonate 15-lipoxygenase, type B
214366_s_at	0.0649	0.0159	-2.80426	-3.5038	-0.703816	ALOX5	arachidonate 5-lipoxygenase
213952_s_at	0.153	0.0563	-2.11181	-4.70064	-0.144277	ALOX5	arachidonate 5-lipoxygenase
204445_s_at	0.183	0.073	-1.96443	-4.93784	-0.2079	ALOX5	arachidonate 5-lipoxygenase
204446_s_at	0.216	0.0928	-1.82576	-5.15299	-0.44982	ALOX5	arachidonate 5-lipoxygenase
204174_at	0.142	0.05	-2.17751	-4.59238	-0.697183	ALOX5AP	arachidonate 5-lipoxygenase activating protein
222383_s_at	0.0194	0.00255	3.79272	-1.70587	2.05687	ALOXE3	arachidonate lipoxygenase 3
207708_at	0.0452	0.00927	3.09325	-2.98115	0.842255	ALOXE3	arachidonate lipoxygenase 3
207140_at	0.411	0.241	-1.23308	-5.95715	-0.0957446	ALPI	alkaline phosphatase, intestinal
211618_s_at	0.965	0.937	0.0809353	-6.71733	0.00818178	ALPI	alkaline phosphatase, intestinal
207133_x_at	0.0151	0.0017	4.01635	-1.30187	0.469417	ALPK1	alpha kinase 1
243352_at	0.351	0.191	1.38565	-5.7709	0.427035	ALPK1	alpha kinase 1
227438_at	0.722	0.576	-0.574726	-6.54691	-0.107402	ALPK1	alpha kinase 1
243222_at	0.943	0.898	-0.130373	-6.71176	-0.020279	ALPK1	alpha kinase 1
228367_at	0.215	0.0922	-1.82967	-5.14703	-0.522043	ALPK2	alpha kinase 2
236987_at	0.907	0.84	0.206712	-6.69806	0.026205	ALPK2	alpha kinase 2
214846_s_at	0.43	0.257	-1.18893	-6.00794	-0.114663	ALPK3	alpha kinase 3
228342_s_at	0.653	0.491	0.711142	-6.45646	0.128251	ALPK3	alpha kinase 3
215783_s_at	0.168	0.0645	-2.03485	-4.82552	-0.266904	ALPL	alkaline phosphatase, liver/bone/kidney
1557924_s_at	0.378	0.213	1.31417	-5.86018	0.111951	ALPL	alkaline phosphatase, liver/bone/kidney
204664_at	0.364	0.201	-1.35185	-5.81355	-0.129323	ALPP	alkaline phosphatase, placental
216377_x_at	0.138	0.0482	-2.19819	-4.55801	-0.16392	ALPPL2	alkaline phosphatase, placental like 2
210431_at	0.948	0.908	-0.118068	-6.71339	-0.00844227	ALPPL2	alkaline phosphatase, placental like 2
211619_s_at	0.0407	0.00794	-3.17703	-2.82857	-0.224113	ALPPL2///ALPP	alkaline phosphatase, placental like 2///alkaline phosphatase, placental
226291_at	0.0651	0.0159	-2.80215	-3.50759	-0.58879	ALS2	ALS2, alsin Rho guanine nucleotide exchange factor
232184_at	0.165	0.0628	-2.04958	-4.80179	-0.743086	ALS2	ALS2, alsin Rho guanine nucleotide exchange factor
1560742_at	0.272	0.131	1.62215	-5.45233	0.103841	ALS2	ALS2, alsin Rho guanine nucleotide exchange factor
1560743_a_at	0.324	0.169	1.46382	-5.66941	0.149387	ALS2	ALS2, alsin Rho guanine nucleotide exchange factor
1555284_at	0.981	0.965	-0.0449014	-6.71975	-0.00642755	ALS2	ALS2, alsin Rho guanine nucleotide exchange factor
229887_at	0.00112	1.88e-05	6.79633	3.20832	1.40508	ALS2CL	ALS2 C-terminal like
222333_at	0.00204	5.91e-05	6.02391	2.06593	0.891728	ALS2CL	ALS2 C-terminal like
243276_at	0.0108	0.00101	4.30991	-0.777887	0.907734	ALS2CL	ALS2 C-terminal like
1554831_x_at	0.0536	0.012	-2.9559	-3.23046	-0.409171	ALS2CR11	amyotrophic lateral sclerosis 2 chromosome region candidate 11
1558428_at	0.208	0.0876	-1.85901	-5.10217	-0.277052	ALS2CR11	amyotrophic lateral sclerosis 2 chromosome region candidate 11
1553261_x_at	0.366	0.203	-1.34622	-5.82057	-0.092362	ALS2CR11	amyotrophic lateral sclerosis 2 chromosome region candidate 11
1556757_a_at	0.424	0.252	1.20293	-5.992	0.0845489	ALS2CR11	amyotrophic lateral sclerosis 2 chromosome region candidate 11
1553260_s_at	0.439	0.266	-1.16648	-6.03321	-0.147975	ALS2CR11	amyotrophic lateral sclerosis 2 chromosome region candidate 11
1563673_a_at	0.995	0.99	0.0133086	-6.72074	0.00077546	ALS2CR11	amyotrophic lateral sclerosis 2 chromosome region candidate 11
242661_x_at	0.0665	0.0164	-2.78516	-3.53803	-0.290966	ALS2CR12	amyotrophic lateral sclerosis 2 chromosome region candidate 12
239458_at	0.837	0.732	-0.350659	-6.65553	-0.0429597	ALS2CR12	amyotrophic lateral sclerosis 2 chromosome region candidate 12
206837_at	5.92e-05	3.57e-08	-12.2926	9.19943	-2.91223	ALX1	ALX homeobox 1
207690_at	0.491	0.316	1.04661	-6.16153	0.0808507	ALX3	ALX homeobox 3
208330_at	0.995	0.99	-0.0127686	-6.72074	-0.00115482	ALX4	ALX homeobox 4
226319_s_at	0.0015	3.31e-05	-6.40767	2.6445	-1.47799	ALYREF	Aly/REF export factor
226320_at	0.0119	0.00117	-4.22462	-0.92926	-0.815835	ALYREF	Aly/REF export factor
217111_at	0.00658	0.00045	-4.77282	0.029433	-0.55556	AMACR	alpha-methylacyl-CoA racemase
236365_at	0.245	0.112	-1.71477	-5.31879	-0.206228	AMACR	alpha-methylacyl-CoA racemase
217113_at	0.776	0.648	0.468555	-6.6047	0.0430214	AMACR	alpha-methylacyl-CoA racemase
221114_at	0.404	0.235	-1.24978	-5.93756	-0.076303	AMBN	ameloblastin
214425_at	0.115	0.0371	2.34304	-4.3137	0.185205	AMBP	alpha-1-microglobulin/bikunin precursor
205477_s_at	0.983	0.968	0.0412963	-6.71992	0.00546377	AMBP	alpha-1-microglobulin/bikunin precursor
222189_at	0.161	0.0602	-2.07404	-4.7622	-0.208352	AMBRA1	autophagy and beclin 1 regulator 1
219141_s_at	0.564	0.39	-0.890793	-6.3108	-0.172053	AMBRA1	autophagy and beclin 1 regulator 1
234236_at	0.588	0.418	-0.839473	-6.35539	-0.0534353	AMBRA1	autophagy and beclin 1 regulator 1
52731_at	0.832	0.725	-0.359912	-6.65205	-0.0870573	AMBRA1	autophagy and beclin 1 regulator 1
234237_s_at	0.871	0.784	-0.28095	-6.67883	-0.0205225	AMBRA1	autophagy and beclin 1 regulator 1
201196_s_at	0.00553	0.000333	-4.95125	0.333439	-0.841339	AMD1	adenosylmethionine decarboxylase 1
201197_at	0.674	0.516	-0.669636	-6.48587	-0.145728	AMD1	adenosylmethionine decarboxylase 1
229596_at	0.925	0.869	-0.167843	-6.70581	-0.0700628	AMDHD1	amidohydrolase domain containing 1
208410_x_at	0.285	0.14	1.57996	-5.51161	0.0926084	AMELX	amelogenin, X-linked
208220_x_at	0.0212	0.00293	3.71727	-1.84288	0.296228	AMELY	amelogenin, Y-linked
1552882_a_at	0.116	0.0372	-2.34124	-4.31677	-0.229835	AMER1	APC membrane recruitment protein 1
235465_at	0.154	0.0567	-2.10738	-4.70789	-0.576535	AMER2	APC membrane recruitment protein 2
230496_at	0.442	0.268	-1.16045	-6.03994	-0.655411	AMER2	APC membrane recruitment protein 2
1553720_a_at	0.533	0.358	-0.956604	-6.25026	-0.205376	AMER2	APC membrane recruitment protein 2
244709_at	0.00821	0.000646	-4.56274	-0.333777	-0.357992	AMER3	APC membrane recruitment protein 3
236638_at	0.361	0.199	-1.3597	-5.80371	-0.126351	AMER3	APC membrane recruitment protein 3
1553350_at	0.678	0.521	-0.660452	-6.49216	-0.0577943	AMER3	APC membrane recruitment protein 3
202204_s_at	0.00994	0.000874	-4.3898	-0.636783	-0.610803	AMFR	autocrine motility factor receptor
202203_s_at	0.583	0.411	0.851648	-6.34502	0.719553	AMFR	autocrine motility factor receptor
206892_at	0.381	0.216	1.30703	-5.8689	0.0809146	AMHR2	anti-Mullerian hormone receptor type 2
226718_at	0.592	0.422	0.832062	-6.36163	0.199455	AMIGO1	adhesion molecule with Ig like domain 1
222108_at	0.621	0.453	0.775407	-6.40774	0.253007	AMIGO2	adhesion molecule with Ig like domain 2
229717_at	0.0882	0.0251	2.55624	-3.94435	0.237638	AMIGO3///GMPPB	adhesion molecule with Ig like domain 3///GDP-mannose pyrophosphorylase B
219920_s_at	0.118	0.0382	-2.32746	-4.34026	-0.282075	AMIGO3///GMPPB	adhesion molecule with Ig like domain 3///GDP-mannose pyrophosphorylase B
222710_at	0.931	0.878	0.156599	-6.70775	0.0167188	AMIGO3///GMPPB	adhesion molecule with Ig like domain 3///GDP-mannose pyrophosphorylase B
204976_s_at	0.0338	0.00601	3.32664	-2.55548	0.806781	AMMECR1	Alport syndrome, mental retardation, midface hypoplasia and elliptocytosis chromosomal region gene 1
1553219_a_at	0.396	0.229	1.26848	-5.91539	0.0928887	AMMECR1	Alport syndrome, mental retardation, midface hypoplasia and elliptocytosis chromosomal region gene 1
226421_at	0.772	0.643	-0.475145	-6.60145	-0.112713	AMMECR1	Alport syndrome, mental retardation, midface hypoplasia and elliptocytosis chromosomal region gene 1
236760_at	0.946	0.905	0.122412	-6.71284	0.0367605	AMMECR1	Alport syndrome, mental retardation, midface hypoplasia and elliptocytosis chromosomal region gene 1
223297_at	0.00165	3.98e-05	-6.28528	2.46235	-0.914098	AMMECR1L	AMMECR1 like
1563792_at	0.25	0.115	1.69863	-5.34238	0.283043	AMN	amnion associated transmembrane protein
223587_s_at	0.311	0.159	1.50101	-5.61977	0.117545	AMN	amnion associated transmembrane protein
220989_s_at	0.582	0.41	0.853504	-6.34343	0.0688562	AMN	amnion associated transmembrane protein
226258_at	0.892	0.818	0.235666	-6.69125	0.0449068	AMN1	antagonist of mitotic exit network 1 homolog
209521_s_at	0.63	0.463	0.757431	-6.42175	0.144299	AMOT	angiomotin
225450_at	0.00153	3.48e-05	6.37543	2.59674	0.807845	AMOTL1	angiomotin like 1
235277_at	0.128	0.0432	-2.25963	-4.45513	-0.298637	AMOTL1	angiomotin like 1
225459_at	0.396	0.229	1.26784	-5.91616	0.20351	AMOTL1	angiomotin like 1
228840_at	0.556	0.382	-0.907059	-6.29619	-0.122694	AMOTL1	angiomotin like 1
203002_at	0.344	0.185	1.40691	-5.74369	0.312747	AMOTL2	angiomotin like 2
206121_at	0.185	0.0738	-1.95835	-4.94745	-0.243504	AMPD1	adenosine monophosphate deaminase 1
212360_at	0.413	0.242	-1.22962	-5.96118	-0.19265	AMPD2	adenosine monophosphate deaminase 2
207992_s_at	0.589	0.418	0.838574	-6.35615	0.180721	AMPD3	adenosine monophosphate deaminase 3
205257_s_at	0.613	0.445	0.790264	-6.39593	0.31891	AMPH	amphiphysin
204294_at	0.00116	2.01e-05	6.74973	3.14188	0.958848	AMT	aminomethyltransferase
1562261_at	0.527	0.352	0.96837	-6.23905	0.0818385	AMZ1	archaelysin family metallopeptidase 1
1561179_s_at	0.965	0.937	0.0806653	-6.71736	0.00618862	AMZ1	archaelysin family metallopeptidase 1
218167_at	0.00489	0.000275	-5.06426	0.523767	-0.769998	AMZ2	archaelysin family metallopeptidase 2
223443_s_at	0.0113	0.00108	-4.26848	-0.851327	-0.821013	AMZ2P1	archaelysin family metallopeptidase 2 pseudogene 1
241959_at	0.351	0.191	-1.38568	-5.77086	-0.433952	ANAPC10	anaphase promoting complex subunit 10
207845_s_at	0.5	0.324	-1.02732	-6.18112	-0.182627	ANAPC10	anaphase promoting complex subunit 10
226414_s_at	0.000781	8.08e-06	-7.40439	4.04693	-0.627595	ANAPC11	anaphase promoting complex subunit 11
224010_at	0.426	0.254	-1.19862	-5.99692	-0.19789	ANAPC11	anaphase promoting complex subunit 11
209001_s_at	0.184	0.0736	-1.95976	-4.94523	-0.281335	ANAPC13	anaphase promoting complex subunit 13
215282_at	0.837	0.732	0.35049	-6.65559	0.026902	ANAPC13	anaphase promoting complex subunit 13
204218_at	0.336	0.178	-1.42988	-5.71396	-0.290347	ANAPC15	anaphase promoting complex subunit 15
224667_x_at	0.00426	0.000217	5.20704	0.761677	0.610252	ANAPC16	anaphase promoting complex subunit 16
229145_at	0.00762	0.000572	4.63366	-0.210553	0.718967	ANAPC16	anaphase promoting complex subunit 16
224664_at	0.146	0.0524	2.15146	-4.63549	0.331448	ANAPC16	anaphase promoting complex subunit 16
224665_at	0.791	0.669	-0.438288	-6.61911	-0.0828047	ANAPC16	anaphase promoting complex subunit 16
218555_at	0.0203	0.00274	3.75272	-1.77846	0.735419	ANAPC2	anaphase promoting complex subunit 2
226917_s_at	0.00992	0.000872	4.39164	-0.63353	0.573673	ANAPC4	anaphase promoting complex subunit 4
232524_x_at	0.768	0.637	-0.483492	-6.59725	-0.0648898	ANAPC4	anaphase promoting complex subunit 4
235926_at	0.000678	6.04e-06	7.62154	4.33395	1.30618	ANAPC5	anaphase promoting complex subunit 5
239651_at	0.0294	0.00484	3.44387	-2.34133	0.869738	ANAPC5	anaphase promoting complex subunit 5
208722_s_at	0.452	0.277	-1.13767	-6.06508	-0.116929	ANAPC5	anaphase promoting complex subunit 5
200098_s_at	0.534	0.359	-0.953336	-6.25336	-0.0801316	ANAPC5	anaphase promoting complex subunit 5
211036_x_at	0.603	0.434	-0.809352	-6.38046	-0.063673	ANAPC5	anaphase promoting complex subunit 5
208721_s_at	0.979	0.961	-0.0500771	-6.71949	-0.0103414	ANAPC5	anaphase promoting complex subunit 5
225521_at	0.0145	0.00159	-4.05237	-1.23716	-0.910629	ANAPC7	anaphase promoting complex subunit 7
225554_s_at	0.0628	0.0151	-2.83175	-3.45443	-0.29804	ANAPC7	anaphase promoting complex subunit 7
205141_at	0.0191	0.00248	3.80812	-1.67793	0.906664	ANG	angiogenin
213099_at	0.0766	0.0204	-2.66916	-3.74497	-0.496993	ANGEL1	angel homolog 1
36865_at	0.13	0.0443	-2.24586	-4.47829	-0.367667	ANGEL1	angel homolog 1
244685_at	0.997	0.995	-0.0059956	-6.72081	-0.000431	ANGEL1	angel homolog 1
221826_at	0.0649	0.0159	-2.80512	-3.50224	-0.777062	ANGEL2	angel homolog 2
217630_at	0.43	0.258	-1.18839	-6.00856	-0.346405	ANGEL2	angel homolog 2
221825_at	0.475	0.299	1.08453	-6.12217	0.18237	ANGEL2	angel homolog 2
1552939_at	0.161	0.0605	-2.07084	-4.76739	-0.123981	ANGPT1	angiopoietin 1
205609_at	0.311	0.159	1.50288	-5.61724	0.66717	ANGPT1	angiopoietin 1
205608_s_at	0.908	0.842	0.20347	-6.69877	0.0988792	ANGPT1	angiopoietin 1
211148_s_at	0.661	0.5	-0.694805	-6.46823	-0.198068	ANGPT2	angiopoietin 2
236034_at	0.737	0.597	0.543581	-6.56503	0.160888	ANGPT2	angiopoietin 2
237261_at	0.829	0.722	-0.364609	-6.65026	-0.096415	ANGPT2	angiopoietin 2
205572_at	0.901	0.831	-0.217626	-6.6956	-0.108456	ANGPT2	angiopoietin 2
221134_at	0.306	0.156	1.51506	-5.60079	0.184692	ANGPT4	angiopoietin 4
239183_at	0.00254	8.64e-05	5.77935	1.68579	2.35797	ANGPTL1	angiopoietin like 1
231773_at	0.027	0.00423	3.5171	-2.20762	1.80136	ANGPTL1	angiopoietin like 1
224339_s_at	0.1	0.0303	2.45509	-4.12087	1.13332	ANGPTL1	angiopoietin like 1
213001_at	0.011	0.00103	4.29518	-0.80398	0.947448	ANGPTL2	angiopoietin like 2
213004_at	0.0391	0.00745	3.2109	-2.76678	0.915214	ANGPTL2	angiopoietin like 2
219514_at	0.229	0.101	1.77341	-5.23193	0.417522	ANGPTL2	angiopoietin like 2
243799_x_at	0.691	0.536	-0.636307	-6.5083	-0.0516772	ANGPTL3	angiopoietin like 3
219803_at	0.892	0.818	0.235426	-6.69131	0.0157492	ANGPTL3	angiopoietin like 3
231684_at	0.9	0.829	-0.220172	-6.69501	-0.0140457	ANGPTL3	angiopoietin like 3
223333_s_at	0.212	0.0901	-1.84259	-5.12732	-0.447032	ANGPTL4	angiopoietin like 4
221009_s_at	0.456	0.282	-1.12717	-6.07654	-0.325043	ANGPTL4	angiopoietin like 4
223967_at	0.116	0.0374	-2.33859	-4.3213	-0.25708	ANGPTL6	angiopoietin like 6
206423_at	0.222	0.0968	-1.80073	-5.1909	-1.30863	ANGPTL7	angiopoietin like 7
220437_at	0.951	0.912	0.112698	-6.71405	0.037035	ANGPTL8	angiopoietin like 8
1556959_at	0.132	0.0452	2.23424	-4.49779	0.14878	ANHX	anomalous homeobox
1556960_a_at	0.644	0.48	0.729544	-6.4429	0.0547397	ANHX	anomalous homeobox
208352_x_at	0.0829	0.0229	2.60681	-3.85534	0.246447	ANK1	ankyrin 1
205390_s_at	0.099	0.0297	2.46506	-4.10356	0.239381	ANK1	ankyrin 1
240363_at	0.147	0.0529	2.1466	-4.6435	0.212868	ANK1	ankyrin 1
205391_x_at	0.462	0.287	1.11354	-6.09128	0.121795	ANK1	ankyrin 1
205389_s_at	0.463	0.288	-1.1115	-6.09347	-0.0829404	ANK1	ankyrin 1
208353_x_at	0.463	0.288	1.11044	-6.09461	0.124797	ANK1	ankyrin 1
207087_x_at	0.906	0.839	0.207062	-6.69798	0.015727	ANK1	ankyrin 1
232606_at	0.0238	0.0035	3.61909	-2.0216	0.637704	ANK2	ankyrin 2, neuronal
202921_s_at	0.0792	0.0214	2.64211	-3.79294	0.547124	ANK2	ankyrin 2, neuronal
216195_at	0.147	0.0527	2.14903	-4.63949	0.256673	ANK2	ankyrin 2, neuronal
202920_at	0.272	0.131	1.62223	-5.45222	0.314272	ANK2	ankyrin 2, neuronal
239726_at	0.00326	0.000137	5.49169	1.2273	1.8653	ANK3	ankyrin 3, node of Ranvier (ankyrin G)
238786_at	0.0159	0.00185	3.97009	-1.38515	1.00145	ANK3	ankyrin 3, node of Ranvier (ankyrin G)
206385_s_at	0.0232	0.00336	3.64208	-1.97971	1.45807	ANK3	ankyrin 3, node of Ranvier (ankyrin G)
209442_x_at	0.035	0.00634	3.29832	-2.6072	1.30981	ANK3	ankyrin 3, node of Ranvier (ankyrin G)
207950_s_at	0.95	0.912	0.113349	-6.71397	0.0250479	ANK3	ankyrin 3, node of Ranvier (ankyrin G)
1552438_a_at	0.0172	0.00211	3.89732	-1.51646	0.259329	ANKAR	ankyrin and armadillo repeat containing
1556653_at	0.21	0.0892	1.84874	-5.11793	0.120951	ANKAR	ankyrin and armadillo repeat containing
237316_at	0.167	0.064	-2.03921	-4.8185	-0.220513	ANKDD1A	ankyrin repeat and death domain containing 1A
229497_at	0.939	0.893	0.137483	-6.71075	0.0290428	ANKDD1A	ankyrin repeat and death domain containing 1A
222951_s_at	0.214	0.0913	-1.83489	-5.13908	-0.211432	ANKEF1	ankyrin repeat and EF-hand domain containing 1
220144_s_at	0.62	0.453	0.776181	-6.40713	0.192306	ANKEF1	ankyrin repeat and EF-hand domain containing 1
1553211_at	0.00357	0.00016	5.39308	1.06733	1.82482	ANKFN1	ankyrin repeat and fibronectin type III domain containing 1
244095_at	0.123	0.0406	2.29322	-4.39842	0.246186	ANKFN1	ankyrin repeat and fibronectin type III domain containing 1
1559640_at	0.833	0.727	0.357146	-6.6531	0.0368621	ANKFN1	ankyrin repeat and fibronectin type III domain containing 1
219868_s_at	0.327	0.172	-1.45384	-5.68258	-0.272261	ANKFY1	ankyrin repeat and FYVE domain containing 1
239073_at	0.346	0.187	1.40041	-5.75203	0.121029	ANKFY1	ankyrin repeat and FYVE domain containing 1
224900_at	0.43	0.258	-1.18781	-6.00921	-0.240796	ANKFY1	ankyrin repeat and FYVE domain containing 1
1562495_at	0.733	0.591	0.552407	-6.55999	0.0429733	ANKFY1	ankyrin repeat and FYVE domain containing 1
220076_at	0.00229	7.18e-05	5.89779	1.871	1.02953	ANKH	ANKH inorganic pyrophosphate transport regulator
1560370_x_at	0.116	0.0375	2.33749	-4.32318	0.195103	ANKH	ANKH inorganic pyrophosphate transport regulator
1560369_at	0.129	0.0436	2.2543	-4.4641	0.144335	ANKH	ANKH inorganic pyrophosphate transport regulator
223093_at	0.23	0.102	1.77051	-5.23628	0.360305	ANKH	ANKH inorganic pyrophosphate transport regulator
229176_at	0.235	0.105	1.75137	-5.26479	0.311352	ANKH	ANKH inorganic pyrophosphate transport regulator
223094_s_at	0.516	0.341	-0.991737	-6.21643	-0.183531	ANKH	ANKH inorganic pyrophosphate transport regulator
223092_at	0.711	0.562	0.59665	-6.53359	0.135132	ANKH	ANKH inorganic pyrophosphate transport regulator
229457_at	0.0128	0.00132	4.1562	-1.05122	1.372	ANKHD1	ankyrin repeat and KH domain containing 1
208772_at	0.0118	0.00116	4.23168	-0.916699	0.587796	ANKHD1-EIF4EBP3///ANKHD1	ANKHD1-EIF4EBP3 readthrough///ankyrin repeat and KH domain containing 1
233292_s_at	0.0148	0.00165	4.03161	-1.27443	0.454719	ANKHD1-EIF4EBP3///ANKHD1	ANKHD1-EIF4EBP3 readthrough///ankyrin repeat and KH domain containing 1
219081_at	0.0365	0.00676	-3.26301	-2.67169	-0.497918	ANKHD1-EIF4EBP3///ANKHD1	ANKHD1-EIF4EBP3 readthrough///ankyrin repeat and KH domain containing 1
208773_s_at	0.11	0.0344	2.38419	-4.24325	0.317401	ANKHD1-EIF4EBP3///ANKHD1	ANKHD1-EIF4EBP3 readthrough///ankyrin repeat and KH domain containing 1
214919_s_at	0.325	0.17	1.4609	-5.67327	0.177906	ANKHD1-EIF4EBP3///ANKHD1///EIF4EBP3	ANKHD1-EIF4EBP3 readthrough///ankyrin repeat and KH domain containing 1///eukaryotic translation initiation factor 4E binding protein 3
224682_at	0.378	0.213	-1.31593	-5.85802	-0.240295	ANKIB1	ankyrin repeat and IBR domain containing 1
243181_at	0.572	0.399	-0.874504	-6.32521	-0.186543	ANKIB1	ankyrin repeat and IBR domain containing 1
224687_at	0.683	0.528	0.650525	-6.49886	0.10354	ANKIB1	ankyrin repeat and IBR domain containing 1
1553138_a_at	0.0215	0.00299	-3.70517	-1.86489	-0.211661	ANKLE1	ankyrin repeat and LEM domain containing 1
212200_at	0.296	0.148	-1.54522	-5.55965	-0.241013	ANKLE2	ankyrin repeat and LEM domain containing 2
212201_at	0.601	0.432	0.813466	-6.37709	0.124648	ANKLE2	ankyrin repeat and LEM domain containing 2
213962_s_at	0.611	0.442	0.794824	-6.39226	0.0734598	ANKLE2	ankyrin repeat and LEM domain containing 2
210486_at	0.783	0.657	0.455738	-6.61092	0.102214	ANKMY1	ankyrin repeat and MYND domain containing 1
220280_s_at	0.868	0.778	-0.288751	-6.67648	-0.0432817	ANKMY1	ankyrin repeat and MYND domain containing 1
1554610_at	0.95	0.91	-0.114987	-6.71378	-0.0101003	ANKMY1	ankyrin repeat and MYND domain containing 1
212798_s_at	0.448	0.275	-1.14485	-6.0572	-0.224307	ANKMY2	ankyrin repeat and MYND domain containing 2
218769_s_at	0.471	0.296	-1.09358	-6.11261	-0.253318	ANKRA2	ankyrin repeat family A member 2
206029_at	0.561	0.388	0.896023	-6.30613	0.0677805	ANKRD1	ankyrin repeat domain 1
218093_s_at	0.182	0.0721	-1.9716	-4.9265	-0.399465	ANKRD10	ankyrin repeat domain 10
241414_at	0.22	0.0952	-1.81073	-5.17578	-0.356843	ANKRD10	ankyrin repeat domain 10
223251_s_at	0.566	0.392	-0.886931	-6.31424	-0.256812	ANKRD10	ankyrin repeat domain 10
239116_at	0.867	0.776	0.290647	-6.67589	0.0198498	ANKRD10	ankyrin repeat domain 10
215504_x_at	0.0545	0.0123	2.94344	-3.253	0.603068	ANKRD10-IT1	ANKRD10 intronic transcript 1
226663_at	0.224	0.0982	1.79243	-5.20341	0.711361	ANKRD10-IT1	ANKRD10 intronic transcript 1
238538_at	0.0044	0.000231	5.16992	0.700109	0.580011	ANKRD11	ankyrin repeat domain 11
219437_s_at	0.0123	0.00125	4.18825	-0.994038	0.451771	ANKRD11	ankyrin repeat domain 11
228356_at	0.0389	0.00742	-3.21298	-2.76299	-0.334225	ANKRD11	ankyrin repeat domain 11
226012_at	0.492	0.317	-1.04509	-6.16309	-0.164305	ANKRD11	ankyrin repeat domain 11
234701_at	0.614	0.446	0.78748	-6.39816	0.0889255	ANKRD11	ankyrin repeat domain 11
231999_at	0.711	0.562	0.596624	-6.53361	0.0640483	ANKRD11	ankyrin repeat domain 11
212289_at	0.00347	0.000152	5.42496	1.11919	0.648634	ANKRD12	ankyrin repeat domain 12
216550_x_at	0.00368	0.000169	5.35945	1.01245	1.48273	ANKRD12	ankyrin repeat domain 12
216563_at	0.0544	0.0122	2.94449	-3.2511	0.906113	ANKRD12	ankyrin repeat domain 12
212286_at	0.317	0.163	1.48495	-5.64131	0.275959	ANKRD12	ankyrin repeat domain 12
238851_at	0.0784	0.0211	2.65113	-3.77696	0.946974	ANKRD13A	ankyrin repeat domain 13A
224810_s_at	0.127	0.0427	2.26598	-4.44443	0.399212	ANKRD13A	ankyrin repeat domain 13A
227720_at	0.0819	0.0225	-2.61618	-3.8388	-0.198113	ANKRD13B	ankyrin repeat domain 13B
1554471_a_at	0.0606	0.0143	-2.8605	-3.40269	-0.539813	ANKRD13C	ankyrin repeat domain 13C
1556361_s_at	0.304	0.154	-1.52293	-5.5901	-0.667805	ANKRD13C	ankyrin repeat domain 13C
227375_at	0.307	0.156	1.51448	-5.60157	0.391739	ANKRD13C	ankyrin repeat domain 13C
223418_x_at	0.32	0.166	-1.47384	-5.65611	-0.475871	ANKRD13C	ankyrin repeat domain 13C
238597_at	0.805	0.687	-0.41238	-6.63069	-0.101687	ANKRD13C	ankyrin repeat domain 13C
244756_at	0.0363	0.0067	3.26833	-2.66197	0.571983	ANKRD13D	ankyrin repeat domain 13D
226205_at	0.0375	0.00703	-3.24189	-2.71024	-0.35047	ANKRD13D	ankyrin repeat domain 13D
238642_at	0.67	0.512	0.676152	-6.48136	0.148159	ANKRD13D	ankyrin repeat domain 13D
231423_s_at	0.383	0.217	-1.30164	-5.87546	-0.234744	ANKRD16	ankyrin repeat domain 16
229058_at	0.576	0.404	-0.864671	-6.33379	-0.177432	ANKRD16	ankyrin repeat domain 16
225852_at	0.352	0.192	1.38276	-5.77457	0.263194	ANKRD17	ankyrin repeat domain 17
212211_at	0.858	0.763	-0.308045	-6.67038	-0.0360463	ANKRD17	ankyrin repeat domain 17
244297_at	0.0258	0.00394	3.55529	-2.13793	1.14772	ANKRD18A	ankyrin repeat domain 18A
1559313_at	0.489	0.314	1.05118	-6.15685	0.0928829	ANKRD18A	ankyrin repeat domain 18A
1559406_at	0.588	0.417	0.84083	-6.35424	0.0749161	ANKRD18A	ankyrin repeat domain 18A
233592_at	0.29	0.144	1.56447	-5.53311	0.260794	ANKRD18B	ankyrin repeat domain 18B
232926_x_at	0.36	0.199	1.36058	-5.8026	0.128556	ANKRD19P	ankyrin repeat domain 19, pseudogene
221232_s_at	0.176	0.0689	1.99764	-4.88512	0.311177	ANKRD2	ankyrin repeat domain 2
241233_x_at	0.0628	0.0151	2.83154	-3.45479	0.221331	ANKRD20A11P	ankyrin repeat domain 20 family member A11, pseudogene
1566147_a_at	0.126	0.042	-2.27436	-4.43029	-0.731298	ANKRD20A12P	ankyrin repeat domain 20 family member A12, pseudogene
1558982_at	0.159	0.0593	-2.08217	-4.74899	-0.396913	ANKRD20A12P	ankyrin repeat domain 20 family member A12, pseudogene
1570255_s_at	0.0759	0.0201	2.67808	-3.72913	0.284824	ANKRD20A12P///ANKRD20A8P///ANKRD20A4///ANKRD20A2///ANKRD20A3///ANKRD20A5P///ANKRD20A1	ankyrin repeat domain 20 family member A12, pseudogene///ankyrin repeat domain 20 family member A8, pseudogene///ankyrin repeat domain 20 family member A4///ankyrin repeat domain 20 family member A2///ankyrin repeat domain 20 family member A3///ankyrin repeat domain 20 family member A5, pseudogene///ankyrin repeat domain 20 family member A1
224012_at	0.891	0.815	-0.239172	-6.69037	-0.0146338	ANKRD20A4///ANKRD20A2///ANKRD20A3///ANKRD20A1	ankyrin repeat domain 20 family member A4///ankyrin repeat domain 20 family member A2///ankyrin repeat domain 20 family member A3///ankyrin repeat domain 20 family member A1
1559170_at	0.209	0.0883	-1.85444	-5.10919	-0.567651	ANKRD20A5P	ankyrin repeat domain 20 family member A5, pseudogene
238439_at	0.179	0.0704	1.9848	-4.90555	0.87329	ANKRD22	ankyrin repeat domain 22
239196_at	0.351	0.191	1.38659	-5.7697	0.595654	ANKRD22	ankyrin repeat domain 22
230384_at	0.219	0.095	1.81189	-5.17403	0.463602	ANKRD23	ankyrin repeat domain 23
1553366_s_at	0.00579	0.00036	4.90378	0.252987	0.39187	ANKRD23///ANKRD39	ankyrin repeat domain 23///ankyrin repeat domain 39
229052_at	0.175	0.0683	-2.00234	-4.87761	-0.367036	ANKRD23///ANKRD39	ankyrin repeat domain 23///ankyrin repeat domain 39
233895_at	0.138	0.0484	-2.19641	-4.56097	-0.225851	ANKRD24	ankyrin repeat domain 24
1558400_x_at	0.321	0.167	1.47249	-5.65791	0.0942387	ANKRD24	ankyrin repeat domain 24
1558398_at	0.647	0.483	0.723998	-6.44702	0.066732	ANKRD24	ankyrin repeat domain 24
205705_at	0.427	0.255	-1.19501	-6.00104	-0.255919	ANKRD26	ankyrin repeat domain 26
205706_s_at	0.955	0.92	-0.102093	-6.71527	-0.0104613	ANKRD26	ankyrin repeat domain 26
1569996_at	0.282	0.138	1.5909	-5.49633	0.133416	ANKRD26P3	ankyrin repeat domain 26 pseudogene 3
221522_at	0.209	0.0885	-1.85334	-5.11087	-0.181184	ANKRD27	ankyrin repeat domain 27
229307_at	0.000428	2.18e-06	-8.41731	5.33256	-1.71625	ANKRD28	ankyrin repeat domain 28
213035_at	0.0293	0.0048	-3.44869	-2.33253	-0.54756	ANKRD28	ankyrin repeat domain 28
226025_at	0.126	0.0423	-2.27096	-4.43603	-0.54043	ANKRD28	ankyrin repeat domain 28
1561079_at	0.16	0.0595	2.08008	-4.75239	0.729656	ANKRD28	ankyrin repeat domain 28
229308_at	0.00493	0.000278	5.0577	0.512775	1.61207	ANKRD29	ankyrin repeat domain 29
238332_at	0.468	0.293	1.09986	-6.10593	0.321934	ANKRD29	ankyrin repeat domain 29
223864_at	0.519	0.344	0.985883	-6.22214	0.0639077	ANKRD30A	ankyrin repeat domain 30A
1562292_at	0.0101	0.000891	-4.37907	-0.655679	-0.266969	ANKRD30B	ankyrin repeat domain 30B
1562294_x_at	0.137	0.0478	-2.2032	-4.54967	-0.171541	ANKRD30B	ankyrin repeat domain 30B
1552895_a_at	0.918	0.857	0.184018	-6.70278	0.0120236	ANKRD30BP2	ankyrin repeat domain 30B pseudogene 2
1561225_at	0.0313	0.00532	3.39305	-2.43415	0.420592	ANKRD30BP3	ankyrin repeat domain 30B pseudogene 3
1570473_at	0.726	0.582	-0.566025	-6.55207	-0.0339346	ANKRD30BP3	ankyrin repeat domain 30B pseudogene 3
1570474_s_at	0.752	0.616	0.515256	-6.58067	0.0340175	ANKRD30BP3	ankyrin repeat domain 30B pseudogene 3
1564000_at	0.879	0.796	0.264611	-6.68356	0.0230241	ANKRD31	ankyrin repeat domain 31
242209_at	0.982	0.965	-0.0442827	-6.71978	-0.00332283	ANKRD33	ankyrin repeat domain 33
231963_at	0.00525	0.000308	4.99713	0.41093	1.19294	ANKRD33B	ankyrin repeat domain 33B
232735_at	0.914	0.851	0.1919	-6.7012	0.0206277	ANKRD34A	ankyrin repeat domain 34A
216073_at	0.41	0.24	-1.236	-5.95374	-0.0883185	ANKRD34C	ankyrin repeat domain 34C
231118_at	0.0047	0.000257	5.10553	0.59283	2.08667	ANKRD35	ankyrin repeat domain 35
214723_x_at	0.179	0.0708	1.98156	-4.91071	0.810886	ANKRD36	ankyrin repeat domain 36
238464_at	0.378	0.213	-1.31549	-5.85856	-0.246225	ANKRD36	ankyrin repeat domain 36
220940_at	0.241	0.109	1.72892	-5.298	0.711539	ANKRD36B	ankyrin repeat domain 36B
1569040_s_at	0.421	0.25	-1.20985	-5.98406	-0.757173	ANKRD36BP2	ankyrin repeat domain 36B pseudogene 2
216686_at	0.565	0.392	0.887856	-6.31342	0.058632	ANKRD36BP2	ankyrin repeat domain 36B pseudogene 2
1556183_at	0.942	0.897	0.13246	-6.71147	0.0418858	ANKRD36BP2	ankyrin repeat domain 36B pseudogene 2
1555898_at	0.103	0.0312	2.4375	-4.15134	0.304724	ANKRD36C	ankyrin repeat domain 36C
242548_x_at	0.163	0.0616	-2.06073	-4.78377	-0.202671	ANKRD37	ankyrin repeat domain 37
227337_at	0.684	0.528	-0.649287	-6.49969	-0.178929	ANKRD37	ankyrin repeat domain 37
223532_at	0.000825	9.4e-06	-7.29285	3.89699	-1.34279	ANKRD39	ankyrin repeat domain 39
211717_at	0.151	0.0552	-2.12306	-4.68221	-0.34494	ANKRD40	ankyrin repeat domain 40
227064_at	0.175	0.0682	-2.00344	-4.87586	-0.461815	ANKRD40	ankyrin repeat domain 40
241032_at	0.948	0.907	0.118839	-6.71329	0.00873383	ANKRD40	ankyrin repeat domain 40
232600_at	0.903	0.834	0.214738	-6.69626	0.0718442	ANKRD42	ankyrin repeat domain 42
235777_at	0.00246	8.08e-05	-5.82231	1.75321	-1.97746	ANKRD44	ankyrin repeat domain 44
235778_s_at	0.00307	0.000124	-5.55387	1.32744	-1.00667	ANKRD44	ankyrin repeat domain 44
233361_at	0.00626	0.000415	-4.82067	0.111374	-0.584065	ANKRD44	ankyrin repeat domain 44
226641_at	0.0141	0.00153	-4.07587	-1.19499	-0.872462	ANKRD44	ankyrin repeat domain 44
228471_at	0.0609	0.0144	-2.85656	-3.4098	-0.904122	ANKRD44	ankyrin repeat domain 44
1557486_at	0.231	0.103	-1.76527	-5.24409	-0.12182	ANKRD44-IT1	ANKRD44 intronic transcript 1
236421_at	0.16	0.0598	-2.07727	-4.75695	-0.33951	ANKRD45	ankyrin repeat domain 45
212731_at	0.825	0.716	0.372058	-6.64736	0.0516715	ANKRD46	ankyrin repeat domain 46
219069_at	0.572	0.399	0.874074	-6.32559	0.175755	ANKRD49	ankyrin repeat domain 49
236189_at	0.297	0.148	-1.5447	-5.56036	-0.340719	ANKRD50	ankyrin repeat domain 50
225731_at	0.345	0.186	1.40257	-5.74926	0.345457	ANKRD50	ankyrin repeat domain 50
225735_at	0.417	0.245	1.22114	-5.97103	0.242325	ANKRD50	ankyrin repeat domain 50
228257_at	0.852	0.754	-0.321246	-6.66598	-0.0435582	ANKRD52	ankyrin repeat domain 52
244453_at	0.0511	0.0111	2.9949	-3.15981	0.221331	ANKRD53	ankyrin repeat domain 53
215759_at	0.178	0.0699	-1.98933	-4.89836	-0.204185	ANKRD53	ankyrin repeat domain 53
231847_at	0.052	0.0114	-2.98136	-3.18435	-0.530296	ANKRD54	ankyrin repeat domain 54
1558193_at	0.319	0.165	-1.47746	-5.6513	-0.29959	ANKRD54	ankyrin repeat domain 54
220112_at	0.913	0.849	-0.194602	-6.70065	-0.0366123	ANKRD55	ankyrin repeat domain 55
204671_s_at	0.315	0.162	-1.48922	-5.6356	-0.331011	ANKRD6	ankyrin repeat domain 6
204672_s_at	0.971	0.947	-0.0683449	-6.71834	-0.0282866	ANKRD6	ankyrin repeat domain 6
234511_at	0.717	0.57	-0.584319	-6.54114	-0.049651	ANKRD60	ankyrin repeat domain 60
1556181_at	0.696	0.543	-0.625839	-6.51512	-0.0885809	ANKRD65	ankyrin repeat domain 65
1556182_x_at	0.873	0.786	-0.277377	-6.67989	-0.0566767	ANKRD65	ankyrin repeat domain 65
206112_at	0.0964	0.0286	-2.48566	-4.06774	-0.408844	ANKRD7	ankyrin repeat domain 7
244245_at	0.0152	0.00173	-4.00601	-1.32047	-0.336784	ANKRD9	ankyrin repeat domain 9
227959_at	0.31	0.158	-1.50584	-5.61325	-0.322888	ANKRD9	ankyrin repeat domain 9
230972_at	0.893	0.818	-0.234567	-6.69153	-0.0487658	ANKRD9	ankyrin repeat domain 9
212747_at	0.116	0.0373	-2.34037	-4.31826	-0.569927	ANKS1A	ankyrin repeat and sterile alpha motif domain containing 1A
227440_at	0.131	0.0445	-2.24309	-4.48294	-0.970177	ANKS1B	ankyrin repeat and sterile alpha motif domain containing 1B
240292_x_at	0.156	0.0575	-2.09925	-4.72116	-1.45836	ANKS1B	ankyrin repeat and sterile alpha motif domain containing 1B
227441_s_at	0.168	0.0642	-2.03748	-4.8213	-1.23109	ANKS1B	ankyrin repeat and sterile alpha motif domain containing 1B
227439_at	0.26	0.122	-1.66334	-5.39351	-1.11098	ANKS1B	ankyrin repeat and sterile alpha motif domain containing 1B
219989_s_at	0.352	0.191	-1.3852	-5.77148	-0.175032	ANKS1B	ankyrin repeat and sterile alpha motif domain containing 1B
227303_at	0.65	0.487	0.716425	-6.4526	0.0694117	ANKS3	ankyrin repeat and sterile alpha motif domain containing 3
239087_at	0.811	0.696	0.400447	-6.6358	0.0285225	ANKS4B	ankyrin repeat and sterile alpha motif domain containing 4B
235903_at	0.366	0.203	-1.34577	-5.82114	-0.26972	ANKS6	ankyrin repeat and sterile alpha motif domain containing 6
226586_at	0.543	0.368	0.934404	-6.2711	0.158187	ANKS6	ankyrin repeat and sterile alpha motif domain containing 6
1554923_at	0.562	0.389	-0.893959	-6.30798	-0.123224	ANKS6	ankyrin repeat and sterile alpha motif domain containing 6
238626_at	0.689	0.534	0.639579	-6.50614	0.0456063	ANKS6	ankyrin repeat and sterile alpha motif domain containing 6
1562562_at	0.101	0.0306	2.44881	-4.13175	0.151008	ANKUB1	ankyrin repeat and ubiquitin domain containing 1
1561928_s_at	0.339	0.181	1.41934	-5.72764	0.167053	ANKUB1	ankyrin repeat and ubiquitin domain containing 1
1561927_at	0.825	0.715	-0.373494	-6.6468	-0.02978	ANKUB1	ankyrin repeat and ubiquitin domain containing 1
218274_s_at	0.075	0.0197	2.68677	-3.71368	0.367866	ANKZF1	ankyrin repeat and zinc finger domain containing 1
1552619_a_at	0.059	0.0137	-2.88173	-3.36445	-0.649987	ANLN	anillin actin binding protein
222608_s_at	0.0787	0.0212	-2.64791	-3.78267	-1.36837	ANLN	anillin actin binding protein
1555269_a_at	0.12	0.0394	2.31044	-4.3692	0.18651	ANO1	anoctamin 1
218804_at	0.146	0.052	2.15642	-4.62729	1.13609	ANO1	anoctamin 1
218910_at	0.504	0.329	1.01807	-6.1904	0.129164	ANO10	anoctamin 10
220111_s_at	0.0399	0.0077	3.19324	-2.799	0.627318	ANO2	anoctamin 2
234718_at	0.102	0.0308	-2.44584	-4.13689	-0.218053	ANO2	anoctamin 2
215241_at	0.324	0.169	1.46359	-5.66971	0.310193	ANO3	anoctamin 3
236420_s_at	0.104	0.0318	-2.42708	-4.16936	-0.904667	ANO4	anoctamin 4
239883_s_at	0.847	0.746	0.330941	-6.66263	0.021749	ANO4	anoctamin 4
229749_at	0.918	0.857	-0.184144	-6.70275	-0.0196445	ANO4	anoctamin 4
229313_at	0.303	0.153	-1.52665	-5.58504	-0.70581	ANO5	anoctamin 5
240947_at	0.572	0.399	0.875037	-6.32474	0.083661	ANO6	anoctamin 6
224906_at	0.783	0.658	-0.454528	-6.61149	-0.0938493	ANO6	anoctamin 6
241918_at	0.0519	0.0114	2.98346	-3.18054	0.241149	ANO7	anoctamin 7
1563549_a_at	0.00132	2.61e-05	6.56993	2.88257	0.839179	ANO8	anoctamin 8
227393_at	0.000876	1.06e-05	7.20332	3.77538	1.18323	ANO9	anoctamin 9
229853_at	0.792	0.669	-0.438073	-6.61921	-0.0402053	ANOS1	anosmin 1
205206_at	0.983	0.968	-0.0415103	-6.71991	-0.0185249	ANOS1	anosmin 1
201038_s_at	0.0419	0.00828	-3.15437	-2.86987	-0.391743	ANP32A	acidic nuclear phosphoprotein 32 family member A
201043_s_at	0.0755	0.0199	-2.68142	-3.7232	-0.454678	ANP32A	acidic nuclear phosphoprotein 32 family member A
201051_at	0.169	0.065	-2.03026	-4.83291	-0.219435	ANP32A	acidic nuclear phosphoprotein 32 family member A
220710_at	0.283	0.139	1.58571	-5.50358	0.11527	ANP32A-IT1	ANP32A intronic transcript 1
201305_x_at	0.301	0.152	1.53074	-5.57947	0.123747	ANP32B	acidic nuclear phosphoprotein 32 family member B
201306_s_at	0.832	0.725	0.3602	-6.65195	0.0445901	ANP32B	acidic nuclear phosphoprotein 32 family member B
208538_at	0.463	0.288	1.11095	-6.09407	0.0960107	ANP32C	acidic nuclear phosphoprotein 32 family member C
208571_at	0.959	0.926	-0.094243	-6.71609	-0.00581096	ANP32D	acidic nuclear phosphoprotein 32 family member D
208103_s_at	0.0764	0.0203	-2.67216	-3.73965	-0.970814	ANP32E	acidic nuclear phosphoprotein 32 family member E
221505_at	0.718	0.571	-0.58271	-6.54212	-0.135101	ANP32E	acidic nuclear phosphoprotein 32 family member E
229128_s_at	0.83	0.722	0.363767	-6.65058	0.0945488	ANP32E	acidic nuclear phosphoprotein 32 family member E
202888_s_at	0.00421	0.000212	5.22189	0.78627	1.17127	ANPEP	alanyl aminopeptidase, membrane
234458_at	0.459	0.285	-1.12003	-6.08427	-0.0886275	ANPEP	alanyl aminopeptidase, membrane
234576_at	0.461	0.286	1.11716	-6.08738	0.0949988	ANPEP	alanyl aminopeptidase, membrane
224694_at	0.0022	6.77e-05	5.93588	1.93012	0.863616	ANTXR1	anthrax toxin receptor 1
234430_at	0.101	0.0306	2.44948	-4.13058	0.207738	ANTXR1	anthrax toxin receptor 1
220092_s_at	0.332	0.175	-1.4402	-5.70048	-0.214027	ANTXR1	anthrax toxin receptor 1
234832_at	0.333	0.176	-1.4368	-5.70493	-0.095192	ANTXR1	anthrax toxin receptor 1
220093_at	0.917	0.856	-0.184915	-6.7026	-0.0285041	ANTXR1	anthrax toxin receptor 1
227660_at	0.939	0.893	-0.137572	-6.71073	-0.0226577	ANTXR1	anthrax toxin receptor 1
225524_at	0.00558	0.00034	4.93824	0.311419	0.89272	ANTXR2	anthrax toxin receptor 2
228573_at	0.0617	0.0147	2.84592	-3.42895	0.750048	ANTXR2	anthrax toxin receptor 2
238050_at	0.417	0.246	1.21934	-5.97311	0.0991178	ANTXR2	anthrax toxin receptor 2
1555536_at	0.672	0.514	0.672732	-6.48373	0.0483878	ANTXR2	anthrax toxin receptor 2
233011_at	0.0979	0.0292	2.47388	-4.08824	0.696812	ANXA1	annexin A1
201012_at	0.852	0.754	-0.320049	-6.66639	-0.0889725	ANXA1	annexin A1
210143_at	0.0261	0.00401	3.54496	-2.15678	0.29731	ANXA10	annexin A10
228727_at	0.00433	0.000225	5.18652	0.727671	0.748239	ANXA11	annexin A11
214783_s_at	0.00768	0.000581	4.62383	-0.227593	0.684682	ANXA11	annexin A11
206200_s_at	0.101	0.0306	2.44833	-4.13258	0.284342	ANXA11	annexin A11
208323_s_at	0.729	0.586	0.56001	-6.55559	0.0745643	ANXA13	annexin A13
1568126_at	0.0223	0.00318	-3.67266	-1.92403	-0.338997	ANXA2	annexin A2
210427_x_at	0.2	0.0828	-1.89194	-5.05136	-0.247651	ANXA2	annexin A2
213503_x_at	0.203	0.0849	-1.87741	-5.07383	-0.231144	ANXA2	annexin A2
201590_x_at	0.226	0.0991	-1.78694	-5.21166	-0.225238	ANXA2	annexin A2
210876_at	0.0883	0.0252	2.55506	-3.94642	0.35672	ANXA2P1	annexin A2 pseudogene 1
208816_x_at	0.712	0.563	-0.59412	-6.53515	-0.0961184	ANXA2P2	annexin A2 pseudogene 2
211241_at	0.27	0.129	-1.62852	-5.4433	-0.131012	ANXA2P3	annexin A2 pseudogene 3
227877_at	0.313	0.16	-1.49679	-5.62544	-0.246915	ANXA2R	annexin A2 receptor
209369_at	0.851	0.752	-0.322694	-6.66549	-0.126599	ANXA3	annexin A3
201301_s_at	0.127	0.0427	2.26536	-4.44548	0.252192	ANXA4	annexin A4
201302_at	0.306	0.155	1.51549	-5.6002	0.257421	ANXA4	annexin A4
200782_at	0.00423	0.000214	-5.2153	0.775353	-1.12641	ANXA5	annexin A5
244250_at	0.0127	0.0013	-4.16405	-1.03722	-0.295986	ANXA6	annexin A6
200982_s_at	0.429	0.257	1.19006	-6.00667	0.225489	ANXA6	annexin A6
201366_at	0.0677	0.0169	2.76936	-3.56633	0.339082	ANXA7	annexin A7
209860_s_at	0.272	0.13	1.62325	-5.45077	0.174636	ANXA7	annexin A7
203074_at	0.0268	0.00417	3.5245	-2.19411	1.60922	ANXA8L1///ANXA8	annexin A8-like 1///annexin A8
210085_s_at	0.0798	0.0217	2.63637	-3.80309	1.15922	ANXA9	annexin A9
211712_s_at	0.0896	0.0257	2.544	-3.96582	1.513	ANXA9	annexin A9
205639_at	0.0021	6.27e-05	-5.98622	2.00792	-0.993709	AOAH	acyloxyacyl hydrolase
203559_s_at	0.609	0.44	0.79783	-6.38984	0.284547	AOC1	amine oxidase, copper containing 1
207064_s_at	0.672	0.514	0.672417	-6.48395	0.0677901	AOC2	amine oxidase, copper containing 2
204894_s_at	0.0116	0.00112	4.24768	-0.888265	1.66675	AOC3	amine oxidase, copper containing 3
216601_at	0.552	0.378	0.916083	-6.28798	0.0611907	AOC4P	amine oxidase, copper containing 4, pseudogene
205083_at	0.013	0.00136	4.14196	-1.07666	1.0187	AOX1	aldehyde oxidase 1
205082_s_at	0.0331	0.00583	3.34313	-2.52535	0.676928	AOX1	aldehyde oxidase 1
1562871_at	0.0748	0.0196	2.6893	-3.70919	0.251296	AOX2P	aldehyde oxidase 2 pseudogene
219023_at	0.0673	0.0168	-2.77534	-3.55564	-0.517772	AP1AR	adaptor related protein complex 1 associated regulatory protein
242753_x_at	0.535	0.36	-0.952063	-6.25456	-0.13332	AP1AR	adaptor related protein complex 1 associated regulatory protein
231010_at	0.91	0.845	-0.199443	-6.69963	-0.0173875	AP1AR	adaptor related protein complex 1 associated regulatory protein
205423_at	0.838	0.734	0.347215	-6.6568	0.0349051	AP1B1	adaptor related protein complex 1 beta 1 subunit
203350_at	0.0325	0.00565	-3.3604	-2.49381	-0.448488	AP1G1	adaptor related protein complex 1 gamma 1 subunit
225754_at	0.0429	0.00859	-3.13419	-2.90662	-0.62422	AP1G1	adaptor related protein complex 1 gamma 1 subunit
225771_at	0.945	0.903	-0.124278	-6.71259	-0.0180088	AP1G1	adaptor related protein complex 1 gamma 1 subunit
201613_s_at	0.00907	0.000754	4.47451	-0.487922	0.709893	AP1G2	adaptor related protein complex 1 gamma 2 subunit
214341_at	0.599	0.429	-0.817746	-6.37356	-0.0851425	AP1G2	adaptor related protein complex 1 gamma 2 subunit
223024_at	0.00427	0.000219	-5.20272	0.754526	-0.736407	AP1M1	adaptor related protein complex 1 mu 1 subunit
223025_s_at	0.163	0.0616	-2.06112	-4.78315	-0.409441	AP1M1	adaptor related protein complex 1 mu 1 subunit
65517_at	0.237	0.107	1.74242	-5.27805	0.595878	AP1M2	adaptor related protein complex 1 mu 2 subunit
218261_at	0.304	0.154	1.52192	-5.59148	0.583336	AP1M2	adaptor related protein complex 1 mu 2 subunit
205195_at	0.0486	0.0103	-3.03529	-3.08651	-0.578681	AP1S1	adaptor related protein complex 1 sigma 1 subunit
205196_s_at	0.112	0.0356	-2.36587	-4.27466	-0.242976	AP1S1	adaptor related protein complex 1 sigma 1 subunit
209635_at	0.724	0.579	-0.570971	-6.54915	-0.157282	AP1S1	adaptor related protein complex 1 sigma 1 subunit
203300_x_at	0.00501	0.000286	-5.04129	0.485231	-1.76926	AP1S2	adaptor related protein complex 1 sigma 2 subunit
230264_s_at	0.0062	0.000407	-4.83188	0.130529	-1.65029	AP1S2	adaptor related protein complex 1 sigma 2 subunit
203299_s_at	0.0076	0.000569	-4.63618	-0.206173	-1.70269	AP1S2	adaptor related protein complex 1 sigma 2 subunit
228415_at	0.12	0.0393	-2.31225	-4.36613	-1.02299	AP1S2	adaptor related protein complex 1 sigma 2 subunit
237159_x_at	0.308	0.156	-1.51184	-5.60515	-0.745179	AP1S3	adaptor related protein complex 1 sigma 3 subunit
1555734_x_at	0.347	0.187	-1.39857	-5.75439	-0.109507	AP1S3	adaptor related protein complex 1 sigma 3 subunit
1555731_a_at	0.491	0.316	-1.04707	-6.16106	-0.067101	AP1S3	adaptor related protein complex 1 sigma 3 subunit
1555733_s_at	0.836	0.731	-0.351236	-6.65531	-0.0284828	AP1S3	adaptor related protein complex 1 sigma 3 subunit
1555421_at	0.955	0.919	-0.103908	-6.71507	-0.00710849	AP1S3	adaptor related protein complex 1 sigma 3 subunit
1558792_x_at	0.00608	0.000394	4.85127	0.163614	0.765807	AP2A1	adaptor related protein complex 2 alpha 1 subunit
234068_s_at	0.0513	0.0112	2.99241	-3.16431	0.24275	AP2A1	adaptor related protein complex 2 alpha 1 subunit
229617_x_at	0.569	0.396	0.87989	-6.32047	0.0728557	AP2A1	adaptor related protein complex 2 alpha 1 subunit
223237_x_at	0.597	0.427	0.82145	-6.37049	0.0815762	AP2A1	adaptor related protein complex 2 alpha 1 subunit
212161_at	0.357	0.196	1.36937	-5.79154	0.193011	AP2A2	adaptor related protein complex 2 alpha 2 subunit
211779_x_at	0.49	0.315	-1.04908	-6.15901	-0.127429	AP2A2	adaptor related protein complex 2 alpha 2 subunit
212159_x_at	0.511	0.336	-1.00268	-6.20568	-0.125841	AP2A2	adaptor related protein complex 2 alpha 2 subunit
215764_x_at	0.846	0.745	0.332959	-6.66192	0.0389116	AP2A2	adaptor related protein complex 2 alpha 2 subunit
200615_s_at	0.00325	0.000135	-5.49726	1.2363	-1.82879	AP2B1	adaptor related protein complex 2 beta 1 subunit
200612_s_at	0.773	0.644	0.473706	-6.60216	0.0920099	AP2B1	adaptor related protein complex 2 beta 1 subunit
200613_at	0.0612	0.0145	-2.85232	-3.41743	-0.27952	AP2M1	adaptor related protein complex 2 mu 1 subunit
202120_x_at	0.000402	1.98e-06	-8.49531	5.42612	-0.825973	AP2S1	adaptor related protein complex 2 sigma 1 subunit
211047_x_at	0.000596	4.63e-06	-7.82246	4.59387	-0.876483	AP2S1	adaptor related protein complex 2 sigma 1 subunit
208074_s_at	0.00073	7.1e-06	-7.50002	4.17412	-0.911497	AP2S1	adaptor related protein complex 2 sigma 1 subunit
203142_s_at	0.0496	0.0107	-3.01796	-3.11797	-0.377216	AP3B1	adaptor related protein complex 3 beta 1 subunit
203141_s_at	0.468	0.293	-1.09884	-6.10701	-0.209168	AP3B1	adaptor related protein complex 3 beta 1 subunit
205678_at	0.207	0.0875	-1.86018	-5.10038	-0.260532	AP3B2	adaptor related protein complex 3 beta 2 subunit
1570032_at	0.705	0.554	0.608165	-6.5264	0.0819703	AP3B2	adaptor related protein complex 3 beta 2 subunit
206592_s_at	0.0193	0.00254	-3.79527	-1.70123	-0.420817	AP3D1	adaptor related protein complex 3 delta 1 subunit
210974_s_at	0.0685	0.0172	-2.75974	-3.58354	-0.575116	AP3D1	adaptor related protein complex 3 delta 1 subunit
208710_s_at	0.319	0.165	-1.47818	-5.65033	-0.419468	AP3D1	adaptor related protein complex 3 delta 1 subunit
222516_at	0.16	0.0601	-2.07475	-4.76105	-0.287985	AP3M1	adaptor related protein complex 3 mu 1 subunit
222517_at	0.47	0.295	1.09536	-6.11071	0.169455	AP3M1	adaptor related protein complex 3 mu 1 subunit
203410_at	0.00303	0.00012	-5.5728	1.35781	-1.01918	AP3M2	adaptor related protein complex 3 mu 2 subunit
1569053_at	0.38	0.215	-1.30862	-5.86697	-0.29936	AP3M2	adaptor related protein complex 3 mu 2 subunit
202442_at	0.225	0.0986	1.79034	-5.20655	0.223102	AP3S1	adaptor related protein complex 3 sigma 1 subunit
231962_at	0.179	0.0704	-1.98476	-4.90563	-0.374737	AP4B1	adaptor related protein complex 4 beta 1 subunit
231714_s_at	0.62	0.453	-0.775998	-6.40727	-0.159963	AP4B1	adaptor related protein complex 4 beta 1 subunit
236221_at	0.658	0.498	0.699034	-6.46521	0.0554383	AP4B1	adaptor related protein complex 4 beta 1 subunit
241174_at	0.16	0.0599	2.07663	-4.75799	0.13786	AP4E1	adaptor related protein complex 4 epsilon 1 subunit
220228_at	0.549	0.374	-0.922484	-6.28212	-0.0610251	AP4E1	adaptor related protein complex 4 epsilon 1 subunit
228164_at	0.75	0.613	-0.519946	-6.57813	-0.117563	AP4E1	adaptor related protein complex 4 epsilon 1 subunit
220229_s_at	0.986	0.975	0.0323697	-6.72027	0.00217331	AP4E1	adaptor related protein complex 4 epsilon 1 subunit
209837_at	0.433	0.26	-1.18098	-6.01694	-0.210562	AP4M1	adaptor related protein complex 4 mu 1 subunit
210952_at	0.26	0.122	1.66504	-5.39106	0.396546	AP4S1	adaptor related protein complex 4 sigma 1 subunit
235647_at	0.361	0.199	1.35924	-5.80429	0.178273	AP4S1	adaptor related protein complex 4 sigma 1 subunit
210278_s_at	0.462	0.287	-1.11404	-6.09074	-0.163054	AP4S1	adaptor related protein complex 4 sigma 1 subunit
210277_at	0.853	0.755	-0.319068	-6.66672	-0.0815418	AP4S1	adaptor related protein complex 4 sigma 1 subunit
231858_x_at	0.0233	0.0034	3.63599	-1.99081	0.705277	AP5B1	adaptor related protein complex 5 beta 1 subunit
1555448_at	0.0152	0.00172	-4.01014	-1.31303	-0.710171	AP5M1	adaptor related protein complex 5 mu 1 subunit
236004_at	0.077	0.0205	2.66511	-3.75216	0.635592	AP5M1	adaptor related protein complex 5 mu 1 subunit
222531_s_at	0.106	0.033	-2.40815	-4.20202	-0.350073	AP5M1	adaptor related protein complex 5 mu 1 subunit
218139_s_at	0.117	0.0378	-2.33366	-4.3297	-0.431881	AP5M1	adaptor related protein complex 5 mu 1 subunit
232156_at	0.443	0.269	1.15839	-6.04222	0.404792	AP5M1	adaptor related protein complex 5 mu 1 subunit
219706_at	0.000362	1.5e-06	-8.72261	5.69452	-0.989599	AP5S1	adaptor related protein complex 5 sigma 1 subunit
204859_s_at	0.461	0.286	-1.11697	-6.08758	-0.299452	APAF1	apoptotic peptidase activating factor 1
211553_x_at	0.78	0.654	0.460128	-6.60881	0.03114	APAF1	apoptotic peptidase activating factor 1
211554_s_at	0.964	0.934	0.0841351	-6.71705	0.00900038	APAF1	apoptotic peptidase activating factor 1
228101_at	0.0116	0.00113	4.24334	-0.89597	0.65579	APBA1	amyloid beta precursor protein binding family A member 1
206679_at	0.821	0.71	0.380435	-6.64404	0.035376	APBA1	amyloid beta precursor protein binding family A member 1
209871_s_at	0.000918	1.17e-05	-7.13598	3.68318	-2.17193	APBA2	amyloid beta precursor protein binding family A member 2
209870_s_at	0.00156	3.58e-05	-6.35507	2.56649	-0.860589	APBA2	amyloid beta precursor protein binding family A member 2
205146_x_at	0.248	0.114	-1.70613	-5.33144	-0.291351	APBA3	amyloid beta precursor protein binding family A member 3
215148_s_at	0.448	0.274	-1.14578	-6.05618	-0.180822	APBA3	amyloid beta precursor protein binding family A member 3
202652_at	0.0513	0.0112	-2.99159	-3.16581	-0.44532	APBB1	amyloid beta precursor protein binding family B member 1
1554571_at	0.256	0.119	1.67888	-5.37107	0.123983	APBB1IP	amyloid beta precursor protein binding family B member 1 interacting protein
230925_at	0.462	0.287	-1.11297	-6.09189	-0.374879	APBB1IP	amyloid beta precursor protein binding family B member 1 interacting protein
219994_at	0.979	0.961	0.0502754	-6.71948	0.00573836	APBB1IP	amyloid beta precursor protein binding family B member 1 interacting protein
212972_x_at	0.00259	9.01e-05	5.75284	1.64406	0.88546	APBB2	amyloid beta precursor protein binding family B member 2
212970_at	0.0158	0.00184	3.97318	-1.37958	0.998235	APBB2	amyloid beta precursor protein binding family B member 2
216747_at	0.057	0.0131	2.9082	-3.31669	0.235428	APBB2	amyloid beta precursor protein binding family B member 2
212985_at	0.223	0.0972	1.79866	-5.19402	0.470212	APBB2	amyloid beta precursor protein binding family B member 2
216750_at	0.247	0.113	1.70986	-5.32598	0.141343	APBB2	amyloid beta precursor protein binding family B member 2
213419_at	0.445	0.271	1.15315	-6.04804	0.380381	APBB2	amyloid beta precursor protein binding family B member 2
40148_at	0.554	0.38	0.910499	-6.29307	0.278747	APBB2	amyloid beta precursor protein binding family B member 2
216933_x_at	0.0699	0.0178	-2.74271	-3.61399	-0.221437	APC	APC, WNT signaling pathway regulator
215310_at	0.0831	0.0229	2.60548	-3.85768	0.739866	APC	APC, WNT signaling pathway regulator
203527_s_at	0.279	0.136	1.59958	-5.48417	0.139363	APC	APC, WNT signaling pathway regulator
203526_s_at	0.57	0.397	-0.87871	-6.32151	-0.181843	APC	APC, WNT signaling pathway regulator
203525_s_at	0.945	0.903	0.124979	-6.7125	0.0290278	APC	APC, WNT signaling pathway regulator
205320_at	0.00377	0.000176	-5.33658	0.975029	-0.356492	APC2	APC2, WNT signaling pathway regulator
217174_s_at	0.845	0.744	0.33407	-6.66153	0.022305	APC2	APC2, WNT signaling pathway regulator
225016_at	0.223	0.0974	1.79731	-5.19605	1.10728	APCDD1	APC down-regulated 1
235548_at	0.0279	0.00444	3.4899	-2.25728	0.553488	APCDD1L	APC down-regulated 1 like
1559433_at	0.168	0.0642	2.03755	-4.82119	0.130868	APCDD1L-AS1	APCDD1L antisense RNA 1 (head to head)
1556900_at	0.436	0.263	1.17388	-6.02492	0.115138	APCDD1L-AS1	APCDD1L antisense RNA 1 (head to head)
1556901_s_at	0.75	0.613	0.518881	-6.57871	0.0338428	APCDD1L-AS1	APCDD1L antisense RNA 1 (head to head)
206350_at	0.232	0.103	-1.76221	-5.24866	-0.16055	APCS	amyloid P component, serum
201284_s_at	0.00127	2.43e-05	-6.61915	2.95403	-0.873744	APEH	acylaminoacyl-peptide hydrolase
242015_x_at	0.487	0.312	-1.05508	-6.15285	-0.109979	APEH	acylaminoacyl-peptide hydrolase
1559280_a_at	0.94	0.895	-0.135051	-6.7111	-0.0674504	APELA	apelin receptor early endogenous ligand
210027_s_at	0.201	0.0833	-1.88816	-5.05722	-0.214722	APEX1	apurinic/apyrimidinic endodeoxyribonuclease 1
204408_at	0.00674	0.000467	-4.75132	-0.00749	-0.414473	APEX2	apurinic/apyrimidinic endodeoxyribonuclease 2
238813_at	0.167	0.0636	-2.04239	-4.81339	-0.415143	APEX2	apurinic/apyrimidinic endodeoxyribonuclease 2
237327_at	0.059	0.0137	-2.88223	-3.36355	-0.594094	APH1A	aph-1 homolog A, gamma-secretase subunit
218389_s_at	0.167	0.064	-2.0391	-4.81868	-0.338129	APH1A	aph-1 homolog A, gamma-secretase subunit
1554417_s_at	0.846	0.746	-0.332085	-6.66223	-0.0624295	APH1A	aph-1 homolog A, gamma-secretase subunit
221036_s_at	0.017	0.00206	-3.90904	-1.49529	-0.692938	APH1B	aph-1 homolog B, gamma-secretase subunit
226358_at	0.664	0.505	0.687893	-6.47314	0.127161	APH1B	aph-1 homolog B, gamma-secretase subunit
201687_s_at	0.0919	0.0266	2.52453	-3.99991	0.230476	API5	apoptosis inhibitor 5
214960_at	0.287	0.141	-1.57586	-5.51732	-0.371081	API5	apoptosis inhibitor 5
214959_s_at	0.322	0.168	-1.46854	-5.66316	-0.386248	API5	apoptosis inhibitor 5
233078_at	0.783	0.658	-0.454414	-6.61155	-0.136926	API5	apoptosis inhibitor 5
201686_x_at	0.824	0.714	-0.37458	-6.64637	-0.0652514	API5	apoptosis inhibitor 5
218698_at	0.0106	0.000975	-4.32774	-0.746327	-1.0105	APIP	APAF1 interacting protein
232630_at	0.555	0.381	0.908755	-6.29465	0.06317	APIP	APAF1 interacting protein
213454_at	0.00347	0.000152	-5.42411	1.11783	-1.11931	APITD1-CORT///APITD1	APITD1-CORT readthrough///apoptosis-inducing, TAF9-like domain 1
241379_at	0.221	0.096	1.80595	-5.18302	0.477585	APLF	aprataxin and PNKP like factor
1555100_at	0.851	0.752	0.323512	-6.66521	0.0297946	APLF	aprataxin and PNKP like factor
222856_at	0.525	0.35	-0.971755	-6.2358	-0.0723583	APLN	apelin
244166_at	0.555	0.381	-0.90864	-6.29476	-0.137224	APLN	apelin
213592_at	0.738	0.597	0.54248	-6.56565	0.0889505	APLNR	apelin receptor
209462_at	0.0988	0.0296	2.46716	-4.09991	0.224246	APLP1	amyloid beta precursor like protein 1
208702_x_at	0.104	0.032	-2.42358	-4.1754	-0.3024	APLP2	amyloid beta precursor like protein 2
214875_x_at	0.155	0.0573	-2.10182	-4.71698	-0.313519	APLP2	amyloid beta precursor like protein 2
211404_s_at	0.161	0.0603	-2.07265	-4.76446	-0.258677	APLP2	amyloid beta precursor like protein 2
208703_s_at	0.169	0.0647	-2.03279	-4.82883	-0.325158	APLP2	amyloid beta precursor like protein 2
228520_s_at	0.462	0.288	1.11244	-6.09246	0.195407	APLP2	amyloid beta precursor like protein 2
208701_at	0.852	0.753	-0.321387	-6.66593	-0.075016	APLP2	amyloid beta precursor like protein 2
208704_x_at	0.942	0.897	-0.132453	-6.71147	-0.019138	APLP2	amyloid beta precursor like protein 2
208248_x_at	0.95	0.911	0.114481	-6.71384	0.0155406	APLP2	amyloid beta precursor like protein 2
206656_s_at	0.0119	0.00117	-4.22295	-0.932244	-1.07767	APMAP	adipocyte plasma membrane associated protein
228309_at	0.0369	0.00688	-3.2542	-2.68776	-0.585403	APMAP	adipocyte plasma membrane associated protein
227857_at	0.385	0.219	1.29692	-5.8812	0.110902	APMAP	adipocyte plasma membrane associated protein
204450_x_at	0.128	0.0434	2.25731	-4.45903	0.165623	APOA1	apolipoprotein A1
217073_x_at	0.426	0.254	1.19812	-5.99749	0.122023	APOA1	apolipoprotein A1
231694_at	0.683	0.527	0.6516	-6.49814	0.0536095	APOA1	apolipoprotein A1
219465_at	0.332	0.175	1.44168	-5.69855	0.113236	APOA2	apolipoprotein A2
219466_s_at	0.907	0.84	-0.206169	-6.69818	-0.012408	APOA2	apolipoprotein A2
206894_at	0.0168	0.00203	-3.91818	-1.47878	-0.323536	APOA4	apolipoprotein A4
224243_at	0.124	0.0412	2.28541	-4.41162	0.189998	APOA5	apolipoprotein A5
224244_s_at	0.324	0.169	1.46219	-5.67156	0.137282	APOA5	apolipoprotein A5
223579_s_at	0.193	0.0787	1.9214	-5.0055	0.167793	APOB	apolipoprotein B
205108_s_at	0.384	0.218	1.29876	-5.87896	0.2535	APOB	apolipoprotein B
207158_at	0.575	0.403	0.8673	-6.3315	0.0930721	APOBEC1	apolipoprotein B mRNA editing enzyme catalytic subunit 1
206160_at	0.138	0.0479	2.20186	-4.55191	0.221217	APOBEC2	apolipoprotein B mRNA editing enzyme catalytic subunit 2
210873_x_at	0.0113	0.00107	-4.27452	-0.840597	-2.04015	APOBEC3A_B///APOBEC3A	APOBEC3A and APOBEC3B deletion hybrid///apolipoprotein B mRNA editing enzyme catalytic subunit 3A
206632_s_at	0.004	0.000193	-5.27888	0.880301	-2.14531	APOBEC3B	apolipoprotein B mRNA editing enzyme catalytic subunit 3B
209584_x_at	0.168	0.0642	-2.03747	-4.82131	-0.260538	APOBEC3C	apolipoprotein B mRNA editing enzyme catalytic subunit 3C
1553831_at	0.771	0.641	-0.478188	-6.59993	-0.0297593	APOBEC3D	apolipoprotein B mRNA editing enzyme catalytic subunit 3D
214994_at	0.0475	0.00997	-3.05441	-3.05178	-0.535855	APOBEC3F	apolipoprotein B mRNA editing enzyme catalytic subunit 3F
243912_x_at	0.32	0.166	-1.47443	-5.65533	-0.1395	APOBEC3F	apolipoprotein B mRNA editing enzyme catalytic subunit 3F
214995_s_at	0.118	0.0381	-2.3284	-4.33867	-0.384567	APOBEC3F///APOBEC3G	apolipoprotein B mRNA editing enzyme catalytic subunit 3F///apolipoprotein B mRNA editing enzyme catalytic subunit 3G
204205_at	0.0518	0.0114	-2.98394	-3.17967	-1.22377	APOBEC3G	apolipoprotein B mRNA editing enzyme catalytic subunit 3G
215579_at	0.968	0.942	0.0746536	-6.71786	0.00500461	APOBEC3G	apolipoprotein B mRNA editing enzyme catalytic subunit 3G
1554545_at	0.00627	0.000416	4.81925	0.108943	0.31056	APOBEC4	apolipoprotein B mRNA editing enzyme catalytic polypeptide like 4
220023_at	0.15	0.0542	-2.13308	-4.66574	-0.407865	APOBR	apolipoprotein B receptor
204416_x_at	0.00709	0.00051	-4.6995	-0.096708	-3.37244	APOC1	apolipoprotein C1
213553_x_at	0.0251	0.0038	-3.57553	-2.101	-2.40669	APOC1	apolipoprotein C1
231561_s_at	0.0284	0.0046	-3.47128	-2.29126	-0.237227	APOC2	apolipoprotein C2
231562_at	0.192	0.0782	-1.92518	-4.99958	-0.17523	APOC2	apolipoprotein C2
231587_at	0.435	0.262	-1.17666	-6.0218	-0.0821917	APOC3	apolipoprotein C3
205820_s_at	0.536	0.361	-0.949983	-6.25652	-0.0958307	APOC3	apolipoprotein C3
204561_x_at	0.00375	0.000174	-5.34023	0.981011	-0.918946	APOC4-APOC2///APOC4///APOC2	APOC4-APOC2 readthrough (NMD candidate)///apolipoprotein C4///apolipoprotein C2
206738_at	0.213	0.0909	-1.83776	-5.13471	-0.376584	APOC4-APOC2///APOC4///APOC2	APOC4-APOC2 readthrough (NMD candidate)///apolipoprotein C4///apolipoprotein C2
201525_at	0.48	0.305	-1.07073	-6.13663	-0.75067	APOD	apolipoprotein D
212884_x_at	0.00981	0.00085	-4.40581	-0.608588	-1.68546	APOE	apolipoprotein E
203382_s_at	0.0148	0.00166	-4.03009	-1.27716	-1.47599	APOE	apolipoprotein E
203381_s_at	0.0197	0.00262	-3.77876	-1.73118	-1.7513	APOE	apolipoprotein E
207262_at	0.597	0.427	-0.822107	-6.36995	-0.0536996	APOF	apolipoprotein F
231359_at	0.0698	0.0178	2.74377	-3.6121	0.250047	APOH	apolipoprotein H
205216_s_at	0.824	0.715	-0.373685	-6.64672	-0.0266022	APOH	apolipoprotein H
209546_s_at	0.0695	0.0176	-2.74772	-3.60503	-0.916075	APOL1	apolipoprotein L1
221653_x_at	0.159	0.0593	-2.0823	-4.74878	-0.490616	APOL2	apolipoprotein L2
221013_s_at	0.441	0.268	-1.16138	-6.0389	-0.108293	APOL2	apolipoprotein L2
221087_s_at	0.776	0.648	-0.468548	-6.60471	-0.126316	APOL3	apolipoprotein L3
1555600_s_at	0.289	0.142	-1.56923	-5.52652	-0.152474	APOL4	apolipoprotein L4
224491_at	0.577	0.405	0.862525	-6.33565	0.0719062	APOL4	apolipoprotein L4
223801_s_at	0.88	0.797	-0.262514	-6.68415	-0.0461585	APOL4	apolipoprotein L4
220478_at	0.693	0.539	-0.632119	-6.51104	-0.0433418	APOL5	apolipoprotein L5
219716_at	0.0524	0.0115	-2.97542	-3.19511	-1.11643	APOL6	apolipoprotein L6
1557236_at	0.185	0.0738	-1.9582	-4.94769	-0.782783	APOL6	apolipoprotein L6
1557116_at	0.815	0.701	-0.393057	-6.63889	-0.114741	APOL6	apolipoprotein L6
241869_at	0.967	0.939	0.0777239	-6.71761	0.0333097	APOL6	apolipoprotein L6
221031_s_at	0.678	0.521	-0.661328	-6.49156	-0.240687	APOLD1	apolipoprotein L domain containing 1
220890_s_at	0.167	0.0639	-2.03981	-4.81754	-0.184484	APOLD1///DDX47	apolipoprotein L domain containing 1///DEAD-box helicase 47
205682_x_at	0.873	0.788	0.275474	-6.68045	0.0440982	APOM	apolipoprotein M
214910_s_at	0.99	0.981	-0.0246175	-6.72051	-0.00455577	APOM	apolipoprotein M
221620_s_at	0.00165	3.94e-05	-6.29184	2.47216	-1.39432	APOO	apolipoprotein O
222269_at	0.049	0.0105	-3.02804	-3.09969	-1.1961	APOOL	apolipoprotein O like
235433_at	0.276	0.134	1.60803	-5.47228	0.298395	APOOL	apolipoprotein O like
213289_at	0.516	0.341	-0.99173	-6.21644	-0.283908	APOOL	apolipoprotein O like
213282_at	0.61	0.441	-0.796494	-6.39092	-0.121646	APOOL	apolipoprotein O like
232814_x_at	0.00212	6.4e-05	5.97285	1.9873	1.21636	APOPT1	apoptogenic 1, mitochondrial
225948_at	0.12	0.0392	-2.31334	-4.36428	-0.32029	APOPT1	apoptogenic 1, mitochondrial
200602_at	9.68e-05	1.08e-07	11.1298	8.18938	0.908929	APP	amyloid beta precursor protein
214953_s_at	0.000238	6.23e-07	9.4755	6.5404	1.08568	APP	amyloid beta precursor protein
211277_x_at	0.00263	9.31e-05	5.7317	1.6107	0.730747	APP	amyloid beta precursor protein
202631_s_at	0.00912	0.000762	-4.46802	-0.499299	-1.1096	APPBP2	amyloid beta precursor protein binding protein 2
202630_at	0.202	0.0844	-1.88105	-5.0682	-0.557621	APPBP2	amyloid beta precursor protein binding protein 2
202629_at	0.253	0.117	-1.68665	-5.35981	-0.359682	APPBP2	amyloid beta precursor protein binding protein 2
215402_at	0.92	0.861	0.178844	-6.70378	0.0161723	APPBP2	amyloid beta precursor protein binding protein 2
218158_s_at	0.0191	0.00248	3.8079	-1.67834	0.644294	APPL1	adaptor protein, phosphotyrosine interacting with PH domain and leucine zipper 1
222538_s_at	0.319	0.165	1.47716	-5.65169	0.282834	APPL1	adaptor protein, phosphotyrosine interacting with PH domain and leucine zipper 1
218218_at	0.891	0.814	-0.240082	-6.69013	-0.0517979	APPL2	adaptor protein, phosphotyrosine interacting with PH domain and leucine zipper 2
203219_s_at	0.2	0.0827	-1.89242	-5.0506	-0.468116	APRT	adenine phosphoribosyltransferase
213892_s_at	0.562	0.388	-0.895239	-6.30683	-0.187532	APRT	adenine phosphoribosyltransferase
227431_at	0.169	0.0649	-2.03104	-4.83165	-0.351839	APTR	Alu-mediated CDKN1A/p21 transcriptional regulator (non-protein coding)
[truncated: 43,119 more rows]

## Sheet: Sheet2
ID	adj.P.Val	P.Value	t	B	logFC	Gene.symbol	Gene.title
229383_at	0.0713	0.0183	-2.72751	-3.64112	-0.835144	2022-03-01	membrane associated ring-CH-type finger 1
235385_at	0.0854	0.0239	-2.58292	-3.89744	-1.09779	2022-03-01	membrane associated ring-CH-type finger 1
218582_at	0.114	0.0364	-2.35359	-4.29568	-0.634749	2022-03-05	membrane associated ring-CH-type finger 5
212498_at	0.0186	0.00238	3.82981	-1.63861	0.535439	2022-03-06	membrane associated ring-CH-type finger 6
232371_at	0.011	0.00103	4.29629	-0.801997	0.576913	2022-03-07	membrane associated ring-CH-type finger 7
202654_x_at	0.122	0.0402	-2.2986	-4.38929	-0.71117	2022-03-07	membrane associated ring-CH-type finger 7
221824_s_at	0.0283	0.00455	3.47763	-2.27968	0.363589	2022-03-08	membrane associated ring-CH-type finger 8
229819_at	0.000541	3.84e-06	-7.96824	4.7791	-1.11421	A1BG	alpha-1-B glycoprotein
232462_s_at	0.000256	7.25e-07	-9.3424	6.39552	-0.927955	A1BG-AS1	A1BG antisense RNA 1
220951_s_at	0.0263	0.00407	3.53818	-2.16915	0.473735	A1CF	APOBEC1 complementation factor
1564139_at	0.00112	1.88e-05	6.79659	3.2087	0.93274	A2M-AS1	A2M antisense RNA 1 (head to head)
1553505_at	0.00125	2.34e-05	6.64388	2.9898	2.16055	A2ML1	alpha-2-macroglobulin like 1
1564307_a_at	0.0306	0.00514	3.41068	-2.40196	1.76397	A2ML1	alpha-2-macroglobulin like 1
236394_at	0.0272	0.00429	-3.50862	-2.2231	-0.581866	A2MP1	alpha-2-macroglobulin pseudogene 1
221131_at	0.116	0.0374	2.33941	-4.31989	0.228697	A4GNT	alpha-1,4-N-acetylglucosaminyltransferase
205969_at	0.0849	0.0237	2.58783	-3.88881	1.17443	AADAC	arylacetamide deacetylase
240420_at	0.0322	0.00559	3.36621	-2.48319	2.27147	AADACL2	arylacetamide deacetylase like 2
227534_at	0.0865	0.0244	-2.57219	-3.91633	-0.842734	AAED1	AhpC/TSA antioxidant enzyme domain containing 1
202852_s_at	0.134	0.0461	-2.22371	-4.51543	-0.627411	AAGAB	alpha- and gamma-adaptin binding protein
218089_at	0.0237	0.00347	-3.62349	-2.01357	-0.329566	AAR2	AAR2 splicing factor homolog
201000_at	0.0615	0.0146	-2.84871	-3.42391	-0.539276	AARS	alanyl-tRNA synthetase
230024_at	0.0112	0.00106	-4.28211	-0.827136	-0.538041	AARS2	alanyl-tRNA synthetase 2, mitochondrial
231845_at	0.0162	0.00191	-3.95236	-1.41711	-0.576941	AARS2	alanyl-tRNA synthetase 2, mitochondrial
202169_s_at	0.0506	0.011	-3.00254	-3.14595	-0.693381	AASDHPPT	aminoadipate-semialdehyde dehydrogenase-phosphopantetheinyl transferase
202170_s_at	0.109	0.034	-2.39078	-4.23191	-0.573521	AASDHPPT	aminoadipate-semialdehyde dehydrogenase-phosphopantetheinyl transferase
210852_s_at	0.123	0.0405	-2.29453	-4.39619	-0.772329	AASS	aminoadipate-semialdehyde synthase
241705_at	0.0645	0.0157	2.81127	-3.49121	0.649008	ABCA5	ATP binding cassette subfamily A member 5
217504_at	0.00349	0.000153	5.42022	1.1115	1.5321	ABCA6	ATP binding cassette subfamily A member 6
242541_at	0.00339	0.000145	5.45287	1.16449	0.779474	ABCA9	ATP binding cassette subfamily A member 9
239185_at	0.0182	0.00231	3.84775	-1.60613	1.74013	ABCA9	ATP binding cassette subfamily A member 9
235335_at	0.0864	0.0243	2.57345	-3.91411	0.192531	ABCA9	ATP binding cassette subfamily A member 9
243951_at	0.03	0.00498	3.42826	-2.36985	0.716411	ABCB1	ATP binding cassette subfamily B member 1
208288_at	0.118	0.0384	-2.32402	-4.34612	-0.15768	ABCB11	ATP binding cassette subfamily B member 11
243167_at	0.0391	0.00748	-3.20916	-2.76997	-2.72187	ABCB5	ATP binding cassette subfamily B member 5
1569072_s_at	0.0769	0.0205	-2.66651	-3.74967	-0.922686	ABCB5	ATP binding cassette subfamily B member 5
240717_at	0.0784	0.0211	-2.65096	-3.77726	-2.30771	ABCB5	ATP binding cassette subfamily B member 5
203191_at	0.0313	0.00531	-3.39391	-2.4326	-0.332577	ABCB6	ATP binding cassette subfamily B member 6 (Langereis blood group)
209620_s_at	0.0701	0.0179	-2.74102	-3.61701	-0.298302	ABCB7	ATP binding cassette subfamily B member 7
202805_s_at	0.101	0.0306	-2.44935	-4.13081	-0.539696	ABCC1	ATP binding cassette subfamily C member 1
215873_x_at	0.056	0.0127	-2.92232	-3.29118	-0.458945	ABCC10	ATP binding cassette subfamily C member 10
1554911_at	0.069	0.0174	2.75342	-3.59485	0.287641	ABCC11	ATP binding cassette subfamily C member 11
1552583_s_at	0.134	0.0461	2.22268	-4.51714	0.2002	ABCC13	ATP binding cassette subfamily C member 13 (pseudogene)
206155_at	0.0214	0.00296	-3.71095	-1.85438	-1.31662	ABCC2	ATP binding cassette subfamily C member 2
230682_x_at	0.00709	0.000511	4.69914	-0.097317	0.540092	ABCC3	ATP binding cassette subfamily C member 3
239217_x_at	0.0249	0.00374	3.58364	-2.08621	0.500847	ABCC3	ATP binding cassette subfamily C member 3
1558460_at	0.113	0.0362	-2.3573	-4.28933	-0.381273	ABCC5	ATP binding cassette subfamily C member 5
1557374_at	0.00247	8.19e-05	5.81387	1.73999	0.651414	ABCC9	ATP binding cassette subfamily C member 9
208561_at	0.0261	0.004	3.54754	-2.15206	0.507895	ABCC9	ATP binding cassette subfamily C member 9
205142_x_at	0.0682	0.0171	-2.76457	-3.57492	-0.29917	ABCD1	ATP binding cassette subfamily D member 1
203982_s_at	0.0132	0.00139	4.12983	-1.09835	0.479857	ABCD4	ATP binding cassette subfamily D member 4
201873_s_at	0.0889	0.0254	-2.54979	-3.95566	-0.468905	ABCE1	ATP binding cassette subfamily E member 1
200045_at	0.0296	0.0049	-3.43716	-2.35359	-0.53962	ABCF1	ATP binding cassette subfamily F member 1
209246_at	0.00341	0.000147	-5.44461	1.1511	-0.355931	ABCF2	ATP binding cassette subfamily F member 2
207623_at	0.00635	0.000424	4.8078	0.08937	1.00906	ABCF2	ATP binding cassette subfamily F member 2
209247_s_at	0.00723	0.000526	-4.68185	-0.127159	-0.696219	ABCF2	ATP binding cassette subfamily F member 2
232081_at	0.028	0.00447	3.48631	-2.26383	0.967362	ABCG1	ATP binding cassette subfamily G member 1
1560117_at	0.00924	0.000777	4.45679	-0.518994	0.296874	ABHD1	abhydrolase domain containing 1
222697_s_at	0.00424	0.000216	-5.21105	0.768323	-0.823272	ABHD10	abhydrolase domain containing 10
1552800_at	0.0137	0.00146	4.10004	-1.15167	0.34793	ABHD11	abhydrolase domain containing 11
224742_at	0.0125	0.00128	-4.17409	-1.0193	-0.425826	ABHD12	abhydrolase domain containing 12
228123_s_at	0.115	0.037	-2.34483	-4.31064	-0.475484	ABHD12	abhydrolase domain containing 12
210006_at	0.131	0.0448	-2.23877	-4.49019	-0.403501	ABHD14A///ACY1	abhydrolase domain containing 14A///aminoacylase 1
202740_at	0.000117	1.48e-07	-10.815	7.89595	-1.55054	ABHD14A-ACY1///ACY1	ABHD14A-ACY1 readthrough///aminoacylase 1
224821_at	0.0122	0.00122	-4.20081	-0.97165	-0.730853	ABHD14B	abhydrolase domain containing 14B
226796_at	0.00636	0.000426	-4.80516	0.084846	-1.04138	ABHD15	abhydrolase domain containing 15
224756_s_at	0.0328	0.00575	-3.35072	-2.51149	-0.679068	ABHD16A	abhydrolase domain containing 16A
230221_at	0.0931	0.0272	-2.5137	-4.01884	-0.259695	ABHD16A	abhydrolase domain containing 16A
219980_at	0.00734	0.000539	4.66769	-0.151641	0.925734	ABHD18	abhydrolase domain containing 18
205566_at	0.00156	3.61e-05	-6.35047	2.55964	-1.36131	ABHD2	abhydrolase domain containing 2
228490_at	0.00289	0.000111	-5.61959	1.43266	-1.75698	ABHD2	abhydrolase domain containing 2
225337_at	0.0895	0.0257	-2.54428	-3.96533	-0.56188	ABHD2	abhydrolase domain containing 2
87100_at	0.118	0.0383	-2.32611	-4.34255	-0.388233	ABHD2	abhydrolase domain containing 2
213017_at	0.00593	0.000377	-4.8769	0.207285	-1.40549	ABHD3	abhydrolase domain containing 3
213935_at	0.0558	0.0127	2.92513	-3.2861	0.663291	ABHD5	abhydrolase domain containing 5
232862_at	0.1	0.0301	2.45793	-4.11594	0.572647	ABHD5	abhydrolase domain containing 5
221679_s_at	0.0912	0.0264	-2.53012	-3.99013	-0.584874	ABHD6	abhydrolase domain containing 6
221552_at	0.118	0.0383	-2.32641	-4.34205	-0.391575	ABHD6	abhydrolase domain containing 6
219101_x_at	0.106	0.0326	2.41438	-4.19128	0.26077	ABHD8	abhydrolase domain containing 8
209028_s_at	0.0314	0.00534	3.39067	-2.4385	0.441157	ABI1	abl interactor 1
211793_s_at	0.013	0.00136	-4.14118	-1.07807	-0.608941	ABI2	abl-interactor 2
207268_x_at	0.0179	0.00224	-3.86384	-1.57701	-0.570609	ABI2	abl-interactor 2
209856_x_at	0.0538	0.012	-2.95279	-3.23608	-0.517553	ABI2	abl-interactor 2
227631_at	0.0691	0.0175	2.75261	-3.59629	0.176695	ABI2	abl-interactor 2
223615_at	0.113	0.0361	-2.35779	-4.2885	-0.276993	ABI3	ABI family member 3
223395_at	0.00103	1.57e-05	6.92266	3.38687	1.80546	ABI3BP	ABI family member 3 binding protein
220518_at	0.0582	0.0135	2.89252	-3.34498	1.22901	ABI3BP	ABI family member 3 binding protein
206411_s_at	0.0255	0.00388	-3.56385	-2.12232	-0.81029	ABL2	ABL proto-oncogene 2, non-receptor tyrosine kinase
226893_at	0.0406	0.00789	-3.18016	-2.82285	-1.12639	ABL2	ABL proto-oncogene 2, non-receptor tyrosine kinase
200965_s_at	0.0225	0.00321	3.66715	-1.93407	0.956523	ABLIM1	actin binding LIM protein 1
210461_s_at	0.0238	0.00351	3.61817	-2.02328	1.11195	ABLIM1	actin binding LIM protein 1
1567622_at	0.00222	6.84e-05	5.92904	1.91952	0.405437	ABLIM2	actin binding LIM protein family member 2
1567623_at	0.00608	0.000394	4.85063	0.16252	0.41036	ABLIM2	actin binding LIM protein family member 2
236087_at	0.113	0.0361	-2.35861	-4.28709	-0.261255	ABLIM2	actin binding LIM protein family member 2
216929_x_at	0.0384	0.00727	-3.22434	-2.74227	-0.511659	ABO	ABO blood group (transferase A, alpha 1-3-N-acetylgalactosaminyltransferase; transferase B, alpha 1-3-galactosyltransferase)
216716_at	0.0706	0.018	-2.73564	-3.62661	-0.195457	ABO	ABO blood group (transferase A, alpha 1-3-N-acetylgalactosaminyltransferase; transferase B, alpha 1-3-galactosyltransferase)
212895_s_at	0.0757	0.02	-2.67913	-3.72726	-0.640393	ABR	active BCR-related
223361_at	0.0546	0.0123	-2.94072	-3.25791	-0.760217	ABRACL	ABRA C-terminal like
213497_at	0.14	0.0491	-2.18788	-4.57518	-0.412313	ABTB2	ankyrin repeat and BTB domain containing 2
202025_x_at	0.0175	0.00217	-3.88231	-1.5436	-0.552431	ACAA1	acetyl-CoA acyltransferase 1
214274_s_at	0.111	0.0351	-2.37374	-4.26117	-0.409211	ACAA1	acetyl-CoA acyltransferase 1
202002_at	0.00162	3.82e-05	-6.31199	2.50229	-0.390645	ACAA2	acetyl-CoA acyltransferase 2
202003_s_at	0.0636	0.0154	-2.82203	-3.47188	-0.616735	ACAA2	acetyl-CoA acyltransferase 2
49452_at	0.0359	0.0066	3.27665	-2.64677	0.948655	ACACB	acetyl-CoA carboxylase beta
43427_at	0.064	0.0155	2.81764	-3.47978	0.828917	ACACB	acetyl-CoA carboxylase beta
221928_at	0.0847	0.0236	2.58989	-3.88517	0.70563	ACACB	acetyl-CoA carboxylase beta
221669_s_at	0.136	0.0471	-2.2108	-4.53699	-0.721603	ACAD8	acyl-CoA dehydrogenase family member 8
206069_s_at	0.000684	6.33e-06	7.586	4.28742	1.68491	ACADL	acyl-CoA dehydrogenase, long chain
206068_s_at	0.00567	0.000348	4.92393	0.287174	1.47257	ACADL	acyl-CoA dehydrogenase, long chain
202502_at	0.00392	0.000185	-5.30335	0.920541	-1.11867	ACADM	acyl-CoA dehydrogenase, C-4 to C-12 straight chain
202366_at	0.0213	0.00294	-3.71376	-1.84926	-0.467674	ACADS	acyl-CoA dehydrogenase, C-2 to C-3 short chain
226030_at	0.000908	1.15e-05	7.14666	3.69785	1.09244	ACADSB	acyl-CoA dehydrogenase, short/branched chain
1554950_at	0.0516	0.0113	2.98772	-3.17281	0.226592	ACAN	aggrecan
205212_s_at	0.00284	0.000108	-5.63623	1.45921	-0.603758	ACAP1	ArfGAP with coiled-coil, ankyrin repeat and PH domains 1
205213_at	0.072	0.0186	-2.71948	-3.65544	-0.610534	ACAP1	ArfGAP with coiled-coil, ankyrin repeat and PH domains 1
1552472_a_at	0.0238	0.00351	-3.61734	-2.02478	-0.959302	ACAP2	ArfGAP with coiled-coil, ankyrin repeat and PH domains 2
225529_at	0.000226	4.97e-07	9.67668	6.75572	1.40945	ACAP3	ArfGAP with coiled-coil, ankyrin repeat and PH domains 3
1568877_a_at	0.0196	0.00259	-3.7836	-1.72241	-0.730162	ACBD5	acyl-CoA binding domain containing 5
225317_at	0.0426	0.0085	-3.14023	-2.89563	-0.611359	ACBD6	acyl-CoA binding domain containing 6
228264_at	0.139	0.0488	2.19174	-4.56875	0.448567	ACCS	1-aminocyclopropane-1-carboxylate synthase homolog (inactive)
227463_at	0.108	0.0337	2.39635	-4.22234	0.4674	ACE	angiotensin I converting enzyme
1553929_at	0.0798	0.0217	2.6367	-3.80251	1.37986	ACER1	alkaline ceramidase 1
227306_at	0.0302	0.00503	3.42269	-2.38002	0.570757	ACER2	alkaline ceramidase 2
222689_at	0.0097	0.000833	-4.41742	-0.588155	-1.24636	ACER3	alkaline ceramidase 3
210332_at	0.126	0.0424	-2.26918	-4.43903	-0.178293	ACHE	acetylcholinesterase (Cartwright blood group)
208335_s_at	0.0867	0.0245	2.57043	-3.91942	0.616308	ACKR1	atypical chemokine receptor 1 (Duffy blood group)
206887_at	0.0311	0.00527	3.39756	-2.42593	0.29827	ACKR2	atypical chemokine receptor 2
1568850_at	0.128	0.0432	2.25877	-4.45657	0.180175	ACKR2	atypical chemokine receptor 2
212977_at	0.0493	0.0106	3.02277	-3.10925	0.966558	ACKR3	atypical chemokine receptor 3
1559114_a_at	0.131	0.0445	-2.24226	-4.48433	-0.151405	ACKR3	atypical chemokine receptor 3
220351_at	0.00169	4.14e-05	6.25852	2.42224	1.86356	ACKR4	atypical chemokine receptor 4
201127_s_at	0.00536	0.000317	-4.97924	0.380744	-0.685773	ACLY	ATP citrate lyase
210337_s_at	0.00541	0.000322	-4.97027	0.365595	-0.922868	ACLY	ATP citrate lyase
201128_s_at	0.0108	0.00101	-4.30984	-0.778008	-0.613083	ACLY	ATP citrate lyase
200793_s_at	0.0239	0.00353	-3.61517	-2.02874	-0.439032	ACO2	aconitase 2
202982_s_at	0.042	0.00834	-3.15048	-2.87695	-0.988138	ACOT1///ACOT2	acyl-CoA thioesterase 1///acyl-CoA thioesterase 2
214763_at	0.088	0.025	-2.55886	-3.93974	-0.351487	ACOT11	acyl-CoA thioesterase 11
204565_at	0.0219	0.00309	-3.68732	-1.89736	-0.608191	ACOT13	acyl-CoA thioesterase 13
229534_at	0.0765	0.0203	-2.67091	-3.74186	-1.14735	ACOT4	acyl-CoA thioesterase 4
241949_at	0.0888	0.0254	-2.55111	-3.95336	-0.170176	ACOT6	acyl-CoA thioesterase 6
208002_s_at	0.000301	9.59e-07	-9.10022	6.12685	-1.53965	ACOT7	acyl-CoA thioesterase 7
215728_s_at	0.000862	1.03e-05	-7.22851	3.80972	-1.00189	ACOT7	acyl-CoA thioesterase 7
204212_at	0.0446	0.00908	-3.10461	-2.96049	-0.386203	ACOT8	acyl-CoA thioesterase 8
221641_s_at	0.118	0.0383	-2.32635	-4.34216	-0.39752	ACOT9	acyl-CoA thioesterase 9
227962_at	0.000259	7.54e-07	9.30755	6.35727	1.17582	ACOX1	acyl-CoA oxidase 1
204242_s_at	0.104	0.0317	-2.42938	-4.16538	-0.610334	ACOX3	acyl-CoA oxidase 3, pristanoyl
215227_x_at	0.0114	0.00109	-4.2647	-0.858027	-0.548937	ACP1	acid phosphatase 1, soluble
201629_s_at	0.0234	0.00342	-3.63157	-1.99886	-0.737263	ACP1	acid phosphatase 1, soluble
201630_s_at	0.0276	0.00439	-3.4966	-2.24504	-0.423738	ACP1	acid phosphatase 1, soluble
202767_at	0.0144	0.00158	-4.05671	-1.22936	-0.578666	ACP2	acid phosphatase 2, lysosomal
204638_at	0.000678	5.98e-06	-7.62847	4.34301	-1.51039	ACP5	acid phosphatase 5, tartrate resistant
218795_at	0.0272	0.00427	-3.51159	-2.21768	-0.792443	ACP6	acid phosphatase 6, lysophosphatidic
207427_at	0.114	0.0363	-2.35535	-4.29267	-0.206667	ACR	acrosin
207991_x_at	0.0525	0.0116	-2.97355	-3.1985	-0.216875	ACRV1	acrosomal vesicle protein 1
221716_s_at	0.086	0.0242	2.57722	-3.90747	0.231015	ACSBG2	acyl-CoA synthetase bubblegum family member 2
227464_at	0.0431	0.00866	-3.13036	-2.9136	-0.33362	ACSF3	acyl-CoA synthetase family member 3
201662_s_at	0.001	1.47e-05	-6.97028	3.45358	-1.66271	ACSL3	acyl-CoA synthetase long-chain family member 3
201660_at	0.0725	0.0188	-2.71343	-3.66623	-0.794756	ACSL3	acyl-CoA synthetase long-chain family member 3
222592_s_at	0.0282	0.00452	-3.48076	-2.27395	-0.804263	ACSL5	acyl-CoA synthetase long-chain family member 5
213683_at	0.138	0.048	2.20075	-4.55376	0.204447	ACSL6	acyl-CoA synthetase long-chain family member 6
234197_at	0.0252	0.00381	3.57336	-2.10497	0.275146	ACSM1	acyl-CoA synthetase medium-chain family member 1
230554_at	0.0518	0.0114	2.98414	-3.17931	0.208479	ACSM2A	acyl-CoA synthetase medium-chain family member 2A
241915_at	0.0558	0.0127	2.92507	-3.2862	0.181316	ACSM2B	acyl-CoA synthetase medium-chain family member 2B
1554514_at	0.1	0.0302	-2.45619	-4.11895	-0.787283	ACSM5	acyl-CoA synthetase medium-chain family member 5
224882_at	0.0213	0.00295	-3.71348	-1.84977	-0.501861	ACSS1	acyl-CoA synthetase short-chain family member 1
235724_at	0.122	0.0403	2.29808	-4.39017	0.272264	ACSS1	acyl-CoA synthetase short-chain family member 1
243140_at	0.000529	3.68e-06	8.00161	4.82112	2.3187	ACTA2	actin, alpha 2, smooth muscle, aorta
200974_at	0.0178	0.00222	3.86907	-1.56754	1.07075	ACTA2	actin, alpha 2, smooth muscle, aorta
215787_at	0.0283	0.00456	3.47602	-2.28262	0.327932	ACTA2	actin, alpha 2, smooth muscle, aorta
217211_at	0.117	0.0379	2.33139	-4.33356	0.325794	ACTBP9	actin, beta pseudogene 9
1569368_at	0.128	0.0433	-2.25783	-4.45816	-0.133502	ACTG1P17	actin gamma 1 pseudogene 17
208498_s_at	0.00182	4.77e-05	6.16532	2.28167	1.4096	ACTG1P4///AMY2B///AMY2A///AMY1C///AMY1B///AMY1A	actin gamma 1 pseudogene 4///amylase, alpha 2B (pancreatic)///amylase, alpha 2A (pancreatic)///amylase, alpha 1C (salivary)///amylase, alpha 1B (salivary)///amylase, alpha 1A (salivary)
228023_x_at	0.0435	0.00876	3.12406	-2.92507	0.430536	ACTG1P4///RNPC3///AMY2B	actin gamma 1 pseudogene 4///RNA binding region (RNP1, RRM) containing 3///amylase, alpha 2B (pancreatic)
202274_at	0.14	0.049	2.18915	-4.57305	1.51541	ACTG2	actin, gamma 2, smooth muscle, enteric
232619_at	0.00245	8.02e-05	-5.82715	1.76079	-0.594968	ACTL10	actin like 10
202666_s_at	0.0832	0.023	-2.60437	-3.85965	-0.421938	ACTL6A	actin like 6A
203862_s_at	0.0622	0.0149	-2.83886	-3.44163	-0.281563	ACTN2	actinin alpha 2
203863_at	0.0968	0.0287	-2.48292	-4.07251	-0.231167	ACTN2	actinin alpha 2
200601_at	0.00399	0.000191	5.28342	0.887776	0.714484	ACTN4	actinin alpha 4
200727_s_at	0.00377	0.000176	-5.33545	0.973184	-1.28685	ACTR2	ARP2 actin related protein 2 homolog
1554390_s_at	0.00774	0.000588	-4.61699	-0.239455	-1.15067	ACTR2	ARP2 actin related protein 2 homolog
200728_at	0.0287	0.00466	-3.46418	-2.30423	-0.775393	ACTR2	ARP2 actin related protein 2 homolog
200729_s_at	0.0379	0.00714	-3.23362	-2.72532	-1.34764	ACTR2	ARP2 actin related protein 2 homolog
228603_at	0.018	0.00227	3.85773	-1.58806	0.982769	ACTR3	ARP3 actin related protein 3 homolog
222147_s_at	0.0361	0.00666	-3.27113	-2.65685	-0.554918	ACTR5	ARP5 actin-related protein 5 homolog
222707_s_at	0.00674	0.000468	-4.74963	-0.010393	-0.456536	ACTR8	ARP8 actin-related protein 8 homolog
218658_s_at	0.0348	0.00627	-3.30371	-2.59736	-0.772389	ACTR8	ARP8 actin-related protein 8 homolog
237360_at	0.0338	0.00601	3.32643	-2.55585	0.202795	ACTRT2	actin related protein T2
203935_at	0.118	0.0385	-2.32317	-4.34756	-0.54167	ACVR1	activin A receptor type 1
213198_at	0.00117	2.05e-05	6.73598	3.12222	0.927069	ACVR1B	activin A receptor type 1B
205209_at	0.0633	0.0152	2.82627	-3.46428	0.609968	ACVR1B	activin A receptor type 1B
228416_at	0.00182	4.8e-05	6.16087	2.27492	0.95952	ACVR2A	activin A receptor type 2A
205327_s_at	0.0135	0.00143	4.11193	-1.13038	0.534039	ACVR2A	activin A receptor type 2A
236126_at	0.0771	0.0206	-2.66375	-3.75458	-0.598343	ACVR2B	activin A receptor type 2B
210838_s_at	0.018	0.00227	3.85741	-1.58865	0.454997	ACVRL1	activin A receptor like type 1
240299_at	0.0773	0.0207	2.66176	-3.75811	0.18341	ADAD1	adenosine deaminase domain containing 1
236018_at	0.00771	0.000584	-4.62102	-0.232457	-1.61322	ADAL	adenosine deaminase like
239711_at	0.0127	0.00132	-4.15768	-1.0486	-1.01317	ADAL	adenosine deaminase like
238424_at	0.138	0.0484	-2.19671	-4.56048	-0.34754	ADAL	adenosine deaminase like
214895_s_at	0.00172	4.3e-05	-6.23391	2.38524	-0.987184	ADAM10	ADAM metallopeptidase domain 10
202604_x_at	0.00593	0.000378	-4.87551	0.204923	-1.48294	ADAM10	ADAM metallopeptidase domain 10
207880_at	0.0327	0.0057	3.35485	-2.50394	0.381897	ADAM11	ADAM metallopeptidase domain 11
239837_at	0.118	0.0382	-2.32694	-4.34115	-0.241081	ADAM11	ADAM metallopeptidase domain 11
226777_at	0.0261	0.00402	-3.54441	-2.15777	-1.75791	ADAM12	ADAM metallopeptidase domain 12
213790_at	0.0328	0.00574	-3.35179	-2.50954	-1.6274	ADAM12	ADAM metallopeptidase domain 12
202952_s_at	0.0337	0.00598	-3.32929	-2.55065	-1.32249	ADAM12	ADAM metallopeptidase domain 12
1555896_a_at	0.0837	0.0232	2.59952	-3.8682	0.245279	ADAM15	ADAM metallopeptidase domain 15
213532_at	0.103	0.0314	-2.43423	-4.157	-0.405347	ADAM17	ADAM metallopeptidase domain 17
213411_at	0.00518	0.000302	5.00772	0.428775	0.814711	ADAM22	ADAM metallopeptidase domain 22
244463_at	0.0303	0.00507	-3.41904	-2.38669	-1.21672	ADAM23	ADAM metallopeptidase domain 23
213808_at	0.0414	0.00814	-3.16333	-2.85353	-1.74926	ADAM23	ADAM metallopeptidase domain 23
206046_at	0.0442	0.00898	-3.11035	-2.95003	-1.30165	ADAM23	ADAM metallopeptidase domain 23
205997_at	0.0293	0.00481	-3.44676	-2.33604	-0.916024	ADAM28	ADAM metallopeptidase domain 28
233868_x_at	0.000221	4.73e-07	9.72057	6.80212	1.40534	ADAM33	ADAM metallopeptidase domain 33
232570_s_at	0.00111	1.87e-05	6.80086	3.21476	1.7639	ADAM33	ADAM metallopeptidase domain 33
217003_s_at	0.0813	0.0222	2.62212	-3.82831	0.153953	ADAM5	ADAM metallopeptidase domain 5 (pseudogene)
239079_at	0.141	0.0495	2.18325	-4.58286	0.16034	ADAM7	ADAM metallopeptidase domain 7
205180_s_at	0.0239	0.00352	-3.61627	-2.02674	-0.625556	ADAM8	ADAM metallopeptidase domain 8
1555326_a_at	0.0828	0.0228	-2.60815	-3.85297	-0.548409	ADAM9	ADAM metallopeptidase domain 9
202381_at	0.126	0.0421	-2.27339	-4.43194	-0.560062	ADAM9	ADAM metallopeptidase domain 9
206134_at	9.53e-05	1.04e-07	-11.165	8.22164	-3.87094	ADAMDEC1	ADAM like decysin 1
222486_s_at	0.0576	0.0133	-2.9005	-3.33058	-0.803849	ADAMTS1	ADAM metallopeptidase with thrombospondin type 1 motif 1
230341_x_at	0.111	0.0352	2.37222	-4.26377	0.239738	ADAMTS10	ADAM metallopeptidase with thrombospondin type 1 motif 10
226997_at	0.0532	0.0118	-2.96332	-3.21702	-0.603921	ADAMTS12	ADAM metallopeptidase with thrombospondin type 1 motif 12
214454_at	0.017	0.00207	3.90849	-1.49628	0.906179	ADAMTS2	ADAM metallopeptidase with thrombospondin type 1 motif 2
219935_at	0.00273	0.000101	5.68124	1.5308	1.52167	ADAMTS5	ADAM metallopeptidase with thrombospondin type 1 motif 5
229357_at	0.00949	0.000809	4.43376	-0.55943	1.25668	ADAMTS5	ADAM metallopeptidase with thrombospondin type 1 motif 5
235368_at	0.112	0.0355	2.36817	-4.27072	0.699881	ADAMTS5	ADAM metallopeptidase with thrombospondin type 1 motif 5
220705_s_at	0.0627	0.0151	-2.83275	-3.45262	-0.319281	ADAMTS7	ADAM metallopeptidase with thrombospondin type 1 motif 7
233928_at	0.0807	0.022	2.62839	-3.81721	0.172863	ADAMTS9-AS1	ADAMTS9 antisense RNA 1
1556364_at	0.00376	0.000175	5.33863	0.97839	1.29915	ADAMTS9-AS2	ADAMTS9 antisense RNA 2
1562295_at	0.0343	0.00615	3.31408	-2.57842	0.661132	ADAMTS9-AS2	ADAMTS9 antisense RNA 2
1559296_at	0.0443	0.00901	3.1087	-2.95304	0.286143	ADAMTS9-AS2	ADAMTS9 antisense RNA 2
233113_at	0.0662	0.0163	2.78877	-3.53156	0.562903	ADAMTS9-AS2	ADAMTS9 antisense RNA 2
234078_at	0.135	0.0467	2.2166	-4.52731	0.292049	ADAMTS9-AS2	ADAMTS9 antisense RNA 2
213974_at	0.0124	0.00127	4.18015	-1.00849	1.55629	ADAMTSL3	ADAMTS like 3
220578_at	0.0123	0.00124	4.1947	-0.982543	0.838225	ADAMTSL4	ADAMTS like 4
226071_at	0.0674	0.0168	2.774	-3.55804	0.512157	ADAMTSL4	ADAMTS like 4
242200_at	0.00558	0.000339	-4.93921	0.313071	-0.393077	ADAMTSL5	ADAMTS like 5
219150_s_at	0.131	0.0447	-2.24027	-4.48767	-0.27241	ADAP1	ArfGAP with dual PH domains 1
201786_s_at	0.132	0.0454	-2.2315	-4.50237	-0.301235	ADAR	adenosine deaminase, RNA specific
237437_s_at	0.0883	0.0252	-2.55553	-3.94559	-0.266985	ADARB2	adenosine deaminase, RNA specific B2 (inactive)
220648_at	0.0958	0.0283	-2.49113	-4.05821	-0.487428	ADARB2	adenosine deaminase, RNA specific B2 (inactive)
1561127_at	0.0679	0.017	2.76755	-3.56958	0.320148	ADARB2-AS1	ADARB2 antisense RNA 1
227482_at	0.00299	0.000117	-5.58767	1.38163	-0.993585	ADCK1	aarF domain containing kinase 1
232062_at	0.0556	0.0126	2.92734	-3.28211	0.210373	ADCY1	adenylate cyclase 1
236832_at	0.0622	0.0149	2.83956	-3.44038	0.816492	ADCY10P1	adenylate cyclase 10, soluble pseudogene 1
209320_at	0.0416	0.00822	3.15836	-2.8626	0.264185	ADCY3	adenylate cyclase 3
230800_at	0.00128	2.46e-05	6.61143	2.94285	0.750054	ADCY4	adenylate cyclase 4
1554827_a_at	0.128	0.043	2.26161	-4.4518	0.355711	ADCY7	adenylate cyclase 7
206811_at	0.017	0.00206	3.90881	-1.49571	1.60012	ADCY8	adenylate cyclase 8
206281_at	0.0283	0.00457	-3.47464	-2.28513	-0.775257	ADCYAP1	adenylate cyclase activating polypeptide 1
230237_at	0.0594	0.0139	-2.87673	-3.37346	-1.33661	ADCYAP1	adenylate cyclase activating polypeptide 1
226690_at	0.00312	0.000127	5.53603	1.29878	0.820217	ADCYAP1R1	ADCYAP receptor type I
214726_x_at	0.00439	0.00023	5.17297	0.705173	0.780877	ADD1	adducin 1
208030_s_at	0.00555	0.000336	4.94537	0.323495	0.417379	ADD1	adducin 1
238939_at	0.023	0.00332	3.64794	-1.96903	0.538371	ADD1	adducin 1
206807_s_at	0.0681	0.0171	2.76552	-3.57322	0.19093	ADD2	adducin 2
201034_at	0.0353	0.00642	3.29137	-2.61989	0.624959	ADD3	adducin 3
217380_s_at	0.032	0.00552	3.37247	-2.47175	0.498413	ADD3-AS1	ADD3 antisense RNA 1
228215_at	0.0383	0.00724	3.22642	-2.73847	0.214651	ADD3-AS1	ADD3 antisense RNA 1
222072_at	0.0672	0.0167	2.77652	-3.55351	0.399872	ADD3-AS1	ADD3 antisense RNA 1
221814_at	0.00328	0.000137	5.48792	1.22121	1.12794	ADGRA2	adhesion G protein-coupled receptor A2
65718_at	0.0145	0.0016	4.04878	-1.2436	0.783297	ADGRA2	adhesion G protein-coupled receptor A2
210473_s_at	0.00826	0.000653	-4.55705	-0.343688	-1.21841	ADGRA3	adhesion G protein-coupled receptor A3
206083_at	0.0021	6.26e-05	-5.98691	2.00899	-0.384545	ADGRB1	adhesion G protein-coupled receptor B1
232267_at	0.0194	0.00254	3.79406	-1.70343	1.23757	ADGRD1	adhesion G protein-coupled receptor D1
207610_s_at	0.0316	0.0054	-3.38489	-2.44908	-1.1004	ADGRE2	adhesion G protein-coupled receptor E2
235988_at	0.0676	0.0169	2.77086	-3.56364	0.198708	ADGRF1	adhesion G protein-coupled receptor F1
1553036_at	0.081	0.0222	2.62447	-3.82414	0.342884	ADGRF2	adhesion G protein-coupled receptor F2
1553016_at	0.0477	0.01	3.05026	-3.05932	0.2773	ADGRF3	adhesion G protein-coupled receptor F3
237690_at	0.00555	0.000337	4.94383	0.320889	3.01462	ADGRF4	adhesion G protein-coupled receptor F4
212950_at	0.00782	0.000598	4.608	-0.255054	0.882303	ADGRF5	adhesion G protein-coupled receptor F5
212951_at	0.0852	0.0238	2.58504	-3.89372	0.548313	ADGRF5	adhesion G protein-coupled receptor F5
212070_at	0.0159	0.00186	-3.96748	-1.38985	-1.04025	ADGRG1	adhesion G protein-coupled receptor G1
1553006_at	0.0673	0.0167	2.77539	-3.55555	0.221579	ADGRG4	adhesion G protein-coupled receptor G4
229971_at	0.00681	0.000476	-4.73976	-0.027352	-0.617038	ADGRG5	adhesion G protein-coupled receptor G5
1555447_at	0.0283	0.00455	3.47692	-2.28098	0.266586	ADGRG5	adhesion G protein-coupled receptor G5
233887_at	0.0474	0.00996	3.05506	-3.05059	0.390008	ADGRG6	adhesion G protein-coupled receptor G6
206953_s_at	0.0811	0.0222	2.62372	-3.82546	0.733788	ADGRL2	adhesion G protein-coupled receptor L2
219134_at	0.019	0.00245	3.81366	-1.66788	0.640057	ADGRL4	adhesion G protein-coupled receptor L4
207820_at	0.105	0.0321	2.42206	-4.17802	0.173598	ADH1A	alcohol dehydrogenase 1A (class I), alpha polypeptide
209612_s_at	0.0435	0.00875	3.12468	-2.92395	1.96443	ADH1B	alcohol dehydrogenase 1B (class I), beta polypeptide
209613_s_at	0.0617	0.0147	2.84602	-3.42876	1.7887	ADH1B	alcohol dehydrogenase 1B (class I), beta polypeptide
223781_x_at	0.0442	0.00897	3.11146	-2.94801	0.336167	ADH4	alcohol dehydrogenase 4 (class II), pi polypeptide
214261_s_at	0.0404	0.00784	3.18392	-2.81599	0.945859	ADH6	alcohol dehydrogenase 6 (class V)
217761_at	0.00636	0.000425	-4.80584	0.086019	-0.988927	ADI1	acireductone dioxygenase 1
241443_at	0.00783	0.000601	-4.60514	-0.26003	-0.750724	ADI1	acireductone dioxygenase 1
222400_s_at	0.0848	0.0237	-2.58868	-3.88731	-0.430446	ADI1	acireductone dioxygenase 1
1554128_at	0.0752	0.0198	-2.68488	-3.71705	-0.469836	ADIG	adipogenin
217748_at	0.0302	0.00503	-3.4228	-2.37982	-0.406646	ADIPOR1	adiponectin receptor 1
201346_at	0.00228	7.15e-05	-5.90121	1.87632	-0.593504	ADIPOR2	adiponectin receptor 2
203571_s_at	0.0644	0.0157	2.81173	-3.49038	1.27258	ADIRF	adipogenesis regulatory factor
232300_at	0.0078	0.000595	4.6106	-0.250543	0.712332	ADIRF-AS1	ADIRF antisense RNA 1
204120_s_at	0.127	0.0428	2.26417	-4.44748	0.521745	ADK	adenosine kinase
232154_at	0.0666	0.0165	2.78346	-3.54109	0.44839	ADM5	adrenomedullin 5 (putative)
201773_at	0.112	0.0357	-2.36491	-4.27631	-0.453698	ADNP	activity dependent neuroprotector homeobox
226426_at	0.113	0.036	2.3598	-4.28506	0.338377	ADNP	activity dependent neuroprotector homeobox
212500_at	0.00742	0.000549	-4.65663	-0.170767	-0.813627	ADO	2-aminoethanethiol dioxygenase
212502_at	0.0102	0.000902	-4.37198	-0.668191	-0.93022	ADO	2-aminoethanethiol dioxygenase
223660_at	0.00435	0.000226	-5.18299	0.721813	-1.5477	ADORA3	adenosine A3 receptor
206171_at	0.0543	0.0122	-2.94532	-3.2496	-0.790112	ADORA3	adenosine A3 receptor
220980_s_at	0.00232	7.39e-05	-5.87967	1.84281	-0.498432	ADPGK	ADP dependent glucokinase
224455_s_at	0.0692	0.0175	-2.75215	-3.59713	-0.420951	ADPGK	ADP dependent glucokinase
228042_at	0.0174	0.00214	-3.88986	-1.52995	-0.874703	ADPRH	ADP-ribosylarginine hydrolase
207863_at	0.0934	0.0273	2.51155	-4.0226	0.2332	ADPRH	ADP-ribosylarginine hydrolase
223097_at	0.00209	6.23e-05	-5.99042	2.01441	-0.607656	ADPRHL2	ADP-ribosylhydrolase like 2
220606_s_at	0.0107	0.000991	-4.319	-0.761789	-0.823238	ADPRM	ADP-ribose/CDP-alcohol diphosphatase, manganese dependent
223401_at	0.088	0.025	-2.55815	-3.94099	-0.532021	ADPRM	ADP-ribose/CDP-alcohol diphosphatase, manganese dependent
210961_s_at	0.0986	0.0295	-2.46903	-4.09668	-0.19317	ADRA1D	adrenoceptor alpha 1D
209869_at	0.00728	0.000532	4.67571	-0.137766	1.57716	ADRA2A	adrenoceptor alpha 2A
229277_at	0.0156	0.00181	3.98264	-1.36253	0.421243	ADRB1	adrenoceptor beta 1
206170_at	0.116	0.0376	2.33597	-4.32576	0.55556	ADRB2	adrenoceptor beta 2
206812_at	0.06	0.0141	2.86884	-3.38767	0.327842	ADRB3	adrenoceptor beta 3
217303_s_at	0.122	0.0403	-2.29752	-4.39112	-0.221089	ADRB3	adrenoceptor beta 3
201281_at	0.028	0.00447	-3.48688	-2.26279	-0.795799	ADRM1	adhesion regulating molecule 1
202144_s_at	0.00303	0.000121	-5.56847	1.35087	-0.873047	ADSL	adenylosuccinate lyase
210250_x_at	0.00335	0.000142	-5.46826	1.18942	-1.05013	ADSL	adenylosuccinate lyase
221761_at	0.0217	0.00303	-3.69892	-1.87626	-0.6571	ADSS	adenylosuccinate synthase
235184_at	0.0189	0.00244	-3.81694	-1.66195	-0.475894	AEBP2	AE binding protein 2
219361_s_at	0.000835	9.58e-06	-7.27896	3.8782	-1.14733	AEN	apoptosis enhancing nuclease
226955_at	0.0703	0.0179	-2.73936	-3.61997	-0.81479	AFAP1L1	actin filament associated protein 1 like 1
226829_at	0.0795	0.0215	-2.63942	-3.7977	-0.646478	AFAP1L2	actin filament associated protein 1 like 2
224685_at	0.000809	9.04e-06	7.32093	3.9349	0.926535	AFDN	afadin, adherens junction formation factor
210409_at	0.062	0.0148	2.84211	-3.43579	0.867127	AFDN-AS1	AFDN antisense RNA 1 (head to head)
201924_at	0.00136	2.74e-05	6.53565	2.8326	0.881245	AFF1	AF4/FMR2 family member 1
215451_s_at	0.0485	0.0103	3.03659	-3.08416	0.235224	AFF1	AF4/FMR2 family member 1
232865_at	0.0105	0.000955	4.33978	-0.725051	1.28617	AFF4	AF4/FMR2 family member 4
239439_at	0.0212	0.00292	-3.71758	-1.84232	-0.938702	AFF4	AF4/FMR2 family member 4
219199_at	0.104	0.032	-2.42494	-4.17305	-0.47379	AFF4	AF4/FMR2 family member 4
202486_at	0.0514	0.0112	-2.98962	-3.16937	-0.404702	AFG3L2	AFG3 like matrix AAA peptidase subunit 2
232919_at	0.1	0.0302	2.45651	-4.1184	0.462238	AFG3L2	AFG3 like matrix AAA peptidase subunit 2
1557820_at	0.116	0.0374	-2.33951	-4.31972	-0.203303	AFG3L2	AFG3 like matrix AAA peptidase subunit 2
222472_at	0.00182	4.76e-05	6.16557	2.28204	0.585133	AFTPH	aftiphilin
217939_s_at	0.00303	0.00012	5.56981	1.35302	0.660877	AFTPH	aftiphilin
216064_s_at	0.00488	0.000272	-5.07051	0.534248	-0.837559	AGA	aspartylglucosaminidase
204333_s_at	0.0859	0.0241	-2.57879	-3.90471	-0.569097	AGA	aspartylglucosaminidase
204332_s_at	0.109	0.0341	-2.38888	-4.23518	-0.342752	AGA	aspartylglucosaminidase
228240_at	0.0328	0.00575	3.35053	-2.51184	0.505698	AGAP1	ArfGAP with GTPase domain, ankyrin repeat and PH domain 1
1557380_at	0.0142	0.00156	4.06589	-1.21289	0.566697	AGAP11	ArfGAP with GTPase domain, ankyrin repeat and PH domain 11
1557382_x_at	0.0147	0.00165	4.03428	-1.26964	0.478486	AGAP11	ArfGAP with GTPase domain, ankyrin repeat and PH domain 11
206152_at	0.0466	0.0097	-3.06886	-3.02552	-0.178312	AGAP2	ArfGAP with GTPase domain, ankyrin repeat and PH domain 2
1565620_at	0.00109	1.78e-05	6.83501	3.26323	1.57904	AGAP4	ArfGAP with GTPase domain, ankyrin repeat and PH domain 4
242393_x_at	0.0354	0.00644	3.28911	-2.62402	0.415328	AGAP6	ArfGAP with GTPase domain, ankyrin repeat and PH domain 6
243937_x_at	0.0539	0.0121	2.95206	-3.23741	0.705501	AGAP6	ArfGAP with GTPase domain, ankyrin repeat and PH domain 6
240230_s_at	0.00509	0.000293	5.02634	0.4601	1.08179	AGAP9	ArfGAP with GTPase domain, ankyrin repeat and PH domain 9
238553_at	0.0246	0.00368	3.59267	-2.06975	0.284324	AGAP9///AGAP6///BMS1P5	ArfGAP with GTPase domain, ankyrin repeat and PH domain 9///ArfGAP with GTPase domain, ankyrin repeat and PH domain 6///BMS1, ribosome biogenesis factor pseudogene 5
232395_x_at	0.0162	0.00191	3.95124	-1.41912	0.515774	AGBL3	ATP/GTP binding protein like 3
220649_at	0.0901	0.0259	2.53914	-3.97433	0.234445	AGBL3	ATP/GTP binding protein like 3
238889_at	0.0606	0.0143	-2.86072	-3.40231	-0.704542	AGBL5	ATP/GTP binding protein like 5
231857_s_at	0.0749	0.0197	-2.68749	-3.7124	-0.422961	AGBL5	ATP/GTP binding protein like 5
218480_at	0.113	0.0358	-2.36306	-4.27948	-0.355164	AGBL5	ATP/GTP binding protein like 5
218092_s_at	0.000977	1.39e-05	-7.00796	3.50613	-0.920928	AGFG1	ArfGAP with FG repeats 1
226561_at	0.0663	0.0164	2.78764	-3.53359	0.614955	AGFG1	ArfGAP with FG repeats 1
218091_at	0.0777	0.0208	-2.65784	-3.76505	-0.329015	AGFG1	ArfGAP with FG repeats 1
213926_s_at	0.0812	0.0222	-2.62289	-3.82695	-0.598025	AGFG1	ArfGAP with FG repeats 1
222362_at	0.00249	8.31e-05	5.80444	1.7252	0.941237	AGFG2	ArfGAP with FG repeats 2
222126_at	0.0607	0.0143	2.85919	-3.40505	0.448877	AGFG2	ArfGAP with FG repeats 2
217450_at	0.0711	0.0182	2.72991	-3.63684	0.207159	AGFG2	ArfGAP with FG repeats 2
218534_s_at	0.00201	5.74e-05	-6.0431	2.09538	-0.85656	AGGF1	angiogenic factor with G-patch and FHA domains 1
222132_s_at	0.00438	0.000228	-5.17604	0.710278	-0.696176	AGK	acylglycerol kinase
218568_at	0.0185	0.00237	-3.83209	-1.63448	-1.26341	AGK	acylglycerol kinase
203566_s_at	0.114	0.0362	2.3568	-4.29018	0.528663	AGL	amylo-alpha-1, 6-glucosidase, 4-alpha-glucanotransferase
221648_s_at	0.0111	0.00104	-4.29038	-0.812485	-1.30831	AGMAT	agmatinase
235782_at	0.0108	0.00101	4.31022	-0.777324	0.994537	AGO3	argonaute 3, RISC catalytic component
228932_at	0.0249	0.00374	3.58409	-2.0854	0.52807	AGO3	argonaute 3, RISC catalytic component
227930_at	0.0111	0.00105	4.28383	-0.824094	0.339966	AGO4	argonaute 4, RISC catalytic component
1569408_at	0.029	0.00473	3.45622	-2.31878	0.402156	AGO4	argonaute 4, RISC catalytic component
215535_s_at	0.000683	6.25e-06	-7.59548	4.29985	-1.22019	AGPAT1	1-acylglycerol-3-phosphate O-acyltransferase 1
32836_at	0.00645	0.000435	-4.79325	0.064463	-0.644181	AGPAT1	1-acylglycerol-3-phosphate O-acyltransferase 1
210678_s_at	0.0178	0.00223	-3.86683	-1.57159	-0.532065	AGPAT2	1-acylglycerol-3-phosphate O-acyltransferase 2
224282_s_at	0.00165	3.95e-05	-6.28921	2.46824	-1.16791	AGPAT3	1-acylglycerol-3-phosphate O-acyltransferase 3
219723_x_at	0.04	0.00773	-3.1913	-2.80253	-0.54837	AGPAT3	1-acylglycerol-3-phosphate O-acyltransferase 3
225440_at	0.0584	0.0135	-2.89031	-3.34897	-0.596437	AGPAT3	1-acylglycerol-3-phosphate O-acyltransferase 3
223183_at	0.0952	0.028	-2.49674	-4.04844	-0.671332	AGPAT3	1-acylglycerol-3-phosphate O-acyltransferase 3
228667_at	0.125	0.0416	2.27966	-4.42134	0.627379	AGPAT4	1-acylglycerol-3-phosphate O-acyltransferase 4
218096_at	0.0672	0.0167	-2.77652	-3.55351	-0.632226	AGPAT5	1-acylglycerol-3-phosphate O-acyltransferase 5
232007_at	0.0864	0.0243	-2.57415	-3.91287	-0.515286	AGPAT5	1-acylglycerol-3-phosphate O-acyltransferase 5
205401_at	0.0316	0.0054	-3.38422	-2.45029	-1.14579	AGPS	alkylglycerone phosphate synthase
225114_at	0.0479	0.0101	-3.04784	-3.06372	-0.953502	AGPS	alkylglycerone phosphate synthase
228241_at	0.0088	0.000718	4.50224	-0.439377	1.8759	AGR3	anterior gradient 3, protein disulphide isomerase family member
212285_s_at	0.000264	7.88e-07	-9.26933	6.31515	-0.781211	AGRN	agrin
217419_x_at	0.000632	5.22e-06	-7.73091	4.4761	-0.55351	AGRN	agrin
208016_s_at	0.00111	1.86e-05	6.80302	3.21785	1.26538	AGTR1	angiotensin II receptor type 1
205357_s_at	0.00803	0.000624	4.58298	-0.298549	2.14101	AGTR1	angiotensin II receptor type 1
225059_at	0.00236	7.62e-05	-5.8596	1.81151	-0.685656	AGTRAP	angiotensin II receptor associated protein
1555736_a_at	0.0058	0.000362	-4.90054	0.247482	-0.796285	AGTRAP	angiotensin II receptor associated protein
200903_s_at	0.000461	2.68e-06	-8.25027	5.12968	-1.03583	AHCY	adenosylhomocysteinase
200849_s_at	0.0809	0.0221	-2.62618	-3.82112	-0.25929	AHCYL1	adenosylhomocysteinase like 1
215672_s_at	0.00948	0.000808	-4.43503	-0.557199	-0.906164	AHCYL2	adenosylhomocysteinase like 2
205002_at	0.00887	0.000727	4.49506	-0.451936	0.498646	AHDC1	AT-hook DNA binding motif containing 1
244699_at	0.00068	6.07e-06	7.61785	4.32913	1.14864	AHI1	Abelson helper integration site 1
211986_at	0.00258	8.91e-05	5.76005	1.65541	1.26862	AHNAK	AHNAK nucleoprotein
220016_at	0.0301	0.00502	3.42351	-2.37852	1.34556	AHNAK	AHNAK nucleoprotein
235281_x_at	0.0813	0.0222	2.62232	-3.82795	0.404059	AHNAK	AHNAK nucleoprotein
212992_at	0.000952	1.28e-05	7.07007	3.59232	2.29375	AHNAK2	AHNAK nucleoprotein 2
1558378_a_at	0.00338	0.000144	5.45701	1.17121	1.48632	AHNAK2	AHNAK nucleoprotein 2
202820_at	0.0904	0.026	2.53684	-3.97837	0.58019	AHR	aryl hydrocarbon receptor
201491_at	0.0213	0.00294	-3.71519	-1.84666	-0.412522	AHSA1	activator of Hsp90 ATPase activity 1
226334_s_at	0.0132	0.00139	4.12778	-1.10203	0.793942	AHSA2	AHA1, activator of heat shock 90kDa protein ATPase homolog 2 (yeast)
230148_at	0.0141	0.00153	4.07531	-1.19598	0.928241	AHSA2	AHA1, activator of heat shock 90kDa protein ATPase homolog 2 (yeast)
212980_at	0.0162	0.00191	3.95054	-1.42038	0.766892	AHSA2	AHA1, activator of heat shock 90kDa protein ATPase homolog 2 (yeast)
226665_at	0.0457	0.00942	3.08482	-2.9965	0.848102	AHSA2	AHA1, activator of heat shock 90kDa protein ATPase homolog 2 (yeast)
209901_x_at	0.094	0.0275	-2.50646	-4.03149	-0.550047	AIF1	allograft inflammatory factor 1
215051_x_at	0.109	0.034	-2.39124	-4.23113	-0.441622	AIF1	allograft inflammatory factor 1
207823_s_at	0.125	0.0416	2.2796	-4.42145	0.185904	AIF1	allograft inflammatory factor 1
223075_s_at	0.0193	0.00253	-3.79652	-1.69897	-1.11869	AIF1L	allograft inflammatory factor 1 like
223074_s_at	0.0415	0.00816	-3.16208	-2.85581	-0.576971	AIF1L	allograft inflammatory factor 1 like
205512_s_at	0.00109	1.75e-05	-6.84688	3.28005	-1.0192	AIFM1	apoptosis inducing factor, mitochondria associated 1
224461_s_at	0.131	0.0449	-2.23825	-4.49106	-0.719576	AIFM2	apoptosis inducing factor, mitochondria associated 2
244084_at	0.0788	0.0213	-2.64688	-3.78448	-0.283451	AIFM3	apoptosis inducing factor, mitochondria associated 3
232810_at	0.0724	0.0187	2.71498	-3.66346	0.371008	AIG1	androgen induced 1
230520_at	0.116	0.0374	2.33884	-4.32087	0.277685	AIG1	androgen induced 1
223136_at	0.13	0.0443	2.24557	-4.47878	0.369572	AIG1	androgen induced 1
212543_at	0.0136	0.00146	4.10201	-1.14815	1.34082	AIM1	absent in melanoma 1
206513_at	0.0233	0.0034	-3.63579	-1.99117	-1.44837	AIM2	absent in melanoma 2
202542_s_at	0.00986	0.000861	-4.39855	-0.621364	-0.718989	AIMP1	aminoacyl tRNA synthetase complex interacting multifunctional protein 1
227605_at	0.028	0.00448	3.48578	-2.2648	0.565176	AIMP1	aminoacyl tRNA synthetase complex interacting multifunctional protein 1
209971_x_at	0.00033	1.19e-06	-8.91346	5.91511	-0.905781	AIMP2	aminoacyl tRNA synthetase complex interacting multifunctional protein 2
202138_x_at	0.000386	1.73e-06	-8.60283	5.55386	-0.871224	AIMP2	aminoacyl tRNA synthetase complex interacting multifunctional protein 2
209972_s_at	0.0113	0.00108	-4.26909	-0.850234	-0.504118	AIMP2	aminoacyl tRNA synthetase complex interacting multifunctional protein 2
201782_s_at	0.0867	0.0245	-2.57057	-3.91918	-0.576148	AIP	aryl hydrocarbon receptor interacting protein
201781_s_at	0.0963	0.0285	-2.487	-4.06542	-0.682815	AIP	aryl hydrocarbon receptor interacting protein
225806_at	0.00359	0.000162	5.38556	1.05506	1.4299	AJUBA	ajuba LIM protein
1553764_a_at	0.00391	0.000185	5.30529	0.923719	1.56026	AJUBA	ajuba LIM protein
225807_at	0.0389	0.00742	3.21354	-2.76197	1.0605	AJUBA	ajuba LIM protein
243446_at	0.0862	0.0242	2.57577	-3.91003	0.238778	AJUBA	ajuba LIM protein
202587_s_at	0.000808	8.94e-06	-7.32945	3.94638	-1.07519	AK1	adenylate kinase 1
202588_at	0.0417	0.00822	-3.15811	-2.86305	-0.385683	AK1	adenylate kinase 1
208967_s_at	0.000952	1.29e-05	-7.06541	3.58587	-1.06576	AK2	adenylate kinase 2
212174_at	0.0011	1.83e-05	-6.81717	3.23793	-1.04763	AK2	adenylate kinase 2
205996_s_at	0.00422	0.000213	-5.21917	0.781759	-0.887491	AK2	adenylate kinase 2
212175_s_at	0.00442	0.000233	-5.16496	0.69186	-0.928225	AK2	adenylate kinase 2
212173_at	0.061	0.0144	-2.85551	-3.41168	-0.504833	AK2	adenylate kinase 2
203893_at	0.11	0.0347	-2.38061	-4.24939	-0.365839	AK6	adenylate kinase 6
1569700_s_at	0.00488	0.000273	5.06955	0.532637	0.402941	AK7	adenylate kinase 7
1553734_at	0.0103	0.000929	4.35572	-0.696882	0.876532	AK7	adenylate kinase 7
1557666_s_at	0.00413	0.000204	5.24432	0.823323	0.462225	AK8	adenylate kinase 8
236006_s_at	0.00492	0.000277	5.05935	0.515529	0.817842	AKAP10	A-kinase anchoring protein 10
236007_at	0.0693	0.0175	2.75043	-3.6002	0.877243	AKAP10	A-kinase anchoring protein 10
1555395_at	0.00125	2.34e-05	-6.64658	2.9937	-0.39155	AKAP12	A-kinase anchoring protein 12
221718_s_at	0.0193	0.00253	3.79793	-1.69641	0.749376	AKAP13	A-kinase anchoring protein 13
209534_x_at	0.0358	0.00657	3.27912	-2.64226	0.618066	AKAP13	A-kinase anchoring protein 13
208324_at	0.0606	0.0143	2.86141	-3.40106	0.285294	AKAP13	A-kinase anchoring protein 13
222024_s_at	0.0752	0.0198	2.68448	-3.71775	0.810567	AKAP13	A-kinase anchoring protein 13
205772_s_at	0.0123	0.00124	4.19162	-0.988031	0.282818	AKAP7	A-kinase anchoring protein 7
205771_s_at	0.107	0.0331	-2.40516	-4.20717	-0.707092	AKAP7	A-kinase anchoring protein 7
203848_at	0.0202	0.00272	3.75702	-1.77066	0.378845	AKAP8	A-kinase anchoring protein 8
215483_at	0.0234	0.00341	3.63379	-1.99482	1.42467	AKAP9	A-kinase anchoring protein 9
242515_x_at	0.0317	0.00542	-3.38206	-2.45424	-0.542326	AKIP1	A-kinase interacting protein 1
219953_s_at	0.048	0.0101	-3.04509	-3.06872	-0.584237	AKIP1	A-kinase interacting protein 1
222458_s_at	0.00209	6.2e-05	-5.99271	2.01793	-1.03435	AKIRIN1	akirin 1
222459_at	0.00623	0.000411	-4.82597	0.120439	-0.829884	AKIRIN1	akirin 1
217893_s_at	0.0122	0.00122	-4.20006	-0.972989	-0.949331	AKIRIN1	akirin 1
223144_s_at	0.000483	2.96e-06	-8.17213	5.03356	-0.954624	AKIRIN2	akirin 2
223145_s_at	0.000963	1.35e-05	-7.03073	3.5378	-1.08358	AKIRIN2	akirin 2
213810_s_at	0.0479	0.0101	-3.04764	-3.06408	-0.221449	AKIRIN2	akirin 2
225701_at	0.0507	0.011	-3.0009	-3.14893	-0.603619	AKNA	AT-hook transcription factor
201900_s_at	0.0269	0.00421	-3.51895	-2.20424	-0.499219	AKR1A1	aldo-keto reductase family 1 member A1
201272_at	0.00168	4.11e-05	-6.26365	2.42993	-0.880176	AKR1B1	aldo-keto reductase family 1 member B
206561_s_at	0.0184	0.00235	-3.83677	-1.626	-2.41906	AKR1B10	aldo-keto reductase family 1 member B10
217626_at	0.0262	0.00404	3.54174	-2.16265	0.886883	AKR1C1	aldo-keto reductase family 1 member C1
216594_x_at	0.0693	0.0176	2.75017	-3.60066	1.09919	AKR1C1	aldo-keto reductase family 1 member C1
204151_x_at	0.0732	0.019	2.70615	-3.6792	1.11682	AKR1C1	aldo-keto reductase family 1 member C1
209160_at	0.114	0.0365	2.3521	-4.29823	1.09669	AKR1C3	aldo-keto reductase family 1, member C3
1559982_s_at	0.0589	0.0137	2.88265	-3.36279	0.28854	AKR1E2	aldo-keto reductase family 1 member E2
202139_at	0.00816	0.000639	-4.56894	-0.322977	-0.672425	AKR7A2	aldo-keto reductase family 7 member A2
214259_s_at	0.02	0.00268	-3.76582	-1.75468	-0.520616	AKR7A2	aldo-keto reductase family 7 member A2
206469_x_at	0.0406	0.00791	-3.17851	-2.82586	-0.414658	AKR7A3	aldo-keto reductase family 7 member A3
216381_x_at	0.122	0.04	-2.30196	-4.3836	-0.333246	AKR7A3	aldo-keto reductase family 7 member A3
224982_at	0.0202	0.00272	-3.75766	-1.7695	-0.600487	AKT1S1	AKT1 substrate 1
225471_s_at	0.0843	0.0234	2.5941	-3.87775	0.351484	AKT2	AKT serine/threonine kinase 2
242876_at	0.00085	9.84e-06	7.25903	3.85119	1.00301	AKT3	AKT serine/threonine kinase 3
212607_at	0.0139	0.0015	-4.08741	-1.1743	-1.27656	AKT3	AKT serine/threonine kinase 3
242879_x_at	0.128	0.0434	-2.25702	-4.45952	-0.559274	AKT3	AKT serine/threonine kinase 3
218373_at	0.0694	0.0176	2.74855	-3.60355	0.722326	AKTIP	AKT interacting protein
218487_at	0.0383	0.00724	3.22638	-2.73854	0.339533	ALAD	aminolevulinate dehydratase
218489_s_at	0.14	0.0494	-2.1852	-4.57962	-0.362096	ALAD	aminolevulinate dehydratase
205633_s_at	0.0015	3.34e-05	-6.40194	2.63602	-0.970819	ALAS1	5'-aminolevulinate synthase 1
207015_s_at	0.114	0.0366	2.35125	-4.29968	0.147764	ALDH1A2	aldehyde dehydrogenase 1 family member A2
203180_at	0.00277	0.000103	-5.66547	1.50574	-1.64103	ALDH1A3	aldehyde dehydrogenase 1 family member A3
1558649_at	0.11	0.0346	-2.38159	-4.2477	-0.226752	ALDH1A3	aldehyde dehydrogenase 1 family member A3
201425_at	0.13	0.044	2.24899	-4.47304	0.847099	ALDH2	aldehyde dehydrogenase 2 family (mitochondrial)
205623_at	0.125	0.0419	2.27602	-4.42749	1.01026	ALDH3A1	aldehyde dehydrogenase 3 family member A1
202054_s_at	0.00303	0.00012	5.57012	1.35352	1.35742	ALDH3A2	aldehyde dehydrogenase 3 family member A2
202053_s_at	0.0234	0.0034	3.63458	-1.99337	0.727798	ALDH3A2	aldehyde dehydrogenase 3 family member A2
210544_s_at	0.0246	0.00369	3.59139	-2.07209	0.832605	ALDH3A2	aldehyde dehydrogenase 3 family member A2
205640_at	0.0913	0.0264	-2.52891	-3.99226	-0.617388	ALDH3B1	aldehyde dehydrogenase 3 family member B1
1565731_at	0.112	0.0355	2.36721	-4.27237	0.15034	ALDH3B1	aldehyde dehydrogenase 3 family member B1
211552_s_at	0.0221	0.00312	3.68137	-1.90819	0.323668	ALDH4A1	aldehyde dehydrogenase 4 family member A1
203722_at	0.0339	0.00602	3.32563	-2.55733	0.381623	ALDH4A1	aldehyde dehydrogenase 4 family member A1
203608_at	0.0715	0.0184	-2.72486	-3.64586	-0.499397	ALDH5A1	aldehyde dehydrogenase 5 family member A1
208951_at	0.0192	0.00251	-3.80195	-1.68913	-0.799715	ALDH7A1	aldehyde dehydrogenase 7 family member A1
208950_s_at	0.0816	0.0224	-2.61906	-3.8337	-0.409645	ALDH7A1	aldehyde dehydrogenase 7 family member A1
200966_x_at	0.0431	0.00864	-3.13124	-2.91199	-0.384017	ALDOA	aldolase, fructose-bisphosphate A
214687_x_at	0.0599	0.0141	-2.86933	-3.3868	-0.334887	ALDOA	aldolase, fructose-bisphosphate A
211617_at	0.0687	0.0173	2.75729	-3.58793	0.206583	ALDOAP2	aldolase, fructose-bisphosphate A pseudogene 2
202022_at	0.0041	0.000201	5.25341	0.838333	1.1721	ALDOC	aldolase, fructose-bisphosphate C
223355_at	0.0115	0.00111	-4.25252	-0.879668	-0.740846	ALG1	ALG1, chitobiosyldiphosphodolichol beta-mannosyltransferase
1552306_at	0.0239	0.00353	-3.615	-2.02904	-0.84094	ALG10	ALG10, alpha-1,2-glucosyltransferase
219015_s_at	0.0329	0.00576	-3.34933	-2.51403	-0.877355	ALG13	ALG13, UDP-N-acetylglucosaminyltransferase subunit
1553954_at	0.0057	0.000352	-4.91767	0.276552	-0.745977	ALG14	ALG14, UDP-N-acetylglucosaminyltransferase subunit
225621_at	0.00627	0.000416	-4.8192	0.108857	-0.590035	ALG2	ALG2, alpha-1,3/1,6-mannosyltransferase
207396_s_at	0.00167	4.09e-05	-6.26629	2.43389	-0.579207	ALG3	ALG3, alpha-1,3- mannosyltransferase
222556_at	0.00239	7.77e-05	-5.84705	1.79192	-0.832191	ALG5	ALG5, dolichyl-phosphate beta-glucosyltransferase
218203_at	0.00465	0.000253	-5.11562	0.609672	-0.642455	ALG5	ALG5, dolichyl-phosphate beta-glucosyltransferase
219649_at	0.0076	0.000569	-4.63639	-0.205818	-0.541466	ALG6	ALG6, alpha-1,3-glucosyltransferase
203545_at	0.00254	8.69e-05	-5.7762	1.68083	-1.09543	ALG8	ALG8, alpha-1,3-glucosyltransferase
208212_s_at	0.0284	0.00458	-3.47298	-2.28817	-1.26954	ALK	anaplastic lymphoma receptor tyrosine kinase
205621_at	0.0353	0.00643	-3.29068	-2.62115	-0.430268	ALKBH1	alkB homolog 1, histone H2A dioxygenase
226127_at	0.0143	0.00156	-4.06319	-1.21773	-0.530968	ALKBH3	alkB homolog 3, alpha-ketoglutaratedependent dioxygenase
1557565_a_at	0.101	0.0305	2.45055	-4.12873	0.159939	ALKBH3-AS1	ALKBH3 antisense RNA 1
214707_x_at	0.00264	9.34e-05	5.72994	1.60791	1.23678	ALMS1	ALMS1, centrosome and basal body associated protein
207206_s_at	0.0139	0.0015	4.08619	-1.1765	1.41516	ALOX12	arachidonate 12-lipoxygenase, 12S type
229833_at	0.0391	0.00747	3.2099	-2.76861	0.558687	ALOX12-AS1	ALOX12 antisense RNA 1
236433_at	0.122	0.0401	-2.29998	-4.38695	-0.512247	ALOX12-AS1	ALOX12 antisense RNA 1
207381_at	0.0475	0.00998	3.05395	-3.05261	1.51667	ALOX12B	arachidonate 12-lipoxygenase, 12R type
214366_s_at	0.0649	0.0159	-2.80426	-3.5038	-0.703816	ALOX5	arachidonate 5-lipoxygenase
222383_s_at	0.0194	0.00255	3.79272	-1.70587	2.05687	ALOXE3	arachidonate lipoxygenase 3
207708_at	0.0452	0.00927	3.09325	-2.98115	0.842255	ALOXE3	arachidonate lipoxygenase 3
207133_x_at	0.0151	0.0017	4.01635	-1.30187	0.469417	ALPK1	alpha kinase 1
216377_x_at	0.138	0.0482	-2.19819	-4.55801	-0.16392	ALPPL2	alkaline phosphatase, placental like 2
211619_s_at	0.0407	0.00794	-3.17703	-2.82857	-0.224113	ALPPL2///ALPP	alkaline phosphatase, placental like 2///alkaline phosphatase, placental
226291_at	0.0651	0.0159	-2.80215	-3.50759	-0.58879	ALS2	ALS2, alsin Rho guanine nucleotide exchange factor
229887_at	0.00112	1.88e-05	6.79633	3.20832	1.40508	ALS2CL	ALS2 C-terminal like
222333_at	0.00204	5.91e-05	6.02391	2.06593	0.891728	ALS2CL	ALS2 C-terminal like
243276_at	0.0108	0.00101	4.30991	-0.777887	0.907734	ALS2CL	ALS2 C-terminal like
1554831_x_at	0.0536	0.012	-2.9559	-3.23046	-0.409171	ALS2CR11	amyotrophic lateral sclerosis 2 chromosome region candidate 11
242661_x_at	0.0665	0.0164	-2.78516	-3.53803	-0.290966	ALS2CR12	amyotrophic lateral sclerosis 2 chromosome region candidate 12
206837_at	5.92e-05	3.57e-08	-12.2926	9.19943	-2.91223	ALX1	ALX homeobox 1
226319_s_at	0.0015	3.31e-05	-6.40767	2.6445	-1.47799	ALYREF	Aly/REF export factor
226320_at	0.0119	0.00117	-4.22462	-0.92926	-0.815835	ALYREF	Aly/REF export factor
217111_at	0.00658	0.00045	-4.77282	0.029433	-0.55556	AMACR	alpha-methylacyl-CoA racemase
214425_at	0.115	0.0371	2.34304	-4.3137	0.185205	AMBP	alpha-1-microglobulin/bikunin precursor
201196_s_at	0.00553	0.000333	-4.95125	0.333439	-0.841339	AMD1	adenosylmethionine decarboxylase 1
208220_x_at	0.0212	0.00293	3.71727	-1.84288	0.296228	AMELY	amelogenin, Y-linked
1552882_a_at	0.116	0.0372	-2.34124	-4.31677	-0.229835	AMER1	APC membrane recruitment protein 1
244709_at	0.00821	0.000646	-4.56274	-0.333777	-0.357992	AMER3	APC membrane recruitment protein 3
202204_s_at	0.00994	0.000874	-4.3898	-0.636783	-0.610803	AMFR	autocrine motility factor receptor
229717_at	0.0882	0.0251	2.55624	-3.94435	0.237638	AMIGO3///GMPPB	adhesion molecule with Ig like domain 3///GDP-mannose pyrophosphorylase B
219920_s_at	0.118	0.0382	-2.32746	-4.34026	-0.282075	AMIGO3///GMPPB	adhesion molecule with Ig like domain 3///GDP-mannose pyrophosphorylase B
204976_s_at	0.0338	0.00601	3.32664	-2.55548	0.806781	AMMECR1	Alport syndrome, mental retardation, midface hypoplasia and elliptocytosis chromosomal region gene 1
223297_at	0.00165	3.98e-05	-6.28528	2.46235	-0.914098	AMMECR1L	AMMECR1 like
225450_at	0.00153	3.48e-05	6.37543	2.59674	0.807845	AMOTL1	angiomotin like 1
235277_at	0.128	0.0432	-2.25963	-4.45513	-0.298637	AMOTL1	angiomotin like 1
204294_at	0.00116	2.01e-05	6.74973	3.14188	0.958848	AMT	aminomethyltransferase
218167_at	0.00489	0.000275	-5.06426	0.523767	-0.769998	AMZ2	archaelysin family metallopeptidase 2
223443_s_at	0.0113	0.00108	-4.26848	-0.851327	-0.821013	AMZ2P1	archaelysin family metallopeptidase 2 pseudogene 1
226414_s_at	0.000781	8.08e-06	-7.40439	4.04693	-0.627595	ANAPC11	anaphase promoting complex subunit 11
224667_x_at	0.00426	0.000217	5.20704	0.761677	0.610252	ANAPC16	anaphase promoting complex subunit 16
229145_at	0.00762	0.000572	4.63366	-0.210553	0.718967	ANAPC16	anaphase promoting complex subunit 16
218555_at	0.0203	0.00274	3.75272	-1.77846	0.735419	ANAPC2	anaphase promoting complex subunit 2
226917_s_at	0.00992	0.000872	4.39164	-0.63353	0.573673	ANAPC4	anaphase promoting complex subunit 4
235926_at	0.000678	6.04e-06	7.62154	4.33395	1.30618	ANAPC5	anaphase promoting complex subunit 5
239651_at	0.0294	0.00484	3.44387	-2.34133	0.869738	ANAPC5	anaphase promoting complex subunit 5
225521_at	0.0145	0.00159	-4.05237	-1.23716	-0.910629	ANAPC7	anaphase promoting complex subunit 7
225554_s_at	0.0628	0.0151	-2.83175	-3.45443	-0.29804	ANAPC7	anaphase promoting complex subunit 7
205141_at	0.0191	0.00248	3.80812	-1.67793	0.906664	ANG	angiogenin
213099_at	0.0766	0.0204	-2.66916	-3.74497	-0.496993	ANGEL1	angel homolog 1
36865_at	0.13	0.0443	-2.24586	-4.47829	-0.367667	ANGEL1	angel homolog 1
221826_at	0.0649	0.0159	-2.80512	-3.50224	-0.777062	ANGEL2	angel homolog 2
239183_at	0.00254	8.64e-05	5.77935	1.68579	2.35797	ANGPTL1	angiopoietin like 1
231773_at	0.027	0.00423	3.5171	-2.20762	1.80136	ANGPTL1	angiopoietin like 1
224339_s_at	0.1	0.0303	2.45509	-4.12087	1.13332	ANGPTL1	angiopoietin like 1
213001_at	0.011	0.00103	4.29518	-0.80398	0.947448	ANGPTL2	angiopoietin like 2
213004_at	0.0391	0.00745	3.2109	-2.76678	0.915214	ANGPTL2	angiopoietin like 2
223967_at	0.116	0.0374	-2.33859	-4.3213	-0.25708	ANGPTL6	angiopoietin like 6
1556959_at	0.132	0.0452	2.23424	-4.49779	0.14878	ANHX	anomalous homeobox
208352_x_at	0.0829	0.0229	2.60681	-3.85534	0.246447	ANK1	ankyrin 1
205390_s_at	0.099	0.0297	2.46506	-4.10356	0.239381	ANK1	ankyrin 1
232606_at	0.0238	0.0035	3.61909	-2.0216	0.637704	ANK2	ankyrin 2, neuronal
202921_s_at	0.0792	0.0214	2.64211	-3.79294	0.547124	ANK2	ankyrin 2, neuronal
239726_at	0.00326	0.000137	5.49169	1.2273	1.8653	ANK3	ankyrin 3, node of Ranvier (ankyrin G)
238786_at	0.0159	0.00185	3.97009	-1.38515	1.00145	ANK3	ankyrin 3, node of Ranvier (ankyrin G)
206385_s_at	0.0232	0.00336	3.64208	-1.97971	1.45807	ANK3	ankyrin 3, node of Ranvier (ankyrin G)
209442_x_at	0.035	0.00634	3.29832	-2.6072	1.30981	ANK3	ankyrin 3, node of Ranvier (ankyrin G)
1552438_a_at	0.0172	0.00211	3.89732	-1.51646	0.259329	ANKAR	ankyrin and armadillo repeat containing
1553211_at	0.00357	0.00016	5.39308	1.06733	1.82482	ANKFN1	ankyrin repeat and fibronectin type III domain containing 1
244095_at	0.123	0.0406	2.29322	-4.39842	0.246186	ANKFN1	ankyrin repeat and fibronectin type III domain containing 1
220076_at	0.00229	7.18e-05	5.89779	1.871	1.02953	ANKH	ANKH inorganic pyrophosphate transport regulator
1560370_x_at	0.116	0.0375	2.33749	-4.32318	0.195103	ANKH	ANKH inorganic pyrophosphate transport regulator
1560369_at	0.129	0.0436	2.2543	-4.4641	0.144335	ANKH	ANKH inorganic pyrophosphate transport regulator
229457_at	0.0128	0.00132	4.1562	-1.05122	1.372	ANKHD1	ankyrin repeat and KH domain containing 1
208772_at	0.0118	0.00116	4.23168	-0.916699	0.587796	ANKHD1-EIF4EBP3///ANKHD1	ANKHD1-EIF4EBP3 readthrough///ankyrin repeat and KH domain containing 1
233292_s_at	0.0148	0.00165	4.03161	-1.27443	0.454719	ANKHD1-EIF4EBP3///ANKHD1	ANKHD1-EIF4EBP3 readthrough///ankyrin repeat and KH domain containing 1
219081_at	0.0365	0.00676	-3.26301	-2.67169	-0.497918	ANKHD1-EIF4EBP3///ANKHD1	ANKHD1-EIF4EBP3 readthrough///ankyrin repeat and KH domain containing 1
208773_s_at	0.11	0.0344	2.38419	-4.24325	0.317401	ANKHD1-EIF4EBP3///ANKHD1	ANKHD1-EIF4EBP3 readthrough///ankyrin repeat and KH domain containing 1
1553138_a_at	0.0215	0.00299	-3.70517	-1.86489	-0.211661	ANKLE1	ankyrin repeat and LEM domain containing 1
215504_x_at	0.0545	0.0123	2.94344	-3.253	0.603068	ANKRD10-IT1	ANKRD10 intronic transcript 1
238538_at	0.0044	0.000231	5.16992	0.700109	0.580011	ANKRD11	ankyrin repeat domain 11
219437_s_at	0.0123	0.00125	4.18825	-0.994038	0.451771	ANKRD11	ankyrin repeat domain 11
228356_at	0.0389	0.00742	-3.21298	-2.76299	-0.334225	ANKRD11	ankyrin repeat domain 11
212289_at	0.00347	0.000152	5.42496	1.11919	0.648634	ANKRD12	ankyrin repeat domain 12
216550_x_at	0.00368	0.000169	5.35945	1.01245	1.48273	ANKRD12	ankyrin repeat domain 12
216563_at	0.0544	0.0122	2.94449	-3.2511	0.906113	ANKRD12	ankyrin repeat domain 12
238851_at	0.0784	0.0211	2.65113	-3.77696	0.946974	ANKRD13A	ankyrin repeat domain 13A
224810_s_at	0.127	0.0427	2.26598	-4.44443	0.399212	ANKRD13A	ankyrin repeat domain 13A
227720_at	0.0819	0.0225	-2.61618	-3.8388	-0.198113	ANKRD13B	ankyrin repeat domain 13B
1554471_a_at	0.0606	0.0143	-2.8605	-3.40269	-0.539813	ANKRD13C	ankyrin repeat domain 13C
244756_at	0.0363	0.0067	3.26833	-2.66197	0.571983	ANKRD13D	ankyrin repeat domain 13D
226205_at	0.0375	0.00703	-3.24189	-2.71024	-0.35047	ANKRD13D	ankyrin repeat domain 13D
244297_at	0.0258	0.00394	3.55529	-2.13793	1.14772	ANKRD18A	ankyrin repeat domain 18A
241233_x_at	0.0628	0.0151	2.83154	-3.45479	0.221331	ANKRD20A11P	ankyrin repeat domain 20 family member A11, pseudogene
1566147_a_at	0.126	0.042	-2.27436	-4.43029	-0.731298	ANKRD20A12P	ankyrin repeat domain 20 family member A12, pseudogene
1570255_s_at	0.0759	0.0201	2.67808	-3.72913	0.284824	ANKRD20A12P///ANKRD20A8P///ANKRD20A4///ANKRD20A2///ANKRD20A3///ANKRD20A5P///ANKRD20A1	ankyrin repeat domain 20 family member A12, pseudogene///ankyrin repeat domain 20 family member A8, pseudogene///ankyrin repeat domain 20 family member A4///ankyrin repeat domain 20 family member A2///ankyrin repeat domain 20 family member A3///ankyrin repeat domain 20 family member A5, pseudogene///ankyrin repeat domain 20 family member A1
1553366_s_at	0.00579	0.00036	4.90378	0.252987	0.39187	ANKRD23///ANKRD39	ankyrin repeat domain 23///ankyrin repeat domain 39
233895_at	0.138	0.0484	-2.19641	-4.56097	-0.225851	ANKRD24	ankyrin repeat domain 24
229307_at	0.000428	2.18e-06	-8.41731	5.33256	-1.71625	ANKRD28	ankyrin repeat domain 28
213035_at	0.0293	0.0048	-3.44869	-2.33253	-0.54756	ANKRD28	ankyrin repeat domain 28
226025_at	0.126	0.0423	-2.27096	-4.43603	-0.54043	ANKRD28	ankyrin repeat domain 28
229308_at	0.00493	0.000278	5.0577	0.512775	1.61207	ANKRD29	ankyrin repeat domain 29
1562292_at	0.0101	0.000891	-4.37907	-0.655679	-0.266969	ANKRD30B	ankyrin repeat domain 30B
1562294_x_at	0.137	0.0478	-2.2032	-4.54967	-0.171541	ANKRD30B	ankyrin repeat domain 30B
1561225_at	0.0313	0.00532	3.39305	-2.43415	0.420592	ANKRD30BP3	ankyrin repeat domain 30B pseudogene 3
231963_at	0.00525	0.000308	4.99713	0.41093	1.19294	ANKRD33B	ankyrin repeat domain 33B
231118_at	0.0047	0.000257	5.10553	0.59283	2.08667	ANKRD35	ankyrin repeat domain 35
1555898_at	0.103	0.0312	2.4375	-4.15134	0.304724	ANKRD36C	ankyrin repeat domain 36C
223532_at	0.000825	9.4e-06	-7.29285	3.89699	-1.34279	ANKRD39	ankyrin repeat domain 39
235777_at	0.00246	8.08e-05	-5.82231	1.75321	-1.97746	ANKRD44	ankyrin repeat domain 44
235778_s_at	0.00307	0.000124	-5.55387	1.32744	-1.00667	ANKRD44	ankyrin repeat domain 44
233361_at	0.00626	0.000415	-4.82067	0.111374	-0.584065	ANKRD44	ankyrin repeat domain 44
226641_at	0.0141	0.00153	-4.07587	-1.19499	-0.872462	ANKRD44	ankyrin repeat domain 44
228471_at	0.0609	0.0144	-2.85656	-3.4098	-0.904122	ANKRD44	ankyrin repeat domain 44
244453_at	0.0511	0.0111	2.9949	-3.15981	0.221331	ANKRD53	ankyrin repeat domain 53
231847_at	0.052	0.0114	-2.98136	-3.18435	-0.530296	ANKRD54	ankyrin repeat domain 54
206112_at	0.0964	0.0286	-2.48566	-4.06774	-0.408844	ANKRD7	ankyrin repeat domain 7
244245_at	0.0152	0.00173	-4.00601	-1.32047	-0.336784	ANKRD9	ankyrin repeat domain 9
212747_at	0.116	0.0373	-2.34037	-4.31826	-0.569927	ANKS1A	ankyrin repeat and sterile alpha motif domain containing 1A
227440_at	0.131	0.0445	-2.24309	-4.48294	-0.970177	ANKS1B	ankyrin repeat and sterile alpha motif domain containing 1B
1562562_at	0.101	0.0306	2.44881	-4.13175	0.151008	ANKUB1	ankyrin repeat and ubiquitin domain containing 1
218274_s_at	0.075	0.0197	2.68677	-3.71368	0.367866	ANKZF1	ankyrin repeat and zinc finger domain containing 1
1552619_a_at	0.059	0.0137	-2.88173	-3.36445	-0.649987	ANLN	anillin actin binding protein
222608_s_at	0.0787	0.0212	-2.64791	-3.78267	-1.36837	ANLN	anillin actin binding protein
1555269_a_at	0.12	0.0394	2.31044	-4.3692	0.18651	ANO1	anoctamin 1
220111_s_at	0.0399	0.0077	3.19324	-2.799	0.627318	ANO2	anoctamin 2
234718_at	0.102	0.0308	-2.44584	-4.13689	-0.218053	ANO2	anoctamin 2
236420_s_at	0.104	0.0318	-2.42708	-4.16936	-0.904667	ANO4	anoctamin 4
241918_at	0.0519	0.0114	2.98346	-3.18054	0.241149	ANO7	anoctamin 7
1563549_a_at	0.00132	2.61e-05	6.56993	2.88257	0.839179	ANO8	anoctamin 8
227393_at	0.000876	1.06e-05	7.20332	3.77538	1.18323	ANO9	anoctamin 9
201038_s_at	0.0419	0.00828	-3.15437	-2.86987	-0.391743	ANP32A	acidic nuclear phosphoprotein 32 family member A
201043_s_at	0.0755	0.0199	-2.68142	-3.7232	-0.454678	ANP32A	acidic nuclear phosphoprotein 32 family member A
208103_s_at	0.0764	0.0203	-2.67216	-3.73965	-0.970814	ANP32E	acidic nuclear phosphoprotein 32 family member E
202888_s_at	0.00421	0.000212	5.22189	0.78627	1.17127	ANPEP	alanyl aminopeptidase, membrane
224694_at	0.0022	6.77e-05	5.93588	1.93012	0.863616	ANTXR1	anthrax toxin receptor 1
234430_at	0.101	0.0306	2.44948	-4.13058	0.207738	ANTXR1	anthrax toxin receptor 1
225524_at	0.00558	0.00034	4.93824	0.311419	0.89272	ANTXR2	anthrax toxin receptor 2
228573_at	0.0617	0.0147	2.84592	-3.42895	0.750048	ANTXR2	anthrax toxin receptor 2
233011_at	0.0979	0.0292	2.47388	-4.08824	0.696812	ANXA1	annexin A1
210143_at	0.0261	0.00401	3.54496	-2.15678	0.29731	ANXA10	annexin A10
228727_at	0.00433	0.000225	5.18652	0.727671	0.748239	ANXA11	annexin A11
214783_s_at	0.00768	0.000581	4.62383	-0.227593	0.684682	ANXA11	annexin A11
206200_s_at	0.101	0.0306	2.44833	-4.13258	0.284342	ANXA11	annexin A11
1568126_at	0.0223	0.00318	-3.67266	-1.92403	-0.338997	ANXA2	annexin A2
210876_at	0.0883	0.0252	2.55506	-3.94642	0.35672	ANXA2P1	annexin A2 pseudogene 1
201301_s_at	0.127	0.0427	2.26536	-4.44548	0.252192	ANXA4	annexin A4
200782_at	0.00423	0.000214	-5.2153	0.775353	-1.12641	ANXA5	annexin A5
244250_at	0.0127	0.0013	-4.16405	-1.03722	-0.295986	ANXA6	annexin A6
201366_at	0.0677	0.0169	2.76936	-3.56633	0.339082	ANXA7	annexin A7
203074_at	0.0268	0.00417	3.5245	-2.19411	1.60922	ANXA8L1///ANXA8	annexin A8-like 1///annexin A8
210085_s_at	0.0798	0.0217	2.63637	-3.80309	1.15922	ANXA9	annexin A9
211712_s_at	0.0896	0.0257	2.544	-3.96582	1.513	ANXA9	annexin A9
205639_at	0.0021	6.27e-05	-5.98622	2.00792	-0.993709	AOAH	acyloxyacyl hydrolase
204894_s_at	0.0116	0.00112	4.24768	-0.888265	1.66675	AOC3	amine oxidase, copper containing 3
205083_at	0.013	0.00136	4.14196	-1.07666	1.0187	AOX1	aldehyde oxidase 1
205082_s_at	0.0331	0.00583	3.34313	-2.52535	0.676928	AOX1	aldehyde oxidase 1
1562871_at	0.0748	0.0196	2.6893	-3.70919	0.251296	AOX2P	aldehyde oxidase 2 pseudogene
219023_at	0.0673	0.0168	-2.77534	-3.55564	-0.517772	AP1AR	adaptor related protein complex 1 associated regulatory protein
203350_at	0.0325	0.00565	-3.3604	-2.49381	-0.448488	AP1G1	adaptor related protein complex 1 gamma 1 subunit
225754_at	0.0429	0.00859	-3.13419	-2.90662	-0.62422	AP1G1	adaptor related protein complex 1 gamma 1 subunit
201613_s_at	0.00907	0.000754	4.47451	-0.487922	0.709893	AP1G2	adaptor related protein complex 1 gamma 2 subunit
223024_at	0.00427	0.000219	-5.20272	0.754526	-0.736407	AP1M1	adaptor related protein complex 1 mu 1 subunit
205195_at	0.0486	0.0103	-3.03529	-3.08651	-0.578681	AP1S1	adaptor related protein complex 1 sigma 1 subunit
205196_s_at	0.112	0.0356	-2.36587	-4.27466	-0.242976	AP1S1	adaptor related protein complex 1 sigma 1 subunit
203300_x_at	0.00501	0.000286	-5.04129	0.485231	-1.76926	AP1S2	adaptor related protein complex 1 sigma 2 subunit
230264_s_at	0.0062	0.000407	-4.83188	0.130529	-1.65029	AP1S2	adaptor related protein complex 1 sigma 2 subunit
203299_s_at	0.0076	0.000569	-4.63618	-0.206173	-1.70269	AP1S2	adaptor related protein complex 1 sigma 2 subunit
228415_at	0.12	0.0393	-2.31225	-4.36613	-1.02299	AP1S2	adaptor related protein complex 1 sigma 2 subunit
1558792_x_at	0.00608	0.000394	4.85127	0.163614	0.765807	AP2A1	adaptor related protein complex 2 alpha 1 subunit
234068_s_at	0.0513	0.0112	2.99241	-3.16431	0.24275	AP2A1	adaptor related protein complex 2 alpha 1 subunit
200615_s_at	0.00325	0.000135	-5.49726	1.2363	-1.82879	AP2B1	adaptor related protein complex 2 beta 1 subunit
200613_at	0.0612	0.0145	-2.85232	-3.41743	-0.27952	AP2M1	adaptor related protein complex 2 mu 1 subunit
202120_x_at	0.000402	1.98e-06	-8.49531	5.42612	-0.825973	AP2S1	adaptor related protein complex 2 sigma 1 subunit
211047_x_at	0.000596	4.63e-06	-7.82246	4.59387	-0.876483	AP2S1	adaptor related protein complex 2 sigma 1 subunit
208074_s_at	0.00073	7.1e-06	-7.50002	4.17412	-0.911497	AP2S1	adaptor related protein complex 2 sigma 1 subunit
203142_s_at	0.0496	0.0107	-3.01796	-3.11797	-0.377216	AP3B1	adaptor related protein complex 3 beta 1 subunit
206592_s_at	0.0193	0.00254	-3.79527	-1.70123	-0.420817	AP3D1	adaptor related protein complex 3 delta 1 subunit
210974_s_at	0.0685	0.0172	-2.75974	-3.58354	-0.575116	AP3D1	adaptor related protein complex 3 delta 1 subunit
203410_at	0.00303	0.00012	-5.5728	1.35781	-1.01918	AP3M2	adaptor related protein complex 3 mu 2 subunit
231858_x_at	0.0233	0.0034	3.63599	-1.99081	0.705277	AP5B1	adaptor related protein complex 5 beta 1 subunit
1555448_at	0.0152	0.00172	-4.01014	-1.31303	-0.710171	AP5M1	adaptor related protein complex 5 mu 1 subunit
236004_at	0.077	0.0205	2.66511	-3.75216	0.635592	AP5M1	adaptor related protein complex 5 mu 1 subunit
222531_s_at	0.106	0.033	-2.40815	-4.20202	-0.350073	AP5M1	adaptor related protein complex 5 mu 1 subunit
218139_s_at	0.117	0.0378	-2.33366	-4.3297	-0.431881	AP5M1	adaptor related protein complex 5 mu 1 subunit
219706_at	0.000362	1.5e-06	-8.72261	5.69452	-0.989599	AP5S1	adaptor related protein complex 5 sigma 1 subunit
228101_at	0.0116	0.00113	4.24334	-0.89597	0.65579	APBA1	amyloid beta precursor protein binding family A member 1
209871_s_at	0.000918	1.17e-05	-7.13598	3.68318	-2.17193	APBA2	amyloid beta precursor protein binding family A member 2
209870_s_at	0.00156	3.58e-05	-6.35507	2.56649	-0.860589	APBA2	amyloid beta precursor protein binding family A member 2
202652_at	0.0513	0.0112	-2.99159	-3.16581	-0.44532	APBB1	amyloid beta precursor protein binding family B member 1
212972_x_at	0.00259	9.01e-05	5.75284	1.64406	0.88546	APBB2	amyloid beta precursor protein binding family B member 2
212970_at	0.0158	0.00184	3.97318	-1.37958	0.998235	APBB2	amyloid beta precursor protein binding family B member 2
216747_at	0.057	0.0131	2.9082	-3.31669	0.235428	APBB2	amyloid beta precursor protein binding family B member 2
216933_x_at	0.0699	0.0178	-2.74271	-3.61399	-0.221437	APC	APC, WNT signaling pathway regulator
215310_at	0.0831	0.0229	2.60548	-3.85768	0.739866	APC	APC, WNT signaling pathway regulator
205320_at	0.00377	0.000176	-5.33658	0.975029	-0.356492	APC2	APC2, WNT signaling pathway regulator
235548_at	0.0279	0.00444	3.4899	-2.25728	0.553488	APCDD1L	APC down-regulated 1 like
201284_s_at	0.00127	2.43e-05	-6.61915	2.95403	-0.873744	APEH	acylaminoacyl-peptide hydrolase
204408_at	0.00674	0.000467	-4.75132	-0.00749	-0.414473	APEX2	apurinic/apyrimidinic endodeoxyribonuclease 2
237327_at	0.059	0.0137	-2.88223	-3.36355	-0.594094	APH1A	aph-1 homolog A, gamma-secretase subunit
221036_s_at	0.017	0.00206	-3.90904	-1.49529	-0.692938	APH1B	aph-1 homolog B, gamma-secretase subunit
201687_s_at	0.0919	0.0266	2.52453	-3.99991	0.230476	API5	apoptosis inhibitor 5
218698_at	0.0106	0.000975	-4.32774	-0.746327	-1.0105	APIP	APAF1 interacting protein
213454_at	0.00347	0.000152	-5.42411	1.11783	-1.11931	APITD1-CORT///APITD1	APITD1-CORT readthrough///apoptosis-inducing, TAF9-like domain 1
209462_at	0.0988	0.0296	2.46716	-4.09991	0.224246	APLP1	amyloid beta precursor like protein 1
208702_x_at	0.104	0.032	-2.42358	-4.1754	-0.3024	APLP2	amyloid beta precursor like protein 2
206656_s_at	0.0119	0.00117	-4.22295	-0.932244	-1.07767	APMAP	adipocyte plasma membrane associated protein
228309_at	0.0369	0.00688	-3.2542	-2.68776	-0.585403	APMAP	adipocyte plasma membrane associated protein
204450_x_at	0.128	0.0434	2.25731	-4.45903	0.165623	APOA1	apolipoprotein A1
206894_at	0.0168	0.00203	-3.91818	-1.47878	-0.323536	APOA4	apolipoprotein A4
224243_at	0.124	0.0412	2.28541	-4.41162	0.189998	APOA5	apolipoprotein A5
206160_at	0.138	0.0479	2.20186	-4.55191	0.221217	APOBEC2	apolipoprotein B mRNA editing enzyme catalytic subunit 2
210873_x_at	0.0113	0.00107	-4.27452	-0.840597	-2.04015	APOBEC3A_B///APOBEC3A	APOBEC3A and APOBEC3B deletion hybrid///apolipoprotein B mRNA editing enzyme catalytic subunit 3A
206632_s_at	0.004	0.000193	-5.27888	0.880301	-2.14531	APOBEC3B	apolipoprotein B mRNA editing enzyme catalytic subunit 3B
214994_at	0.0475	0.00997	-3.05441	-3.05178	-0.535855	APOBEC3F	apolipoprotein B mRNA editing enzyme catalytic subunit 3F
214995_s_at	0.118	0.0381	-2.3284	-4.33867	-0.384567	APOBEC3F///APOBEC3G	apolipoprotein B mRNA editing enzyme catalytic subunit 3F///apolipoprotein B mRNA editing enzyme catalytic subunit 3G
204205_at	0.0518	0.0114	-2.98394	-3.17967	-1.22377	APOBEC3G	apolipoprotein B mRNA editing enzyme catalytic subunit 3G
1554545_at	0.00627	0.000416	4.81925	0.108943	0.31056	APOBEC4	apolipoprotein B mRNA editing enzyme catalytic polypeptide like 4
204416_x_at	0.00709	0.00051	-4.6995	-0.096708	-3.37244	APOC1	apolipoprotein C1
213553_x_at	0.0251	0.0038	-3.57553	-2.101	-2.40669	APOC1	apolipoprotein C1
231561_s_at	0.0284	0.0046	-3.47128	-2.29126	-0.237227	APOC2	apolipoprotein C2
204561_x_at	0.00375	0.000174	-5.34023	0.981011	-0.918946	APOC4-APOC2///APOC4///APOC2	APOC4-APOC2 readthrough (NMD candidate)///apolipoprotein C4///apolipoprotein C2
212884_x_at	0.00981	0.00085	-4.40581	-0.608588	-1.68546	APOE	apolipoprotein E
203382_s_at	0.0148	0.00166	-4.03009	-1.27716	-1.47599	APOE	apolipoprotein E
203381_s_at	0.0197	0.00262	-3.77876	-1.73118	-1.7513	APOE	apolipoprotein E
231359_at	0.0698	0.0178	2.74377	-3.6121	0.250047	APOH	apolipoprotein H
209546_s_at	0.0695	0.0176	-2.74772	-3.60503	-0.916075	APOL1	apolipoprotein L1
219716_at	0.0524	0.0115	-2.97542	-3.19511	-1.11643	APOL6	apolipoprotein L6
221620_s_at	0.00165	3.94e-05	-6.29184	2.47216	-1.39432	APOO	apolipoprotein O
222269_at	0.049	0.0105	-3.02804	-3.09969	-1.1961	APOOL	apolipoprotein O like
232814_x_at	0.00212	6.4e-05	5.97285	1.9873	1.21636	APOPT1	apoptogenic 1, mitochondrial
225948_at	0.12	0.0392	-2.31334	-4.36428	-0.32029	APOPT1	apoptogenic 1, mitochondrial
200602_at	9.68e-05	1.08e-07	11.1298	8.18938	0.908929	APP	amyloid beta precursor protein
214953_s_at	0.000238	6.23e-07	9.4755	6.5404	1.08568	APP	amyloid beta precursor protein
211277_x_at	0.00263	9.31e-05	5.7317	1.6107	0.730747	APP	amyloid beta precursor protein
202631_s_at	0.00912	0.000762	-4.46802	-0.499299	-1.1096	APPBP2	amyloid beta precursor protein binding protein 2
218158_s_at	0.0191	0.00248	3.8079	-1.67834	0.644294	APPL1	adaptor protein, phosphotyrosine interacting with PH domain and leucine zipper 1
218527_at	0.074	0.0194	-2.69707	-3.69536	-0.550319	APTX	aprataxin
209047_at	0.00123	2.25e-05	6.67148	3.02962	1.22456	AQP1	aquaporin 1 (Colton blood group)
207542_s_at	0.00999	0.00088	4.38612	-0.643261	1.4491	AQP1	aquaporin 1 (Colton blood group)
1554344_s_at	0.00686	0.000485	4.72967	-0.044718	0.377344	AQP12B///AQP12A	aquaporin 12B///aquaporin 12A
1559575_a_at	0.122	0.0403	2.29839	-4.38964	0.177162	AQP12B///AQP12A	aquaporin 12B///aquaporin 12A
39248_at	0.103	0.0315	2.43236	-4.16023	0.926445	AQP3	aquaporin 3 (Gill blood group)
210906_x_at	0.0662	0.0163	-2.7885	-3.53206	-0.189441	AQP4	aquaporin 4
213611_at	0.0304	0.00509	3.41592	-2.39239	1.54865	AQP5	aquaporin 5
208435_s_at	0.0376	0.00706	3.23976	-2.71412	0.245324	AQP6	aquaporin 6
205568_at	0.0943	0.0277	2.50367	-4.03635	0.960315	AQP9	aquaporin 9
226197_at	0.00247	8.2e-05	5.8125	1.73784	1.27097	AR	androgen receptor
226192_at	0.0153	0.00174	4.00417	-1.32377	1.34842	AR	androgen receptor
211110_s_at	0.101	0.0304	2.45246	-4.12542	0.433131	AR	androgen receptor
211621_at	0.112	0.0355	2.36747	-4.27192	0.46236	AR	androgen receptor
230652_at	0.0198	0.00264	-3.77348	-1.74078	-1.04453	ARAF	A-Raf proto-oncogene, serine/threonine kinase
213618_at	0.0242	0.0036	3.60379	-2.04948	0.904048	ARAP2	ArfGAP with RhoGAP domain, ankyrin repeat and PH domain 2
242402_x_at	0.0936	0.0273	-2.51007	-4.02518	-0.335663	ARAP2	ArfGAP with RhoGAP domain, ankyrin repeat and PH domain 2
205239_at	0.0322	0.00557	-3.36741	-2.48101	-1.52257	AREG	amphiregulin
202128_at	0.000311	1.03e-06	-9.04079	6.05991	-1.08712	AREL1	apoptosis resistant E3 ubiquitin protein ligase 1
200734_s_at	0.0271	0.00426	-3.51333	-2.2145	-0.599981	ARF3	ADP ribosylation factor 3
200011_s_at	0.0454	0.00934	-3.08963	-2.98774	-0.315377	ARF3	ADP ribosylation factor 3
201096_s_at	0.006	0.000385	-4.86521	0.187373	-1.08356	ARF4	ADP ribosylation factor 4
201097_s_at	0.0412	0.00808	-3.1675	-2.84592	-0.306658	ARF4	ADP ribosylation factor 4
203311_s_at	0.114	0.0366	-2.35093	-4.30023	-0.399423	ARF6	ADP ribosylation factor 6
234001_s_at	0.134	0.046	-2.22461	-4.51392	-0.368651	ARFGAP1	ADP ribosylation factor GTPase activating protein 1
217888_s_at	0.14	0.0492	-2.18751	-4.57579	-0.527484	ARFGAP1	ADP ribosylation factor GTPase activating protein 1
202211_at	0.101	0.0306	-2.44905	-4.13134	-0.367038	ARFGAP3	ADP ribosylation factor GTPase activating protein 3
202956_at	0.0351	0.00637	3.29533	-2.61266	0.435378	ARFGEF1	ADP ribosylation factor guanine nucleotide exchange factor 1
215931_s_at	0.0122	0.00123	-4.1986	-0.975587	-0.678831	ARFGEF2	ADP ribosylation factor guanine nucleotide exchange factor 2
218098_at	0.0796	0.0216	-2.63811	-3.80002	-0.477117	ARFGEF2	ADP ribosylation factor guanine nucleotide exchange factor 2
231856_at	0.0165	0.00197	3.93576	-1.44704	1.25644	ARFGEF3	ARFGEF family member 3
228051_at	0.0549	0.0124	2.93691	-3.26481	1.42338	ARFGEF3	ARFGEF family member 3
214483_s_at	0.0743	0.0195	-2.69411	-3.70063	-0.729389	ARFIP1	ADP ribosylation factor interacting protein 1
206177_s_at	0.133	0.0457	2.22778	-4.50861	1.18142	ARG1	arginase 1
218067_s_at	0.00558	0.00034	4.93874	0.312275	0.689805	ARGLU1	arginine and glutamate rich 1
216689_x_at	0.01	0.000886	4.38222	-0.65013	0.436966	ARHGAP1	Rho GTPase activating protein 1
202117_at	0.0753	0.0199	2.6835	-3.7195	0.364551	ARHGAP1	Rho GTPase activating protein 1
241419_at	0.107	0.0331	2.40673	-4.20446	0.562128	ARHGAP1	Rho GTPase activating protein 1
206298_at	0.0355	0.00648	-3.28654	-2.62872	-0.757102	ARHGAP22	Rho GTPase activating protein 22
1560764_at	0.107	0.0332	-2.40456	-4.20821	-0.270538	ARHGAP22	Rho GTPase activating protein 22
1556460_a_at	0.0502	0.0108	3.00927	-3.13374	0.241526	ARHGAP22-IT1	ARHGAP22 intronic transcript 1
1556459_at	0.1	0.0301	2.45724	-4.11713	0.147024	ARHGAP22-IT1	ARHGAP22 intronic transcript 1
226638_at	0.0339	0.00602	3.3257	-2.55719	0.814343	ARHGAP23	Rho GTPase activating protein 23
230013_s_at	0.0423	0.00841	-3.14588	-2.88533	-0.241627	ARHGAP23	Rho GTPase activating protein 23
230802_at	0.0125	0.00128	-4.17568	-1.01647	-0.902394	ARHGAP24	Rho GTPase activating protein 24
223422_s_at	0.0187	0.00241	-3.82362	-1.64984	-0.923628	ARHGAP24	Rho GTPase activating protein 24
230803_s_at	0.0823	0.0227	-2.61225	-3.84573	-0.363116	ARHGAP24	Rho GTPase activating protein 24
221030_s_at	0.111	0.035	-2.37567	-4.25787	-0.620222	ARHGAP24	Rho GTPase activating protein 24
204882_at	0.00203	5.88e-05	-6.02782	2.07194	-1.07573	ARHGAP25	Rho GTPase activating protein 25
38149_at	0.00488	0.000272	-5.07083	0.534773	-1.03168	ARHGAP25	Rho GTPase activating protein 25
225618_at	0.0243	0.00361	3.60268	-2.05151	0.635109	ARHGAP27	Rho GTPase activating protein 27
227057_at	0.124	0.041	-2.28779	-4.4076	-0.217864	ARHGAP27	Rho GTPase activating protein 27
203910_at	0.00222	6.83e-05	5.93006	1.92111	1.03286	ARHGAP29	Rho GTPase activating protein 29
1558280_s_at	0.0025	8.41e-05	5.79639	1.71257	0.918474	ARHGAP29	Rho GTPase activating protein 29
1554736_at	0.118	0.0383	2.32519	-4.34412	0.334416	ARHGAP29	Rho GTPase activating protein 29
1560318_at	0.125	0.0415	2.28161	-4.41806	0.649786	ARHGAP29	Rho GTPase activating protein 29
241346_at	0.00317	0.00013	-5.51994	1.27287	-0.56892	ARHGAP30	Rho GTPase activating protein 30
226057_at	0.061	0.0144	-2.85528	-3.4121	-0.322102	ARHGAP31	Rho GTPase activating protein 31
210791_s_at	0.0465	0.00965	3.07165	-3.02045	0.724997	ARHGAP32	Rho GTPase activating protein 32
203431_s_at	0.0872	0.0247	2.56567	-3.92778	0.490761	ARHGAP32	Rho GTPase activating protein 32
215256_x_at	0.0377	0.00707	3.2394	-2.71479	0.224954	ARHGAP33	Rho GTPase activating protein 33
238047_at	0.0842	0.0234	2.59473	-3.87664	0.590112	ARHGAP36	Rho GTPase activating protein 36
204425_at	0.032	0.00553	-3.37213	-2.47237	-0.511321	ARHGAP4	Rho GTPase activating protein 4
230047_at	0.0139	0.0015	-4.08472	-1.17912	-0.994893	ARHGAP42	Rho GTPase activating protein 42
205414_s_at	0.00817	0.000642	4.56681	-0.32669	0.826131	ARHGAP44	Rho GTPase activating protein 44
215232_at	0.0543	0.0122	2.94619	-3.24803	0.449901	ARHGAP44	Rho GTPase activating protein 44
212873_at	0.0275	0.00437	-3.49957	-2.23962	-0.798217	ARHGAP45	Rho GTPase activating protein 45
228889_at	0.101	0.0306	-2.44959	-4.13041	-0.491932	ARHGAP5-AS1	ARHGAP5 antisense RNA 1 (head to head)
206167_s_at	0.00308	0.000125	5.54693	1.31629	1.08503	ARHGAP6	Rho GTPase activating protein 6
232543_x_at	0.00353	0.000157	-5.4042	1.08544	-1.27564	ARHGAP9	Rho GTPase activating protein 9
226906_s_at	0.00398	0.000191	-5.2847	0.889871	-1.32097	ARHGAP9	Rho GTPase activating protein 9
224451_x_at	0.00559	0.000341	-4.93636	0.308238	-1.31929	ARHGAP9	Rho GTPase activating protein 9
201168_x_at	0.00155	3.55e-05	-6.36166	2.57628	-0.716988	ARHGDIA	Rho GDP dissociation inhibitor alpha
211716_x_at	0.00208	6.14e-05	-5.99954	2.02846	-0.692563	ARHGDIA	Rho GDP dissociation inhibitor alpha
201167_x_at	0.0963	0.0285	-2.48674	-4.06586	-0.299273	ARHGDIA	Rho GDP dissociation inhibitor alpha
213606_s_at	0.127	0.0427	-2.26556	-4.44514	-0.511556	ARHGDIA	Rho GDP dissociation inhibitor alpha
1555812_a_at	0.0458	0.00946	-3.08243	-3.00084	-0.701882	ARHGDIB	Rho GDP dissociation inhibitor beta
1560445_x_at	0.04	0.00774	3.1906	-2.80381	0.462885	ARHGEF1	Rho guanine nucleotide exchange factor 1
1554703_at	0.00253	8.59e-05	5.78325	1.69193	1.44242	ARHGEF10	Rho guanine nucleotide exchange factor 10
1554213_at	0.00642	0.000431	4.79801	0.072603	0.760219	ARHGEF10	Rho guanine nucleotide exchange factor 10
216620_s_at	0.0118	0.00115	4.23293	-0.914477	0.734337	ARHGEF10	Rho guanine nucleotide exchange factor 10
215139_at	0.0234	0.00342	3.63213	-1.99784	0.527166	ARHGEF10	Rho guanine nucleotide exchange factor 10
1570511_at	0.0369	0.00686	3.25552	-2.68536	0.757655	ARHGEF10L	Rho guanine nucleotide exchange factor 10 like
221656_s_at	0.0892	0.0255	2.54732	-3.95999	0.439194	ARHGEF10L	Rho guanine nucleotide exchange factor 10 like
202913_at	0.0214	0.00296	-3.71014	-1.85584	-0.587302	ARHGEF11	Rho guanine nucleotide exchange factor 11
202914_s_at	0.0758	0.02	-2.67847	-3.72843	-0.380938	ARHGEF11	Rho guanine nucleotide exchange factor 11
201334_s_at	0.0302	0.00504	3.42189	-2.38147	0.491521	ARHGEF12	Rho guanine nucleotide exchange factor 12
208009_s_at	0.0448	0.00916	3.0999	-2.96906	0.246074	ARHGEF16	Rho guanine nucleotide exchange factor 16
203756_at	0.0182	0.00229	3.85051	-1.60112	0.287454	ARHGEF17	Rho guanine nucleotide exchange factor 17
213039_at	0.0521	0.0115	-2.97989	-3.18702	-0.407165	ARHGEF18	Rho/Rac guanine nucleotide exchange factor 18
209435_s_at	0.0165	0.00197	-3.93463	-1.44908	-0.768408	ARHGEF2	Rho/Rac guanine nucleotide exchange factor 2
227427_at	0.0172	0.00211	3.89794	-1.51534	0.782699	ARHGEF25	Rho guanine nucleotide exchange factor 25
233903_s_at	0.0211	0.00289	3.72359	-1.83139	1.49613	ARHGEF26	Rho guanine nucleotide exchange factor 26
1554004_a_at	0.00302	0.000119	5.57519	1.36165	1.25903	ARHGEF28	Rho guanine nucleotide exchange factor 28
1559706_at	0.00412	0.000203	5.24769	0.828887	0.912587	ARHGEF28	Rho guanine nucleotide exchange factor 28
1554003_at	0.00486	0.00027	5.07582	0.543132	1.3858	ARHGEF28	Rho guanine nucleotide exchange factor 28
232994_s_at	0.0054	0.00032	4.97339	0.370875	0.880715	ARHGEF28	Rho guanine nucleotide exchange factor 28
219610_at	0.012	0.00119	4.21472	-0.946879	1.04685	ARHGEF28	Rho guanine nucleotide exchange factor 28
233492_s_at	0.0356	0.00651	3.28402	-2.63333	0.392389	ARHGEF34P///OR2A7///OR2A4	Rho guanine nucleotide exchange factor 34, pseudogene///olfactory receptor family 2 subfamily A member 7///olfactory receptor family 2 subfamily A member 4
227717_at	0.0128	0.00133	4.154	-1.05516	1.46428	ARHGEF37	Rho guanine nucleotide exchange factor 37
230521_at	0.0443	0.009	-3.10936	-2.95184	-0.443201	ARHGEF39	Rho guanine nucleotide exchange factor 39
230522_s_at	0.104	0.0321	-2.42248	-4.17729	-0.275594	ARHGEF39	Rho guanine nucleotide exchange factor 39
241631_at	0.00187	5.04e-05	6.12878	2.22621	0.910482	ARHGEF40	Rho guanine nucleotide exchange factor 40
227855_at	0.0122	0.00123	-4.19736	-0.977798	-0.689624	ARHGEF40	Rho guanine nucleotide exchange factor 40
220326_s_at	0.0644	0.0156	-2.81232	-3.48934	-0.521012	ARHGEF40	Rho guanine nucleotide exchange factor 40
204765_at	0.00462	0.00025	5.12208	0.620466	0.936508	ARHGEF5	Rho guanine nucleotide exchange factor 5
1562271_x_at	0.00615	0.000401	4.84082	0.145783	0.839641	ARHGEF7	Rho guanine nucleotide exchange factor 7
1562270_at	0.0122	0.00123	4.19719	-0.978113	0.766898	ARHGEF7	Rho guanine nucleotide exchange factor 7
203264_s_at	0.0031	0.000126	5.53988	1.30496	0.969321	ARHGEF9	Cdc42 guanine nucleotide exchange factor 9
203263_s_at	0.0515	0.0113	-2.989	-3.1705	-0.784552	ARHGEF9	Cdc42 guanine nucleotide exchange factor 9
210649_s_at	0.116	0.0373	-2.34088	-4.31738	-0.413919	ARID1A	AT-rich interaction domain 1A
238043_at	0.00104	1.61e-05	6.90798	3.36625	1.18852	ARID1B	AT-rich interaction domain 1B
233339_s_at	0.00205	6.01e-05	6.01343	2.04982	0.355844	ARID1B	AT-rich interaction domain 1B
1566990_x_at	0.11	0.0348	2.37904	-4.25209	0.202946	ARID1B	AT-rich interaction domain 1B
1566989_at	0.138	0.0479	2.20216	-4.5514	0.471191	ARID1B	AT-rich interaction domain 1B
231090_s_at	0.0226	0.00323	3.66304	-1.94155	0.455139	ARID2	AT-rich interaction domain 2
1553349_at	0.0736	0.0192	2.70146	-3.68754	0.973569	ARID2	AT-rich interaction domain 2
225490_at	0.0905	0.0261	2.53583	-3.98014	0.231993	ARID2	AT-rich interaction domain 2
205865_at	0.0116	0.00112	-4.25039	-0.883453	-0.741159	ARID3A	AT-rich interaction domain 3A
205062_x_at	0.0193	0.00252	-3.79844	-1.69549	-0.942567	ARID4A	AT-rich interaction domain 4A
214943_s_at	0.0697	0.0177	-2.74554	-3.60893	-0.40038	ARID4B///RBM34	AT-rich interaction domain 4B///RNA binding motif protein 34
201880_at	0.0493	0.0106	3.02313	-3.10859	0.387424	ARIH1	ariadne RBR E3 ubiquitin protein ligase 1
241658_at	0.131	0.0448	2.23919	-4.48948	0.235381	ARIH1	ariadne RBR E3 ubiquitin protein ligase 1
201881_s_at	0.132	0.0454	-2.23194	-4.50164	-0.476285	ARIH1	ariadne RBR E3 ubiquitin protein ligase 1
216008_s_at	0.00155	3.55e-05	-6.36091	2.57518	-0.779703	ARIH2	ariadne RBR E3 ubiquitin protein ligase 2
201229_s_at	0.0071	0.000512	-4.69726	-0.100556	-0.990078	ARIH2	ariadne RBR E3 ubiquitin protein ligase 2
201228_s_at	0.0127	0.00131	-4.16036	-1.04381	-0.834198	ARIH2	ariadne RBR E3 ubiquitin protein ligase 2
201230_s_at	0.0413	0.00812	-3.16474	-2.85097	-0.514854	ARIH2	ariadne RBR E3 ubiquitin protein ligase 2
201658_at	0.0237	0.00348	3.62295	-2.01456	0.433223	ARL1	ADP ribosylation factor like GTPase 1
201659_s_at	0.0947	0.0278	-2.50086	-4.04125	-0.408617	ARL1	ADP ribosylation factor like GTPase 1
1553208_s_at	0.0796	0.0216	2.63863	-3.7991	0.283237	ARL10	ADP ribosylation factor like GTPase 10
1552691_at	0.0683	0.0171	-2.76268	-3.57828	-0.478439	ARL11	ADP ribosylation factor like GTPase 11
220468_at	0.0315	0.00538	-3.38693	-2.44535	-0.360714	ARL14	ADP ribosylation factor like GTPase 14
226383_at	0.122	0.0401	-2.30051	-4.38606	-0.479756	ARL14EP	ADP ribosylation factor like GTPase 14 effector protein
228151_at	0.0036	0.000163	5.38077	1.04726	0.758741	ARL15	ADP ribosylation factor like GTPase 15
232991_at	0.0407	0.00793	3.1775	-2.8277	0.984965	ARL17B///ARL17A	ADP ribosylation factor like GTPase 17B///ADP ribosylation factor like GTPase 17A
1555144_at	0.0672	0.0167	2.77624	-3.55402	0.293736	ARL17B///ARL17A	ADP ribosylation factor like GTPase 17B///ADP ribosylation factor like GTPase 17A
243899_at	0.131	0.0447	2.24007	-4.488	0.530011	ARL17B///ARL17A	ADP ribosylation factor like GTPase 17B///ADP ribosylation factor like GTPase 17A
202092_s_at	0.0135	0.00143	-4.11091	-1.13221	-0.559337	ARL2BP	ADP ribosylation factor like GTPase 2 binding protein
1568590_at	0.0311	0.00528	3.39703	-2.42689	0.470318	ARL3	ADP ribosylation factor like GTPase 3
223735_at	0.00439	0.000229	-5.17377	0.706505	-0.688418	ARL6	ADP ribosylation factor like GTPase 6
211935_at	0.00276	0.000103	-5.66909	1.5115	-0.754659	ARL6IP1	ADP ribosylation factor like GTPase 6 interacting protein 1
218216_x_at	0.0509	0.0111	-2.99768	-3.15476	-0.321494	ARL6IP4	ADP ribosylation factor like GTPase 6 interacting protein 4
200761_s_at	0.113	0.0362	2.35723	-4.28945	0.195387	ARL6IP5	ADP ribosylation factor like GTPase 6 interacting protein 5
222442_s_at	0.0303	0.00505	-3.42032	-2.38434	-0.707276	ARL8B	ADP ribosylation factor like GTPase 8B
218185_s_at	0.00997	0.000878	-4.38739	-0.641027	-0.686866	ARMC1	armadillo repeat containing 1
223328_at	0.00585	0.000369	-4.89006	0.229659	-0.673274	ARMC10	armadillo repeat containing 10
1554480_a_at	0.104	0.032	2.42425	-4.17424	0.402091	ARMC10	armadillo repeat containing 10
202961_s_at	0.00102	1.54e-05	-6.93746	3.40764	-0.644478	ARMC2-AS1///ATP5J2	ARMC2 antisense RNA 1///ATP synthase, H+ transporting, mitochondrial Fo complex subunit F2
227738_s_at	0.0289	0.00472	-3.45712	-2.31712	-0.266776	ARMC5	armadillo repeat containing 5
221758_at	0.00444	0.000235	-5.159	0.681953	-0.610424	ARMC6	armadillo repeat containing 6
219096_at	0.0644	0.0156	-2.81212	-3.48969	-0.222382	ARMC7	armadillo repeat containing 7
229906_at	0.117	0.0381	-2.32938	-4.33699	-0.4351	ARMC7	armadillo repeat containing 7
1555279_at	0.0146	0.00162	-4.04212	-1.25556	-0.945355	ARMC8	armadillo repeat containing 8
1555281_x_at	0.0184	0.00234	-3.83904	-1.62191	-1.0329	ARMC8	armadillo repeat containing 8
203486_s_at	0.026	0.00398	-3.55018	-2.14724	-0.456217	ARMC8	armadillo repeat containing 8
236966_at	0.132	0.0452	2.23406	-4.49808	0.717321	ARMC8	armadillo repeat containing 8
219637_at	0.000467	2.76e-06	-8.22728	5.10148	-2.3959	ARMC9	armadillo repeat containing 9
219636_s_at	0.000653	5.53e-06	-7.68762	4.42003	-1.84464	ARMC9	armadillo repeat containing 9
235938_at	0.000808	8.92e-06	-7.33144	3.94906	-1.46908	ARMC9	armadillo repeat containing 9
1568691_at	0.0833	0.0231	2.60277	-3.86246	0.191992	ARMC9	armadillo repeat containing 9
1552327_at	0.0473	0.00992	3.05728	-3.04656	0.968984	ARMCX4	armadillo repeat containing, X-linked 4
227444_at	0.125	0.0415	2.28177	-4.41777	0.624865	ARMCX4	armadillo repeat containing, X-linked 4
1564399_a_at	0.129	0.0437	2.25264	-4.46689	0.21032	ARMCX4	armadillo repeat containing, X-linked 4
219335_at	0.141	0.0498	-2.17991	-4.58841	-0.728891	ARMCX5	armadillo repeat containing, X-linked 5
214749_s_at	0.109	0.0343	-2.38625	-4.23971	-0.275265	ARMCX6	armadillo repeat containing, X-linked 6
218195_at	0.00238	7.72e-05	-5.85175	1.79926	-1.27914	ARMT1	acidic residue methyltransferase 1
230619_at	0.0447	0.00914	3.10123	-2.96663	0.736241	ARNT	aryl hydrocarbon receptor nuclear translocator
218222_x_at	0.0949	0.0279	2.49917	-4.0442	0.263168	ARNT	aryl hydrocarbon receptor nuclear translocator
202986_at	4.52e-05	1.4e-08	-13.3545	10.03	-2.85769	ARNT2	aryl hydrocarbon receptor nuclear translocator 2
200950_at	0.000952	1.28e-05	-7.0681	3.58959	-0.908159	ARPC1A	actin related protein 2/3 complex subunit 1A
201954_at	0.000486	3.01e-06	-8.15972	5.01822	-1.77552	ARPC1B	actin related protein 2/3 complex subunit 1B
208736_at	0.0118	0.00116	-4.22954	-0.92051	-0.445621	ARPC3	actin related protein 2/3 complex subunit 3
210129_s_at	0.0212	0.00291	3.71952	-1.83878	0.435505	ARPC4-TTLL3///TTLL3///ARPC4	ARPC4-TTLL3 readthrough///tubulin tyrosine ligase like 3///actin related protein 2/3 complex subunit 4
230872_s_at	0.126	0.0421	2.27407	-4.43079	0.469226	ARPC4-TTLL3///TTLL3///ARPC4	ARPC4-TTLL3 readthrough///tubulin tyrosine ligase like 3///actin related protein 2/3 complex subunit 4
1555797_a_at	0.00239	7.75e-05	-5.84923	1.79532	-0.985506	ARPC5	actin related protein 2/3 complex subunit 5
1569325_at	0.0765	0.0203	2.67069	-3.74226	0.25655	ARPC5	actin related protein 2/3 complex subunit 5
220966_x_at	0.0432	0.00869	-3.12846	-2.91706	-0.416058	ARPC5L	actin related protein 2/3 complex subunit 5 like
226915_s_at	0.105	0.0323	-2.41865	-4.18391	-0.323274	ARPC5L	actin related protein 2/3 complex subunit 5 like
221482_s_at	0.00227	7.05e-05	-5.91023	1.89033	-0.974386	ARPP19	cAMP regulated phosphoprotein 19
214553_s_at	0.0052	0.000304	-5.00484	0.423909	-1.11801	ARPP19	cAMP regulated phosphoprotein 19
221483_s_at	0.13	0.0441	-2.24835	-4.4741	-0.356586	ARPP19	cAMP regulated phosphoprotein 19
1560018_at	0.0843	0.0234	2.59404	-3.87786	0.203956	ARPP21	cAMP regulated phosphoprotein 21
207136_at	0.103	0.0314	2.43506	-4.15555	0.252534	ARR3	arrestin 3
236541_at	0.0441	0.00894	3.1128	-2.94557	0.285815	ARSA	arylsulfatase A
206129_s_at	0.0108	0.001	-4.31184	-0.774468	-0.93959	ARSB	arylsulfatase B
232197_x_at	0.0238	0.00351	-3.61753	-2.02445	-0.573885	ARSB	arylsulfatase B
223696_at	0.0839	0.0233	-2.59745	-3.87184	-0.550688	ARSD	arylsulfatase D
206831_s_at	0.0995	0.0299	-2.46134	-4.11002	-0.365375	ARSD	arylsulfatase D
1552632_a_at	0.123	0.0405	-2.29511	-4.3952	-0.449354	ARSG	arylsulfatase G
219973_at	0.0393	0.00752	-3.20568	-2.77631	-0.500221	ARSJ	arylsulfatase family member J
1570479_at	0.123	0.0406	2.29331	-4.39826	0.266345	ART1	ADP-ribosyltransferase 1
207675_x_at	0.00562	0.000344	-4.93078	0.298789	-0.29695	ARTN	artemin
216052_x_at	0.0557	0.0126	-2.92662	-3.28341	-0.246229	ARTN	artemin
205784_x_at	0.113	0.0362	2.3574	-4.28916	0.170359	ARVCF	armadillo repeat gene deleted in velocardiofacial syndrome
231020_at	0.0258	0.00394	-3.55542	-2.1377	-0.324232	ARX	aristaless related homeobox
238878_at	0.042	0.00833	-3.15112	-2.87579	-1.34537	ARX	aristaless related homeobox
223652_at	0.0135	0.00144	4.10701	-1.13919	1.37827	AS3MT	arsenite methyltransferase
1555419_a_at	0.00632	0.00042	-4.81279	0.097894	-1.59678	ASAH1	N-acylsphingosine amidohydrolase 1
210980_s_at	0.00918	0.000771	-4.46147	-0.510791	-0.48634	ASAH1	N-acylsphingosine amidohydrolase 1
213902_at	0.0141	0.00153	-4.07382	-1.19866	-0.862104	ASAH1	N-acylsphingosine amidohydrolase 1
213702_x_at	0.0165	0.00197	-3.93418	-1.4499	-0.441106	ASAH1	N-acylsphingosine amidohydrolase 1
224791_at	0.0691	0.0175	-2.75258	-3.59636	-0.602538	ASAP1	ArfGAP with SH3 domain, ankyrin repeat and PH domain 1
224796_at	0.113	0.036	-2.35999	-4.28474	-0.421986	ASAP1	ArfGAP with SH3 domain, ankyrin repeat and PH domain 1
221039_s_at	0.129	0.0439	-2.25091	-4.46981	-0.524522	ASAP1	ArfGAP with SH3 domain, ankyrin repeat and PH domain 1
222236_s_at	0.0159	0.00186	3.96666	-1.39132	1.09825	ASAP3	ArfGAP with SH3 domain, ankyrin repeat and PH domain 3
219103_at	0.0695	0.0176	2.74826	-3.60407	0.680603	ASAP3	ArfGAP with SH3 domain, ankyrin repeat and PH domain 3
212819_at	0.0306	0.00515	-3.41023	-2.40278	-0.632358	ASB1	ankyrin repeat and SOCS box containing 1
1553039_a_at	0.0696	0.0177	2.74614	-3.60787	0.28527	ASB10	ankyrin repeat and SOCS box containing 10
236033_at	0.0204	0.00276	3.74992	-1.78355	0.432346	ASB12	ankyrin repeat and SOCS box containing 12
218862_at	0.0658	0.0162	-2.79385	-3.52247	-0.581576	ASB13	ankyrin repeat and SOCS box containing 13
1553453_at	0.0458	0.00946	3.08246	-3.00079	0.226555	ASB14	ankyrin repeat and SOCS box containing 14
1553253_at	0.00577	0.000359	4.90629	0.257236	0.374756	ASB16	ankyrin repeat and SOCS box containing 16
1555981_at	0.112	0.0356	-2.36581	-4.27476	-0.322586	ASB16-AS1	ASB16 antisense RNA 1
235619_at	0.141	0.0497	-2.18147	-4.58581	-1.08892	ASB4	ankyrin repeat and SOCS box containing 4
226513_at	0.12	0.0393	-2.31168	-4.36709	-0.445479	ASB7	ankyrin repeat and SOCS box containing 7
205673_s_at	0.00571	0.000353	-4.91579	0.273359	-1.38069	ASB9	ankyrin repeat and SOCS box containing 9
219336_s_at	0.0338	0.00601	-3.32672	-2.55534	-0.564743	ASCC1	activating signal cointegrator 1 complex subunit 1
1554627_a_at	0.0687	0.0173	-2.75806	-3.58656	-0.611922	ASCC1	activating signal cointegrator 1 complex subunit 1
213768_s_at	0.0179	0.00223	3.86511	-1.5747	0.343959	ASCL1	achaete-scute family bHLH transcription factor 1
229215_at	0.0375	0.00703	3.24203	-2.70998	0.937048	ASCL2	achaete-scute family bHLH transcription factor 2
221161_at	0.00949	0.000809	4.4338	-0.559362	0.481183	ASCL3	achaete-scute family bHLH transcription factor 3
203428_s_at	0.0483	0.0102	-3.04129	-3.07561	-0.305127	ASF1A	anti-silencing function 1A histone chaperone
218115_at	0.0229	0.0033	-3.65142	-1.96271	-0.721985	ASF1B	anti-silencing function 1B histone chaperone
226447_at	0.0161	0.0019	3.95606	-1.41043	0.586933	ASH1L	ASH1 like histone lysine methyltransferase
209517_s_at	0.00709	0.00051	-4.70017	-0.095549	-0.842367	ASH2L	ASH2 like histone lysine methyltransferase complex subunit
37953_s_at	0.0435	0.00875	3.12453	-2.92422	0.246532	ASIC1	acid sensing ion channel subunit 1
204608_at	0.000358	1.47e-06	-8.74209	5.71723	-0.822685	ASL	argininosuccinate lyase
36554_at	0.0649	0.0158	2.80537	-3.50181	0.555474	ASMTL	acetylserotonin O-methyltransferase-like
36553_at	0.0673	0.0168	2.77466	-3.55685	0.748054	ASMTL	acetylserotonin O-methyltransferase-like
209394_at	0.0959	0.0284	2.48991	-4.06034	0.602683	ASMTL	acetylserotonin O-methyltransferase-like
244875_at	0.0339	0.00602	3.32615	-2.55638	0.340287	ASMTL-AS1	ASMTL antisense RNA 1
202024_at	0.00104	1.63e-05	-6.89938	3.35414	-1.04579	ASNA1	arsA arsenite transporter, ATP-binding, homolog 1 (bacterial)
209135_at	0.102	0.0308	2.44597	-4.13667	0.356388	ASPH	aspartate beta-hydroxylase
224996_at	0.128	0.043	2.26244	-4.45039	0.409022	ASPH	aspartate beta-hydroxylase
218857_s_at	0.0499	0.0108	-3.01308	-3.12683	-0.826197	ASRGL1	asparaginase like 1
222764_at	0.0889	0.0254	-2.54949	-3.95619	-0.791314	ASRGL1	asparaginase like 1
207076_s_at	0.0198	0.00265	3.77229	-1.74292	1.42967	ASS1	argininosuccinate synthase 1
213197_at	0.135	0.0469	2.21427	-4.53121	0.446481	ASTN1	astrotactin 1
209693_at	0.067	0.0167	-2.77839	-3.55017	-1.30118	ASTN2	astrotactin 2
215407_s_at	0.116	0.0372	-2.34162	-4.31613	-0.606834	ASTN2	astrotactin 2
221652_s_at	0.000607	4.82e-06	-7.79254	4.5555	-1.52861	ASUN	asunder, spermatogenesis regulator
244519_at	0.00281	0.000106	-5.6486	1.47892	-0.863866	ASXL1	additional sex combs like 1, transcriptional regulator
212234_at	0.0476	0.01	-3.05145	-3.05716	-0.490018	ASXL1	additional sex combs like 1, transcriptional regulator
212238_at	0.0549	0.0124	-2.938	-3.26283	-0.403152	ASXL1	additional sex combs like 1, transcriptional regulator
242439_s_at	0.108	0.0338	-2.39394	-4.22649	-0.571287	ASXL1	additional sex combs like 1, transcriptional regulator
226251_at	0.0864	0.0243	-2.57374	-3.9136	-0.842799	ASXL2	additional sex combs like 2, transcriptional regulator
240072_at	0.107	0.0331	2.40627	-4.20526	0.717999	ASXL2	additional sex combs like 2, transcriptional regulator
233686_at	0.00593	0.000378	4.87555	0.204976	0.38681	ASXL3	additional sex combs like 3, transcriptional regulator
224850_at	0.106	0.0326	-2.41392	-4.19207	-0.365378	ATAD1	ATPase family, AAA domain containing 1
222740_at	0.0113	0.00109	-4.26737	-0.853286	-1.44112	ATAD2	ATPase family, AAA domain containing 2
218782_s_at	0.0528	0.0117	-2.96922	-3.20633	-0.867199	ATAD2	ATPase family, AAA domain containing 2
228401_at	0.0832	0.023	-2.6041	-3.86012	-0.899077	ATAD2	ATPase family, AAA domain containing 2
227700_x_at	0.0225	0.0032	-3.66767	-1.93311	-0.249056	ATAD3A	ATPase family, AAA domain containing 3A
1552641_s_at	0.0818	0.0224	-2.61741	-3.83663	-0.304654	ATAD3B///ATAD3A	ATPase family, AAA domain containing 3B///ATPase family, AAA domain containing 3A
219068_x_at	0.108	0.0335	-2.39874	-4.21822	-0.192882	ATAD3B///ATAD3A	ATPase family, AAA domain containing 3B///ATPase family, AAA domain containing 3A
240210_at	0.0166	0.00199	-3.92983	-1.45774	-0.502028	ATAD3C	ATPase family, AAA domain containing 3C
218874_s_at	0.0882	0.0251	-2.55604	-3.9447	-0.257392	ATAT1	alpha tubulin acetyltransferase 1
228510_at	0.101	0.0304	2.45282	-4.1248	0.344668	ATAT1	alpha tubulin acetyltransferase 1
227365_at	0.0887	0.0253	2.55167	-3.95236	0.213219	ATCAY	ATCAY, caytaxin
238857_at	0.00933	0.000789	-4.44807	-0.534293	-0.349164	ATE1	arginyltransferase 1
1558233_s_at	0.027	0.00424	-3.51567	-2.21023	-0.998374	ATF1	activating transcription factor 1
204998_s_at	0.14	0.0492	-2.18711	-4.57645	-0.394813	ATF5	activating transcription factor 5
203952_at	0.0701	0.0179	-2.74086	-3.61729	-0.260567	ATF6	activating transcription factor 6
1554487_a_at	0.00303	0.000121	5.56822	1.35047	0.899737	ATF6B	activating transcription factor 6 beta
231825_x_at	0.0029	0.000112	5.61735	1.42909	1.08276	ATF7IP	activating transcription factor 7 interacting protein
207728_at	0.127	0.0425	2.26776	-4.44144	0.217896	ATF7IP	activating transcription factor 7 interacting protein
218214_at	0.00395	0.000188	-5.29457	0.906108	-0.500076	ATG101	autophagy related 101
204833_at	0.00422	0.000213	-5.21879	0.781137	-0.670849	ATG12	autophagy related 12
213930_at	0.0645	0.0157	2.81097	-3.49175	0.708554	ATG12	autophagy related 12
209021_x_at	0.0393	0.00754	-3.20452	-2.77843	-0.23649	ATG13	autophagy related 13
203364_s_at	0.0478	0.0101	-3.04967	-3.06039	-0.36137	ATG13	autophagy related 13
229389_at	0.000791	8.28e-06	7.38589	4.02218	1.13585	ATG16L2	autophagy related 16 like 2
225883_at	0.000951	1.27e-05	7.07399	3.59775	1.18847	ATG16L2	autophagy related 16 like 2
221492_s_at	0.0996	0.03	-2.46054	-4.1114	-0.294046	ATG3	autophagy related 3
220237_at	0.129	0.0436	-2.25454	-4.46369	-0.303999	ATG3	autophagy related 3
213115_at	0.112	0.0354	-2.36931	-4.26876	-0.331104	ATG4A	autophagy related 4A cysteine peptidase
212280_x_at	0.00416	0.000207	-5.23616	0.809852	-0.737652	ATG4B	autophagy related 4B cysteine peptidase
204903_x_at	0.016	0.00187	-3.96395	-1.39619	-0.577999	ATG4B	autophagy related 4B cysteine peptidase
228190_at	0.127	0.0428	-2.26446	-4.44699	-0.510035	ATG4C	autophagy related 4C cysteine peptidase
226871_s_at	0.0894	0.0256	-2.5457	-3.96284	-0.360724	ATG4D	autophagy related 4D cysteine peptidase
202511_s_at	0.0206	0.0028	-3.7417	-1.79848	-0.524409	ATG5	autophagy related 5
210639_s_at	0.0245	0.00366	-3.59528	-2.065	-0.758968	ATG5	autophagy related 5
218673_s_at	0.0275	0.00435	-3.5015	-2.2361	-0.457804	ATG7	autophagy related 7
222709_at	0.105	0.0323	2.41996	-4.18166	0.299978	ATG7	autophagy related 7
202492_at	0.0425	0.00846	-3.14273	-2.89108	-0.265804	ATG9A	autophagy related 9A
229252_at	0.031	0.00523	3.40186	-2.41806	0.917274	ATG9B	autophagy related 9B
208758_at	0.00202	5.78e-05	-6.03831	2.08803	-1.27823	ATIC	5-aminoimidazole-4-carboxamide ribonucleotide formyltransferase/IMP cyclohydrolase
223452_s_at	0.00929	0.000784	-4.45221	-0.527026	-0.748648	ATL3	atlastin GTPase 3
224893_at	0.00971	0.000835	4.41593	-0.590781	0.685182	ATL3	atlastin GTPase 3
1553387_at	0.00767	0.000579	4.62633	-0.223259	0.368955	ATM	ATM serine/threonine kinase
211076_x_at	0.0262	0.00404	3.54186	-2.16243	0.28759	ATN1	atrophin 1
40489_at	0.0837	0.0232	2.59922	-3.86873	0.20833	ATN1	atrophin 1
221336_at	0.057	0.0131	2.90866	-3.31586	0.235002	ATOH1	atonal bHLH transcription factor 1
228890_at	0.0321	0.00555	3.37003	-2.47622	0.755739	ATOH8	atonal bHLH transcription factor 8
203454_s_at	0.00088	1.07e-05	-7.19947	3.77014	-1.19237	ATOX1	antioxidant 1 copper chaperone
214256_at	0.00227	7.06e-05	5.90875	1.88803	0.469101	ATP10A	ATPase phospholipid transporting 10A (putative)
214255_at	0.0641	0.0155	-2.81549	-3.48364	-0.867357	ATP10A	ATPase phospholipid transporting 10A (putative)
220920_at	0.023	0.00331	3.64939	-1.96639	0.736646	ATP10B	ATPase phospholipid transporting 10B (putative)
214070_s_at	0.0454	0.00933	3.08976	-2.98751	0.518343	ATP10B	ATPase phospholipid transporting 10B (putative)
213238_at	0.0809	0.0221	2.62565	-3.82206	0.560941	ATP10D	ATPase phospholipid transporting 10D (putative)
213582_at	0.00499	0.000284	-5.04439	0.490432	-0.660416	ATP11A	ATPase phospholipid transporting 11A
215842_s_at	0.0176	0.00219	-3.87743	-1.55242	-0.433364	ATP11A	ATPase phospholipid transporting 11A
230875_s_at	0.0413	0.0081	-3.16624	-2.84822	-0.820843	ATP11A	ATPase phospholipid transporting 11A
212536_at	0.0797	0.0216	2.63704	-3.80192	0.458966	ATP11B	ATPase phospholipid transporting 11B (putative)
1554557_at	0.0989	0.0297	-2.46601	-4.10192	-0.848446	ATP11B	ATPase phospholipid transporting 11B (putative)
207367_at	0.108	0.0338	-2.39441	-4.22567	-1.20704	ATP12A	ATPase H+/K+ transporting non-gastric alpha2 subunit
218608_at	0.00234	7.47e-05	-5.87304	1.83247	-0.567478	ATP13A2	ATPase 13A2
1557136_at	0.011	0.00103	4.29881	-0.797543	1.16393	ATP13A4	ATPase 13A4
233535_at	0.072	0.0186	2.71951	-3.65539	0.323142	ATP13A4	ATPase 13A4
1559571_a_at	0.0838	0.0232	2.59861	-3.86981	0.491271	ATP13A4	ATPase 13A4
243585_at	0.014	0.00151	4.08055	-1.1866	1.2536	ATP13A5	ATPase 13A5
244606_at	0.0756	0.02	2.68068	-3.72451	0.181323	ATP1A1	ATPase Na+/K+ transporting subunit alpha 1
220948_s_at	0.126	0.0423	-2.27111	-4.43578	-0.676197	ATP1A1	ATPase Na+/K+ transporting subunit alpha 1
203295_s_at	0.0335	0.00593	3.33419	-2.54168	0.960718	ATP1A2	ATPase Na+/K+ transporting subunit alpha 2
203296_s_at	0.0397	0.00765	3.19683	-2.79246	1.83818	ATP1A2	ATPase Na+/K+ transporting subunit alpha 2
204311_at	0.033	0.00581	3.34518	-2.52161	0.629571	ATP1B2	ATPase Na+/K+ transporting subunit beta 2
229709_at	0.0625	0.015	-2.83612	-3.44656	-0.242468	ATP1B3	ATPase Na+/K+ transporting subunit beta 3
230696_at	0.0434	0.00874	-3.12542	-2.9226	-0.425873	ATP2A1-AS1	ATP2A1 antisense RNA 1
209186_at	0.00466	0.000253	-5.1139	0.606802	-0.74458	ATP2A2	ATPase sarcoplasmic/endoplasmic reticulum Ca2+ transporting 2
239996_x_at	0.00745	0.000552	4.65375	-0.175742	0.425689	ATP2A2	ATPase sarcoplasmic/endoplasmic reticulum Ca2+ transporting 2
212361_s_at	0.11	0.0344	-2.38512	-4.24165	-0.449444	ATP2A2	ATPase sarcoplasmic/endoplasmic reticulum Ca2+ transporting 2
207522_s_at	0.113	0.0361	2.35838	-4.28749	0.729186	ATP2A3	ATPase sarcoplasmic/endoplasmic reticulum Ca2+ transporting 3
215716_s_at	0.0107	0.000979	4.32545	-0.750372	0.81652	ATP2B1	ATPase plasma membrane Ca2+ transporting 1
209281_s_at	0.11	0.0345	2.38324	-4.24488	0.372846	ATP2B1	ATPase plasma membrane Ca2+ transporting 1
204685_s_at	0.00667	0.000459	4.76132	0.009693	0.704349	ATP2B2	ATPase plasma membrane Ca2+ transporting 2
239357_at	0.118	0.0383	-2.32643	-4.34202	-0.17766	ATP2B2	ATPase plasma membrane Ca2+ transporting 2
216312_at	0.0794	0.0215	2.6403	-3.79613	0.257893	ATP2B3	ATPase plasma membrane Ca2+ transporting 3
212136_at	0.000521	3.56e-06	8.02741	4.8535	1.04269	ATP2B4	ATPase plasma membrane Ca2+ transporting 4
212135_s_at	0.00101	1.51e-05	6.94977	3.42489	0.843382	ATP2B4	ATPase plasma membrane Ca2+ transporting 4
209934_s_at	0.0322	0.00558	-3.36724	-2.48131	-0.475737	ATP2C1	ATPase secretory pathway Ca2+ transporting 1
209935_at	0.123	0.0405	-2.29486	-4.39563	-0.583673	ATP2C1	ATPase secretory pathway Ca2+ transporting 1
214798_at	0.012	0.0012	4.21173	-0.952207	0.768042	ATP2C2	ATPase secretory pathway Ca2+ transporting 2
206043_s_at	0.0297	0.00492	3.43448	-2.35849	1.22117	ATP2C2	ATPase secretory pathway Ca2+ transporting 2
236171_at	0.133	0.0457	2.22812	-4.50804	0.218623	ATP2C2	ATPase secretory pathway Ca2+ transporting 2
213738_s_at	0.0617	0.0147	-2.84641	-3.42806	-0.366455	ATP5A1	ATP synthase, H+ transporting, mitochondrial F1 complex, alpha subunit 1, cardiac muscle
201322_at	0.00906	0.000752	-4.47554	-0.486126	-0.515246	ATP5B	ATP synthase, H+ transporting, mitochondrial F1 complex, beta polypeptide
217801_at	0.125	0.0418	-2.27699	-4.42585	-0.358709	ATP5E	ATP synthase, H+ transporting, mitochondrial F1 complex, epsilon subunit
208972_s_at	0.00991	0.000869	-4.39315	-0.630879	-0.439149	ATP5G1	ATP synthase, H+ transporting, mitochondrial Fo complex subunit C1 (subunit 9)
207552_at	0.00834	0.000663	4.54779	-0.359833	0.50701	ATP5G2	ATP synthase, H+ transporting, mitochondrial Fo complex subunit C2 (subunit 9)
208764_s_at	0.0663	0.0164	-2.78706	-3.53463	-0.378723	ATP5G2	ATP synthase, H+ transporting, mitochondrial Fo complex subunit C2 (subunit 9)
207507_s_at	0.00624	0.000412	-4.82475	0.118343	-0.713111	ATP5G3	ATP synthase, H+ transporting, mitochondrial Fo complex subunit C3 (subunit 9)
207508_at	0.0107	0.000991	-4.31907	-0.761668	-0.4726	ATP5G3	ATP synthase, H+ transporting, mitochondrial Fo complex subunit C3 (subunit 9)
228168_at	0.0133	0.00141	-4.11901	-1.11771	-0.523461	ATP5G3	ATP synthase, H+ transporting, mitochondrial Fo complex subunit C3 (subunit 9)
1555998_at	0.00363	0.000166	5.37245	1.03368	0.625799	ATP5H	ATP synthase, H+ transporting, mitochondrial Fo complex subunit D
210149_s_at	0.0352	0.00641	-3.29233	-2.61814	-0.580567	ATP5H	ATP synthase, H+ transporting, mitochondrial Fo complex subunit D
218956_s_at	0.0121	0.0012	-4.20955	-0.956092	-0.359535	ATP5J2-PTCD1///PTCD1	ATP5J2-PTCD1 readthrough///pentatricopeptide repeat domain 1
200818_at	0.0787	0.0212	-2.64832	-3.78194	-0.267531	ATP5O	ATP synthase, H+ transporting, mitochondrial F1 complex, O subunit
206992_s_at	0.000749	7.52e-06	-7.45707	4.11716	-0.593892	ATP5S	ATP synthase, H+ transporting, mitochondrial Fo complex subunit s (factor B)
213995_at	0.0249	0.00374	-3.58414	-2.0853	-0.338336	ATP5S	ATP synthase, H+ transporting, mitochondrial Fo complex subunit s (factor B)
237400_at	0.0339	0.00603	3.325	-2.55848	1.07472	ATP5S	ATP synthase, H+ transporting, mitochondrial Fo complex subunit s (factor B)
206993_at	0.0537	0.012	-2.95526	-3.23162	-0.884837	ATP5S	ATP synthase, H+ transporting, mitochondrial Fo complex subunit s (factor B)
1557759_at	0.0244	0.00363	3.59994	-2.05649	0.349415	ATP5SL	ATP5S like
242131_at	0.000967	1.37e-05	7.023	3.52705	0.770486	ATP6	ATP synthase F0 subunit 6
1553567_s_at	0.00372	0.000172	5.34852	0.994582	0.500833	ATP6	ATP synthase F0 subunit 6
207809_s_at	0.0689	0.0174	-2.75541	-3.59129	-0.351931	ATP6AP1	ATPase H+ transporting accessory protein 1
201444_s_at	0.000453	2.52e-06	-8.29859	5.18872	-0.892808	ATP6AP2	ATPase H+ transporting accessory protein 2
217603_at	0.0396	0.00762	3.19856	-2.7893	0.756342	ATP6V0A2	ATPase H+ transporting V0 subunit a2
200078_s_at	0.000331	1.22e-06	-8.89652	5.8957	-1.07302	ATP6V0B	ATPase H+ transporting V0 subunit b
200954_at	0.0162	0.0019	-3.95393	-1.41426	-0.722021	ATP6V0C	ATPase H+ transporting V0 subunit c
36994_at	0.032	0.00551	-3.37388	-2.46917	-0.474109	ATP6V0C	ATPase H+ transporting V0 subunit c
212041_at	0.0319	0.00551	-3.37407	-2.46883	-0.479067	ATP6V0D1	ATPase H+ transporting V0 subunit d1
1553151_at	0.0271	0.00425	-3.51461	-2.21217	-0.612365	ATP6V0D2	ATPase H+ transporting V0 subunit d2
1553155_x_at	0.112	0.0352	-2.37183	-4.26445	-0.576954	ATP6V0D2	ATPase H+ transporting V0 subunit d2
1553153_at	0.129	0.0435	-2.25517	-4.46264	-0.585677	ATP6V0D2	ATPase H+ transporting V0 subunit d2
214244_s_at	0.0116	0.00112	-4.24968	-0.884707	-0.637731	ATP6V0E1	ATPase H+ transporting V0 subunit e1
201172_x_at	0.0156	0.00181	-3.98191	-1.36384	-0.418595	ATP6V0E1	ATPase H+ transporting V0 subunit e1
200096_s_at	0.0345	0.0062	-3.31014	-2.58562	-0.39554	ATP6V0E1	ATPase H+ transporting V0 subunit e1
214150_x_at	0.092	0.0267	-2.52344	-4.00183	-0.225982	ATP6V0E1	ATPase H+ transporting V0 subunit e1
229094_at	0.0124	0.00125	-4.18757	-0.995262	-1.05506	ATP6V0E2-AS1	ATP6V0E2 antisense RNA 1
1554847_at	0.141	0.0496	-2.18261	-4.58393	-0.173382	ATP6V1B1	ATPase H+ transporting V1 subunit B1
201089_at	0.00159	3.71e-05	-6.33105	2.53073	-1.34092	ATP6V1B2	ATPase H+ transporting V1 subunit B2
202872_at	0.00117	2.05e-05	-6.73685	3.12346	-1.6344	ATP6V1C1	ATPase H+ transporting V1 subunit C1
202874_s_at	0.0109	0.00102	-4.30119	-0.793321	-1.27865	ATP6V1C1	ATPase H+ transporting V1 subunit C1
226463_at	0.0137	0.00147	-4.09847	-1.15448	-1.25338	ATP6V1C1	ATPase H+ transporting V1 subunit C1
1553989_a_at	0.098	0.0293	2.47298	-4.0898	1.25594	ATP6V1C2	ATPase H+ transporting V1 subunit C2
208898_at	0.00439	0.00023	-5.17105	0.701979	-0.770955	ATP6V1D	ATPase H+ transporting V1 subunit D
208899_x_at	0.00836	0.000667	-4.54488	-0.364901	-0.919844	ATP6V1D	ATPase H+ transporting V1 subunit D
208678_at	0.00709	0.00051	-4.69945	-0.096785	-0.680173	ATP6V1E1	ATPase H+ transporting V1 subunit E1
208737_at	0.00447	0.000237	-5.15285	0.671727	-0.588402	ATP6V1G1	ATPase H+ transporting V1 subunit G1
238765_at	0.00801	0.000621	-4.58599	-0.293304	-0.777641	ATP6V1G1	ATPase H+ transporting V1 subunit G1
212384_at	0.00428	0.00022	5.19952	0.749231	0.908768	ATP6V1G2-DDX39B///SNORD84///DDX39B	ATP6V1G2-DDX39B readthrough (NMD candidate)///small nucleolar RNA, C/D box 84///DEAD-box helicase 39B
200041_s_at	0.119	0.0388	-2.31796	-4.35643	-0.297076	ATP6V1G2-DDX39B///SNORD84///DDX39B	ATP6V1G2-DDX39B readthrough (NMD candidate)///small nucleolar RNA, C/D box 84///DEAD-box helicase 39B
230565_at	0.00389	0.000184	-5.3085	0.928987	-0.352768	ATP6V1G3	ATPase H+ transporting V1 subunit G3
221504_s_at	0.00776	0.00059	-4.6151	-0.242733	-0.896045	ATP6V1H	ATPase H+ transporting V1 subunit H
1557585_at	0.00878	0.000715	4.50471	-0.435054	0.331023	ATP6V1H	ATPase H+ transporting V1 subunit H
1557586_s_at	0.0134	0.00142	4.11548	-1.12403	0.863857	ATP6V1H	ATPase H+ transporting V1 subunit H
205197_s_at	0.0705	0.018	-2.73674	-3.62465	-0.815174	ATP7A	ATPase copper transporting alpha
204624_at	0.0488	0.0104	-3.03154	-3.09333	-0.652867	ATP7B	ATPase copper transporting beta
213106_at	0.0453	0.0093	3.09158	-2.9842	0.622777	ATP8A1	ATPase phospholipid transporting 8A1
219660_s_at	0.027	0.00422	-3.51761	-2.20668	-2.14552	ATP8A2	ATPase phospholipid transporting 8A2
231395_at	0.105	0.0325	-2.41542	-4.18948	-0.64777	ATP8A2	ATPase phospholipid transporting 8A2
219659_at	0.134	0.0463	-2.22055	-4.52071	-1.06798	ATP8A2	ATPase phospholipid transporting 8A2
226302_at	0.00832	0.000661	4.54984	-0.356254	1.16454	ATP8B1	ATPase phospholipid transporting 8B1
214594_x_at	0.0116	0.00112	4.2492	-0.885562	0.963747	ATP8B1	ATPase phospholipid transporting 8B1
226771_at	0.0137	0.00147	-4.09874	-1.154	-0.706112	ATP8B2	ATPase phospholipid transporting 8B2
216873_s_at	0.0457	0.0094	-3.08579	-2.99473	-0.391219	ATP8B2	ATPase phospholipid transporting 8B2
1554704_at	0.00319	0.000131	-5.5164	1.26716	-0.354524	ATP8B3	ATPase phospholipid transporting 8B3
214010_s_at	0.0985	0.0294	2.47012	-4.09477	0.26626	ATP9B	ATPase phospholipid transporting 9B (putative)
1564344_at	0.119	0.0387	2.31998	-4.35299	0.183946	ATP9B	ATPase phospholipid transporting 9B (putative)
214934_at	0.126	0.0421	2.27398	-4.43094	0.494984	ATP9B	ATPase phospholipid transporting 9B (putative)
209902_at	0.108	0.0338	-2.39516	-4.22439	-0.403509	ATR	ATR serine/threonine kinase
34689_at	0.125	0.0417	2.27831	-4.42363	0.357332	ATRIP///TREX1	ATR interacting protein///three prime repair exonuclease 1
212517_at	0.00668	0.00046	-4.75945	0.006477	-0.867611	ATRN	attractin
1569796_s_at	0.00451	0.000241	-5.14266	0.654763	-0.621169	ATRNL1	attractin like 1
208859_s_at	0.0156	0.0018	3.98599	-1.3565	0.951013	ATRX	ATRX, chromatin remodeler
208833_s_at	0.0605	0.0143	-2.86159	-3.40074	-0.522312	ATXN10	ataxin 10
235240_at	0.00337	0.000144	5.45874	1.17401	0.968302	ATXN3	ataxin 3
216657_at	0.03	0.005	3.42624	-2.37353	0.420145	ATXN3	ataxin 3
238723_at	0.0477	0.01	3.05111	-3.05778	0.47795	ATXN3	ataxin 3
216539_at	0.0527	0.0116	2.97146	-3.20229	0.224526	ATXN3L	ataxin 3 like
209964_s_at	0.0399	0.00769	3.19381	-2.79797	0.518314	ATXN7	ataxin 7
243259_at	0.0606	0.0143	-2.86093	-3.40193	-0.269281	ATXN7	ataxin 7
214343_s_at	0.0161	0.0019	-3.9554	-1.41162	-0.392711	ATXN7L1	ataxin 7 like 1
216404_at	0.0956	0.0283	2.49238	-4.05603	0.167063	ATXN8OS	ATXN8 opposite strand (non-protein coding)
205052_at	0.0596	0.014	-2.8731	-3.37999	-0.468675	AUH	AU RNA binding methylglutaconyl-CoA hydratase
222946_s_at	0.00973	0.000838	-4.41389	-0.59436	-0.976347	AUNIP	aurora kinase A and ninein interacting protein
220011_at	0.105	0.0324	-2.41782	-4.18534	-0.755473	AUNIP	aurora kinase A and ninein interacting protein
220525_s_at	0.0013	2.58e-05	-6.57813	2.89451	-0.562181	AUP1	ancient ubiquitous protein 1
208079_s_at	0.00571	0.000352	-4.91699	0.2754	-2.66429	AURKA	aurora kinase A
204092_s_at	0.00764	0.000575	-4.63059	-0.215861	-2.23475	AURKA	aurora kinase A
208080_at	0.067	0.0167	-2.77849	-3.54999	-0.43338	AURKA	aurora kinase A
225552_x_at	0.000234	5.97e-07	-9.51378	6.58171	-0.777822	AURKAIP1	aurora kinase A interacting protein 1
218580_x_at	0.000352	1.42e-06	-8.76622	5.7453	-0.785588	AURKAIP1	aurora kinase A interacting protein 1
228800_x_at	0.00711	0.000513	-4.69627	-0.102272	-0.54039	AURKAIP1	aurora kinase A interacting protein 1
227546_x_at	0.091	0.0263	-2.53191	-3.98699	-0.294826	AURKAIP1	aurora kinase A interacting protein 1
209464_at	0.0303	0.00506	-3.4201	-2.38476	-1.38657	AURKB	aurora kinase B
212599_at	0.00358	0.000162	5.3873	1.05791	0.950327	AUTS2	autism susceptibility candidate 2
219366_at	0.0205	0.00279	-3.74288	-1.79634	-0.66806	AVEN	apoptosis and caspase activation inhibitor
233333_x_at	0.0947	0.0278	2.50053	-4.04183	0.462072	AVIL	advillin
212471_at	0.00991	0.000869	-4.39322	-0.630754	-0.752719	AVL9	AVL9 cell migration associated
212475_at	0.0198	0.00265	-3.77144	-1.74448	-0.935836	AVL9	AVL9 cell migration associated
1563452_at	0.0591	0.0138	2.87975	-3.36801	0.474639	AVL9	AVL9 cell migration associated
238835_at	0.00303	0.000121	5.56773	1.34969	1.33111	AVPR1A	arginine vasopressin receptor 1A
242680_at	0.0326	0.00568	3.35766	-2.49882	0.80503	AVPR1A	arginine vasopressin receptor 1A
222696_at	0.00288	0.000111	5.62296	1.43804	1.52439	AXIN2	axin 2
202686_s_at	0.00215	6.56e-05	5.95641	1.96191	1.44238	AXL	AXL receptor tyrosine kinase
202685_s_at	0.0539	0.0121	2.95168	-3.23809	0.419071	AXL	AXL receptor tyrosine kinase
209309_at	0.0465	0.00966	3.0711	-3.02144	1.68329	AZGP1	alpha-2-glycoprotein 1, zinc-binding
217014_s_at	0.0813	0.0222	2.62206	-3.8284	1.23251	AZGP1P1///AZGP1	alpha-2-glycoprotein 1, zinc-binding pseudogene 1///alpha-2-glycoprotein 1, zinc-binding
223846_at	0.102	0.0309	2.44428	-4.13959	0.411417	AZI2	5-azacytidine induced 2
218043_s_at	0.138	0.0483	2.19767	-4.55889	0.329661	AZI2	5-azacytidine induced 2
201772_at	0.0134	0.00143	-4.11374	-1.12714	-0.951047	AZIN1	antizyme inhibitor 1
216231_s_at	0.122	0.0401	-2.30075	-4.38564	-0.386754	B2M	beta-2-microglobulin
226233_at	0.0319	0.00548	3.37629	-2.46479	0.601536	B3GALNT2	beta-1,3-N-acetylgalactosaminyltransferase 2
1562391_at	0.0429	0.00859	3.13414	-2.90671	0.777536	B3GALNT2	beta-1,3-N-acetylgalactosaminyltransferase 2
220829_s_at	0.087	0.0246	2.56758	-3.92442	0.160142	B3GALT1	beta-1,3-galactosyltransferase 1
230269_at	0.0149	0.00168	4.02392	-1.28826	0.59207	B3GALT5	beta-1,3-galactosyltransferase 5
206947_at	0.0401	0.00775	3.18988	-2.80513	0.289121	B3GALT5	beta-1,3-galactosyltransferase 5
1553850_at	0.0253	0.00382	3.57208	-2.1073	0.249372	B3GALT5-AS1	B3GALT5 antisense RNA 1
1553959_a_at	0.00113	1.93e-05	-6.77894	3.18358	-0.975966	B3GALT6	beta-1,3-galactosyltransferase 6
225733_at	0.051	0.0111	-2.99585	-3.15809	-0.53576	B3GALT6	beta-1,3-galactosyltransferase 6
35179_at	0.0199	0.00267	-3.76839	-1.75001	-0.563252	B3GAT3	beta-1,3-glucuronyltransferase 3
203452_at	0.0787	0.0212	-2.64811	-3.78231	-0.391255	B3GAT3	beta-1,3-glucuronyltransferase 3
222870_s_at	0.0208	0.00284	-3.7338	-1.81285	-0.807987	B3GNT2	UDP-GlcNAc:betaGal beta-1,3-N-acetylglucosaminyltransferase 2
219326_s_at	0.0438	0.00885	-3.11843	-2.93533	-0.602587	B3GNT2	UDP-GlcNAc:betaGal beta-1,3-N-acetylglucosaminyltransferase 2
224154_at	0.0505	0.0109	3.00483	-3.1418	0.278659	B3GNT2	UDP-GlcNAc:betaGal beta-1,3-N-acetylglucosaminyltransferase 2
221240_s_at	0.0393	0.00752	3.20577	-2.77614	0.548764	B3GNT4	UDP-GlcNAc:betaGal beta-1,3-N-acetylglucosaminyltransferase 4
225612_s_at	0.129	0.0436	2.25454	-4.4637	0.790176	B3GNT5	UDP-GlcNAc:betaGal beta-1,3-N-acetylglucosaminyltransferase 5
1552834_at	0.0545	0.0123	-2.94328	-3.25329	-0.22492	B3GNT6	UDP-GlcNAc:betaGal beta-1,3-N-acetylglucosaminyltransferase 6
1552833_at	0.081	0.0221	2.62519	-3.82287	0.2044	B3GNT6	UDP-GlcNAc:betaGal beta-1,3-N-acetylglucosaminyltransferase 6
229909_at	0.0885	0.0253	2.55341	-3.94931	0.695749	B4GALNT3	beta-1,4-N-acetyl-galactosaminyltransferase 3
210243_s_at	0.0341	0.00608	-3.32006	-2.5675	-0.557842	B4GALT3	beta-1,4-galactosyltransferase 3
238312_s_at	0.0445	0.00906	-3.1058	-2.95833	-0.27691	B4GALT3	beta-1,4-galactosyltransferase 3
221485_at	0.00347	0.000152	-5.42623	1.12126	-1.63957	B4GALT5	beta-1,4-galactosyltransferase 5
221484_at	0.0534	0.0119	-2.95956	-3.22383	-1.0959	B4GALT5	beta-1,4-galactosyltransferase 5
231342_at	0.00267	9.64e-05	5.71008	1.57651	0.579176	B4GALT6	beta-1,4-galactosyltransferase 6
206233_at	0.114	0.0365	-2.35159	-4.2991	-0.565668	B4GALT6	beta-1,4-galactosyltransferase 6
222191_s_at	0.0178	0.00223	-3.86749	-1.57041	-0.56056	B4GALT7	beta-1,4-galactosyltransferase 7
53076_at	0.0251	0.00378	-3.57741	-2.09757	-0.409789	B4GALT7	beta-1,4-galactosyltransferase 7
205662_at	0.00622	0.00041	-4.82781	0.123575	-0.656051	B9D1	B9 domain containing 1
210534_s_at	0.0871	0.0247	-2.56637	-3.92656	-0.600071	B9D1	B9 domain containing 1
219766_at	0.0339	0.00603	-3.3246	-2.5592	-0.405224	B9D2	B9 protein domain 2
222780_s_at	0.00733	0.000538	-4.66911	-0.149189	-1.88784	BAALC	brain and acute leukemia, cytoplasmic
218899_s_at	0.00844	0.000676	-4.53681	-0.378979	-2.20248	BAALC	brain and acute leukemia, cytoplasmic
221711_s_at	0.0129	0.00134	-4.14737	-1.06701	-0.435511	BABAM1	BRISC and BRCA1 A complex member 1
222446_s_at	0.000461	2.63e-06	-8.26485	5.14753	-1.75203	BACE2	beta-site APP-cleaving enzyme 2
217867_x_at	0.000801	8.61e-06	-7.35672	3.98306	-1.91453	BACE2	beta-site APP-cleaving enzyme 2
227051_at	0.00236	7.57e-05	-5.86373	1.81795	-2.1722	BACE2	beta-site APP-cleaving enzyme 2
234938_at	0.00261	9.11e-05	5.74576	1.63288	0.479208	BACH1	BTB domain and CNC homolog 1
234315_at	0.122	0.0403	2.29721	-4.39164	0.208142	BACH1	BTB domain and CNC homolog 1
229720_at	0.0055	0.00033	4.95631	0.342003	1.34595	BAG1	BCL2 associated athanogene 1
230750_at	0.052	0.0114	2.98105	-3.1849	0.589997	BAG2	BCL2 associated athanogene 2
202985_s_at	0.0068	0.000475	4.74101	-0.025203	0.399164	BAG5	BCL2 associated athanogene 5
213318_s_at	0.138	0.0482	-2.19875	-4.55709	-0.28503	BAG6	BCL2 associated athanogene 6
1555408_at	0.00181	4.72e-05	6.17118	2.29054	0.539145	BAGE2///BAGE4	B melanoma antigen family member 2///B melanoma antigen family member 4
219218_at	0.0198	0.00264	-3.77414	-1.73957	-0.455571	BAHCC1	BAH domain and coiled-coil containing 1
203051_at	0.0136	0.00145	-4.10529	-1.14226	-0.545652	BAHD1	bromo adjacent homology domain containing 1
209502_s_at	0.0285	0.00461	3.47008	-2.29346	0.548594	BAIAP2	BAI1 associated protein 2
205293_x_at	0.0439	0.00888	3.11666	-2.93856	0.485731	BAIAP2	BAI1 associated protein 2
1566558_x_at	0.0314	0.00536	-3.38889	-2.44176	-0.403496	BAIAP2-AS1	BAIAP2 antisense RNA 1 (head to head)
1558148_x_at	0.0395	0.0076	-3.20012	-2.78644	-0.324327	BAIAP2-AS1	BAIAP2 antisense RNA 1 (head to head)
1566557_at	0.0408	0.00797	-3.17488	-2.83248	-0.551233	BAIAP2-AS1	BAIAP2 antisense RNA 1 (head to head)
228876_at	0.0355	0.00647	-3.28713	-2.62764	-0.721807	BAIAP2L2	BAI1 associated protein 2 like 2
203728_at	0.00274	0.000101	-5.67763	1.52506	-0.839887	BAK1	BCL2 antagonist/killer 1
203304_at	0.00911	0.00076	-4.47014	-0.495589	-2.4887	BAMBI	BMP and activin membrane bound inhibitor
239239_at	0.0817	0.0224	-2.61781	-3.83591	-2.11942	BANCR	BRAF-activated non-protein coding RNA
210125_s_at	0.00568	0.00035	-4.92112	0.282414	-0.745184	BANF1	barrier to autointegration factor 1
219667_s_at	0.13	0.0442	-2.24605	-4.47796	-0.483419	BANK1	B-cell scaffold protein with ankyrin repeats 1
233186_s_at	0.0141	0.00153	-4.07524	-1.19612	-0.463604	BANP	BTG3 associated nuclear protein
219966_x_at	0.0446	0.0091	-3.10364	-2.96224	-0.534412	BANP	BTG3 associated nuclear protein
228928_x_at	0.0448	0.00915	-3.10059	-2.9678	-0.506473	BANP	BTG3 associated nuclear protein
1555735_a_at	0.00499	0.000284	5.04428	0.490251	0.878442	BAP1	BRCA1 associated protein 1
201419_at	0.0734	0.0191	2.70325	-3.68436	0.319607	BAP1	BRCA1 associated protein 1
227545_at	0.00994	0.000875	4.38966	-0.637019	0.683905	BARD1	BRCA1 associated RING domain 1
205345_at	0.092	0.0267	2.52399	-4.00086	0.352748	BARD1	BRCA1 associated RING domain 1
205965_at	0.000721	6.96e-06	-7.51462	4.19344	-1.00398	BATF	basic leucine zipper ATF-like transcription factor
228439_at	0.0296	0.00488	-3.43898	-2.35026	-1.35193	BATF2	basic leucine zipper ATF-like transcription factor 2
220358_at	0.0797	0.0216	-2.63713	-3.80174	-0.553741	BATF3	basic leucine zipper ATF-like transcription factor 3
211833_s_at	0.0144	0.00159	-4.05373	-1.23471	-0.909991	BAX	BCL2 associated X, apoptosis regulator
208478_s_at	0.0471	0.00987	-3.05976	-3.04206	-0.526131	BAX	BCL2 associated X, apoptosis regulator
217985_s_at	0.0303	0.00508	3.41714	-2.39016	0.598924	BAZ1A	bromodomain adjacent to zinc finger domain 1A
217986_s_at	0.0871	0.0247	-2.56632	-3.92664	-0.478088	BAZ1A	bromodomain adjacent to zinc finger domain 1A
213336_at	0.0346	0.00623	-3.30756	-2.59033	-0.380823	BAZ1B	bromodomain adjacent to zinc finger domain 1B
213220_at	0.019	0.00246	-3.81157	-1.67168	-0.517344	BBIP1	BBSome interacting protein 1
205363_at	0.0181	0.00228	3.85373	-1.59531	1.96153	BBOX1	gamma-butyrobetaine hydroxylase 1
229142_s_at	0.0624	0.015	-2.83627	-3.4463	-0.194207	BBS1	Bardet-Biedl syndrome 1
229603_at	0.000947	1.25e-05	-7.08546	3.6136	-1.96024	BBS12	Bardet-Biedl syndrome 12
212745_s_at	0.0718	0.0185	-2.72096	-3.65281	-0.546465	BBS4	Bardet-Biedl syndrome 4
212744_at	0.134	0.0462	-2.22163	-4.5189	-0.394417	BBS4	Bardet-Biedl syndrome 4
209958_s_at	0.0258	0.00392	-3.55741	-2.13406	-0.47751	BBS9	Bardet-Biedl syndrome 9
37549_g_at	0.0351	0.00637	-3.29528	-2.61276	-0.510045	BBS9	Bardet-Biedl syndrome 9
37547_at	0.0538	0.012	-2.9537	-3.23443	-1.38698	BBS9	Bardet-Biedl syndrome 9
1555555_at	0.0947	0.0278	-2.50041	-4.04205	-0.553207	BBS9	Bardet-Biedl syndrome 9
223134_at	0.106	0.0327	2.41189	-4.19558	0.52067	BBX	BBX, HMG-box containing
40093_at	0.00148	3.25e-05	6.42053	2.66351	0.513263	BCAM	basal cell adhesion molecule (Lutheran blood group)
219107_at	0.108	0.0337	-2.39548	-4.22383	-0.86972	BCAN	brevican
221623_at	0.126	0.0424	-2.2702	-4.43732	-0.91003	BCAN	brevican
205084_at	0.0106	0.000969	-4.33136	-0.73993	-0.745638	BCAP29	B-cell receptor-associated protein 29
241640_at	0.0954	0.0282	2.49391	-4.05337	0.382041	BCAP29	B-cell receptor-associated protein 29
200837_at	0.0219	0.00308	-3.69	-1.89248	-0.401645	BCAP31	B-cell receptor-associated protein 31
223116_at	0.0658	0.0162	-2.79486	-3.52065	-0.321079	BCAR1	BCAR1, Cas family scaffolding protein
228787_s_at	0.0157	0.00182	-3.97799	-1.3709	-0.709805	BCAS4	breast carcinoma amplified sequence 4
220588_at	0.0804	0.0219	-2.63063	-3.81324	-0.449727	BCAS4	breast carcinoma amplified sequence 4
231584_s_at	0.0959	0.0284	2.49036	-4.05956	0.1515	BCAS4	breast carcinoma amplified sequence 4
214452_at	0.0361	0.00664	-3.27277	-2.65386	-0.354808	BCAT1	branched chain amino acid transaminase 1
218264_at	0.0895	0.0256	2.54496	-3.96414	0.249617	BCCIP	BRCA2 and CDKN1A interacting protein
234979_at	0.0313	0.00533	-3.39146	-2.43708	-0.602252	BCDIN3D	BCDIN3 domain containing RNA methyltransferase
205433_at	0.0348	0.00627	-3.30349	-2.59777	-1.94076	BCHE	butyrylcholinesterase
210653_s_at	0.00137	2.77e-05	-6.52849	2.82215	-0.714554	BCKDHB	branched chain keto acid dehydrogenase E1 subunit beta
222891_s_at	0.0321	0.00555	3.36959	-2.47702	1.3689	BCL11A	B-cell CLL/lymphoma 11A
219498_s_at	0.0512	0.0112	2.99248	-3.16419	1.1616	BCL11A	B-cell CLL/lymphoma 11A
219497_s_at	0.0913	0.0264	2.52893	-3.99221	1.13467	BCL11A	B-cell CLL/lymphoma 11A
219528_s_at	0.0161	0.0019	3.95511	-1.41214	1.18681	BCL11B	B-cell CLL/lymphoma 11B
222895_s_at	0.0217	0.00304	3.69645	-1.88075	1.45403	BCL11B	B-cell CLL/lymphoma 11B
207004_at	0.00349	0.000153	-5.42046	1.11189	-0.46066	BCL2	BCL2, apoptosis regulator
203684_s_at	0.0277	0.0044	-3.49476	-2.24839	-0.461917	BCL2	BCL2, apoptosis regulator
207005_s_at	0.0319	0.00549	-3.37545	-2.46632	-0.396495	BCL2	BCL2, apoptosis regulator
205681_at	0.000497	3.22e-06	-8.1047	4.95	-4.33586	BCL2A1	BCL2 related protein A1
231228_at	0.132	0.0454	-2.23185	-4.50179	-0.234386	BCL2L1	BCL2 like 1
225606_at	0.0036	0.000163	-5.38029	1.04647	-0.426832	BCL2L11	BCL2 like 11
1558143_a_at	0.0194	0.00255	-3.79205	-1.70708	-1.14684	BCL2L11	BCL2 like 11
222343_at	0.0749	0.0197	-2.68738	-3.7126	-0.498569	BCL2L11	BCL2 like 11
1553096_s_at	0.0894	0.0256	2.54517	-3.96378	0.623608	BCL2L11	BCL2 like 11
1553088_a_at	0.123	0.0409	2.28926	-4.40512	0.165923	BCL2L11	BCL2 like 11
233110_s_at	0.0319	0.00548	-3.3769	-2.46366	-0.455059	BCL2L12	BCL2 like 12
226798_at	0.00873	0.00071	-4.50866	-0.428152	-0.751937	BCL2L13	BCL2 like 13
223664_x_at	0.0264	0.00407	-3.53759	-2.17021	-0.299701	BCL2L13	BCL2 like 13
217955_at	0.0356	0.0065	-3.28438	-2.63266	-0.633574	BCL2L13	BCL2 like 13
221241_s_at	0.0999	0.0301	-2.45831	-4.11528	-0.469971	BCL2L14	BCL2 like 14
236083_at	0.0992	0.0298	2.46352	-4.10624	0.21625	BCL2L15	BCL2 like 15
209311_at	0.0164	0.00195	3.93918	-1.44087	0.539493	BCL2L2	BCL2 like 2
228758_at	0.000785	8.15e-06	7.39724	4.03737	1.21149	BCL6	B-cell CLL/lymphoma 6
203140_at	0.00674	0.000467	4.75077	-0.008426	0.934359	BCL6	B-cell CLL/lymphoma 6
215990_s_at	0.0292	0.00478	3.45001	-2.33012	0.60169	BCL6	B-cell CLL/lymphoma 6
1554625_at	0.0828	0.0228	2.60806	-3.85314	0.284001	BCL6B	B-cell CLL/lymphoma 6B
202518_at	0.0135	0.00143	-4.11253	-1.12931	-0.447847	BCL7B	BCL tumor suppressor 7B
227616_at	0.0356	0.00651	3.28404	-2.63328	0.514649	BCL9L	B-cell CLL/lymphoma 9-like
229454_at	0.0196	0.00258	3.78569	-1.71862	0.976527	BCLAF1	BCL2 associated transcription factor 1
201084_s_at	0.137	0.0477	2.20445	-4.54759	0.299285	BCLAF1	BCL2 associated transcription factor 1
220087_at	0.0286	0.00464	3.46654	-2.29993	0.609633	BCO1	beta-carotene oxygenase 1
232449_at	0.129	0.0435	2.25483	-4.46321	0.599729	BCO2	beta-carotene oxygenase 2
223566_s_at	0.0296	0.00489	-3.43783	-2.35236	-0.70595	BCOR	BCL6 corepressor
223916_s_at	0.0371	0.00693	-3.25012	-2.69522	-2.20145	BCOR	BCL6 corepressor
219433_at	0.106	0.0328	-2.41166	-4.19596	-0.582903	BCOR	BCL6 corepressor
219444_at	0.0771	0.0206	2.66374	-3.75459	0.236126	BCORL1	BCL6 corepressor-like 1
214068_at	0.0169	0.00205	-3.91377	-1.48675	-1.45167	BEAN1	brain expressed, associated with NEDD4, 1
208945_s_at	0.0119	0.00118	-4.21957	-0.938259	-0.969903	BECN1	beclin 1
208946_s_at	0.0236	0.00347	-3.62487	-2.01107	-0.503536	BECN1	beclin 1
1561652_at	0.132	0.0451	-2.23523	-4.49612	-0.302359	BECN1	beclin 1
227920_at	0.013	0.00137	-4.13806	-1.08365	-0.749535	BEND3	BEN domain containing 3
1558476_at	0.00374	0.000174	5.34269	0.985028	0.464285	BEND5	BEN domain containing 5
1561509_at	0.0221	0.00313	3.68022	-1.91028	0.330274	BEND7	BEN domain containing 7
207671_s_at	0.00452	0.000242	-5.14096	0.651938	-0.989878	BEST1	bestrophin 1
1554443_s_at	0.0338	0.006	-3.32787	-2.55323	-0.692315	BEST1	bestrophin 1
202710_at	0.0193	0.00254	-3.79571	-1.70044	-0.900998	BET1	Bet1 golgi vesicular membrane trafficking protein
217963_s_at	0.0143	0.00157	-4.0608	-1.22202	-0.542611	BEX3	brain expressed X-linked 3
229963_at	0.0554	0.0126	2.93007	-3.27717	0.456458	BEX5	brain expressed X-linked 5
218056_at	0.00128	2.47e-05	-6.60735	2.93694	-1.08416	BFAR	bifunctional apoptosis regulator
206746_at	0.132	0.0453	-2.23347	-4.49907	-0.552799	BFSP1	beaded filament structural protein 1
207399_at	0.0243	0.00363	-3.60015	-2.05612	-0.453869	BFSP2	beaded filament structural protein 2
236825_at	0.126	0.0421	2.27292	-4.43273	0.326964	BFSP2-AS1	BFSP2 antisense RNA 1
213905_x_at	0.0841	0.0233	2.59593	-3.87453	0.626525	BGN	biglycan
201261_x_at	0.09	0.0259	2.53982	-3.97315	0.530981	BGN	biglycan
201170_s_at	0.0406	0.00789	-3.18012	-2.82292	-0.420352	BHLHE40	basic helix-loop-helix family member e40
221530_s_at	0.133	0.0457	-2.22789	-4.50842	-0.944278	BHLHE41	basic helix-loop-helix family member e41
206119_at	0.00293	0.000113	5.60775	1.41375	0.55174	BHMT	betaine--homocysteine S-methyltransferase
220580_at	0.00628	0.000417	4.81794	0.106712	0.791712	BICC1	BicC family RNA binding protein 1
213429_at	0.0228	0.00328	3.65509	-1.95602	0.808066	BICC1	BicC family RNA binding protein 1
1554020_at	0.00486	0.00027	-5.07581	0.543113	-2.33611	BICD1	BICD cargo adaptor 1
1556051_a_at	0.00632	0.000421	-4.81156	0.095801	-1.50773	BICD1	BICD cargo adaptor 1
204741_at	0.0105	0.000962	-4.33538	-0.732814	-0.664927	BICD1	BICD cargo adaptor 1
231964_at	0.0129	0.00134	-4.14729	-1.06715	-1.9829	BICD1	BICD cargo adaptor 1
242228_at	0.0196	0.00258	-3.78613	-1.71781	-1.40886	BICD1	BICD cargo adaptor 1
214806_at	0.136	0.0472	-2.21028	-4.53787	-0.708288	BICD1	BICD cargo adaptor 1
213154_s_at	0.0326	0.00568	3.35684	-2.50031	0.894044	BICD2	BICD cargo adaptor 2
212702_s_at	0.0845	0.0235	2.59141	-3.88249	0.622726	BICD2	BICD cargo adaptor 2
215015_at	0.0355	0.00646	3.28747	-2.62702	0.333725	BICDL1	BICD family like cargo adaptor 1
228320_x_at	0.0581	0.0134	2.89364	-3.34297	0.816156	BICDL1	BICD family like cargo adaptor 1
235095_at	0.078	0.0209	2.65463	-3.77075	0.960156	BICDL2	BICD family like cargo adaptor 2
211725_s_at	0.000662	5.69e-06	-7.66665	4.39278	-1.42622	BID	BH3 interacting domain death agonist
227143_s_at	0.00209	6.18e-05	-5.99469	2.02097	-0.675645	BID	BH3 interacting domain death agonist
204493_at	0.0117	0.00114	-4.23791	-0.905626	-1.40438	BID	BH3 interacting domain death agonist
219191_s_at	0.0255	0.00388	-3.56382	-2.12236	-0.743307	BIN2	bridging integrator 2
222199_s_at	0.0538	0.012	-2.95377	-3.23431	-0.709086	BIN3	bridging integrator 3
210538_s_at	0.0378	0.00712	-3.23578	-2.72138	-1.11661	BIRC3	baculoviral IAP repeat containing 3
202095_s_at	0.0143	0.00157	-4.06126	-1.2212	-1.69825	BIRC5	baculoviral IAP repeat containing 5
1555826_at	0.029	0.00475	-3.4541	-2.32264	-1.09261	BIRC5	baculoviral IAP repeat containing 5
210334_x_at	0.0627	0.015	-2.83326	-3.45171	-0.461889	BIRC5	baculoviral IAP repeat containing 5
202094_at	0.0956	0.0282	-2.49255	-4.05574	-0.8712	BIRC5	baculoviral IAP repeat containing 5
224635_s_at	0.0888	0.0254	-2.55072	-3.95404	-0.53189	BIRC6	baculoviral IAP repeat containing 6
220451_s_at	0.0058	0.000362	-4.90076	0.247854	-1.35407	BIRC7	baculoviral IAP repeat containing 7
233255_s_at	0.132	0.0453	-2.23285	-4.50012	-0.861637	BIVM	basic, immunoglobulin-like variable motif containing
201032_at	0.0104	0.000939	4.34929	-0.708244	0.440284	BLCAP	bladder cancer associated protein
206255_at	0.0383	0.00724	-3.22608	-2.73908	-0.600387	BLK	BLK proto-oncogene, Src family tyrosine kinase
210934_at	0.0434	0.00872	-3.12631	-2.92098	-0.282516	BLK	BLK proto-oncogene, Src family tyrosine kinase
205733_at	0.012	0.0012	-4.21039	-0.95459	-1.33963	BLM	Bloom syndrome RecQ like helicase
202179_at	0.0321	0.00555	3.36985	-2.47655	0.763077	BLMH	bleomycin hydrolase
207655_s_at	0.0987	0.0296	-2.46756	-4.09922	-0.68719	BLNK	B-cell linker
202592_at	0.133	0.0456	-2.22913	-4.50635	-0.332246	BLOC1S1	biogenesis of lysosomal organelles complex 1 subunit 1
225049_at	0.133	0.0456	-2.22871	-4.50704	-0.470971	BLOC1S2	biogenesis of lysosomal organelles complex 1 subunit 2
223431_at	0.125	0.0415	-2.28168	-4.41794	-0.374951	BLOC1S4	biogenesis of lysosomal organelles complex 1 subunit 4
221253_s_at	0.0281	0.0045	-3.48285	-2.27014	-1.20534	BLOC1S5-TXNDC5///TXNDC5	BLOC1S5-TXNDC5 readthrough (NMD candidate)///thioredoxin domain containing 5
224883_at	0.0389	0.00742	-3.213	-2.76295	-0.697245	BLOC1S6	biogenesis of lysosomal organelles complex 1 subunit 6
203771_s_at	0.00196	5.48e-05	-6.07337	2.14173	-1.05959	BLVRA	biliverdin reductase A
211729_x_at	0.00439	0.00023	-5.17317	0.705503	-0.553149	BLVRA	biliverdin reductase A
203773_x_at	0.00685	0.000483	-4.73199	-0.040728	-0.508816	BLVRA	biliverdin reductase A
229109_s_at	0.0451	0.00924	-3.09545	-2.97716	-0.402541	BLVRA	biliverdin reductase A
226530_at	0.024	0.00355	-3.6125	-2.0336	-0.750325	BMF	Bcl2 modifying factor
202701_at	0.0632	0.0152	-2.82743	-3.46218	-0.268529	BMP1	bone morphogenetic protein 1
205574_x_at	0.097	0.0288	-2.48169	-4.07466	-0.427703	BMP1	bone morphogenetic protein 1
207595_s_at	0.129	0.0437	-2.2535	-4.46545	-0.329188	BMP1	bone morphogenetic protein 1
205290_s_at	0.00554	0.000334	4.94823	0.328339	1.38838	BMP2	bone morphogenetic protein 2
205289_at	0.0214	0.00298	3.7078	-1.8601	1.45061	BMP2	bone morphogenetic protein 2
219546_at	0.0124	0.00126	-4.18386	-1.00187	-0.765113	BMP2K	BMP2 inducible kinase
59644_at	0.0145	0.00159	-4.05186	-1.23806	-0.832881	BMP2K	BMP2 inducible kinase
232688_at	0.0185	0.00237	3.83293	-1.63297	0.379185	BMP2K	BMP2 inducible kinase
226853_at	0.0485	0.0103	-3.03698	-3.08344	-0.602794	BMP2K	BMP2 inducible kinase
211518_s_at	0.00473	0.00026	5.09916	0.582192	1.25548	BMP4	bone morphogenetic protein 4
209590_at	0.011	0.00103	4.29732	-0.800183	1.35109	BMP7	bone morphogenetic protein 7
209591_s_at	0.0649	0.0159	2.80513	-3.50224	1.16387	BMP7	bone morphogenetic protein 7
235275_at	0.00146	3.14e-05	-6.44376	2.69779	-1.68586	BMP8B	bone morphogenetic protein 8b
227273_at	0.00852	0.000685	4.52909	-0.392467	0.980977	BMPR1A	bone morphogenetic protein receptor type 1A
242731_x_at	0.0198	0.00264	3.77354	-1.74066	0.572215	BMPR1A	bone morphogenetic protein receptor type 1A
217180_at	0.0888	0.0254	-2.55057	-3.9543	-0.225313	BMS1P20	BMS1, ribosome biogenesis factor pseudogene 20
215110_at	0.0391	0.00748	-3.20911	-2.77006	-0.293878	BMS1P21///MBL1P	BMS1, ribosome biogenesis factor pseudogene 21///mannose binding lectin 1, pseudogene
239151_at	0.000858	1.01e-05	7.24019	3.8256	0.992497	BMS1P5	BMS1, ribosome biogenesis factor pseudogene 5
1560047_s_at	0.0107	0.000978	-4.32622	-0.749017	-0.485554	BMS1P6	BMS1, ribosome biogenesis factor pseudogene 6
206464_at	0.00721	0.000524	4.68414	-0.123213	0.712318	BMX	BMX non-receptor tyrosine kinase
206581_at	0.125	0.0417	2.27914	-4.42222	0.787296	BNC1	basonuclin 1
235723_at	0.0436	0.00881	-3.121	-2.93065	-1.53845	BNC2	basonuclin 2
243445_at	0.0467	0.00973	-3.06761	-3.02779	-0.878456	BNC2	basonuclin 2
238478_at	0.048	0.0101	-3.04544	-3.06808	-1.15268	BNC2	basonuclin 2
220272_at	0.123	0.0408	-2.29079	-4.40252	-0.752372	BNC2	basonuclin 2
229942_at	0.126	0.0424	-2.26977	-4.43804	-0.96081	BNC2	basonuclin 2
207829_s_at	0.0334	0.00591	-3.33592	-2.53853	-0.512971	BNIP1	BCL2 interacting protein 1
204930_s_at	0.0376	0.00704	-3.24157	-2.71082	-0.494608	BNIP1	BCL2 interacting protein 1
226280_at	0.042	0.00833	3.15093	-2.87613	0.442914	BNIP2	BCL2 interacting protein 2
201848_s_at	0.0218	0.00306	-3.69286	-1.88727	-0.515192	BNIP3	BCL2 interacting protein 3
1553072_at	0.00127	2.39e-05	6.62947	2.96897	0.961188	BNIPL	BCL2 interacting protein like
236534_at	0.0135	0.00144	4.10885	-1.13589	2.0399	BNIPL///C1orf56	BCL2 interacting protein like///chromosome 1 open reading frame 56
224184_s_at	0.0467	0.00975	3.0666	-3.02963	0.928299	BOC	BOC cell adhesion associated, oncogene regulated
230035_at	0.0695	0.0176	2.74805	-3.60445	0.408695	BOC	BOC cell adhesion associated, oncogene regulated
225990_at	0.0959	0.0284	2.49033	-4.05962	0.858822	BOC	BOC cell adhesion associated, oncogene regulated
225030_at	0.0635	0.0153	-2.82294	-3.47025	-0.249579	BOD1	biorientation of chromosomes in cell division 1
235009_at	0.0104	0.000939	4.34938	-0.708072	1.31892	BOD1L1	biorientation of chromosomes in cell division 1 like 1
221454_at	0.0832	0.023	-2.60402	-3.86027	-0.200498	BOK	BOK, BCL2 family apoptosis regulator
231500_s_at	0.0274	0.00434	-3.50301	-2.23334	-0.51498	BOLA2	bolA family member 2
209836_x_at	0.0102	0.000905	-4.36999	-0.6717	-0.719385	BOLA2B///BOLA2	bolA family member 2B///bolA family member 2
227291_s_at	0.00631	0.000419	-4.81416	0.100253	-0.630464	BOLA3	bolA family member 3
236954_at	0.0913	0.0264	2.52935	-3.99147	0.194065	BOLL	boule homolog, RNA binding protein
219544_at	0.00294	0.000114	-5.60397	1.40772	-1.26438	BORA	bora, aurora kinase A activator
227723_at	0.0155	0.00178	-3.99179	-1.34606	-0.824345	BORCS5	BLOC-1 related complex subunit 5
222882_s_at	0.0816	0.0224	-2.61946	-3.83301	-0.179758	BORCS6	BLOC-1 related complex subunit 6
225334_at	0.123	0.0407	-2.29268	-4.39932	-0.352217	BORCS7	BLOC-1 related complex subunit 7
209926_at	0.0324	0.00564	-3.36135	-2.49208	-0.346952	BORCS8	BLOC-1 related complex subunit 8
1553978_at	0.0864	0.0243	-2.57338	-3.91423	-0.430221	BORCS8	BLOC-1 related complex subunit 8
220772_at	0.133	0.0455	2.23023	-4.50451	0.128373	BPESC1	blepharophimosis, epicanthus inversus and ptosis, candidate 1 (non-protein coding)
203502_at	0.0241	0.00358	-3.60748	-2.04276	-0.65084	BPGM	bisphosphoglycerate mutase
205750_at	0.00574	0.000356	-4.9113	0.26574	-0.953332	BPHL	biphenyl hydrolase like
220542_s_at	0.0249	0.00374	3.58301	-2.08737	0.304104	BPIFA1	BPI fold containing family A member 1
240359_at	0.106	0.0326	2.41394	-4.19204	0.183999	BPIFA3	BPI fold containing family A member 3
1555554_at	0.0305	0.00512	3.41375	-2.39634	0.304263	BPIFA4P	BPI fold containing family A member 4, pseudogene
232103_at	0.0281	0.00449	-3.48408	-2.26789	-1.09038	BPNT1	3'(2'), 5'-bisphosphate nucleotidase 1
1554575_a_at	0.0562	0.0128	-2.91914	-3.29692	-0.533153	BPNT1	3'(2'), 5'-bisphosphate nucleotidase 1
231953_at	0.0621	0.0148	-2.84031	-3.43904	-0.794658	BPTF	bromodomain PHD finger transcription factor
236402_at	0.00192	5.34e-05	-6.09061	2.16806	-1.76436	BRAF	B-Raf proto-oncogene, serine/threonine kinase
243829_at	0.0779	0.0209	-2.65624	-3.76789	-0.735573	BRAF	B-Raf proto-oncogene, serine/threonine kinase
216521_s_at	0.0898	0.0258	-2.54193	-3.96946	-0.874488	BRCC3	BRCA1/BRCA2-containing complex subunit 3
221196_x_at	0.115	0.0371	2.3436	-4.31274	0.359616	BRCC3	BRCA1/BRCA2-containing complex subunit 3
203825_at	0.0441	0.00893	3.11376	-2.94382	0.526296	BRD3	bromodomain containing 3
226052_at	0.0602	0.0142	2.86616	-3.3925	0.382561	BRD4	bromodomain containing 4
240360_at	0.0947	0.0278	-2.50106	-4.04091	-0.188268	BRD4	bromodomain containing 4
239000_at	0.117	0.038	-2.32959	-4.33664	-0.20845	BRD4	bromodomain containing 4
238545_at	0.00645	0.000436	4.79202	0.062347	0.663384	BRD7	bromodomain containing 7
221093_at	0.0615	0.0146	2.84796	-3.42527	0.196374	BRD7P3	bromodomain containing 7 pseudogene 3
212645_x_at	0.00622	0.00041	-4.82779	0.12354	-0.358809	BRE	brain and reproductive organ-expressed (TNFRSF1A modulator)
211566_x_at	0.0118	0.00116	-4.22926	-0.921011	-0.373477	BRE	brain and reproductive organ-expressed (TNFRSF1A modulator)
205550_s_at	0.0346	0.00624	-3.30612	-2.59296	-0.308425	BRE	brain and reproductive organ-expressed (TNFRSF1A modulator)
1568768_s_at	0.0888	0.0254	-2.5513	-3.95302	-0.538904	BRE-AS1	BRE antisense RNA 1
1552399_a_at	0.0665	0.0165	-2.78452	-3.53919	-0.309776	BRF1	BRF1, RNA polymerase III transcription initiation factor 90 kDa subunit
223376_s_at	0.0328	0.00574	-3.35121	-2.5106	-0.630401	BRI3	brain protein I3
235609_at	0.0308	0.0052	-3.40498	-2.41237	-1.03124	BRIP1	BRCA1 interacting protein C-terminal helicase 1
224023_s_at	0.0229	0.0033	-3.65225	-1.96119	-0.562207	BRK1	BRICK1, SCAR/WAVE actin nucleating complex subunit
215631_s_at	0.119	0.039	-2.31523	-4.36107	-0.338664	BRMS1	breast cancer metastasis suppressor 1
224484_s_at	0.0847	0.0236	-2.5893	-3.8862	-0.482972	BRMS1L	breast cancer metastasis-suppressor 1-like
207369_at	0.0359	0.00658	3.27772	-2.64483	0.217987	BRS3	bombesin receptor subtype 3
215010_s_at	0.0445	0.00906	-3.10579	-2.95833	-0.20075	BRSK2	BR serine/threonine kinase 2
238890_at	0.0537	0.012	2.95468	-3.23265	0.715893	BRWD1	bromodomain and WD repeat domain containing 1
214820_at	0.12	0.0393	2.31151	-4.36739	0.696395	BRWD1	bromodomain and WD repeat domain containing 1
239602_at	0.00265	9.48e-05	-5.7206	1.59315	-0.646894	BRWD1-IT2	BRWD1 intronic transcript 2 (non-protein coding)
1553252_a_at	0.0585	0.0136	2.88737	-3.35428	0.809431	BRWD3	bromodomain and WD repeat domain containing 3
208677_s_at	0.00427	0.000219	-5.20053	0.750892	-0.823518	BSG	basigin (Ok blood group)
218792_s_at	0.0388	0.00738	3.21599	-2.75749	1.25868	BSPRY	B-box and SPRY domain containing
201641_at	0.00218	6.67e-05	-5.94522	1.94458	-1.67996	BST2	bone marrow stromal cell antigen 2
209430_at	0.00227	7.06e-05	5.90859	1.88779	1.13498	BTAF1	B-TFIID TATA-box binding protein associated factor 1
217945_at	0.051	0.0111	-2.99673	-3.15648	-0.482975	BTBD1	BTB domain containing 1
223174_at	0.0909	0.0263	-2.53232	-3.98628	-0.321632	BTBD10	BTB domain containing 10
228570_at	0.0143	0.00157	4.06119	-1.22131	1.55722	BTBD11	BTB domain containing 11
1552566_at	0.00547	0.000327	4.9609	0.349758	0.821894	BTBD16	BTB domain containing 16
215349_at	0.105	0.0325	2.41617	-4.18818	0.792058	BTBD18	BTB domain containing 18
1556000_s_at	0.0559	0.0127	2.92286	-3.29021	0.316039	BTBD7	BTB domain containing 7
224945_at	0.0706	0.0181	2.73507	-3.62763	0.311152	BTBD7	BTB domain containing 7
224943_at	0.0709	0.0181	2.73255	-3.63213	0.78472	BTBD7	BTB domain containing 7
234682_at	0.0118	0.00116	4.2282	-0.922896	0.428543	BTBD9	BTB domain containing 9
1553375_at	0.117	0.0378	-2.33235	-4.33193	-0.267698	BTBD9	BTB domain containing 9
241412_at	0.000816	9.25e-06	7.30454	3.91279	3.99978	BTC	betacellulin
207326_at	0.00143	3e-05	6.47499	2.74374	2.04562	BTC	betacellulin
214117_s_at	0.031	0.00525	-3.40013	-2.42122	-0.95216	BTD	biotinidase
214116_at	0.0386	0.00733	-3.2195	-2.75109	-0.795052	BTD	biotinidase
204167_at	0.0723	0.0187	-2.71561	-3.66234	-0.743632	BTD	biotinidase
214800_x_at	0.104	0.0318	2.42797	-4.16781	0.163723	BTF3	basic transcription factor 3
226963_at	0.00734	0.00054	-4.66688	-0.153029	-0.528076	BTF3L4	basic transcription factor 3 like 4
243972_at	0.0483	0.0102	3.04086	-3.0764	0.396971	BTF3L4	basic transcription factor 3 like 4
238675_x_at	0.0662	0.0163	2.78965	-3.52999	0.294661	BTF3L4	basic transcription factor 3 like 4
201235_s_at	0.00717	0.00052	-4.68896	-0.114883	-0.54875	BTG2	BTG anti-proliferation factor 2
215425_at	0.00255	8.76e-05	5.77052	1.67191	1.86925	BTG3	BTG anti-proliferation factor 3
236226_at	0.0603	0.0142	-2.86525	-3.39415	-0.931594	BTLA	B and T lymphocyte associated
211256_x_at	0.102	0.031	-2.44172	-4.14403	-0.528378	BTN2A1	butyrophilin subfamily 2 member A1
203944_x_at	0.131	0.0448	-2.23912	-4.48959	-0.483029	BTN2A1	butyrophilin subfamily 2 member A1
205298_s_at	0.0478	0.0101	-3.04873	-3.0621	-1.07076	BTN2A2	butyrophilin subfamily 2 member A2
205299_s_at	0.115	0.0371	-2.34334	-4.3132	-0.66824	BTN2A2	butyrophilin subfamily 2 member A2
209846_s_at	0.0867	0.0245	-2.57077	-3.91883	-0.652697	BTN3A2	butyrophilin subfamily 3 member A2
204821_at	0.113	0.0357	-2.36385	-4.27812	-0.843072	BTN3A3	butyrophilin subfamily 3 member A3
220421_at	0.0242	0.0036	3.60393	-2.04923	0.320821	BTNL8	butyrophilin like 8
222374_at	0.133	0.0459	2.22583	-4.51187	0.195983	BTRC	beta-transducin repeat containing E3 ubiquitin protein ligase
209642_at	0.00899	0.000743	-4.48252	-0.4739	-2.30261	BUB1	BUB1 mitotic checkpoint serine/threonine kinase
216275_at	0.0276	0.00439	3.49611	-2.24592	0.300037	BUB1	BUB1 mitotic checkpoint serine/threonine kinase
215509_s_at	0.0419	0.00829	-3.15329	-2.87183	-0.57796	BUB1	BUB1 mitotic checkpoint serine/threonine kinase
216277_at	0.112	0.0356	2.36536	-4.27554	0.153504	BUB1	BUB1 mitotic checkpoint serine/threonine kinase
203755_at	0.00427	0.000218	-5.20359	0.755964	-1.82943	BUB1B	BUB1 mitotic checkpoint serine/threonine kinase B
209974_s_at	0.0422	0.00837	3.14811	-2.88126	0.305357	BUB3	BUB3, mitotic checkpoint protein
229827_at	0.0977	0.0291	-2.47559	-4.08527	-0.216295	BUB3	BUB3, mitotic checkpoint protein
205690_s_at	0.0152	0.00173	-4.007	-1.31868	-0.439905	BUD31	BUD31 homolog
215815_at	0.0365	0.00677	-3.26263	-2.67237	-0.253946	BUD31	BUD31 homolog
203612_at	0.00137	2.78e-05	-6.52662	2.8194	-1.41832	BYSL	bystin like
200777_s_at	0.00465	0.000253	-5.11501	0.608659	-0.834233	BZW1	basic leucine zipper and W2 domains 1
200776_s_at	0.0328	0.00575	-3.35083	-2.51128	-0.491841	BZW1	basic leucine zipper and W2 domains 1
217809_at	0.0214	0.00297	-3.70969	-1.85667	-0.699939	BZW2	basic leucine zipper and W2 domains 2
209182_s_at	0.128	0.0431	2.26111	-4.45264	0.25085	C10orf10	chromosome 10 open reading frame 10
223703_at	0.00649	0.000439	-4.78702	0.053783	-1.01617	C10orf11	chromosome 10 open reading frame 11
218590_at	0.0646	0.0157	-2.80889	-3.49549	-0.714843	C10orf2	chromosome 10 open reading frame 2
1555051_at	0.0765	0.0203	2.67128	-3.74121	0.269009	C10orf53	chromosome 10 open reading frame 53
225373_at	0.0672	0.0167	2.77586	-3.5547	0.67186	C10orf54	chromosome 10 open reading frame 54
1556200_a_at	0.000858	1.02e-05	-7.23503	3.81858	-2.46822	C10orf90	chromosome 10 open reading frame 90
1564198_a_at	0.0219	0.00309	-3.68758	-1.89688	-0.677128	C10orf90	chromosome 10 open reading frame 90
231538_at	0.131	0.0447	-2.23983	-4.48842	-0.768413	C11orf1	chromosome 11 open reading frame 1
218299_at	0.00241	7.84e-05	-5.84194	1.78394	-0.995559	C11orf24	chromosome 11 open reading frame 24
52164_at	0.0126	0.0013	-4.16526	-1.03506	-1.00638	C11orf24	chromosome 11 open reading frame 24
231045_x_at	0.00876	0.000714	-4.50583	-0.433095	-0.928135	C11orf31	chromosome 11 open reading frame 31
228332_s_at	0.0102	0.000909	-4.36783	-0.675511	-0.800128	C11orf31	chromosome 11 open reading frame 31
224677_x_at	0.0162	0.0019	-3.95359	-1.41487	-0.867167	C11orf31	chromosome 11 open reading frame 31
1554188_at	0.114	0.0364	2.35379	-4.29534	0.201852	C11orf53	chromosome 11 open reading frame 53
1559623_at	0.116	0.0374	2.33843	-4.32156	0.281394	C11orf54	chromosome 11 open reading frame 54
223268_at	0.134	0.0464	2.21977	-4.52201	0.369867	C11orf54	chromosome 11 open reading frame 54
1555803_a_at	0.107	0.0332	-2.40413	-4.20895	-0.54107	C11orf57	chromosome 11 open reading frame 57
200084_at	0.093	0.0271	-2.51453	-4.0174	-0.456828	C11orf58	chromosome 11 open reading frame 58
224463_s_at	0.039	0.00743	3.21247	-2.76392	0.752395	C11orf70	chromosome 11 open reading frame 70
1553438_at	0.0298	0.00494	3.43316	-2.3609	0.297144	C11orf72	chromosome 11 open reading frame 72
228249_at	0.00954	0.000814	-4.43084	-0.564568	-0.57229	C11orf74	chromosome 11 open reading frame 74
238593_at	0.0196	0.00259	3.78402	-1.72165	1.72292	C11orf80	chromosome 11 open reading frame 80
204922_at	0.0421	0.00837	3.14869	-2.8802	0.567176	C11orf80	chromosome 11 open reading frame 80
227292_at	0.0586	0.0136	-2.88672	-3.35544	-0.24916	C11orf84	chromosome 11 open reading frame 84
221637_s_at	0.0382	0.00722	-3.22825	-2.73512	-0.574121	C11orf98///LBHD1	chromosome 11 open reading frame 98///LBH domain containing 1
218220_at	0.0181	0.00227	-3.85685	-1.58965	-0.554189	C12orf10	chromosome 12 open reading frame 10
213701_at	0.00836	0.000666	4.5455	-0.363825	1.05038	C12orf29	chromosome 12 open reading frame 29
218374_s_at	0.0683	0.0172	-2.76262	-3.5784	-0.670489	C12orf4	chromosome 12 open reading frame 4
222613_at	0.125	0.0419	-2.27669	-4.42637	-0.4697	C12orf4	chromosome 12 open reading frame 4
219022_at	0.01	0.000886	-4.38215	-0.650264	-0.556512	C12orf43	chromosome 12 open reading frame 43
234983_at	7.95e-05	6.43e-08	-11.6621	8.66573	-1.21302	C12orf49	chromosome 12 open reading frame 49
222767_s_at	0.00856	0.000691	-4.52453	-0.40043	-0.631572	C12orf49	chromosome 12 open reading frame 49
218867_s_at	0.0175	0.00216	-3.88472	-1.53924	-0.641953	C12orf49	chromosome 12 open reading frame 49
1558758_s_at	0.0773	0.0207	2.66194	-3.75778	0.297763	C12orf49	chromosome 12 open reading frame 49
229888_at	0.0217	0.00303	-3.69848	-1.87706	-1.07302	C12orf60	chromosome 12 open reading frame 60
243056_at	0.0529	0.0117	-2.96836	-3.20789	-0.393486	C12orf60	chromosome 12 open reading frame 60
235026_at	0.0253	0.00383	-3.57089	-2.10947	-0.796585	C12orf66	chromosome 12 open reading frame 66
226943_at	0.00267	9.64e-05	-5.7101	1.57654	-1.20056	C12orf73	chromosome 12 open reading frame 73
226927_at	0.121	0.0396	-2.30794	-4.37344	-0.351709	C12orf73	chromosome 12 open reading frame 73
225105_at	0.0736	0.0192	-2.70157	-3.68735	-0.848003	C12orf75	chromosome 12 open reading frame 75
226583_at	0.00966	0.000829	-4.42037	-0.582968	-0.943239	C12orf76	chromosome 12 open reading frame 76
1556299_s_at	0.0194	0.00254	-3.79456	-1.70253	-1.65819	C12orf76	chromosome 12 open reading frame 76
1560277_a_at	0.0196	0.0026	3.78153	-1.72615	0.368992	C12orf80	chromosome 12 open reading frame 80
217188_s_at	0.0796	0.0216	-2.63854	-3.79926	-0.361438	C14orf1	chromosome 14 open reading frame 1
237328_at	0.0581	0.0134	2.89406	-3.3422	0.192918	C14orf105	chromosome 14 open reading frame 105
223060_at	0.000368	1.57e-06	-8.68585	5.65154	-0.802367	C14orf119	chromosome 14 open reading frame 119
218820_at	0.0015	3.31e-05	6.40879	2.64615	1.19716	C14orf132	chromosome 14 open reading frame 132
231859_at	0.00153	3.45e-05	6.38161	2.6059	0.987042	C14orf132	chromosome 14 open reading frame 132
1554039_at	0.0319	0.0055	3.37506	-2.46703	0.369088	C14orf159	chromosome 14 open reading frame 159
218298_s_at	0.114	0.0364	2.35364	-4.2956	0.5064	C14orf159	chromosome 14 open reading frame 159
217768_at	0.0383	0.00725	-3.2257	-2.73979	-0.191594	C14orf166	chromosome 14 open reading frame 166
219526_at	0.00674	0.000468	-4.74992	-0.009881	-0.918293	C14orf169	chromosome 14 open reading frame 169
202279_at	0.000529	3.71e-06	-7.99396	4.81151	-0.999959	C14orf2	chromosome 14 open reading frame 2
210532_s_at	0.00907	0.000755	-4.47384	-0.489093	-0.416336	C14orf2	chromosome 14 open reading frame 2
235369_at	0.0234	0.00342	3.6328	-1.99661	0.753172	C14orf28	chromosome 14 open reading frame 28
213512_at	0.0922	0.0268	-2.52191	-4.00449	-0.487927	C14orf79	chromosome 14 open reading frame 79
202398_at	0.00281	0.000106	-5.6475	1.47716	-0.944961	C15orf38-AP3S2///AP3S2	C15orf38-AP3S2 readthrough///adaptor related protein complex 3 sigma 2 subunit
202399_s_at	0.0142	0.00155	-4.06783	-1.20941	-0.663217	C15orf38-AP3S2///AP3S2	C15orf38-AP3S2 readthrough///adaptor related protein complex 3 sigma 2 subunit
1562367_at	0.056	0.0127	2.92225	-3.29131	0.212308	C15orf54	chromosome 15 open reading frame 54
225397_at	0.00329	0.000138	-5.48319	1.21357	-0.754553	C15orf57	chromosome 15 open reading frame 57
1569064_at	0.0155	0.00178	3.99184	-1.34596	0.711981	C15orf62	chromosome 15 open reading frame 62
1569065_s_at	0.0204	0.00276	3.74912	-1.78499	1.08314	C15orf62	chromosome 15 open reading frame 62
243309_at	0.0546	0.0123	-2.94106	-3.25729	-0.556631	C15orf65	chromosome 15 open reading frame 65
1565641_at	0.0784	0.0211	2.65082	-3.7775	0.173282	C16orf45	chromosome 16 open reading frame 45
230281_at	0.0572	0.0131	-2.90662	-3.31954	-0.901145	C16orf46	chromosome 16 open reading frame 46
1559584_a_at	0.0504	0.0109	-3.00595	-3.13976	-1.25232	C16orf54	chromosome 16 open reading frame 54
230074_s_at	0.129	0.0435	2.25484	-4.46319	0.198223	C16orf58	chromosome 16 open reading frame 58
219556_at	0.00183	4.86e-05	-6.1521	2.26163	-0.739998	C16orf59	chromosome 16 open reading frame 59
203173_s_at	0.0244	0.00363	-3.59979	-2.05677	-0.644037	C16orf62	chromosome 16 open reading frame 62
222089_s_at	0.0314	0.00536	-3.38894	-2.44167	-0.336622	C16orf71	chromosome 16 open reading frame 71
238011_at	0.00732	0.000536	-4.67048	-0.146817	-0.461581	C16orf72	chromosome 16 open reading frame 72
1568954_s_at	0.00914	0.000766	-4.46512	-0.504391	-1.54957	C16orf72	chromosome 16 open reading frame 72
225197_at	0.094	0.0275	2.50649	-4.03143	0.52462	C16orf72	chromosome 16 open reading frame 72
227806_at	0.00654	0.000446	-4.77842	0.039042	-0.742318	C16orf74	chromosome 16 open reading frame 74
226608_at	0.00762	0.000573	-4.63256	-0.212451	-1.36417	C16orf87	chromosome 16 open reading frame 87
219785_s_at	0.00138	2.81e-05	-6.51983	2.80948	-1.41034	C16orf95	chromosome 16 open reading frame 95
238167_at	0.0609	0.0144	-2.85689	-3.40921	-0.299296	C17orf51	chromosome 17 open reading frame 51
219879_s_at	0.0207	0.00282	-3.73737	-1.80635	-0.294696	C17orf53	chromosome 17 open reading frame 53
226901_at	0.0428	0.00857	-3.13599	-2.90334	-0.530243	C17orf58	chromosome 17 open reading frame 58
218130_at	0.0218	0.00305	-3.6938	-1.88556	-0.52061	C17orf62	chromosome 17 open reading frame 62
223351_at	0.0327	0.00572	-3.35354	-2.50634	-0.567899	C17orf80	chromosome 17 open reading frame 80
223352_s_at	0.0525	0.0116	-2.97374	-3.19815	-0.619901	C17orf80	chromosome 17 open reading frame 80
225967_s_at	0.0127	0.00131	-4.16254	-1.0399	-0.620842	C17orf89	chromosome 17 open reading frame 89
228066_at	0.000805	8.76e-06	-7.34436	3.96645	-0.711846	C17orf96	chromosome 17 open reading frame 96
229238_at	0.0371	0.00692	3.25062	-2.6943	1.01608	C17orf97	chromosome 17 open reading frame 97
1553435_at	0.0528	0.0117	2.97008	-3.20477	0.376522	C18orf15	chromosome 18 open reading frame 15
221190_s_at	0.000801	8.61e-06	-7.357	3.98343	-0.614436	C18orf8	chromosome 18 open reading frame 8
227704_at	0.000814	9.2e-06	-7.30818	3.9177	-1.09901	C19orf12	chromosome 19 open reading frame 12
223983_s_at	0.000951	1.27e-05	-7.07463	3.59863	-1.01849	C19orf12	chromosome 19 open reading frame 12
225863_s_at	0.00349	0.000153	-5.42048	1.11191	-1.12269	C19orf12	chromosome 19 open reading frame 12
236847_at	0.0342	0.00612	3.31659	-2.57384	0.653443	C19orf18	chromosome 19 open reading frame 18
221587_s_at	0.00646	0.000436	-4.79171	0.061813	-0.641289	C19orf24	chromosome 19 open reading frame 24
226378_s_at	0.00146	3.16e-05	-6.44073	2.69333	-1.14326	C19orf25	chromosome 19 open reading frame 25
226379_s_at	0.135	0.0467	-2.2156	-4.52897	-0.280636	C19orf25	chromosome 19 open reading frame 25
223631_s_at	0.0497	0.0107	3.01758	-3.11867	1.82267	C19orf33	chromosome 19 open reading frame 33
230213_at	0.109	0.034	2.39129	-4.23104	0.409024	C19orf43	chromosome 19 open reading frame 43
232730_at	0.0518	0.0114	-2.98466	-3.17836	-0.444883	C19orf44	chromosome 19 open reading frame 44
231901_at	0.00885	0.000724	-4.49772	-0.447293	-0.758873	C19orf52	chromosome 19 open reading frame 52
217926_at	0.0323	0.00559	-3.36592	-2.48372	-0.480213	C19orf53	chromosome 19 open reading frame 53
206901_at	0.133	0.0457	2.2284	-4.50757	0.193847	C19orf57	chromosome 19 open reading frame 57
225823_at	0.117	0.038	-2.33083	-4.33453	-0.303893	C19orf70	chromosome 19 open reading frame 70
230814_at	0.033	0.00579	-3.34722	-2.51788	-0.256615	C19orf81	chromosome 19 open reading frame 81
1560830_a_at	0.00176	4.49e-05	6.20514	2.34189	0.568532	C19orf84	chromosome 19 open reading frame 84
219439_at	0.0441	0.00893	-3.11363	-2.94406	-0.674623	C1GALT1	core 1 synthase, glycoprotein-N-acetylgalactosamine 3-beta-galactosyltransferase 1
214357_at	0.0348	0.00628	3.30339	-2.59795	0.653002	C1orf105	chromosome 1 open reading frame 105
219010_at	0.0283	0.00456	3.47632	-2.28208	1.49069	C1orf106	chromosome 1 open reading frame 106
218712_at	0.00489	0.000275	-5.06408	0.523465	-0.78819	C1orf109	chromosome 1 open reading frame 109
231163_at	0.0723	0.0187	2.71636	-3.661	0.245014	C1orf111	chromosome 1 open reading frame 111
220840_s_at	0.0129	0.00134	-4.15072	-1.06102	-1.08024	C1orf112	chromosome 1 open reading frame 112
218546_at	0.104	0.032	2.42426	-4.17422	0.851152	C1orf115	chromosome 1 open reading frame 115
219476_at	0.0269	0.0042	3.52097	-2.20056	1.54581	C1orf116	chromosome 1 open reading frame 116
228865_at	0.0788	0.0212	2.647	-3.78428	1.13174	C1orf116	chromosome 1 open reading frame 116
219856_at	0.129	0.0435	2.25487	-4.46315	0.542011	C1orf116	chromosome 1 open reading frame 116
225480_at	0.00409	0.000201	-5.25377	0.838928	-0.78301	C1orf122	chromosome 1 open reading frame 122
226242_at	0.0715	0.0184	-2.72436	-3.64673	-0.32563	C1orf131	chromosome 1 open reading frame 131
219337_at	0.131	0.0445	2.24304	-4.48302	0.267626	C1orf159	chromosome 1 open reading frame 159
228532_at	0.0137	0.00147	-4.09578	-1.1593	-0.928986	C1orf162	chromosome 1 open reading frame 162
1561976_at	0.0314	0.00536	-3.38814	-2.44314	-0.258627	C1orf167	chromosome 1 open reading frame 167
231073_at	0.0882	0.0251	2.55615	-3.94451	0.174638	C1orf168	chromosome 1 open reading frame 168
223063_at	0.0155	0.00179	3.98722	-1.35429	0.698936	C1orf198	chromosome 1 open reading frame 198
1556633_at	0.0501	0.0108	3.01008	-3.13227	0.586329	C1orf204	chromosome 1 open reading frame 204
221272_s_at	0.0137	0.00146	4.09944	-1.15274	1.3607	C1orf21	chromosome 1 open reading frame 21
223126_s_at	0.0557	0.0127	2.92636	-3.28387	0.586182	C1orf21	chromosome 1 open reading frame 21
212791_at	0.0021	6.27e-05	-5.98593	2.00747	-0.964777	C1orf216	chromosome 1 open reading frame 216
227019_at	0.101	0.0307	2.44792	-4.13329	0.710987	C1orf226	chromosome 1 open reading frame 226
223034_s_at	0.00852	0.000686	-4.52829	-0.393858	-0.489628	C1orf43	chromosome 1 open reading frame 43
1555226_s_at	0.0314	0.00535	-3.38959	-2.44049	-0.961462	C1orf43	chromosome 1 open reading frame 43
1555225_at	0.0681	0.0171	-2.76551	-3.57322	-1.34692	C1orf43	chromosome 1 open reading frame 43
219406_at	0.0829	0.0229	-2.60661	-3.8557	-0.387744	C1orf50	chromosome 1 open reading frame 50
1558508_a_at	0.000602	4.71e-06	-7.80932	4.57704	-1.97473	C1orf53	chromosome 1 open reading frame 53
1558507_at	0.072	0.0186	-2.71913	-3.65607	-0.295585	C1orf53	chromosome 1 open reading frame 53
219506_at	0.00943	0.000803	-4.43815	-0.551713	-0.757031	C1orf54	chromosome 1 open reading frame 54
230468_s_at	0.087	0.0246	-2.56757	-3.92445	-0.192598	C1orf56	chromosome 1 open reading frame 56
222301_at	0.00392	0.000185	5.30322	0.920313	0.510211	C1orf61	chromosome 1 open reading frame 61
205103_at	0.0279	0.00445	3.4896	-2.25781	0.285626	C1orf61	chromosome 1 open reading frame 61
217087_at	0.00167	4.09e-05	6.26655	2.43428	3.25458	C1orf68	chromosome 1 open reading frame 68
231514_at	0.0844	0.0235	2.59254	-3.88051	0.212883	C1orf94	chromosome 1 open reading frame 94
218232_at	0.00521	0.000305	-5.0033	0.421328	-1.74002	C1QA	complement C1q A chain
202953_at	0.0109	0.00101	-4.30708	-0.782899	-2.01319	C1QB	complement C1q B chain
208910_s_at	0.115	0.0368	-2.34774	-4.30568	-0.685974	C1QBP	complement C1q binding protein
225353_s_at	0.0231	0.00334	-3.64572	-1.97308	-1.43603	C1QC	complement C1q C chain
214346_at	0.134	0.0462	-2.22246	-4.51751	-0.144215	C1QL1	complement C1q like 1
224197_s_at	0.131	0.0448	-2.23875	-4.49023	-0.362958	C1QTNF1	C1q and tumor necrosis factor related protein 1
223749_at	0.00105	1.63e-05	6.89645	3.35001	2.07741	C1QTNF2	C1q and tumor necrosis factor related protein 2
1561263_at	0.124	0.0412	2.28604	-4.41055	0.634342	C1QTNF3	C1q and tumor necrosis factor related protein 3
209424_s_at	0.00228	7.13e-05	-5.90232	1.87805	-0.908146	C1QTNF3-AMACR///AMACR	C1QTNF3-AMACR readthrough (NMD candidate)///alpha-methylacyl-CoA racemase
209426_s_at	0.00328	0.000137	-5.48803	1.22139	-0.923434	C1QTNF3-AMACR///AMACR	C1QTNF3-AMACR readthrough (NMD candidate)///alpha-methylacyl-CoA racemase
209425_at	0.0149	0.00168	-4.02363	-1.28878	-0.712725	C1QTNF3-AMACR///AMACR	C1QTNF3-AMACR readthrough (NMD candidate)///alpha-methylacyl-CoA racemase
239349_at	0.000807	8.82e-06	7.33902	3.95926	2.92483	C1QTNF7	C1q and tumor necrosis factor related protein 7
223877_at	0.0105	0.000958	4.33773	-0.728669	0.962128	C1QTNF7	C1q and tumor necrosis factor related protein 7
222277_at	0.0146	0.00162	4.04216	-1.25548	1.01572	C1QTNF9B-AS1	C1QTNF9B antisense RNA 1
212067_s_at	0.0969	0.0288	2.48238	-4.07345	0.595601	C1R	complement C1r subcomponent
208747_s_at	0.0329	0.00576	3.34966	-2.51342	0.560159	C1S	complement component 1, s subcomponent
203052_at	0.0475	0.01	-3.05282	-3.05466	-1.11503	C2	complement component 2
1554533_at	0.119	0.0388	-2.31916	-4.35439	-0.92113	C2	complement component 2
233143_at	0.0328	0.00575	-3.35067	-2.51158	-0.205022	C20orf173	chromosome 20 open reading frame 173
1567035_at	0.0231	0.00335	3.64268	-1.97863	0.282046	C20orf181	chromosome 20 open reading frame 181
233598_at	0.0713	0.0183	2.72806	-3.64014	0.214536	C20orf187	chromosome 20 open reading frame 187
226607_at	0.0588	0.0137	-2.88398	-3.36039	-0.426867	C20orf194	chromosome 20 open reading frame 194
243507_s_at	0.0157	0.00182	-3.97923	-1.36867	-0.710282	C20orf196	chromosome 20 open reading frame 196
243508_at	0.0468	0.00977	-3.0653	-3.03198	-0.815357	C20orf196	chromosome 20 open reading frame 196
1556722_a_at	0.00155	3.55e-05	6.36076	2.57495	0.600766	C20orf203	chromosome 20 open reading frame 203
1556721_at	0.0565	0.0129	2.9149	-3.30458	0.332661	C20orf203	chromosome 20 open reading frame 203
50314_i_at	0.0422	0.0084	-3.14649	-2.88422	-0.340676	C20orf27	chromosome 20 open reading frame 27
210667_s_at	0.0108	0.00101	-4.30907	-0.779367	-1.12992	C21orf33	chromosome 21 open reading frame 33
238541_at	0.00406	0.000199	-5.26076	0.85045	-0.324601	C21orf58	chromosome 21 open reading frame 58
218123_at	0.0945	0.0277	-2.50245	-4.03849	-0.246621	C21orf59	chromosome 21 open reading frame 59
1559755_at	0.00137	2.77e-05	6.52842	2.82204	0.502814	C21orf62-AS1	C21orf62 antisense RNA 1
226109_at	0.032	0.00551	3.37361	-2.46968	0.918109	C21orf91	chromosome 21 open reading frame 91
220941_s_at	0.116	0.0376	-2.33631	-4.32519	-0.772529	C21orf91	chromosome 21 open reading frame 91
1563346_at	0.113	0.0359	2.36109	-4.28284	0.18882	C21orf91-OT1	C21orf91 overlapping transcript 1
226204_at	0.0687	0.0173	2.75753	-3.5875	0.56894	C22orf29///GNB1L	chromosome 22 open reading frame 29///G protein subunit beta 1 like
235839_at	0.0313	0.00533	-3.39165	-2.43671	-0.654953	C22orf34	chromosome 22 open reading frame 34
227086_at	0.0165	0.00198	-3.93314	-1.45177	-0.613251	C22orf39	chromosome 22 open reading frame 39
212875_s_at	0.0579	0.0134	2.89667	-3.3375	0.814782	C2CD2	C2 calcium dependent domain containing 2
229306_at	0.04	0.00771	-3.19279	-2.79982	-0.406343	C2CD4B	C2 calcium dependent domain containing 4B
229727_x_at	0.0546	0.0123	-2.94109	-3.25725	-0.30708	C2CD4B	C2 calcium dependent domain containing 4B
230819_at	0.0285	0.00461	3.46999	-2.29362	0.315412	C2CD4C	C2 calcium dependent domain containing 4C
242418_at	0.00898	0.000741	4.48402	-0.47126	1.28321	C2orf27A	chromosome 2 open reading frame 27A
206611_at	0.0763	0.0202	2.67304	-3.73808	0.345929	C2orf27A	chromosome 2 open reading frame 27A
219176_at	0.000176	2.75e-07	-10.2221	7.31816	-1.21503	C2orf47	chromosome 2 open reading frame 47
65472_at	0.0181	0.00227	3.85602	-1.59116	0.629333	C2orf68	chromosome 2 open reading frame 68
238768_at	0.0761	0.0201	2.67605	-3.73274	0.461896	C2orf68	chromosome 2 open reading frame 68
221878_at	0.118	0.0382	2.3278	-4.33968	0.370252	C2orf68	chromosome 2 open reading frame 68
231126_at	0.115	0.0367	-2.34902	-4.30349	-0.421627	C2orf70	chromosome 2 open reading frame 70
1556464_a_at	0.000816	9.24e-06	7.30554	3.91414	0.55331	C2orf72	chromosome 2 open reading frame 72
209906_at	0.0498	0.0107	-3.0157	-3.12208	-0.751006	C3AR1	complement component 3a receptor 1
226524_at	0.000394	1.93e-06	-8.51468	5.44924	-1.45742	C3orf38	chromosome 3 open reading frame 38
1569129_s_at	0.0647	0.0158	2.80755	-3.49789	0.474796	C3orf38	chromosome 3 open reading frame 38
1559021_at	0.000266	8.09e-07	9.24684	6.29029	2.54518	C3orf52	chromosome 3 open reading frame 52
239697_x_at	0.0905	0.0261	-2.53597	-3.97989	-0.526518	C3orf67	chromosome 3 open reading frame 67
219450_at	0.0262	0.00404	-3.54223	-2.16175	-0.761852	C4orf19	chromosome 4 open reading frame 19
224602_at	0.0289	0.0047	-3.45938	-2.313	-0.864775	C4orf3	chromosome 4 open reading frame 3
224605_at	0.0917	0.0266	2.52608	-3.99721	0.520424	C4orf3	chromosome 4 open reading frame 3
224604_at	0.132	0.0449	2.23758	-4.49219	0.395665	C4orf3	chromosome 4 open reading frame 3
227856_at	0.00897	0.00074	4.48539	-0.468875	0.922727	C4orf32	chromosome 4 open reading frame 32
240465_at	0.0317	0.00544	3.38038	-2.4573	0.310063	C4orf32	chromosome 4 open reading frame 32
238015_at	0.0494	0.0106	-3.02154	-3.11148	-0.695461	C4orf46	chromosome 4 open reading frame 46
235088_at	0.105	0.0325	-2.4166	-4.18745	-0.955115	C4orf46	chromosome 4 open reading frame 46
229860_x_at	0.000102	1.17e-07	-11.0466	8.11271	-2.57635	C4orf48	chromosome 4 open reading frame 48
220088_at	0.0388	0.00738	-3.21629	-2.75694	-0.848268	C5AR1	complement component 5a receptor 1
229260_at	0.0913	0.0264	2.52909	-3.99193	0.213883	C5orf15	chromosome 5 open reading frame 15
203738_at	0.0164	0.00194	-3.94258	-1.43474	-1.33999	C5orf22	chromosome 5 open reading frame 22
1552660_a_at	0.0187	0.00241	-3.82301	-1.65094	-1.03048	C5orf22	chromosome 5 open reading frame 22
1565939_at	0.126	0.042	-2.27445	-4.43015	-0.442626	C5orf22	chromosome 5 open reading frame 22
1553106_at	0.00604	0.00039	-4.85667	0.172823	-1.43831	C5orf24	chromosome 5 open reading frame 24
224875_at	0.011	0.00103	-4.29691	-0.800912	-1.06825	C5orf24	chromosome 5 open reading frame 24
1553108_at	0.0161	0.00189	-3.95774	-1.4074	-0.851336	C5orf24	chromosome 5 open reading frame 24
221823_at	0.0821	0.0226	-2.61455	-3.84168	-0.754879	C5orf30	chromosome 5 open reading frame 30
229886_at	0.0758	0.02	-2.67878	-3.72788	-0.878601	C5orf34	chromosome 5 open reading frame 34
1554195_a_at	0.00731	0.000535	4.67211	-0.143993	2.487	C5orf46	chromosome 5 open reading frame 46
239623_at	0.135	0.0465	-2.21885	-4.52354	-0.307529	C5orf63	chromosome 5 open reading frame 63
220375_s_at	0.115	0.0368	2.34715	-4.30668	0.204855	C5orf66	chromosome 5 open reading frame 66
210168_at	0.00122	2.21e-05	6.68355	3.04699	0.990515	C6	complement component 6
226306_at	0.00504	0.000289	-5.03472	0.474186	-0.76359	C6orf1	chromosome 6 open reading frame 1
217924_at	0.00597	0.000381	-4.87113	0.197459	-0.972382	C6orf106	chromosome 6 open reading frame 106
217925_s_at	0.0136	0.00145	-4.1043	-1.14405	-0.622485	C6orf106	chromosome 6 open reading frame 106
205457_at	0.0391	0.00749	-3.20843	-2.77128	-0.842382	C6orf106	chromosome 6 open reading frame 106
221786_at	0.0111	0.00105	-4.28845	-0.815894	-1.16235	C6orf120	chromosome 6 open reading frame 120
238028_at	0.0196	0.00259	3.78504	-1.7198	1.46857	C6orf132	chromosome 6 open reading frame 132
241455_at	0.042	0.00834	3.15046	-2.87698	1.4492	C6orf132	chromosome 6 open reading frame 132
1552575_a_at	0.00933	0.00079	4.44803	-0.534376	0.873247	C6orf141	chromosome 6 open reading frame 141
1554314_at	0.0155	0.00178	3.99134	-1.34686	0.733588	C6orf141	chromosome 6 open reading frame 141
221100_at	0.106	0.0328	2.41118	-4.1968	0.352487	C6orf15	chromosome 6 open reading frame 15
223576_at	0.0791	0.0214	-2.64417	-3.78929	-0.421459	C6orf203	chromosome 6 open reading frame 203
239137_x_at	0.0071	0.000512	4.69805	-0.099205	0.278179	C6orf223	chromosome 6 open reading frame 223
243943_x_at	0.026	0.00398	-3.55001	-2.14755	-0.514567	C6orf52	chromosome 6 open reading frame 52
236504_x_at	0.0367	0.00682	-3.25891	-2.67917	-0.367827	C6orf52	chromosome 6 open reading frame 52
222309_at	0.0332	0.00586	-3.34068	-2.52982	-1.1455	C6orf62	chromosome 6 open reading frame 62
208809_s_at	0.0607	0.0144	-2.85806	-3.4071	-0.505357	C6orf62	chromosome 6 open reading frame 62
224988_at	0.00972	0.000838	-4.41417	-0.593876	-0.768066	C6orf89	chromosome 6 open reading frame 89
202992_at	0.00284	0.000108	5.63639	1.45946	1.73913	C7	complement component 7
235979_at	0.083	0.0229	2.60615	-3.85651	0.665883	C7	complement component 7
223630_at	0.0296	0.00488	-3.43926	-2.34975	-0.859372	C7orf13	chromosome 7 open reading frame 13
219261_at	0.119	0.039	-2.31539	-4.3608	-0.245103	C7orf26	chromosome 7 open reading frame 26
229146_at	0.0358	0.00656	-3.27973	-2.64114	-1.1131	C7orf31	chromosome 7 open reading frame 31
220949_s_at	0.0408	0.00795	-3.17626	-2.82996	-0.526023	C7orf49	chromosome 7 open reading frame 49
224478_s_at	0.00274	0.000101	-5.67944	1.52793	-0.651867	C7orf50	chromosome 7 open reading frame 50
240147_at	0.0812	0.0222	-2.62303	-3.82669	-0.324199	C7orf50	chromosome 7 open reading frame 50
226781_at	0.0507	0.011	-3.00136	-3.14809	-0.591873	C7orf55-LUC7L2///FMC1///LUC7L2	C7orf55-LUC7L2 readthrough///formation of mitochondrial complex V assembly factor 1 homolog///LUC7 like 2, pre-mRNA splicing factor
220099_s_at	0.0263	0.00405	-3.54014	-2.16556	-0.503261	C7orf55-LUC7L2///LUC7L2	C7orf55-LUC7L2 readthrough///LUC7 like 2, pre-mRNA splicing factor
217842_at	0.113	0.0361	2.35835	-4.28754	0.260975	C7orf55-LUC7L2///LUC7L2	C7orf55-LUC7L2 readthrough///LUC7 like 2, pre-mRNA splicing factor
206979_at	0.122	0.0401	2.2998	-4.38726	0.196485	C8B	complement component 8, beta polypeptide
222551_s_at	0.0279	0.00446	-3.488	-2.26074	-0.569226	C8orf33	chromosome 8 open reading frame 33
1556421_at	0.106	0.0326	2.41341	-4.19296	0.366203	C8orf34-AS1	C8orf34 antisense RNA 1
227263_at	0.0643	0.0156	-2.813	-3.4881	-0.533778	C8orf58	chromosome 8 open reading frame 58
220712_at	0.0379	0.00713	3.23455	-2.72363	0.279636	C8orf60	chromosome 8 open reading frame 60
1569246_a_at	0.0059	0.000373	4.88292	0.217531	0.370479	C8orf74	chromosome 8 open reading frame 74
225702_at	0.0038	0.000178	-5.32968	0.963733	-0.943384	C8orf76	chromosome 8 open reading frame 76
226070_at	0.0288	0.0047	-3.46012	-2.31165	-0.407638	C9orf142	chromosome 9 open reading frame 142
229964_at	0.00197	5.52e-05	6.06834	2.13403	1.2403	C9orf152	chromosome 9 open reading frame 152
1553642_at	0.0394	0.00756	3.20313	-2.78095	0.276906	C9orf163	chromosome 9 open reading frame 163
1559723_s_at	0.066	0.0162	2.79266	-3.52461	0.812669	C9orf3	chromosome 9 open reading frame 3
208077_at	0.109	0.0341	2.39005	-4.23316	0.934505	C9orf38	chromosome 9 open reading frame 38
222781_s_at	0.0144	0.00158	-4.05534	-1.23183	-0.763515	C9orf40	chromosome 9 open reading frame 40
218904_s_at	0.0176	0.00219	-3.87605	-1.55492	-0.927562	C9orf40	chromosome 9 open reading frame 40
1564274_at	0.0462	0.00959	3.07532	-3.01377	0.304761	C9orf47	chromosome 9 open reading frame 47
230335_at	0.0753	0.0198	-2.68386	-3.71887	-0.218201	C9orf50	chromosome 9 open reading frame 50
223697_x_at	0.0124	0.00126	4.18244	-1.00439	0.894599	C9orf64	chromosome 9 open reading frame 64
235940_at	0.0714	0.0184	-2.72599	-3.64383	-0.677099	C9orf64	chromosome 9 open reading frame 64
205950_s_at	0.0887	0.0253	2.55205	-3.9517	0.228848	CA1	carbonic anhydrase 1
203963_at	0.0101	0.000896	4.37617	-0.660807	1.74419	CA12	carbonic anhydrase 12
215867_x_at	0.0167	0.002	3.92545	-1.46564	1.24222	CA12	carbonic anhydrase 12
214164_x_at	0.0182	0.0023	3.84861	-1.60457	1.26668	CA12	carbonic anhydrase 12
210735_s_at	0.0272	0.0043	3.50835	-2.2236	0.861107	CA12	carbonic anhydrase 12
204509_at	0.0442	0.00896	3.11193	-2.94716	0.710635	CA12	carbonic anhydrase 12
204508_s_at	0.0554	0.0125	2.93111	-3.2753	0.916596	CA12	carbonic anhydrase 12
219464_at	0.00432	0.000223	-5.18984	0.733177	-2.66201	CA14	carbonic anhydrase 14
204865_at	0.0755	0.0199	2.68207	-3.72204	1.06636	CA3	carbonic anhydrase 3
207504_at	0.00693	0.000491	4.72148	-0.058811	0.32169	CA7	carbonic anhydrase 7
205199_at	0.0658	0.0162	2.79414	-3.52194	0.448381	CA9	carbonic anhydrase 9
219276_x_at	0.029	0.00475	-3.45435	-2.32219	-0.788478	CAAP1	caspase activity and apoptosis inhibitor 1
224311_s_at	0.0413	0.0081	-3.16598	-2.8487	-0.623015	CAB39	calcium binding protein 39
225915_at	0.0159	0.00186	3.96726	-1.39023	0.859366	CAB39L	calcium binding protein 39 like
221003_s_at	0.128	0.043	2.26191	-4.45129	0.372954	CAB39L	calcium binding protein 39 like
225532_at	0.00159	3.71e-05	-6.33227	2.53255	-1.98748	CABLES1	Cdk5 and Abl enzyme substrate 1
225531_at	0.00202	5.82e-05	-6.03371	2.08097	-1.65246	CABLES1	Cdk5 and Abl enzyme substrate 1
1558621_at	0.04	0.00772	-3.1918	-2.80162	-0.344186	CABLES1	Cdk5 and Abl enzyme substrate 1
226004_at	0.135	0.0467	-2.21627	-4.52787	-0.535019	CABLES2	Cdk5 and Abl enzyme substrate 2
207745_at	0.0325	0.00566	-3.35939	-2.49565	-0.248168	CABP2	calcium binding protein 2
1554202_x_at	0.0816	0.0224	2.61867	-3.8344	0.269701	CABP4	calcium binding protein 4
1554201_at	0.0987	0.0295	2.46839	-4.09779	0.249014	CABP4	calcium binding protein 4
243173_at	0.0856	0.024	-2.58135	-3.90022	-0.204418	CABP7	calcium binding protein 7
219223_at	0.0319	0.00551	-3.37409	-2.46879	-0.519698	CACFD1	calcium channel flower domain containing 1
207162_s_at	0.0869	0.0245	-2.56875	-3.92238	-0.213469	CACNA1B	calcium voltage-gated channel subunit alpha1 B
242973_at	0.0256	0.00389	3.56177	-2.12611	0.493321	CACNA1C	calcium voltage-gated channel subunit alpha1 C
238636_at	0.131	0.0445	2.24291	-4.48324	0.527436	CACNA1C	calcium voltage-gated channel subunit alpha1 C
236013_at	0.0788	0.0213	2.64678	-3.78466	0.235899	CACNA1E	calcium voltage-gated channel subunit alpha1 E
238747_at	0.117	0.0376	2.33576	-4.32612	0.185811	CACNA1E	calcium voltage-gated channel subunit alpha1 E
210380_s_at	0.012	0.00118	4.21845	-0.940239	0.541139	CACNA1G	calcium voltage-gated channel subunit alpha1 G
207869_s_at	0.111	0.0352	2.37258	-4.26316	0.398577	CACNA1G	calcium voltage-gated channel subunit alpha1 G
205845_at	0.0555	0.0126	2.92948	-3.27823	0.440897	CACNA1H	calcium voltage-gated channel subunit alpha1 H
222960_at	0.0775	0.0207	2.65996	-3.7613	0.223962	CACNA1H	calcium voltage-gated channel subunit alpha1 H
217515_s_at	0.0954	0.0281	2.49465	-4.05209	0.248188	CACNA1S	calcium voltage-gated channel subunit alpha1 S
227623_at	0.00325	0.000135	5.4967	1.2354	1.35777	CACNA2D1	calcium voltage-gated channel auxiliary subunit alpha2delta 1
228083_at	0.136	0.0471	2.21143	-4.53594	0.344894	CACNA2D4	calcium voltage-gated channel auxiliary subunit alpha2delta 4
210185_at	0.0122	0.00123	4.1955	-0.981128	0.279201	CACNB1	calcium voltage-gated channel auxiliary subunit beta 1
1559419_at	0.0112	0.00107	4.2759	-0.83816	0.942466	CACNB2	calcium voltage-gated channel auxiliary subunit beta 2
1555098_a_at	0.0148	0.00166	4.02968	-1.2779	0.271046	CACNB2	calcium voltage-gated channel auxiliary subunit beta 2
1559420_x_at	0.0152	0.00172	4.00854	-1.31591	0.470288	CACNB2	calcium voltage-gated channel auxiliary subunit beta 2
207776_s_at	0.0797	0.0216	2.6378	-3.80056	0.291527	CACNB2	calcium voltage-gated channel auxiliary subunit beta 2
215365_at	0.0874	0.0248	2.56373	-3.9312	0.313871	CACNB2	calcium voltage-gated channel auxiliary subunit beta 2
213714_at	0.088	0.025	2.55869	-3.94005	0.722714	CACNB2	calcium voltage-gated channel auxiliary subunit beta 2
34726_at	0.0166	0.00198	3.93259	-1.45277	0.453699	CACNB3	calcium voltage-gated channel auxiliary subunit beta 3
207693_at	0.0354	0.00646	3.28819	-2.6257	0.455091	CACNB4	calcium voltage-gated channel auxiliary subunit beta 4
62987_r_at	0.00305	0.000123	5.55887	1.33547	0.624884	CACNG4	calcium voltage-gated channel auxiliary subunit gamma 4
221401_at	0.102	0.0309	2.44323	-4.14142	0.233112	CACNG5	calcium voltage-gated channel auxiliary subunit gamma 5
1552863_a_at	0.00164	3.91e-05	6.29599	2.47838	0.499437	CACNG6	calcium voltage-gated channel auxiliary subunit gamma 6
240373_at	0.0219	0.00308	-3.69011	-1.89227	-0.328437	CACTIN	cactin, spliceosome C complex subunit
227258_at	0.00236	7.61e-05	-5.86064	1.81313	-0.498132	CACUL1	CDK2 associated cullin domain 1
210691_s_at	0.0596	0.014	-2.87344	-3.37938	-0.611206	CACYBP	calcyclin binding protein
201381_x_at	0.0788	0.0213	-2.64667	-3.78486	-0.568328	CACYBP	calcyclin binding protein
202715_at	0.00878	0.000716	-4.50403	-0.436256	-0.624378	CAD	carbamoyl-phosphate synthetase 2, aspartate transcarbamylase, and dihydroorotase
232767_at	0.00657	0.000449	4.77402	0.031491	0.41431	CADM1	cell adhesion molecule 1
209030_s_at	0.0483	0.0102	-3.04022	-3.07755	-0.636358	CADM1	cell adhesion molecule 1
240433_x_at	0.00299	0.000117	5.58858	1.3831	0.877838	CADM2	cell adhesion molecule 2
235118_at	0.00375	0.000174	5.34096	0.982199	0.441299	CADM2	cell adhesion molecule 2
1555544_a_at	0.0622	0.0149	2.83952	-3.44046	0.268761	CADM2	cell adhesion molecule 2
1552754_a_at	0.0834	0.0231	2.60221	-3.86346	0.70484	CADM2	cell adhesion molecule 2
211677_x_at	0.00414	0.000205	5.24324	0.821541	0.711198	CADM3	cell adhesion molecule 3
221921_s_at	0.0103	0.00093	4.35477	-0.698563	0.807731	CADM3	cell adhesion molecule 3
216535_at	0.0152	0.00173	4.00595	-1.32056	0.526261	CADM3	cell adhesion molecule 3
213948_x_at	0.0232	0.00337	3.64097	-1.98174	0.670163	CADM3	cell adhesion molecule 3
215259_s_at	0.00285	0.000109	-5.63398	1.45562	-1.54721	CADM4	cell adhesion molecule 4
215258_at	0.0106	0.000975	-4.32832	-0.745308	-0.488733	CADM4	cell adhesion molecule 4
214267_s_at	0.0737	0.0192	-2.70067	-3.68896	-0.19197	CADM4	cell adhesion molecule 4
222293_at	0.129	0.0439	-2.25008	-4.4712	-0.387932	CADM4	cell adhesion molecule 4
209002_s_at	0.0181	0.00227	3.85613	-1.59096	0.496795	CALCOCO1	calcium binding and coiled-coil domain 1
238560_at	0.0129	0.00134	4.14835	-1.06525	0.741206	CALCOCO2	calcium binding and coiled-coil domain 2
1560631_at	0.0628	0.0151	2.83213	-3.45375	0.179998	CALCOCO2	calcium binding and coiled-coil domain 2
234996_at	0.0716	0.0184	2.7237	-3.64793	0.508937	CALCRL	calcitonin receptor like receptor
235834_at	0.0115	0.00111	4.25637	-0.872823	0.743638	CALD1	caldesmon 1
212077_at	0.0153	0.00175	4.00149	-1.32861	0.583431	CALD1	caldesmon 1
243084_at	0.0202	0.00273	3.7553	-1.77378	0.490301	CALD1	caldesmon 1
215199_at	0.101	0.0304	2.45226	-4.12577	0.877218	CALD1	caldesmon 1
1554367_at	0.00454	0.000244	5.13696	0.645267	0.403603	CALHM1	calcium homeostasis modulator 1
221565_s_at	0.071	0.0182	2.73071	-3.63542	0.51813	CALHM2	calcium homeostasis modulator 2
213710_s_at	0.0648	0.0158	2.80612	-3.50046	0.499752	CALM1	calmodulin 1
200622_x_at	0.00155	3.56e-05	-6.35901	2.57234	-1.09015	CALM3///CALM2///CALM1	calmodulin 3///calmodulin 2///calmodulin 1
211985_s_at	0.0692	0.0175	-2.7515	-3.59828	-0.456816	CALM3///CALM2///CALM1	calmodulin 3///calmodulin 2///calmodulin 1
200623_s_at	0.117	0.038	-2.3301	-4.33577	-0.407975	CALM3///CALM2///CALM1	calmodulin 3///calmodulin 2///calmodulin 1
64408_s_at	0.107	0.0333	2.40262	-4.21154	0.46641	CALML4	calmodulin like 4
223885_at	0.0509	0.0111	2.9979	-3.15436	0.800636	CALN1	calneuron 1
1555168_a_at	0.12	0.0391	2.31404	-4.3631	0.744688	CALN1	calneuron 1
200755_s_at	0.011	0.00103	-4.29749	-0.799878	-0.953593	CALU	calumenin
214845_s_at	0.088	0.0251	-2.55776	-3.94168	-0.9787	CALU	calumenin
204392_at	0.0703	0.0179	2.73825	-3.62196	0.54364	CAMK1	calcium/calmodulin dependent protein kinase I
220246_at	0.0159	0.00185	3.96823	-1.38848	0.942549	CAMK1D	calcium/calmodulin dependent protein kinase ID
1559991_s_at	0.0816	0.0224	2.61927	-3.83334	0.219937	CAMK1D	calcium/calmodulin dependent protein kinase ID
235626_at	0.109	0.0339	2.39221	-4.22947	0.723924	CAMK1D	calcium/calmodulin dependent protein kinase ID
213108_at	0.00778	0.000593	4.61227	-0.247645	0.407193	CAMK2A	calcium/calmodulin dependent protein kinase II alpha
207613_s_at	0.0393	0.00752	-3.20599	-2.77574	-0.243249	CAMK2A	calcium/calmodulin dependent protein kinase II alpha
34846_at	0.0113	0.00108	4.26821	-0.85181	0.378049	CAMK2B	calcium/calmodulin dependent protein kinase II beta
213276_at	0.031	0.00524	3.40094	-2.41975	0.246495	CAMK2B	calcium/calmodulin dependent protein kinase II beta
212757_s_at	0.0144	0.00158	4.05692	-1.22897	0.704763	CAMK2G	calcium/calmodulin dependent protein kinase II gamma
214322_at	0.111	0.0348	2.37795	-4.25395	0.245549	CAMK2G	calcium/calmodulin dependent protein kinase II gamma
238556_at	0.141	0.0496	2.18224	-4.58454	0.230259	CAMK2G	calcium/calmodulin dependent protein kinase II gamma
1552893_at	0.0489	0.0104	3.03115	-3.09403	0.197459	CAMK2N2	calcium/calmodulin dependent protein kinase II inhibitor 2
241871_at	0.0574	0.0132	-2.90278	-3.32647	-0.554774	CAMK4	calcium/calmodulin dependent protein kinase IV
223460_at	0.0141	0.00152	4.07695	-1.19305	0.644324	CAMKK1	calcium/calmodulin dependent protein kinase kinase 1
207359_at	0.0896	0.0257	2.54334	-3.96698	0.276329	CAMKK2	calcium/calmodulin dependent protein kinase kinase 2
219617_at	0.123	0.0408	-2.29072	-4.40264	-0.359462	CAMKMT	calmodulin-lysine N-methyltransferase
1554875_at	0.131	0.0445	-2.24238	-4.48413	-0.263874	CAMKMT	calmodulin-lysine N-methyltransferase
210244_at	0.0888	0.0254	-2.551	-3.95354	-0.218392	CAMP	cathelicidin antimicrobial peptide
212763_at	0.0596	0.014	-2.87377	-3.37879	-0.609503	CAMSAP2	calmodulin regulated spectrin associated protein family member 2
1568617_a_at	0.000962	1.34e-05	7.03815	3.5481	1.35476	CAMSAP3	calmodulin regulated spectrin associated protein family member 3
226494_at	0.00111	1.86e-05	6.8039	3.21909	0.833941	CAMSAP3	calmodulin regulated spectrin associated protein family member 3
225693_s_at	0.0297	0.00491	-3.43582	-2.35604	-0.589919	CAMTA1	calmodulin binding transcription activator 1
227328_at	0.0298	0.00494	-3.43269	-2.36176	-0.424808	CAMTA1	calmodulin binding transcription activator 1
243910_x_at	0.00555	0.000335	4.94681	0.325934	0.913042	CAND1	cullin associated and neddylation dissociated 1
239771_at	0.108	0.0336	2.39818	-4.21918	0.830191	CAND1	cullin associated and neddylation dissociated 1
234404_at	0.0499	0.0108	3.01372	-3.12566	0.204155	CAND2	cullin associated and neddylation dissociated 2 (putative)
46323_at	0.0707	0.0181	-2.73449	-3.62867	-0.440822	CANT1	calcium activated nucleotidase 1
1554327_a_at	0.0873	0.0247	-2.56489	-3.92916	-0.446615	CANT1	calcium activated nucleotidase 1
221732_at	0.0953	0.0281	-2.49557	-4.05047	-0.409752	CANT1	calcium activated nucleotidase 1
208853_s_at	0.00138	2.8e-05	-6.52179	2.81235	-1.33726	CANX	calnexin
208852_s_at	0.00675	0.000469	-4.74873	-0.011935	-0.881929	CANX	calnexin
238034_at	0.0174	0.00214	-3.88862	-1.53218	-0.760298	CANX	calnexin
200068_s_at	0.045	0.00922	-3.09657	-2.97511	-0.357633	CANX	calnexin
213798_s_at	0.00278	0.000104	-5.65966	1.49651	-0.479948	CAP1	adenylate cyclase associated protein 1
200625_s_at	0.036	0.00663	-3.2736	-2.65234	-0.466012	CAP1	adenylate cyclase associated protein 1
232012_at	0.0663	0.0164	2.78736	-3.53411	0.650591	CAPN1	calpain 1
200752_s_at	0.119	0.0388	2.31848	-4.35555	0.321004	CAPN1	calpain 1
228705_at	0.022	0.0031	3.68514	-1.90133	0.523809	CAPN12	calpain 12
1557321_a_at	0.126	0.0422	-2.27252	-4.4334	-0.46517	CAPN14	calpain 14
230295_at	0.102	0.0308	-2.44611	-4.13643	-0.209757	CAPN15	calpain 15
210944_s_at	0.00125	2.32e-05	-6.6516	3.00095	-2.3754	CAPN3	calpain 3
214475_x_at	0.0022	6.76e-05	-5.9375	1.93264	-3.38115	CAPN3	calpain 3
211890_x_at	0.00311	0.000127	-5.53748	1.3011	-3.14451	CAPN3	calpain 3
202965_s_at	0.015	0.00169	4.01893	-1.29723	1.00891	CAPN6	calpain 6
202966_at	0.0516	0.0113	2.9874	-3.17339	0.366413	CAPN6	calpain 6
210641_at	0.023	0.00332	3.64859	-1.96786	0.332276	CAPN9	calpain 9
208063_s_at	0.104	0.0319	2.42676	-4.16991	0.234135	CAPN9	calpain 9
200001_at	0.103	0.0315	-2.4332	-4.15877	-0.376814	CAPNS1	calpain small subunit 1
223832_s_at	0.126	0.0424	2.26959	-4.43834	1.16524	CAPNS2	calpain small subunit 2
226285_at	0.00304	0.000121	-5.56472	1.34486	-1.17629	CAPRIN1	cell cycle associated protein 1
200723_s_at	0.0284	0.0046	-3.47135	-2.29115	-0.622964	CAPRIN1	cell cycle associated protein 1
226990_at	0.0401	0.00775	-3.19004	-2.80484	-0.44983	CAPRIN1	cell cycle associated protein 1
200722_s_at	0.0745	0.0196	-2.69154	-3.70521	-0.545365	CAPRIN1	cell cycle associated protein 1
225340_s_at	0.0799	0.0217	-2.63516	-3.80524	-0.294092	CAPRIN1	cell cycle associated protein 1
226289_at	0.0851	0.0238	-2.58536	-3.89315	-0.306427	CAPRIN1	cell cycle associated protein 1
226424_at	0.0116	0.00112	4.24983	-0.884447	0.968835	CAPS	calcyphosine
231729_s_at	0.135	0.0467	2.21599	-4.52833	0.659268	CAPS	calcyphosine
241275_at	0.0145	0.0016	4.04947	-1.24236	1.27204	CAPZA1	capping actin protein of muscle Z-line alpha subunit 1
201238_s_at	0.129	0.0435	-2.25522	-4.46255	-0.557784	CAPZA2	capping actin protein of muscle Z-line alpha subunit 2
236888_at	0.0841	0.0234	2.59561	-3.87509	0.387763	CAPZA3	capping actin protein of muscle Z-line alpha subunit 3
201950_x_at	0.0591	0.0138	-2.87991	-3.36772	-0.35631	CAPZB	capping actin protein of muscle Z-line beta subunit
201949_x_at	0.108	0.0338	2.39434	-4.2258	0.263172	CAPZB	capping actin protein of muscle Z-line beta subunit
37012_at	0.128	0.0433	2.25757	-4.4586	0.248561	CAPZB	capping actin protein of muscle Z-line beta subunit
210026_s_at	0.00454	0.000244	5.13667	0.644782	1.23986	CARD10	caspase recruitment domain family member 10
210025_s_at	0.0895	0.0257	2.5449	-3.96424	0.220774	CARD10	caspase recruitment domain family member 10
223514_at	0.0174	0.00214	-3.88872	-1.53201	-0.434136	CARD11	caspase recruitment domain family member 11
1562368_at	0.0537	0.012	-2.95463	-3.23275	-0.264976	CARD11	caspase recruitment domain family member 11
224113_at	0.137	0.0476	-2.20553	-4.54579	-0.239669	CARD14	caspase recruitment domain family member 14
1552701_a_at	0.0052	0.000304	-5.00512	0.424386	-1.67194	CARD16	caspase recruitment domain family member 16
1552703_s_at	0.00187	5.02e-05	-6.13096	2.22953	-1.60064	CARD16///CASP1	caspase recruitment domain family member 16///caspase 1
228641_at	0.0174	0.00214	-3.88796	-1.53337	-0.970086	CARD8	caspase recruitment domain family member 8
1569004_at	0.00153	3.47e-05	-6.3774	2.59965	-0.713572	CARD8-AS1	CARD8 antisense RNA 1
242521_at	0.00269	9.82e-05	-5.69812	1.55756	-1.38786	CARD8-AS1	CARD8 antisense RNA 1
219834_at	0.0614	0.0146	-2.84987	-3.42184	-0.737072	CARF	calcium responsive transcription factor
1566134_at	0.115	0.0367	2.3492	-4.30319	0.210426	CARHSP1	calcium regulated heat stable protein 1
219573_at	0.0062	0.000407	-4.83179	0.13038	-0.594899	CARMIL1	capping protein regulator and myosin 1 linker 1
227216_at	0.036	0.00661	-3.27528	-2.64928	-0.217101	CARMIL2	capping protein regulator and myosin 1 linker 2
1558828_s_at	0.00486	0.000271	5.074	0.540093	1.92422	CARMN	cardiac mesoderm enhancer-associated non-coding RNA
231987_at	0.0125	0.00128	4.17438	-1.01877	0.907838	CARMN	cardiac mesoderm enhancer-associated non-coding RNA
227183_at	0.00288	0.000111	5.62378	1.43935	1.79468	CARMN///MIR145	cardiac mesoderm enhancer-associated non-coding RNA///microRNA 145
228984_at	0.00231	7.32e-05	5.88608	1.85279	0.603213	CARNS1	carnosine synthase 1
1555922_at	0.106	0.0329	2.40931	-4.20002	0.195779	CASC10	cancer susceptibility candidate 10
241671_x_at	0.00557	0.000338	-4.94105	0.316179	-0.436994	CASC15	cancer susceptibility candidate 15 (non-protein coding)
229280_s_at	0.0219	0.00307	-3.69025	-1.89202	-0.77888	CASC15	cancer susceptibility candidate 15 (non-protein coding)
1552719_at	0.0186	0.00239	3.82865	-1.64072	0.696664	CASC4	cancer susceptibility candidate 4
224619_at	0.0668	0.0166	2.78104	-3.54542	0.456496	CASC4	cancer susceptibility candidate 4
225569_at	0.0639	0.0155	2.81808	-3.47898	0.499191	CASC7///AGO2	cancer susceptibility candidate 7 (non-protein coding)///argonaute 2, RISC catalytic component
219342_at	0.0648	0.0158	-2.80659	-3.49961	-0.779709	CASD1	CAS1 domain containing 1
238699_s_at	0.0383	0.00724	-3.22651	-2.73831	-0.393063	CASK	calcium/calmodulin dependent serine protein kinase
227156_at	0.0587	0.0137	2.8853	-3.358	0.425736	CASK	calcium/calmodulin dependent serine protein kinase
1552689_at	0.124	0.0412	2.28527	-4.41186	0.330199	CASKIN1	CASK interacting protein 1
221846_s_at	0.0466	0.00969	3.06952	-3.02432	0.31214	CASKIN2	CASK interacting protein 2
211366_x_at	0.000978	1.4e-05	-7.00394	3.50054	-1.09601	CASP1	caspase 1
211368_s_at	0.00128	2.45e-05	-6.61245	2.94432	-1.21605	CASP1	caspase 1
211367_s_at	0.00147	3.21e-05	-6.42906	2.67611	-1.20777	CASP1	caspase 1
209970_x_at	0.00165	3.99e-05	-6.28338	2.4595	-1.0365	CASP1	caspase 1
206011_at	0.142	0.0499	-2.17864	-4.59051	-0.507353	CASP1	caspase 1
210708_x_at	0.0176	0.00218	3.8778	-1.55176	0.425025	CASP10	caspase 10
211888_x_at	0.0403	0.00781	3.1856	-2.81293	0.220129	CASP10	caspase 10
1564736_a_at	0.0542	0.0122	2.94706	-3.24644	0.475291	CASP12	caspase 12 (gene/pseudogene)
234231_at	0.0302	0.00504	-3.42217	-2.38098	-0.275644	CASP16P	caspase 16, pseudogene
226032_at	0.0631	0.0152	-2.82865	-3.45999	-0.379557	CASP2	caspase 2
209812_x_at	0.069	0.0174	-2.75427	-3.59334	-0.195717	CASP2	caspase 2
202763_at	0.1	0.0303	-2.45369	-4.12329	-0.500118	CASP3	caspase 3
209310_s_at	0.0107	0.000986	-4.3214	-0.75754	-0.646575	CASP4	caspase 4
211464_x_at	0.123	0.0407	2.29256	-4.39952	0.325882	CASP6	caspase 6
207181_s_at	0.0752	0.0198	-2.68466	-3.71743	-0.458022	CASP7	caspase 7
1553306_at	0.0892	0.0256	2.54679	-3.96092	0.293733	CASP8	caspase 8
207686_s_at	0.115	0.0368	-2.34774	-4.30567	-0.359588	CASP8	caspase 8
203984_s_at	0.0218	0.00305	-3.69506	-1.88328	-0.718739	CASP9	caspase 9
240437_at	0.112	0.0356	-2.36565	-4.27504	-0.167982	CASP9	caspase 9
207317_s_at	0.048	0.0101	3.04487	-3.06912	1.53426	CASQ2	calsequestrin 2
1564010_at	0.0605	0.0143	2.86175	-3.40044	0.542803	CAST	calpastatin
220015_at	0.0179	0.00225	3.86179	-1.58072	0.774092	CASZ1	castor zinc finger 1
233863_at	0.0207	0.00282	3.73693	-1.80715	0.728552	CASZ1	castor zinc finger 1
243386_at	0.04	0.00772	3.19179	-2.80164	1.54802	CASZ1	castor zinc finger 1
235605_at	0.0717	0.0185	2.72223	-3.65054	0.434735	CASZ1	castor zinc finger 1
215573_at	0.064	0.0155	2.81717	-3.48062	0.228437	CAT	catalase
211601_at	0.101	0.0305	2.44991	-4.12984	0.141818	CATR1	CATR tumorigenicity conversion 1
234353_at	0.117	0.0376	2.33526	-4.32697	0.278589	CATSPERG	cation channel sperm associated auxiliary subunit gamma
203323_at	0.0758	0.02	2.67859	-3.72822	0.56175	CAV2	caveolin 2
1552354_at	0.14	0.0492	2.18721	-4.57628	0.257137	CBARP	CACN beta subunit associated regulatory protein
238549_at	0.0606	0.0143	2.86069	-3.40236	1.10716	CBFA2T2	CBFA2/RUNX1 translocation partner 2
202370_s_at	0.0383	0.00724	-3.22606	-2.73912	-0.465074	CBFB	core-binding factor beta subunit
206788_s_at	0.138	0.0483	-2.19724	-4.5596	-0.407611	CBFB	core-binding factor beta subunit
243475_at	0.0284	0.0046	-3.47134	-2.29116	-0.301925	CBL	Cbl proto-oncogene
225231_at	0.0851	0.0238	-2.58607	-3.8919	-0.430737	CBL	Cbl proto-oncogene
225234_at	0.138	0.0484	2.19667	-4.56054	0.31615	CBL	Cbl proto-oncogene
220638_s_at	0.141	0.0494	2.18459	-4.58064	0.849918	CBLC	Cbl proto-oncogene C
220018_at	0.102	0.031	-2.44233	-4.14297	-0.379624	CBLL1	Cbl proto-oncogene like 1
235221_at	0.118	0.0385	2.32351	-4.34698	0.441478	CBLN3	cerebellin 3 precursor
205379_at	0.0268	0.00419	-3.52224	-2.19824	-0.702663	CBR3	carbonyl reductase 3
1559917_a_at	0.0316	0.0054	3.38487	-2.4491	0.525165	CBR3-AS1	CBR3 antisense RNA 1
1553693_s_at	0.0103	0.000932	4.35388	-0.700132	1.4811	CBR4	carbonyl reductase 4
226193_x_at	0.023	0.00333	-3.64711	-1.97056	-0.657829	CBWD7///CBWD6///CBWD3///CBWD5///CBWD2///CBWD1	COBW domain containing 7///COBW domain containing 6///COBW domain containing 3///COBW domain containing 5///COBW domain containing 2///COBW domain containing 1
226473_at	0.00773	0.000586	-4.61911	-0.235778	-0.871491	CBX2	chromobox 2
201091_s_at	0.00863	0.0007	-4.5172	-0.413228	-1.13155	CBX3	chromobox 3
200037_s_at	0.0599	0.0141	-2.86933	-3.3868	-0.607659	CBX3	chromobox 3
1555920_at	0.0637	0.0154	-2.82053	-3.47459	-1.69797	CBX3	chromobox 3
[truncated: 14,592 more rows]

## Sheet: Sheet3
ID	adj.P.Val	P.Value	t	B	logFC	Gene.symbol	Gene.title
1553505_at	0.00125	2.34e-05	6.64388	2.9898	2.16055	A2ML1	alpha-2-macroglobulin like 1
240420_at	0.0322	0.00559	3.36621	-2.48319	2.27147	AADACL2	arylacetamide deacetylase like 2
243167_at	0.0391	0.00748	-3.20916	-2.76997	-2.72187	ABCB5	ATP binding cassette subfamily B member 5
240717_at	0.0784	0.0211	-2.65096	-3.77726	-2.30771	ABCB5	ATP binding cassette subfamily B member 5
243140_at	0.000529	3.68e-06	8.00161	4.82112	2.3187	ACTA2	actin, alpha 2, smooth muscle, aorta
206134_at	9.53e-05	1.04e-07	-11.165	8.22164	-3.87094	ADAMDEC1	ADAM like decysin 1
237690_at	0.00555	0.000337	4.94383	0.320889	3.01462	ADGRF4	adhesion G protein-coupled receptor F4
205357_s_at	0.00803	0.000624	4.58298	-0.298549	2.14101	AGTR1	angiotensin II receptor type 1
212992_at	0.000952	1.28e-05	7.07007	3.59232	2.29375	AHNAK2	AHNAK nucleoprotein 2
206561_s_at	0.0184	0.00235	-3.83677	-1.626	-2.41906	AKR1B10	aldo-keto reductase family 1 member B10
222383_s_at	0.0194	0.00255	3.79272	-1.70587	2.05687	ALOXE3	arachidonate lipoxygenase 3
206837_at	5.92e-05	3.57e-08	-12.2926	9.19943	-2.91223	ALX1	ALX homeobox 1
239183_at	0.00254	8.64e-05	5.77935	1.68579	2.35797	ANGPTL1	angiopoietin like 1
231118_at	0.0047	0.000257	5.10553	0.59283	2.08667	ANKRD35	ankyrin repeat domain 35
209871_s_at	0.000918	1.17e-05	-7.13598	3.68318	-2.17193	APBA2	amyloid beta precursor protein binding family A member 2
210873_x_at	0.0113	0.00107	-4.27452	-0.840597	-2.04015	APOBEC3A_B///APOBEC3A	APOBEC3A and APOBEC3B deletion hybrid///apolipoprotein B mRNA editing enzyme catalytic subunit 3A
206632_s_at	0.004	0.000193	-5.27888	0.880301	-2.14531	APOBEC3B	apolipoprotein B mRNA editing enzyme catalytic subunit 3B
204416_x_at	0.00709	0.00051	-4.6995	-0.096708	-3.37244	APOC1	apolipoprotein C1
213553_x_at	0.0251	0.0038	-3.57553	-2.101	-2.40669	APOC1	apolipoprotein C1
219637_at	0.000467	2.76e-06	-8.22728	5.10148	-2.3959	ARMC9	armadillo repeat containing 9
202986_at	4.52e-05	1.4e-08	-13.3545	10.03	-2.85769	ARNT2	aryl hydrocarbon receptor nuclear translocator 2
219660_s_at	0.027	0.00422	-3.51761	-2.20668	-2.14552	ATP8A2	ATPase phospholipid transporting 8A2
208079_s_at	0.00571	0.000352	-4.91699	0.2754	-2.66429	AURKA	aurora kinase A
204092_s_at	0.00764	0.000575	-4.63059	-0.215861	-2.23475	AURKA	aurora kinase A
218899_s_at	0.00844	0.000676	-4.53681	-0.378979	-2.20248	BAALC	brain and acute leukemia, cytoplasmic
227051_at	0.00236	7.57e-05	-5.86373	1.81795	-2.1722	BACE2	beta-site APP-cleaving enzyme 2
203304_at	0.00911	0.00076	-4.47014	-0.495589	-2.4887	BAMBI	BMP and activin membrane bound inhibitor
239239_at	0.0817	0.0224	-2.61781	-3.83591	-2.11942	BANCR	BRAF-activated non-protein coding RNA
205681_at	0.000497	3.22e-06	-8.1047	4.95	-4.33586	BCL2A1	BCL2 related protein A1
223916_s_at	0.0371	0.00693	-3.25012	-2.69522	-2.20145	BCOR	BCL6 corepressor
1554020_at	0.00486	0.00027	-5.07581	0.543113	-2.33611	BICD1	BICD cargo adaptor 1
236534_at	0.0135	0.00144	4.10885	-1.13589	2.0399	BNIPL///C1orf56	BCL2 interacting protein like///chromosome 1 open reading frame 56
241412_at	0.000816	9.25e-06	7.30454	3.91279	3.99978	BTC	betacellulin
207326_at	0.00143	3e-05	6.47499	2.74374	2.04562	BTC	betacellulin
209642_at	0.00899	0.000743	-4.48252	-0.4739	-2.30261	BUB1	BUB1 mitotic checkpoint serine/threonine kinase
1556200_a_at	0.000858	1.02e-05	-7.23503	3.81858	-2.46822	C10orf90	chromosome 10 open reading frame 90
217087_at	0.00167	4.09e-05	6.26655	2.43428	3.25458	C1orf68	chromosome 1 open reading frame 68
202953_at	0.0109	0.00101	-4.30708	-0.782899	-2.01319	C1QB	complement C1q B chain
223749_at	0.00105	1.63e-05	6.89645	3.35001	2.07741	C1QTNF2	C1q and tumor necrosis factor related protein 2
239349_at	0.000807	8.82e-06	7.33902	3.95926	2.92483	C1QTNF7	C1q and tumor necrosis factor related protein 7
1559021_at	0.000266	8.09e-07	9.24684	6.29029	2.54518	C3orf52	chromosome 3 open reading frame 52
229860_x_at	0.000102	1.17e-07	-11.0466	8.11271	-2.57635	C4orf48	chromosome 4 open reading frame 48
1554195_a_at	0.00731	0.000535	4.67211	-0.143993	2.487	C5orf46	chromosome 5 open reading frame 46
219464_at	0.00432	0.000223	-5.18984	0.733177	-2.66201	CA14	carbonic anhydrase 14
210944_s_at	0.00125	2.32e-05	-6.6516	3.00095	-2.3754	CAPN3	calpain 3
214475_x_at	0.0022	6.76e-05	-5.9375	1.93264	-3.38115	CAPN3	calpain 3
211890_x_at	0.00311	0.000127	-5.53748	1.3011	-3.14451	CAPN3	calpain 3
209924_at	0.0558	0.0127	-2.92416	-3.28785	-2.26703	CCL18	C-C motif chemokine ligand 18
32128_at	0.0592	0.0138	-2.87913	-3.36913	-2.46125	CCL18	C-C motif chemokine ligand 18
207955_at	0.012	0.00119	4.21785	-0.941305	2.32097	CCL27	C-C motif chemokine ligand 27
205114_s_at	7.95e-05	6.98e-08	-11.5777	8.59181	-2.81077	CCL3L3///CCL3L1///CCL3	C-C motif chemokine ligand 3 like 3///C-C motif chemokine ligand 3 like 1///C-C motif chemokine ligand 3
204103_at	0.00171	4.25e-05	-6.24109	2.39604	-2.08432	CCL4	C-C motif chemokine ligand 4
1405_i_at	0.00129	2.49e-05	-6.60276	2.93028	-3.25761	CCL5	C-C motif chemokine ligand 5
204655_at	0.00281	0.000106	-5.64909	1.47969	-2.62683	CCL5	C-C motif chemokine ligand 5
214038_at	0.00147	3.18e-05	-6.43593	2.68625	-3.23811	CCL8	C-C motif chemokine ligand 8
214710_s_at	0.00199	5.66e-05	-6.05284	2.11031	-2.00816	CCNB1	cyclin B1
209583_s_at	0.00407	0.000199	-5.2595	0.848378	-2.2251	CD200	CD200 molecule
204118_at	0.00119	2.12e-05	-6.71462	3.09163	-2.01788	CD48	CD48 molecule
213369_at	0.00117	2.06e-05	6.73496	3.12077	2.70511	CDHR1	cadherin related family member 1
204252_at	0.000602	4.7e-06	-7.81196	4.58041	-2.77698	CDK2	cyclin dependent kinase 2
204995_at	0.000176	2.71e-07	-10.2361	7.33213	-3.19558	CDK5R1	cyclin dependent kinase 5 regulatory subunit 1
207039_at	0.016	0.00187	-3.96317	-1.39761	-2.21482	CDKN2A	cyclin dependent kinase inhibitor 2A
235117_at	0.00102	1.55e-05	-6.93405	3.40286	-2.1775	CHAC2	ChaC cation transport regulator homolog 2
213060_s_at	0.0126	0.00129	-4.16963	-1.02726	-2.10986	CHI3L2	chitinase 3 like 2
208168_s_at	0.0431	0.00866	-3.13024	-2.91383	-2.10519	CHIT1	chitinase 1
206149_at	0.00593	0.000377	4.87754	0.208377	2.65889	CHP2	calcineurin like EF-hand protein 2
226368_at	5.63e-05	2.86e-08	-12.5375	9.39831	-2.10593	CHST11	carbohydrate (chondroitin 4) sulfotransferase 11
219634_at	0.000721	6.96e-06	-7.51489	4.19379	-2.35827	CHST11	carbohydrate (chondroitin 4) sulfotransferase 11
206227_at	0.000554	4.09e-06	7.9192	4.7171	2.84591	CILP	cartilage intermediate layer protein
207144_s_at	0.0313	0.00532	-3.39306	-2.43415	-2.06854	CITED1	Cbp/p300 interacting transactivator with Glu/Asp rich carboxy-terminal domain 1
234884_x_at	0.0627	0.015	-2.83333	-3.45158	-2.13341	CKAP2///IGLV@///IGLC1	cytoskeleton associated protein 2///immunoglobulin lambda variable cluster///immunoglobulin lambda constant 1
214598_at	0.00215	6.55e-05	5.95786	1.96414	2.10747	CLDN8	claudin 8
214841_at	0.021	0.00289	-3.72431	-1.83009	-2.35072	CNIH3	cornichon family AMPA receptor auxiliary protein 3
37892_at	0.129	0.0435	-2.2557	-4.46174	-2.12037	COL11A1	collagen type XI alpha 1 chain
229218_at	0.00321	0.000133	5.50902	1.25526	2.43363	COL1A2	collagen type I alpha 2 chain
232458_at	0.00138	2.81e-05	6.51904	2.80833	2.27128	COL3A1	collagen type III alpha 1 chain
220356_at	0.0149	0.00167	4.02697	-1.28277	2.2067	CORIN	corin, serine peptidase
227253_at	0.000947	1.25e-05	7.08784	3.61688	2.17537	CP	ceruloplasmin (ferroxidase)
206256_at	0.00981	0.00085	-4.40597	-0.608305	-2.5405	CPN1	carboxypeptidase N subunit 1
221204_s_at	0.0448	0.00916	-3.09993	-2.969	-2.10485	CRTAC1	cartilage acidic protein 1
220445_s_at	0.0308	0.00519	-3.40638	-2.40982	-2.38082	CSAG2///CSAG3	CSAG family member 2///CSAG family member 3
214297_at	0.00422	0.000213	-5.21796	0.779764	-2.16009	CSPG4	chondroitin sulfate proteoglycan 4
236341_at	0.00188	5.09e-05	-6.1216	2.21528	-2.57936	CTLA4	cytotoxic T-lymphocyte associated protein 4
204533_at	0.0155	0.00179	-3.98847	-1.35204	-3.35016	CXCL10	C-X-C motif chemokine ligand 10
211122_s_at	0.0679	0.017	-2.76721	-3.57018	-2.23172	CXCL11	C-X-C motif chemokine ligand 11
205242_at	0.0202	0.00274	-3.75419	-1.7758	-3.24045	CXCL13	C-X-C motif chemokine ligand 13
237038_at	0.000488	3.1e-06	8.13463	4.98716	2.40277	CXCL14	C-X-C motif chemokine ligand 14
209774_x_at	0.000783	8.1e-06	-7.40204	4.0438	-2.01828	CXCL2	C-X-C motif chemokine ligand 2
203915_at	0.0144	0.00158	-4.0564	-1.22991	-3.34805	CXCL9	C-X-C motif chemokine ligand 9
217028_at	0.000538	3.81e-06	-7.97341	4.78562	-2.52364	CXCR4	C-X-C motif chemokine receptor 4
215121_x_at	0.0662	0.0163	-2.78948	-3.53029	-3.35064	CYAT1///IGLV1-44///IGLC1	immunoglobulin lambda light chain-like///immunoglobulin lambda variable 1-44///immunoglobulin lambda constant 1
244407_at	0.000171	2.5e-07	10.3104	7.40633	2.37739	CYP39A1	cytochrome P450 family 39 subfamily A member 1
205765_at	0.00588	0.000371	4.88655	0.223702	2.91395	CYP3A5	cytochrome P450 family 3 subfamily A member 5
205338_s_at	0.000234	5.84e-07	-9.53295	6.60234	-2.38055	DCT	dopachrome tautomerase
216512_s_at	0.000591	4.56e-06	-7.8343	4.60901	-3.03812	DCT	dopachrome tautomerase
205337_at	0.00065	5.47e-06	-7.69601	4.43092	-2.35427	DCT	dopachrome tautomerase
216513_at	0.000948	1.26e-05	-7.07964	3.60555	-2.75164	DCT	dopachrome tautomerase
207356_at	0.00493	0.000278	-5.0572	0.511924	-2.25319	DEFB4B///DEFB4A	defensin beta 4B///defensin beta 4A
219908_at	0.00626	0.000415	4.82031	0.110758	2.12307	DKK2	dickkopf WNT signaling pathway inhibitor 2
203764_at	0.0213	0.00294	-3.71416	-1.84854	-2.54512	DLGAP5	DLG associated protein 5
207324_s_at	0.000948	1.26e-05	7.07971	3.60565	2.9768	DSC1	desmocollin 1
206032_at	0.00393	0.000187	5.2988	0.913066	2.1181	DSC3	desmocollin 3
244107_at	0.00822	0.000647	4.56196	-0.335132	2.06659	DSC3	desmocollin 3
241224_x_at	0.12	0.0394	-2.31026	-4.3695	-2.05299	DSCR8	Down syndrome critical region 8
204015_s_at	0.00138	2.85e-05	-6.51099	2.79654	-2.13568	DUSP4	dual specificity phosphatase 4
204014_at	0.00156	3.61e-05	-6.34947	2.55816	-2.1778	DUSP4	dual specificity phosphatase 4
242881_x_at	0.0137	0.00147	-4.09653	-1.15796	-2.24896	DUXAP10	double homeobox A pseudogene 10
204273_at	0.000632	5.23e-06	-7.72937	4.47411	-3.42887	EDNRB	endothelin receptor type B
204271_s_at	0.000814	9.18e-06	-7.30972	3.91977	-2.61488	EDNRB	endothelin receptor type B
206701_x_at	0.000962	1.34e-05	-7.03657	3.5459	-3.15869	EDNRB	endothelin receptor type B
224999_at	0.00108	1.72e-05	6.85744	3.29498	2.02001	EGFR	epidermal growth factor receptor
201983_s_at	0.0031	0.000126	5.5427	1.30949	2.1933	EGFR	epidermal growth factor receptor
221950_at	0.00401	0.000194	5.27543	0.874614	2.52771	EMX2	empty spiracles homeobox 2
232165_at	0.000962	1.34e-05	7.03418	3.54259	2.56403	EPPK1	epiplakin 1
232164_s_at	0.00284	0.000108	5.63534	1.45779	2.07427	EPPK1	epiplakin 1
227609_at	0.00118	2.07e-05	-6.73126	3.11546	-2.35591	EPSTI1	epithelial stromal interaction 1 (breast)
207981_s_at	0.00601	0.000387	4.86094	0.180108	2.03997	ESRRG	estrogen related receptor gamma
219017_at	0.00278	0.000104	-5.66128	1.49909	-2.37574	ETNK1	ethanolamine kinase 1
203349_s_at	0.000226	4.9e-07	-9.68951	6.76931	-2.45475	ETV5	ETS variant 5
230102_at	0.00143	3.04e-05	-6.46702	2.73204	-2.43452	ETV5	ETS variant 5
203348_s_at	0.00237	7.66e-05	-5.8568	1.80715	-2.04676	ETV5	ETS variant 5
227828_s_at	0.000693	6.46e-06	-7.57098	4.26769	-2.30878	EVA1A	eva-1 homolog A, regulator of programmed cell death
205200_at	0.00589	0.000372	4.88535	0.221653	2.61054	EXOSC7///CLEC3B	exosome component 7///C-type lectin domain family 3 member B
214734_at	0.00156	3.6e-05	6.35291	2.56328	2.39849	EXPH5	exophilin 5
213929_at	0.00388	0.000183	5.31237	0.935348	2.66334	EXPH5	exophilin 5
230147_at	0.00249	8.33e-05	-5.80276	1.72256	-2.11931	F2RL2	coagulation factor II thrombin receptor like 2
229390_at	0.00593	0.000377	-4.87675	0.207024	-2.16912	FAM26F	family with sequence similarity 26 member F
220615_s_at	0.00504	0.000289	-5.03403	0.473037	-2.73073	FAR2	fatty acyl-CoA reductase 2
239108_at	0.00641	0.00043	-4.79959	0.075313	-2.18116	FAR2	fatty acyl-CoA reductase 2
242857_at	5.92e-05	3.46e-08	-12.3265	9.22724	-2.0631	FARP2	FERM, ARH/RhoGEF and pleckstrin domain protein 2
202994_s_at	0.000858	1.02e-05	7.23296	3.81577	2.07272	FBLN1	fibulin 1
202995_s_at	0.00181	4.73e-05	6.16993	2.28866	2.32155	FBLN1	fibulin 1
201787_at	0.00358	0.000161	5.38782	1.05876	2.15751	FBLN1	fibulin 1
221601_s_at	5.92e-05	3.56e-08	-12.2978	9.20375	-2.44647	FCMR	Fc fragment of IgM receptor
203638_s_at	0.00392	0.000185	5.30275	0.919548	2.27354	FGFR2	fibroblast growth factor receptor 2
210299_s_at	0.00342	0.000148	5.44288	1.1483	2.25075	FHL1	four and a half LIM domains 1
219118_at	0.00125	2.35e-05	-6.64308	2.98864	-2.13572	FKBP11	FK506 binding protein 11
219117_s_at	0.00211	6.34e-05	-5.97877	1.99643	-2.06307	FKBP11	FK506 binding protein 11
1569410_at	0.00973	0.00084	4.41278	-0.596314	2.2162	FLG2	filaggrin family member 2
238621_at	0.000337	1.29e-06	-8.85005	5.84229	-2.05725	FMN1	formin 1
1558687_a_at	0.00753	0.00056	4.64562	-0.189824	2.21678	FOXN1	forkhead box N1
227475_at	0.00767	0.000579	4.62617	-0.223525	2.23319	FOXQ1	forkhead box Q1
232010_at	0.00715	0.000517	-4.69167	-0.110208	-3.7066	FSTL5	follistatin like 5
228567_at	0.00158	3.68e-05	6.33747	2.54029	2.16636	GAN	gigaxonin
207116_s_at	0.000749	7.54e-06	-7.45496	4.11434	-3.559	GAPDHS	glyceraldehyde-3-phosphate dehydrogenase, spermatogenic
209604_s_at	0.00443	0.000234	5.16128	0.685745	2.37359	GATA3	GATA binding protein 3
209603_at	0.00544	0.000325	4.96483	0.356403	2.22409	GATA3	GATA binding protein 3
209602_s_at	0.0118	0.00117	4.22646	-0.925998	2.22569	GATA3	GATA binding protein 3
238581_at	0.00904	0.00075	-4.47723	-0.483167	-2.0949	GBP5	guanylate binding protein 5
221577_x_at	0.00118	2.09e-05	-6.7236	3.1045	-4.46207	GDF15	growth differentiation factor 15
204836_at	0.041	0.00802	-3.17166	-2.83834	-2.25701	GLDC	glycine decarboxylase
204187_at	5.03e-05	2.02e-08	-12.93	9.70782	-3.0964	GMPR	guanosine monophosphate reductase
209167_at	0.000184	3.09e-07	-10.1102	7.20519	-2.75998	GPM6B	glycoprotein M6B
206696_at	2.25e-05	3.58e-09	-15.055	11.2037	-4.04787	GPR143	G protein-coupled receptor 143
207183_at	0.000292	9.14e-07	-9.14091	6.17245	-2.04266	GPR19	G protein-coupled receptor 19
205862_at	0.00109	1.75e-05	-6.84778	3.28132	-3.08905	GREB1	growth regulation by estrogen in breast cancer 1
205488_at	0.00117	2.05e-05	-6.7355	3.12153	-2.25301	GZMA	granzyme A
210164_at	0.0009	1.12e-05	-7.16511	3.72315	-2.59225	GZMB	granzyme B
206666_at	0.00331	0.000139	-5.47863	1.20619	-2.47149	GZMK	granzyme K
219654_at	0.000842	9.67e-06	-7.272	3.86877	-2.52691	HACD1	3-hydroxyacyl-CoA dehydratase 1
226446_at	0.00982	0.000855	-4.40268	-0.614094	-2.14366	HES6	hes family bHLH transcription factor 6
204754_at	0.00147	3.19e-05	6.4343	2.68384	2.38914	HLF	HLF, PAR bZIP transcription factor
204755_x_at	0.00214	6.48e-05	5.96442	1.97428	2.32604	HLF	HLF, PAR bZIP transcription factor
239153_at	0.000653	5.52e-06	7.68902	4.42185	2.78561	HOTAIR	HOX transcript antisense RNA
209905_at	0.00676	0.00047	4.74759	-0.013894	2.22361	HOXA10-HOXA9///MIR196B///HOXA9	HOXA10-HOXA9 readthrough///microRNA 196b///homeobox A9
214651_s_at	0.0207	0.00282	3.73681	-1.80737	2.03772	HOXA10-HOXA9///MIR196B///HOXA9	HOXA10-HOXA9 readthrough///microRNA 196b///homeobox A9
229332_at	0.00395	0.000188	-5.29422	0.905524	-2.1348	HPDL	4-hydroxyphenylpyruvate dioxygenase like
204544_at	0.00411	0.000202	-5.25048	0.833492	-2.02196	HPS5	HPS5, biogenesis of lysosomal organelles complex 2 subunit 2
239547_at	0.0153	0.00175	3.99975	-1.33173	2.39602	HS3ST6	heparan sulfate-glucosamine 3-sulfotransferase 6
210439_at	0.000388	1.85e-06	-8.54768	5.48851	-2.11545	ICOS	inducible T-cell costimulator
220703_at	0.00129	2.5e-05	-6.59963	2.92574	-3.31234	IDI2-AS1	IDI2 antisense RNA 1
210029_at	0.0163	0.00194	-3.94423	-1.43176	-2.43149	IDO1	indoleamine 2,3-dioxygenase 1
202411_at	0.000227	5.1e-07	-9.65424	6.73192	-2.57896	IFI27	interferon alpha inducible protein 27
204415_at	0.000958	1.31e-05	-7.05098	3.56589	-2.79937	IFI6	interferon alpha inducible protein 6
203819_s_at	0.0269	0.00419	-3.5213	-2.19996	-2.9398	IGF2BP3	insulin like growth factor 2 mRNA binding protein 3
203820_s_at	0.0274	0.00433	-3.50431	-2.23095	-3.00372	IGF2BP3	insulin like growth factor 2 mRNA binding protein 3
239430_at	0.000544	3.95e-06	-7.94644	4.75158	-2.58143	IGFL1	IGF like family member 1
209374_s_at	0.108	0.0338	-2.39478	-4.22503	-2.73725	IGHM	immunoglobulin heavy constant mu
214836_x_at	0.0845	0.0236	-2.59113	-3.88299	-2.33488	IGK///IGKC	immunoglobulin kappa locus///immunoglobulin kappa constant
215176_x_at	0.0875	0.0248	-2.56329	-3.93196	-2.87146	IGK///IGKC	immunoglobulin kappa locus///immunoglobulin kappa constant
221651_x_at	0.091	0.0263	-2.53186	-3.98708	-2.32377	IGK///IGKC	immunoglobulin kappa locus///immunoglobulin kappa constant
221671_x_at	0.0914	0.0264	-2.52865	-3.9927	-2.30315	IGK///IGKC	immunoglobulin kappa locus///immunoglobulin kappa constant
224795_x_at	0.0988	0.0296	-2.46702	-4.10016	-2.11384	IGK///IGKC	immunoglobulin kappa locus///immunoglobulin kappa constant
214669_x_at	0.104	0.0321	-2.42248	-4.1773	-2.11776	IGKC	immunoglobulin kappa constant
209138_x_at	0.0638	0.0154	-2.81919	-3.477	-3.41607	IGLC1	immunoglobulin lambda constant 1
214677_x_at	0.0646	0.0157	-2.80894	-3.4954	-3.50689	IGLC1	immunoglobulin lambda constant 1
217148_x_at	0.0713	0.0183	-2.72693	-3.64215	-2.34498	IGLJ3///IGLV@///IGLC1	immunoglobulin lambda joining 3///immunoglobulin lambda variable cluster///immunoglobulin lambda constant 1
216984_x_at	0.0769	0.0205	-2.66621	-3.7502	-2.1472	IGLJ3///IGLV1-44///CKAP2///IGLV@///IGLC1	immunoglobulin lambda joining 3///immunoglobulin lambda variable 1-44///cytoskeleton associated protein 2///immunoglobulin lambda variable cluster///immunoglobulin lambda constant 1
215946_x_at	0.0581	0.0134	-2.89355	-3.34312	-2.70725	IGLL3P	immunoglobulin lambda like polypeptide 3, pseudogene
215379_x_at	0.0627	0.015	-2.83383	-3.45068	-3.38094	IGLV1-44	immunoglobulin lambda variable 1-44
228375_at	0.00342	0.000148	-5.44056	1.14453	-3.77729	IGSF11	immunoglobulin superfamily member 11
[truncated: 286 more rows]

## Sheet: Sheet4
Gene.symbol
[truncated: 391 more rows]
